# Supplementary material for: The World Bacterial Biogeography and Biodiversity through Databases: A Case Study of NCBI Nucleotide Database and GBIF Database
Source: Biomed Res Int. 2013 Oct 21;2013:240175. doi: 10.1155/2013/240175 (PMC3818805; doi:10.1155/2013/240175)
Supplement: Supplementary file 1 — The zipped file may be extracted in any directory in the computer but all files and the two folders should be extracted in the same directory so the scripts would function correctly. The scripts had been tested on Windows environment. Python 2.7 and Biopython 1.6 should be installed before running the scripts. To extract data from NCBI Nucleotide you should run “NCBI_Nucleotide_Tracker.py” for countries exception handling, run “NCBI_Nucleotide_Exception.py”. For the GBIF Database, only three countries are provided as an example in the folder “GBIF_Plus” for additional countries you may download them from GBIF website, the only data that should be extracted are these of taxonomy, no need for other metadata (Dataset, Geospatial) as described in the paper. Once all countries of interest are downloaded you may run “GBIF_Filter.py” to filter data. The results of this study are presented in: “country_all.txt” for NCBI Nucleotide Database, “gbif_Classification_2000_Plus.txt”, “absent_taxa_Classification_2000_Plus.txt”, and absent_taxa_Classification_2000_Plus_ex_All.txt” for GBIF Database. The final results are presented in “NCBI_GBIF_overall_data.xlsx”. Some errors that may occur during the script execution are presented in “error.txt” file. [file 240175.f1.zip › absent_taxa_Classification_2000_Plus.txt]

ISO_NCBI	Classification_2000_Plus	0	0************************************

ISO_NCBI	Afghanistan	23	23************************************

ISO_NCBI	Albania	59	59************************************

ISO_NCBI	Algeria	1899	1620************************************
			BRC1	Bacteria	Brc1	Caldicoprobacter	Elusimicrobiales	Microhaloa	OD1	Od1	Tubiphytes	anabaena	lyngbya	scytonema
ISO_NCBI	American Samoa	19	19************************************

ISO_NCBI	Angola	66	66************************************

ISO_NCBI	Anguilla	5	5************************************

ISO_NCBI	Antarctica	13979	13363************************************
			BRC1	Bacteria	Brc1	Granulosicoccus	JS1	Js1	Marisediminicola	OD1	Od1	Paenisporosarcina	Pelosphaera	Psychrilyobacter	Robiginitomaculum	Roseibaca	Spironema	Zhongshania	unclassified
ISO_NCBI	Antigua and Barbuda	17	17************************************

ISO_NCBI	Argentina	20895	19200************************************
			BRC1	Bacteria	Brc1	Elusimicrobiales	Frutexites	Holopedia	OD1	Od1	Rhabdonema
ISO_NCBI	Armenia	3	3************************************

ISO_NCBI	Aruba	8	8************************************

ISO_NCBI	Australia	21906	20071************************************
			Acaryochloris	Aplanothece	Austwickia	BRC1	Bacteria	Bacterium	Brc1	Candidatus	Collenia	Elusimicrobiales	Fervidicola	Frondihabitans	Frutexites	Genus	OD1	Oceaniserpentilla	Od1	Sporolituus	scytonema
ISO_NCBI	Austria	861	837************************************
			Aeolisaccus	Chelonobacter	Clathrocystis	Frondihabitans	Glaciimonas	Limnohabitans	Lysinibacillus	Sphaerocodium	Tubiphytes	aphanocapsa	inactis	lyngbya	merismopedium	scytonema	unclassified
ISO_NCBI	Azerbaijan	2	2************************************

ISO_NCBI	Bahamas	356	355************************************
			Oceanotoga
ISO_NCBI	Bangladesh	55	41************************************
			Krasilnikovia	Luedemannella	Pseudosporangium	Sphaerisporangium
ISO_NCBI	Barbados	38	38************************************

ISO_NCBI	Belarus	1	1************************************

ISO_NCBI	Belgium	349	347************************************
			Butyricicoccus	Devriesea
ISO_NCBI	Belize	54	54************************************

ISO_NCBI	Benin	27	27************************************

ISO_NCBI	Bermuda	778	772************************************
			Hyphomonadaceae	Maritimibacter	nostoc
ISO_NCBI	Bhutan	1	1************************************

ISO_NCBI	Bolivia	17	16************************************
			tolypothrix
ISO_NCBI	Bosnia and Herzegovina	24	24************************************

ISO_NCBI	Botswana	4	4************************************

ISO_NCBI	Brazil	2149	2083************************************
			Bacteria	Limnohabitans	Nostocopsis	OD1	Od1	Sphaerocavum	Symplocastrum	scytonema	symphyosiphon
ISO_NCBI	British Indian Ocean Territory	26	26************************************

ISO_NCBI	British Virgin Islands	1	1************************************

ISO_NCBI	Brunei Darussalam	7	7************************************

ISO_NCBI	Bulgaria	50	50************************************

ISO_NCBI	Burkina Faso	27	27************************************

ISO_NCBI	Burundi	6	6************************************

ISO_NCBI	Cambodia	7	7************************************

ISO_NCBI	Cameroon	96	95************************************
			Rugosimonospora
ISO_NCBI	Canada	7826	7026************************************
			BRC1	Bacteria	Brc1	Chromatocurvus	Chuaria	Fluoribacter	Marpolia	OD1	Od1	Psychrilyobacter	Solitalea	Trueperella	Tumebacillus	stigonema
ISO_NCBI	Cape Verde	10724	9838************************************
			Bacteria	OD1	Od1
ISO_NCBI	Cayman Islands	9	9************************************

ISO_NCBI	Central African Republic	2	2************************************

ISO_NCBI	Chad	11	11************************************

ISO_NCBI	Chile	84339	69601************************************
			BRC1	Bacteria	Brc1	Deinococcus-Thermus	Ekhidna	Elusimicrobia	Elusimicrobiales	JS1	Js1	OD1	Od1	Proteocatella
ISO_NCBI	China	1626	1535************************************
			Actinacidiphilus	Aidingimonas	Alkalimonas	Alloactinosynnema	Amorphus	Amycolicicoccus	Aquisalibacillus	Aquisalimonas	Catenovulum	Chuaria	Collenia	Donghicola	Fangia	Fodinibacter	Fodinibius	Fodinicurvata	Gilvimarinus	Haloactinobacterium	Haloactinomyces	Haloactinopolyspora	Haloactinospora	Haloechinothrix	Haloglycomyces	Hansschlegelia	Herbiconiux	Izhella	Jishengella	Kushneria	Lishizhenia	Lysinibacillus	Marinactinospora	Ornithinibacter	Paraeggerthella	Pelagibacterium	Phycicoccus	Phytobacter	Phytomonospora	Planosporangium	Plantactinospora	Proteiniborus	Pycnostroma	Ruania	Saccharibacillus	Salinactinospora	Salinarimonas	Salinimicrobium	Salsuginibacillus	Sciscionella	Sediminibacillus	Sediminimonas	Sinobaca	Sinosporangium	Sneathiella	Solimonas	Sphaerisporangium	Spinactinospora	Streptohalobacillus	Tawuia	Thermococcoides	Wenxinia	Yaniella	Yimella	Yuhushiella	Zhihengliuella	Zhouia	Zunongwangia	unclassified
ISO_NCBI	Cocos Islands	1	1************************************

ISO_NCBI	Colombia	128	125************************************
			Aminiphilus	Desulfosoma
ISO_NCBI	Comoros	2	2************************************

ISO_NCBI	Congo	21	20************************************
			Pelosinus
ISO_NCBI	Cook Islands	23	23************************************

ISO_NCBI	Costa Rica	318	318************************************

ISO_NCBI	Cote d'Ivoire	36	36************************************

ISO_NCBI	Croatia	261	257************************************
			Aeolisaccus	unclassified
ISO_NCBI	Cuba	226	222************************************
			scytonema	stigonema
ISO_NCBI	Cyprus	42	42************************************

ISO_NCBI	Czech Republic	1357	1353************************************
			Bombiscardovia	Limnohabitans	Tubiphytes
ISO_NCBI	Democratic Republic of the Congo	25	25************************************

ISO_NCBI	Denmark	5420	5363************************************
			Achroonema	Desulfitibacter	Leuconema	Palmella	Sarcinastrum	unclassified
ISO_NCBI	Djibouti	5	5************************************

ISO_NCBI	Dominica	23	23************************************

ISO_NCBI	Dominican Republic	20	19************************************
			Sphaeronema
ISO_NCBI	Ecuador	139	139************************************

ISO_NCBI	Egypt	21018	18892************************************
			BRC1	Bacteria	Brc1	Desulfonatronospira	Desulfurivibrio	Elusimicrobiales	JS1	Js1	Natranaerobius	Natronovirga	OD1	OPB7	Od1	Opb7	Psychrobacillus	Thiohalospira	unclassified
ISO_NCBI	El Salvador	40	40************************************

ISO_NCBI	Estonia	5	1************************************
			Gloeocapsomorpha	Sphaerocodium
ISO_NCBI	Ethiopia	56	56************************************

ISO_NCBI	Falkland Islands (Islas Malvinas)	2	2************************************

ISO_NCBI	Faroe Islands	1070	1070************************************

ISO_NCBI	Fiji	229	226************************************
			Caldanaerobius	Hyphomonadaceae
ISO_NCBI	Finland	189	185************************************
			Deinobacterium	Desulfurispora	Terriglobus
ISO_NCBI	France	4196	3955************************************
			Actinotalea	Blautia	Caldinitratiruptor	Cloacibacillus	Cronobacter	Desulfatiferula	Desulfocurvus	Desulfoluna	Geosporobacter	Haliea	Helcobacillus	Hellea	Inactis	Jonquetella	Moryella	Negativicoccus	Nisaea	Phocaeicola	Protococcus	Reyranella	Thalassobaculum	Tubiphytes	anabaena	aphanocapsa	aphanothece	beggiatoa	bichatia	brachytrichia	calothrix	chroococcus	clathrocystis	coccochloris	cohnia	dermocarpa	gaillardotella	gloeocapsa	gloeothece	hapalosiphon	leptothrix	limnactis	lyngbya	merismopedia	microchaete	nostoc	oscillatoria	placoma	polycystis	pseudomonas	scytonema	sirosiphon	sphaerotilus	sphaerozyga	spirulina	stigonema	symphyosiphon	symploca	thiothrix	tolypothrix
ISO_NCBI	French Guiana	28065	22718************************************
			BRC1	Bacteria	Brc1	Deinococcus-Thermus	Elusimicrobia	Elusimicrobiales	JS1	Js1	OD1	OPB7	Od1	Opb7
ISO_NCBI	French Polynesia	613	612************************************
			Afifella
ISO_NCBI	French Southern Territories	1	1************************************

ISO_NCBI	Gabon	14	13************************************
			sirocoleum
ISO_NCBI	Gambia	9	9************************************

ISO_NCBI	Georgia	1	1************************************

ISO_NCBI	Germany	90153	75340************************************
			Aeribacillus	Aquincola	Auritidibacter	BRC1	Bacteria	Bavarococcus	Biostraticola	Blautia	Botomaella	Brc1	Butyribacterium	Chelatovorus	Conferva	Congregibacter	Deefgea	Deinococcus-Thermus	Desmospora	Desulfopila	Edaphobacter	Elusimicrobia	Elusimicrobiales	Enterorhabdus	Fibrella	Fibrisoma	Fodinicola	Frutexites	Gordonibacter	Herbiconiux	Inomeria	JS1	Js1	Kiloniella	Kroppenstedtia	Labrenzia	Lactonifactor	Methylosoma	Microhaloa	Murinocardiopsis	OD1	OPB7	Od1	Opb7	Orbus	Palmella	Pseudofulvimonas	Pseudorhodoferax	Psychrobacillus	Pycnostroma	Rivibacter	Solibacillus	Solimonas	Steroidobacter	Tateyamaria	Tubiphytes	Undibacterium	amphithrix	anabaena	anacystis	aphanocapsa	beggiatoa	chroococcus	clathrocystis	coccochloris	coelosphaerium	cohnia	crenothrix	gloeocapsa	gloeotrichia	hypheothrix	merismopedia	nostoc	polycystis	scytonema	sphaerotilus	symphyosiphon	unclassified
ISO_NCBI	Ghana	212	212************************************

ISO_NCBI	Gibraltar	1	1************************************

ISO_NCBI	Greece	8270	7584************************************
			Aeolisaccus	Apophoretella	BRC1	Bacteria	Brc1	Collenella	Elusimicrobiales	Halotalea	OD1	Od1	Olivibacter	Polytrichella	Pyxidicoccus	Spongiostroma	unclassified
ISO_NCBI	Greenland	3675	3123************************************
			BRC1	Bacteria	Brc1	Rhodonellum
ISO_NCBI	Grenada	1	1************************************

ISO_NCBI	Guadeloupe	165	156************************************
			Pseudobacteria
ISO_NCBI	Guam	6	6************************************

ISO_NCBI	Guatemala	866	866************************************

ISO_NCBI	Guinea	3	3************************************

ISO_NCBI	Guyana	16	8************************************
			scytonema	stigonema	symphyosiphon
ISO_NCBI	Haiti	58	58************************************

ISO_NCBI	Honduras	245	245************************************

ISO_NCBI	Hong Kong	15	14************************************
			Anaerospora
ISO_NCBI	Hungary	9504	8098************************************
			Aquipuribacter	BRC1	Bacteria	Brc1	Elusimicrobiales	Ignatzschineria	OD1	Od1	Siphonobacter	Wohlfahrtiimonas
ISO_NCBI	Iceland	119	115************************************
			Sarcinastrum
ISO_NCBI	India	31981	28412************************************
			Altererythrobacter	BRC1	Bacteria	Bhargavaea	Brc1	Calidifontibacter	Cesiribacter	Chainia	Deinococcus-Thermus	Desulfurispirillum	Elusimicrobiales	Flavimonas	Fontibacillus	Gulbenkiania	Ignatzschineria	JS1	Js1	Lysinibacillus	Mangrovibacter	OD1	Oceanotoga	Od1	Pyxidicoccus	Sandaracinus	Thiophaeococcus	Yaniella	unclassified
ISO_NCBI	Indonesia	499	489************************************
			Actinophytocola	Lysinibacillus	Oleibacter	Tranquillimonas	Tropicibacter	Tropicimonas	scytonema
ISO_NCBI	Iran	142	140************************************
			Chuaria	Piscibacillus
ISO_NCBI	Iraq	15	15************************************

ISO_NCBI	Ireland	1248	1247************************************
			Cronobacter
ISO_NCBI	Israel	24871	22449************************************
			Amorphus	BRC1	Bacteria	Bermanella	Brc1	Defluviimonas	Geminicoccus	Kinneretia	OD1	Od1	Pararhodobacter	Salisaeta
ISO_NCBI	Italy	1158	1117************************************
			Aeolisaccus	Afifella	Decastronema	Eudoraea	Inactis	Ktedonobacter	Rugosimonospora	STIGONEMA	anabaena	anacystis	beggiatoa	lyngbya	nostoc	scytonema	symphyosiphon	unclassified
ISO_NCBI	Jamaica	533	533************************************

ISO_NCBI	Japan	19750	18494************************************
			Aciditerrimonas	Actinoacidiphilus	Actinoallomurus	Adlercreutzia	Alkalimonas	Altererythrobacter	Anaerosphaera	Armatimonas	Asaccharobacter	Astrosporangium	BACTERIUM	BRC1	Bacinella	Bacteria	Barnesiella	Bellilinea	Blautia	Branchiibius	Brc1	Butyricimonas	Caldisericum	Calditerricola	Calditerrivibrio	Chitiniphilus	Coraliomargarita	Demequina	Desulfoluna	Desulfopila	Desulfovirgula	Dethiosulfatibacter	Endozoicomonas	Filimonas	Flavimonas	Galbibacter	Gilvibacter	Halalkalibacillus	Hamadaea	Humibacillus	Humihabitans	Iamia	Ilumatobacter	JS1	Js1	Kosmotoga	Lacticigenium	Luteimicrobium	Lutispora	Lysinibacillus	Marihabitans	Mesoflavibacter	Metascardovia	Microterricola	Mobilicoccus	OD1	Od1	Odoribacter	Oscillibacter	Paraferrimonas	Paraoerskovia	Paraprevotella	Parasutterella	Pelagicoccus	Persicirhabdus	Persicitalea	Phytohabitans	Piscicoccus	Planktothricoides	Propioniciclava	Pullulanibacillus	Rhizomicrobium	Salimicrobium	Schumannella	Sediminibacter	Sediminitomix	Serinibacter	Sharpea	Smaragdicoccus	Sphaerisporangium	Spiroidium	Succinatimonas	Sulfuricella	Sulfuritalea	Terribacillus	Thermasporomyces	Thermotomaculum	Thermovorax	Thiofaba	Thioprofundum	Trueperella	Tuberibacillus	Tubiphytes	Umezawaea	Zeaxanthinibacter	unclassified
ISO_NCBI	Jordan	610	598************************************
			Bacteria
ISO_NCBI	Kazakhstan	9	8************************************
			Chuaria
ISO_NCBI	Kenya	195	189************************************
			Alkalimonas	Aureobacterium	Methylonatrum	Rhizaria	unclassified
ISO_NCBI	Kiribati	2428	2308************************************
			Bacteria
ISO_NCBI	Kuwait	10	10************************************

ISO_NCBI	Kyrgyzstan	2	2************************************

ISO_NCBI	Latvia	1	1************************************

ISO_NCBI	Lebanon	16	16************************************

ISO_NCBI	Lesotho	4	4************************************

ISO_NCBI	Liberia	13	13************************************

ISO_NCBI	Libya	7	7************************************

ISO_NCBI	Liechtenstein	5	5************************************

ISO_NCBI	Lithuania	4	4************************************

ISO_NCBI	Luxembourg	2	2************************************

ISO_NCBI	Madagascar	49	49************************************

ISO_NCBI	Malawi	46	44************************************
			pectobacterium
ISO_NCBI	Malaysia	245	242************************************
			Bacterium	Flavimonas	Fructobacillus
ISO_NCBI	Maldives	14	14************************************

ISO_NCBI	Mali	7	7************************************

ISO_NCBI	Malta	21	18************************************
			unclassified
ISO_NCBI	Marshall Islands	805	804************************************
			Aeolisaccus
ISO_NCBI	Martinique	80	79************************************
			Pseudobacteria
ISO_NCBI	Mauritania	9	9************************************

ISO_NCBI	Mauritius	116	116************************************

ISO_NCBI	Mexico	8533	7544************************************
			BRC1	Bacteria	Brc1	Chlorogloeae	Chrooccocus	Collenia	Elusimicrobiales	JS1	Js1	Mycrocystis	OD1	OPB7	Od1	Opb7	Poryphyrosiphon	Tenericutes	unclassified
ISO_NCBI	Micronesia	449	449************************************

ISO_NCBI	Monaco	1	1************************************

ISO_NCBI	Mongolia	47	39************************************
			Anaerobacillus	Angulocellularia	Botomaella	Dethiobacter	Ectothiorhodosinus	Thiohalospira
ISO_NCBI	Montenegro	18	18************************************

ISO_NCBI	Morocco	1860	1380************************************
			BRC1	Bacteria	Brc1	Clostridiisalibacter	JS1	Js1	OD1	Od1	aphanothece
ISO_NCBI	Mozambique	14	13************************************
			dermocarpa
ISO_NCBI	Myanmar	3942	3282************************************
			BRC1	Bacteria	Brc1	Elusimicrobiales	OD1	Od1
ISO_NCBI	Namibia	34	32************************************
			Chuaria	Phaselicystis
ISO_NCBI	Nauru	1	1************************************

ISO_NCBI	Nepal	51	51************************************

ISO_NCBI	Netherlands	53903	50835************************************
			Aeribacillus	Aphanocapsa/	Atractella	BRC1	Bacteria	Borzia/Komvophoron	Brc1	Chondrococcus	Cyanocatenula	Deinococcus-Thermus	Desulfatirhabdium	Desulfurispirillum	Elusimicrobia	Elusimicrobiales	Georgfuchsia	JS1	Js1	Lysinibacillus	Methylovirgula	Myxobactron	OD1	Od1	Plasticicumulans	Pseudoanabaena	Solibacillus	Tenericutes	Viridibacillus	Xylanimicrobium	anabaena	lyngbya	scytonema	spirulina	symphyosiphon
ISO_NCBI	Netherlands Antilles	374	374************************************

ISO_NCBI	New Caledonia	146	146************************************

ISO_NCBI	New Zealand	132127	116036************************************
			BRC1	Bacteria	Brc1	Chthonomonas	Elusimicrobia	Elusimicrobiales	JS1	Js1	OD1	OPB7	Od1	Opb7	Thermolithobacter	Venenivibrio	hapalosiphon	unclassified
ISO_NCBI	Nicaragua	69	69************************************

ISO_NCBI	Niger	7	7************************************

ISO_NCBI	Nigeria	241	237************************************
			Bacterium
ISO_NCBI	Niue	1822	1762************************************
			Bacteria
ISO_NCBI	North Korea	31	31************************************

ISO_NCBI	Northern Mariana Islands	33624	30436************************************
			BRC1	Bacteria	Brc1	Elusimicrobia	Elusimicrobiales	OD1	Od1
ISO_NCBI	Norway	7560	6359************************************
			Aliivibrio	BRC1	Bacteria	Brc1	Dasania	Demequina	Elusimicrobia	Elusimicrobiales	Flaviramulus	JS1	Js1	Kosmotoga	OD1	Od1	Pelonema	Spongiibacter	Spongiispira	Spongiostroma	aphanocapsa	hapalosiphon	stigonema	unclassified
ISO_NCBI	Oman	1597	1429************************************
			Candidatus
ISO_NCBI	Pakistan	58	58************************************

ISO_NCBI	Palau	68	65************************************
			Mechercharimyces	Paramoritella
ISO_NCBI	Panama	22466	21466************************************
			BRC1	Bacteria	Brc1	Elusimicrobiales	OD1	Od1
ISO_NCBI	Papua New Guinea	146	146************************************

ISO_NCBI	Paraguay	11	11************************************

ISO_NCBI	Peru	10978	8446************************************
			BRC1	Bacteria	Brc1	Candidatus	Elusimicrobiales	JS1	Js1	OD1	OPB7	Od1	Opb7
ISO_NCBI	Philippines	2486	2482************************************
			Allokutzneria	Phaselicystis	Sphaerisporangium
ISO_NCBI	Poland	2593	2591************************************
			Trueperella
ISO_NCBI	Portugal	30651	28525************************************
			Aquisphaera	BRC1	Bacteria	Brc1	Candidimonas	Deinococcus-Thermus	Elioraea	Elusimicrobia	Elusimicrobiales	Fructobacillus	Gulbenkiania	Humibacter	JS1	Js1	Nosocomiicoccus	OD1	Od1	Pseudokineococcus	Pseudosphingobacterium	Salirhabdus	Schleiferia	Tepidamorphus	Tubiphytes	unclassified
ISO_NCBI	Puerto Rico	14483	13338************************************
			BRC1	Bacteria	Brc1	Deinococcus-Thermus	Elusimicrobiales	Kushneria	OD1	Od1
ISO_NCBI	Qatar	1	1************************************

ISO_NCBI	Reunion	14	14************************************

ISO_NCBI	Romania	94	91************************************
			Bacterium
ISO_NCBI	Russia	49308	41203************************************
			Acidisoma	Arenicella	BRC1	Bacteria	Brc1	Bryobacter	Bryocella	Caldus	Chelativorans	Cocleimonas	Deinococcus-Thermus	Desulfitispora	Desulfonatronospira	Desulfovermiculus	Desulfurispira	Elusimicrobia	Elusimicrobiales	Globuloella	Goodfellowiella	Granulicella	JS1	Js1	Kriegella	Marinicella	Methyloferula	Methylohalomonas	Methyloversatilis	Mucilaginibacter	Natranaerovirga	Natronoflexus	Newlandia	Nitriliruptor	OD1	Od1	Pelosinus	Pycnostroma	Salinicola	Schlesneria	Singulisphaera	Spongiostroma	Telmatobacter	Telmatospirillum	Thermoanaerobium	Thioalkalibacter	Thiohalobacter	Thiohalomonas	Thiohalophilus	Thiohalorhabdus	Thiohalospira	Umboniibacter	Zavarzinella
ISO_NCBI	Rwanda	30	30************************************

ISO_NCBI	Saint Kitts And Nevis	2	2************************************

ISO_NCBI	Saint Lucia	5	5************************************

ISO_NCBI	Saint Vincent and the Grenadines	20	20************************************

ISO_NCBI	Samoa	28	27************************************
			Marinoscillum
ISO_NCBI	Sao Tome And Principe	2636	2318************************************
			BRC1	Bacteria	Brc1	OD1	Od1
ISO_NCBI	Saudi Arabia	21	20************************************
			Haloplasma
ISO_NCBI	Senegal	40	40************************************

ISO_NCBI	Serbia	13	13************************************

ISO_NCBI	Seychelles	31	31************************************

ISO_NCBI	Sierra Leone	19	19************************************

ISO_NCBI	Singapore	34	33************************************
			Granulicoccus
ISO_NCBI	Slovakia	16	15************************************
			Diplorickettsia
ISO_NCBI	Slovenia	142	138************************************
			Aeolisaccus	Tubiphytes
ISO_NCBI	Solomon Islands	28	28************************************

ISO_NCBI	Somalia	3	3************************************

ISO_NCBI	South Africa	465	462************************************
			Bacterium	Fructobacillus	Jahnella
ISO_NCBI	South Korea	1254	1155************************************
			Aerobacter	Aestuariimicrobium	Albimonas	Aliihoeflea	Allocatelliglobosispora	Altererythrobacter	Amnibacterium	Anaerosporobacter	Andreprevotia	Arenimonas	Aureimonas	Caenimonas	Chryseoglobus	Citreimonas	Cohaesibacter	Cucumibacter	Daeguia	Demequina	Ferrobacillus	Flavisolibacter	Frondihabitans	Gracilimonas	Henriciella	Hwanghaeicola	Hyunsoonleella	Inhella	Jejuia	Jeongeupia	Joostella	Kistimonas	Koreibacter	Kribbia	Labedella	Labrenzia	Lapillicoccus	Leeia	Litoricola	Litorimonas	Lutimonas	Lysinibacillus	Maribius	Maritalea	Marivita	Motilibacter	Mucilaginibacter	Muriicola	Niabella	Ohtaekwangia	Paludibacterium	Paralcaligenes	Parapedobacter	Parapusillimonas	Pelagicola	Perlucidibaca	Phycicoccus	Phycicola	Piscinibacter	Pontibaca	Ponticaulis	Ponticoccus	Pontirhabdus	Porticoccus	Pseudoruegeria	Puniceicoccus	Rudaea	Rudanella	Salimicrobium	Salinicola	Saxeibacter	Segetibacter	Shimazuella	Solimonas	Solitalea	Soonwooa	Spongiibacter	Tamlana	Terribacillus	Thalassobaculum	Tumebacillus	Uliginosibacterium	Yonghaparkia
ISO_NCBI	Spain	19246	17920************************************
			Aliivibrio	Anabaina	Auraticoccus	Aureimonas	Bacteria	Bacterium	Breoghania	Calotrhix	Chuaria	Cyanocytis	Gallaecimonas	Haliea	Hassalia	Hoyosella	Labrenzia	Leiblenia	Pseudoanabaena	Saccharibacillus	Salimicrobium	Sphaeronema	Spongiibacter	Syntrophaceticus	Tubiphytes	microchaete	unclassified
ISO_NCBI	Sri Lanka	257	257************************************

ISO_NCBI	Sudan	96	96************************************

ISO_NCBI	Suriname	2	2************************************

ISO_NCBI	Svalbard and Jan Mayen	1	1************************************

ISO_NCBI	Sweden	7252	7090************************************
			Achroonema	Alloscardovia	Bacteria	Conferva	Inactis	OD1	Od1	Oscillaria	Pelonema	Sphaerocodium	Undibacterium	leptothrix	unclassified
ISO_NCBI	Switzerland	488	477************************************
			Basfia	Chelatovorus	Cronobacter	Erythroconis	Inomeria	Tubiphytes	inactis	unclassified
ISO_NCBI	Syria	62	62************************************

ISO_NCBI	Tajikistan	9	4************************************
			Coactilum	Izhella
ISO_NCBI	Tanzania	134	128************************************
			Bacterium
ISO_NCBI	Thailand	583	564************************************
			Actinaurispora	Actinoallomurus	Actinomycetospora	Actinophytocola	Aureispira	Collenella	Neoasaia	Piscibacillus	Pyxidicoccus	Rapidithrix	hapalosiphon	stigonema
ISO_NCBI	Togo	1615	1423************************************
			BRC1	Bacteria	Brc1	OD1	Od1
ISO_NCBI	Tonga	9425	8802************************************
			Aciduliprofundum	BRC1	Bacteria	Brc1	OD1	OPB7	Od1	Opb7
ISO_NCBI	Trinidad and Tobago	65	65************************************

ISO_NCBI	Tunisia	66	58************************************
			Defluviitalea	Defluviitoga	Microaerobacter	Osagia	Ottonosia	Sporosalibacterium
ISO_NCBI	Turkey	4063	3499************************************
			BRC1	Bacteria	Brc1	JS1	Js1	Lysinibacillus	OD1	Od1	Salimicrobium
ISO_NCBI	Turkmenistan	3	3************************************

ISO_NCBI	Turks and Caicos Islands	21	21************************************

ISO_NCBI	Tuvalu	2	2************************************

ISO_NCBI	Uganda	80	80************************************

ISO_NCBI	Ukraine	1064	753************************************
			BRC1	Bacteria	Brc1	Elusimicrobiales	JS1	Js1	OD1	Od1	Tubiphytes
ISO_NCBI	United Arab Emirates	1	0************************************
			Camelimonas
ISO_NCBI	United Kingdom	88823	84949************************************
			Archaeothrix	BRC1	Bacteria	Bacterium	Bibersteinia	Brc1	Camelimonas	Cellulosilyticum	Elusimicrobia	Elusimicrobiales	Encrusta	Enterbacter	Epivalvia	Ferrimicrobium	Gibbsiella	Gordona	Howardella	JS1	Js1	Kidstoniella	Langiella	OD1	Od1	Pyramidobacter	Rhyniococcus	Shimwellia	Trichocoleus	Wilsoniella	lyngbya	microchaete	scytonema	spirulina	unclassified
ISO_NCBI	United States Minor Outlying Islands	57	57************************************

ISO_NCBI	Uruguay	5133	4795************************************
			BRC1	Bacteria	Brc1	OD1	Od1
ISO_NCBI	USA	250000	223060************************************
			Albidiferax	Anaerovirgula	BRC1	Bacteria	Bacterium	Brc1	Caldanaerobius	Caldicoprobacter	Celerinatantimonas	Chroogloeocystis	Chuaria	Codonophycus	Collenella	Conferva	Copperia	Deinococcus-Thermus	Desulfoglaeba	Desulfosalsimonas	Dolatophycus	Elusimicrobia	Elusimicrobiales	Elusimicrobium	Enterorhabdus	Ferrithrix	Fluoribacter	Geoalkalibacter	Gloeocystis	Granulibacter	JS1	Jahnella	Js1	Klugiella	Listerella	Marivirga	Marvinbryantia	Methylotenera	Methyloversatilis	Microchoete	Murdochiella	Newlandia	OD1	OPB7	Od1	Opb7	Sedimenticola	Siderocapsa	Somphospongia	Stenoxybacter	Tatlockia	Terriglobus	Thermolithobacter	Tomitella	Verminephrobacter	WS3_genera_incertae_sedis	microchaete	polycystis	unclassified
ISO_NCBI	Uzbekistan	4	4************************************

ISO_NCBI	Vanuatu	4	4************************************

ISO_NCBI	Venezuela	18707	14433************************************
			BRC1	Bacteria	Brc1	OD1	Od1
ISO_NCBI	Viet Nam	114	113************************************
			Marivirga
ISO_NCBI	Virgin Islands	35	35************************************

ISO_NCBI	Western Sahara	2	2************************************

ISO_NCBI	Yemen	8	8************************************

ISO_NCBI	Zambia	63	63************************************

ISO_NCBI	Zimbabwe	130	129************************************
			Bacterium
