# Supplementary material for: The World Bacterial Biogeography and Biodiversity through Databases: A Case Study of NCBI Nucleotide Database and GBIF Database
Source: Biomed Res Int. 2013 Oct 21;2013:240175. doi: 10.1155/2013/240175 (PMC3818805; doi:10.1155/2013/240175)
Supplement: Supplementary file 1 — The zipped file may be extracted in any directory in the computer but all files and the two folders should be extracted in the same directory so the scripts would function correctly. The scripts had been tested on Windows environment. Python 2.7 and Biopython 1.6 should be installed before running the scripts. To extract data from NCBI Nucleotide you should run “NCBI_Nucleotide_Tracker.py” for countries exception handling, run “NCBI_Nucleotide_Exception.py”. For the GBIF Database, only three countries are provided as an example in the folder “GBIF_Plus” for additional countries you may download them from GBIF website, the only data that should be extracted are these of taxonomy, no need for other metadata (Dataset, Geospatial) as described in the paper. Once all countries of interest are downloaded you may run “GBIF_Filter.py” to filter data. The results of this study are presented in: “country_all.txt” for NCBI Nucleotide Database, “gbif_Classification_2000_Plus.txt”, “absent_taxa_Classification_2000_Plus.txt”, and absent_taxa_Classification_2000_Plus_ex_All.txt” for GBIF Database. The final results are presented in “NCBI_GBIF_overall_data.xlsx”. Some errors that may occur during the script execution are presented in “error.txt” file. [file 240175.f1.zip › absent_taxa_Classification_2000_Plus_ex_All.txt]

			BRC1	Bacteria	Brc1	Caldicoprobacter	Elusimicrobiales	Microhaloa	OD1	Od1	Tubiphytes	anabaena	lyngbya	scytonema			BRC1	Bacteria	Brc1	Granulosicoccus	JS1	Js1	Marisediminicola	OD1	Od1	Paenisporosarcina	Pelosphaera	Psychrilyobacter	Robiginitomaculum	Roseibaca	Spironema	Zhongshania	unclassified			BRC1	Bacteria	Brc1	Elusimicrobiales	Frutexites	Holopedia	OD1	Od1	Rhabdonema			Acaryochloris	Aplanothece	Austwickia	BRC1	Bacteria	Bacterium	Brc1	Candidatus	Collenia	Elusimicrobiales	Fervidicola	Frondihabitans	Frutexites	Genus	OD1	Oceaniserpentilla	Od1	Sporolituus	scytonema			Aeolisaccus	Chelonobacter	Clathrocystis	Frondihabitans	Glaciimonas	Limnohabitans	Lysinibacillus	Sphaerocodium	Tubiphytes	aphanocapsa	inactis	lyngbya	merismopedium	scytonema	unclassified			Oceanotoga			Krasilnikovia	Luedemannella	Pseudosporangium	Sphaerisporangium			Butyricicoccus	Devriesea			Hyphomonadaceae	Maritimibacter	nostoc			tolypothrix			Bacteria	Limnohabitans	Nostocopsis	OD1	Od1	Sphaerocavum	Symplocastrum	scytonema	symphyosiphon			Rugosimonospora			BRC1	Bacteria	Brc1	Chromatocurvus	Chuaria	Fluoribacter	Marpolia	OD1	Od1	Psychrilyobacter	Solitalea	Trueperella	Tumebacillus	stigonema			Bacteria	OD1	Od1			BRC1	Bacteria	Brc1	Deinococcus-Thermus	Ekhidna	Elusimicrobia	Elusimicrobiales	JS1	Js1	OD1	Od1	Proteocatella			Actinacidiphilus	Aidingimonas	Alkalimonas	Alloactinosynnema	Amorphus	Amycolicicoccus	Aquisalibacillus	Aquisalimonas	Catenovulum	Chuaria	Collenia	Donghicola	Fangia	Fodinibacter	Fodinibius	Fodinicurvata	Gilvimarinus	Haloactinobacterium	Haloactinomyces	Haloactinopolyspora	Haloactinospora	Haloechinothrix	Haloglycomyces	Hansschlegelia	Herbiconiux	Izhella	Jishengella	Kushneria	Lishizhenia	Lysinibacillus	Marinactinospora	Ornithinibacter	Paraeggerthella	Pelagibacterium	Phycicoccus	Phytobacter	Phytomonospora	Planosporangium	Plantactinospora	Proteiniborus	Pycnostroma	Ruania	Saccharibacillus	Salinactinospora	Salinarimonas	Salinimicrobium	Salsuginibacillus	Sciscionella	Sediminibacillus	Sediminimonas	Sinobaca	Sinosporangium	Sneathiella	Solimonas	Sphaerisporangium	Spinactinospora	Streptohalobacillus	Tawuia	Thermococcoides	Wenxinia	Yaniella	Yimella	Yuhushiella	Zhihengliuella	Zhouia	Zunongwangia	unclassified			Aminiphilus	Desulfosoma			Pelosinus			Aeolisaccus	unclassified			scytonema	stigonema			Bombiscardovia	Limnohabitans	Tubiphytes			Achroonema	Desulfitibacter	Leuconema	Palmella	Sarcinastrum	unclassified			Sphaeronema			BRC1	Bacteria	Brc1	Desulfonatronospira	Desulfurivibrio	Elusimicrobiales	JS1	Js1	Natranaerobius	Natronovirga	OD1	OPB7	Od1	Opb7	Psychrobacillus	Thiohalospira	unclassified			Gloeocapsomorpha	Sphaerocodium			Caldanaerobius	Hyphomonadaceae			Deinobacterium	Desulfurispora	Terriglobus			Actinotalea	Blautia	Caldinitratiruptor	Cloacibacillus	Cronobacter	Desulfatiferula	Desulfocurvus	Desulfoluna	Geosporobacter	Haliea	Helcobacillus	Hellea	Inactis	Jonquetella	Moryella	Negativicoccus	Nisaea	Phocaeicola	Protococcus	Reyranella	Thalassobaculum	Tubiphytes	anabaena	aphanocapsa	aphanothece	beggiatoa	bichatia	brachytrichia	calothrix	chroococcus	clathrocystis	coccochloris	cohnia	dermocarpa	gaillardotella	gloeocapsa	gloeothece	hapalosiphon	leptothrix	limnactis	lyngbya	merismopedia	microchaete	nostoc	oscillatoria	placoma	polycystis	pseudomonas	scytonema	sirosiphon	sphaerotilus	sphaerozyga	spirulina	stigonema	symphyosiphon	symploca	thiothrix	tolypothrix			BRC1	Bacteria	Brc1	Deinococcus-Thermus	Elusimicrobia	Elusimicrobiales	JS1	Js1	OD1	OPB7	Od1	Opb7			Afifella			sirocoleum			Aeribacillus	Aquincola	Auritidibacter	BRC1	Bacteria	Bavarococcus	Biostraticola	Blautia	Botomaella	Brc1	Butyribacterium	Chelatovorus	Conferva	Congregibacter	Deefgea	Deinococcus-Thermus	Desmospora	Desulfopila	Edaphobacter	Elusimicrobia	Elusimicrobiales	Enterorhabdus	Fibrella	Fibrisoma	Fodinicola	Frutexites	Gordonibacter	Herbiconiux	Inomeria	JS1	Js1	Kiloniella	Kroppenstedtia	Labrenzia	Lactonifactor	Methylosoma	Microhaloa	Murinocardiopsis	OD1	OPB7	Od1	Opb7	Orbus	Palmella	Pseudofulvimonas	Pseudorhodoferax	Psychrobacillus	Pycnostroma	Rivibacter	Solibacillus	Solimonas	Steroidobacter	Tateyamaria	Tubiphytes	Undibacterium	amphithrix	anabaena	anacystis	aphanocapsa	beggiatoa	chroococcus	clathrocystis	coccochloris	coelosphaerium	cohnia	crenothrix	gloeocapsa	gloeotrichia	hypheothrix	merismopedia	nostoc	polycystis	scytonema	sphaerotilus	symphyosiphon	unclassified			Aeolisaccus	Apophoretella	BRC1	Bacteria	Brc1	Collenella	Elusimicrobiales	Halotalea	OD1	Od1	Olivibacter	Polytrichella	Pyxidicoccus	Spongiostroma	unclassified			BRC1	Bacteria	Brc1	Rhodonellum			Pseudobacteria			scytonema	stigonema	symphyosiphon			Anaerospora			Aquipuribacter	BRC1	Bacteria	Brc1	Elusimicrobiales	Ignatzschineria	OD1	Od1	Siphonobacter	Wohlfahrtiimonas			Sarcinastrum			Altererythrobacter	BRC1	Bacteria	Bhargavaea	Brc1	Calidifontibacter	Cesiribacter	Chainia	Deinococcus-Thermus	Desulfurispirillum	Elusimicrobiales	Flavimonas	Fontibacillus	Gulbenkiania	Ignatzschineria	JS1	Js1	Lysinibacillus	Mangrovibacter	OD1	Oceanotoga	Od1	Pyxidicoccus	Sandaracinus	Thiophaeococcus	Yaniella	unclassified			Actinophytocola	Lysinibacillus	Oleibacter	Tranquillimonas	Tropicibacter	Tropicimonas	scytonema			Chuaria	Piscibacillus			Cronobacter			Amorphus	BRC1	Bacteria	Bermanella	Brc1	Defluviimonas	Geminicoccus	Kinneretia	OD1	Od1	Pararhodobacter	Salisaeta			Aeolisaccus	Afifella	Decastronema	Eudoraea	Inactis	Ktedonobacter	Rugosimonospora	STIGONEMA	anabaena	anacystis	beggiatoa	lyngbya	nostoc	scytonema	symphyosiphon	unclassified			Aciditerrimonas	Actinoacidiphilus	Actinoallomurus	Adlercreutzia	Alkalimonas	Altererythrobacter	Anaerosphaera	Armatimonas	Asaccharobacter	Astrosporangium	BACTERIUM	BRC1	Bacinella	Bacteria	Barnesiella	Bellilinea	Blautia	Branchiibius	Brc1	Butyricimonas	Caldisericum	Calditerricola	Calditerrivibrio	Chitiniphilus	Coraliomargarita	Demequina	Desulfoluna	Desulfopila	Desulfovirgula	Dethiosulfatibacter	Endozoicomonas	Filimonas	Flavimonas	Galbibacter	Gilvibacter	Halalkalibacillus	Hamadaea	Humibacillus	Humihabitans	Iamia	Ilumatobacter	JS1	Js1	Kosmotoga	Lacticigenium	Luteimicrobium	Lutispora	Lysinibacillus	Marihabitans	Mesoflavibacter	Metascardovia	Microterricola	Mobilicoccus	OD1	Od1	Odoribacter	Oscillibacter	Paraferrimonas	Paraoerskovia	Paraprevotella	Parasutterella	Pelagicoccus	Persicirhabdus	Persicitalea	Phytohabitans	Piscicoccus	Planktothricoides	Propioniciclava	Pullulanibacillus	Rhizomicrobium	Salimicrobium	Schumannella	Sediminibacter	Sediminitomix	Serinibacter	Sharpea	Smaragdicoccus	Sphaerisporangium	Spiroidium	Succinatimonas	Sulfuricella	Sulfuritalea	Terribacillus	Thermasporomyces	Thermotomaculum	Thermovorax	Thiofaba	Thioprofundum	Trueperella	Tuberibacillus	Tubiphytes	Umezawaea	Zeaxanthinibacter	unclassified			Bacteria			Chuaria			Alkalimonas	Aureobacterium	Methylonatrum	Rhizaria	unclassified			Bacteria			pectobacterium			Bacterium	Flavimonas	Fructobacillus			unclassified			Aeolisaccus			Pseudobacteria			BRC1	Bacteria	Brc1	Chlorogloeae	Chrooccocus	Collenia	Elusimicrobiales	JS1	Js1	Mycrocystis	OD1	OPB7	Od1	Opb7	Poryphyrosiphon	Tenericutes	unclassified			Anaerobacillus	Angulocellularia	Botomaella	Dethiobacter	Ectothiorhodosinus	Thiohalospira			BRC1	Bacteria	Brc1	Clostridiisalibacter	JS1	Js1	OD1	Od1	aphanothece			dermocarpa			BRC1	Bacteria	Brc1	Elusimicrobiales	OD1	Od1			Chuaria	Phaselicystis			Aeribacillus	Aphanocapsa/	Atractella	BRC1	Bacteria	Borzia/Komvophoron	Brc1	Chondrococcus	Cyanocatenula	Deinococcus-Thermus	Desulfatirhabdium	Desulfurispirillum	Elusimicrobia	Elusimicrobiales	Georgfuchsia	JS1	Js1	Lysinibacillus	Methylovirgula	Myxobactron	OD1	Od1	Plasticicumulans	Pseudoanabaena	Solibacillus	Tenericutes	Viridibacillus	Xylanimicrobium	anabaena	lyngbya	scytonema	spirulina	symphyosiphon			BRC1	Bacteria	Brc1	Chthonomonas	Elusimicrobia	Elusimicrobiales	JS1	Js1	OD1	OPB7	Od1	Opb7	Thermolithobacter	Venenivibrio	hapalosiphon	unclassified			Bacterium			Bacteria			BRC1	Bacteria	Brc1	Elusimicrobia	Elusimicrobiales	OD1	Od1			Aliivibrio	BRC1	Bacteria	Brc1	Dasania	Demequina	Elusimicrobia	Elusimicrobiales	Flaviramulus	JS1	Js1	Kosmotoga	OD1	Od1	Pelonema	Spongiibacter	Spongiispira	Spongiostroma	aphanocapsa	hapalosiphon	stigonema	unclassified			Candidatus			Mechercharimyces	Paramoritella			BRC1	Bacteria	Brc1	Elusimicrobiales	OD1	Od1			BRC1	Bacteria	Brc1	Candidatus	Elusimicrobiales	JS1	Js1	OD1	OPB7	Od1	Opb7			Allokutzneria	Phaselicystis	Sphaerisporangium			Trueperella			Aquisphaera	BRC1	Bacteria	Brc1	Candidimonas	Deinococcus-Thermus	Elioraea	Elusimicrobia	Elusimicrobiales	Fructobacillus	Gulbenkiania	Humibacter	JS1	Js1	Nosocomiicoccus	OD1	Od1	Pseudokineococcus	Pseudosphingobacterium	Salirhabdus	Schleiferia	Tepidamorphus	Tubiphytes	unclassified			BRC1	Bacteria	Brc1	Deinococcus-Thermus	Elusimicrobiales	Kushneria	OD1	Od1			Bacterium			Acidisoma	Arenicella	BRC1	Bacteria	Brc1	Bryobacter	Bryocella	Caldus	Chelativorans	Cocleimonas	Deinococcus-Thermus	Desulfitispora	Desulfonatronospira	Desulfovermiculus	Desulfurispira	Elusimicrobia	Elusimicrobiales	Globuloella	Goodfellowiella	Granulicella	JS1	Js1	Kriegella	Marinicella	Methyloferula	Methylohalomonas	Methyloversatilis	Mucilaginibacter	Natranaerovirga	Natronoflexus	Newlandia	Nitriliruptor	OD1	Od1	Pelosinus	Pycnostroma	Salinicola	Schlesneria	Singulisphaera	Spongiostroma	Telmatobacter	Telmatospirillum	Thermoanaerobium	Thioalkalibacter	Thiohalobacter	Thiohalomonas	Thiohalophilus	Thiohalorhabdus	Thiohalospira	Umboniibacter	Zavarzinella			Marinoscillum			BRC1	Bacteria	Brc1	OD1	Od1			Haloplasma			Granulicoccus			Diplorickettsia			Aeolisaccus	Tubiphytes			Bacterium	Fructobacillus	Jahnella			Aerobacter	Aestuariimicrobium	Albimonas	Aliihoeflea	Allocatelliglobosispora	Altererythrobacter	Amnibacterium	Anaerosporobacter	Andreprevotia	Arenimonas	Aureimonas	Caenimonas	Chryseoglobus	Citreimonas	Cohaesibacter	Cucumibacter	Daeguia	Demequina	Ferrobacillus	Flavisolibacter	Frondihabitans	Gracilimonas	Henriciella	Hwanghaeicola	Hyunsoonleella	Inhella	Jejuia	Jeongeupia	Joostella	Kistimonas	Koreibacter	Kribbia	Labedella	Labrenzia	Lapillicoccus	Leeia	Litoricola	Litorimonas	Lutimonas	Lysinibacillus	Maribius	Maritalea	Marivita	Motilibacter	Mucilaginibacter	Muriicola	Niabella	Ohtaekwangia	Paludibacterium	Paralcaligenes	Parapedobacter	Parapusillimonas	Pelagicola	Perlucidibaca	Phycicoccus	Phycicola	Piscinibacter	Pontibaca	Ponticaulis	Ponticoccus	Pontirhabdus	Porticoccus	Pseudoruegeria	Puniceicoccus	Rudaea	Rudanella	Salimicrobium	Salinicola	Saxeibacter	Segetibacter	Shimazuella	Solimonas	Solitalea	Soonwooa	Spongiibacter	Tamlana	Terribacillus	Thalassobaculum	Tumebacillus	Uliginosibacterium	Yonghaparkia			Aliivibrio	Anabaina	Auraticoccus	Aureimonas	Bacteria	Bacterium	Breoghania	Calotrhix	Chuaria	Cyanocytis	Gallaecimonas	Haliea	Hassalia	Hoyosella	Labrenzia	Leiblenia	Pseudoanabaena	Saccharibacillus	Salimicrobium	Sphaeronema	Spongiibacter	Syntrophaceticus	Tubiphytes	microchaete	unclassified			Achroonema	Alloscardovia	Bacteria	Conferva	Inactis	OD1	Od1	Oscillaria	Pelonema	Sphaerocodium	Undibacterium	leptothrix	unclassified			Basfia	Chelatovorus	Cronobacter	Erythroconis	Inomeria	Tubiphytes	inactis	unclassified			Coactilum	Izhella			Bacterium			Actinaurispora	Actinoallomurus	Actinomycetospora	Actinophytocola	Aureispira	Collenella	Neoasaia	Piscibacillus	Pyxidicoccus	Rapidithrix	hapalosiphon	stigonema			BRC1	Bacteria	Brc1	OD1	Od1			Aciduliprofundum	BRC1	Bacteria	Brc1	OD1	OPB7	Od1	Opb7			Defluviitalea	Defluviitoga	Microaerobacter	Osagia	Ottonosia	Sporosalibacterium			BRC1	Bacteria	Brc1	JS1	Js1	Lysinibacillus	OD1	Od1	Salimicrobium			BRC1	Bacteria	Brc1	Elusimicrobiales	JS1	Js1	OD1	Od1	Tubiphytes			Camelimonas			Archaeothrix	BRC1	Bacteria	Bacterium	Bibersteinia	Brc1	Camelimonas	Cellulosilyticum	Elusimicrobia	Elusimicrobiales	Encrusta	Enterbacter	Epivalvia	Ferrimicrobium	Gibbsiella	Gordona	Howardella	JS1	Js1	Kidstoniella	Langiella	OD1	Od1	Pyramidobacter	Rhyniococcus	Shimwellia	Trichocoleus	Wilsoniella	lyngbya	microchaete	scytonema	spirulina	unclassified			BRC1	Bacteria	Brc1	OD1	Od1			Albidiferax	Anaerovirgula	BRC1	Bacteria	Bacterium	Brc1	Caldanaerobius	Caldicoprobacter	Celerinatantimonas	Chroogloeocystis	Chuaria	Codonophycus	Collenella	Conferva	Copperia	Deinococcus-Thermus	Desulfoglaeba	Desulfosalsimonas	Dolatophycus	Elusimicrobia	Elusimicrobiales	Elusimicrobium	Enterorhabdus	Ferrithrix	Fluoribacter	Geoalkalibacter	Gloeocystis	Granulibacter	JS1	Jahnella	Js1	Klugiella	Listerella	Marivirga	Marvinbryantia	Methylotenera	Methyloversatilis	Microchoete	Murdochiella	Newlandia	OD1	OPB7	Od1	Opb7	Sedimenticola	Siderocapsa	Somphospongia	Stenoxybacter	Tatlockia	Terriglobus	Thermolithobacter	Tomitella	Verminephrobacter	WS3_genera_incertae_sedis	microchaete	polycystis	unclassified			BRC1	Bacteria	Brc1	OD1	Od1			Marivirga			Bacterium
