# Supplementary material for: The World Bacterial Biogeography and Biodiversity through Databases: A Case Study of NCBI Nucleotide Database and GBIF Database
Source: Biomed Res Int. 2013 Oct 21;2013:240175. doi: 10.1155/2013/240175 (PMC3818805; doi:10.1155/2013/240175)
Supplement: Supplementary file 1 — The zipped file may be extracted in any directory in the computer but all files and the two folders should be extracted in the same directory so the scripts would function correctly. The scripts had been tested on Windows environment. Python 2.7 and Biopython 1.6 should be installed before running the scripts. To extract data from NCBI Nucleotide you should run “NCBI_Nucleotide_Tracker.py” for countries exception handling, run “NCBI_Nucleotide_Exception.py”. For the GBIF Database, only three countries are provided as an example in the folder “GBIF_Plus” for additional countries you may download them from GBIF website, the only data that should be extracted are these of taxonomy, no need for other metadata (Dataset, Geospatial) as described in the paper. Once all countries of interest are downloaded you may run “GBIF_Filter.py” to filter data. The results of this study are presented in: “country_all.txt” for NCBI Nucleotide Database, “gbif_Classification_2000_Plus.txt”, “absent_taxa_Classification_2000_Plus.txt”, and absent_taxa_Classification_2000_Plus_ex_All.txt” for GBIF Database. The final results are presented in “NCBI_GBIF_overall_data.xlsx”. Some errors that may occur during the script execution are presented in “error.txt” file. [file 240175.f1.zip › Classification_2000_Plus/Actinobacteria.csv]

Scientific name	Name status	Group	Source database
Acaricomes phytoseiuli Pukall et al. 2006,"accepted name","Bacteria",
Acidimicrobium ferrooxidans Clark and Norris 1996,"accepted name","Bacteria",
Acidothermus cellulolyticus Mohagheghi et al. 1986,"accepted name","Bacteria",
Acrocarpospora corrugata (Williams and Sharples 1976) Tamura et al. 2000,"accepted name","Bacteria",
Acrocarpospora macrocephala Tamura et al. 2000,"accepted name","Bacteria",
Acrocarpospora pleiomorpha Tamura et al. 2000,"accepted name","Bacteria",
Actinoalloteichus cyanogriseus Tamura et al. 2000,"accepted name","Bacteria",
Actinoalloteichus spitiensis Singla et al. 2005,"accepted name","Bacteria",
Actinobaculum massiliense corrig. Greub and Raoult 2006,"accepted name","Bacteria",
Actinobaculum schaalii Lawson et al. 1997,"accepted name","Bacteria",
Actinobaculum suis (Wegienek and Reddy 1982) Lawson et al. 1997,"accepted name","Bacteria",
Actinobaculum urinale Hall et al. 2003,"accepted name","Bacteria",
Actinocatenispora thailandica Thawai et al. 2006,"accepted name","Bacteria",
Actinocorallia aurantiaca (Lavrova and Preobrazhenskaya 1975) Zhang et al. 2001,"accepted name","Bacteria",
Actinocorallia cavernae Lee 2006,"accepted name","Bacteria",
Actinocorallia glomerata (Itoh et al. 1996) Zhang et al. 2001,"accepted name","Bacteria",
Actinocorallia herbida Iinuma et al. 1994,"accepted name","Bacteria",
Actinocorallia libanotica (Meyer 1981) Zhang et al. 2001,"accepted name","Bacteria",
Actinocorallia longicatena (Itoh et al. 1996) Zhang et al. 2001,"accepted name","Bacteria",
Actinokineospora auranticolor Otoguro et al. 2003,"accepted name","Bacteria",
Actinokineospora diospyrosa Tamura et al. 1995,"accepted name","Bacteria",
Actinokineospora enzanensis Otoguro et al. 2003,"accepted name","Bacteria",
Actinokineospora globicatena Tamura et al. 1995,"accepted name","Bacteria",
Actinokineospora inagensis Tamura et al. 1995,"accepted name","Bacteria",
Actinokineospora riparia Hasegawa 1988,"accepted name","Bacteria",
Actinokineospora terrae Tamura et al. 1995,"accepted name","Bacteria",
Actinomadura atramentaria Miyadoh et al. 1987,"accepted name","Bacteria",
Actinomadura catellatispora Lu et al. 2003,"accepted name","Bacteria",
Actinomadura citrea Lavrova et al. 1972 (Approved Lists 1980),"accepted name","Bacteria",
Actinomadura cremea ,"accepted name","Bacteria",
Actinomadura cremea subsp. cremea Preobrazhenskaya et al. 1975,"accepted name","Bacteria",
Actinomadura cremea subsp. rifamycini Gauze et al. 1987,"accepted name","Bacteria",
Actinomadura echinospora (Nonomura and Ohara 1971) Kroppenstedt et al. 1991,"accepted name","Bacteria",
Actinomadura fibrosa Mertz and Yao 1990,"accepted name","Bacteria",
Actinomadura formosensis (Hasegawa et al. 1986) Zhang et al. 1998,"accepted name","Bacteria",
Actinomadura fulvescens Terekhova et al. 1987,"accepted name","Bacteria",
Actinomadura glauciflava Lu et al. 2003,"accepted name","Bacteria",
Actinomadura hallensis Lee and Jeong 2006,"accepted name","Bacteria",
Actinomadura hibisca Tomita et al. 1991,"accepted name","Bacteria",
Actinomadura kijaniata Horan and Brodsky 1982,"accepted name","Bacteria",
Actinomadura latina Trujillo and Goodfellow 1997,"accepted name","Bacteria",
Actinomadura livida Lavrova and Preobrazhenskaya 1975 (Approved Lists 1980),"accepted name","Bacteria",
Actinomadura luteofluorescens (Shinobu 1962) Preobrazhenskaya et al. 1975 (Approved Lists 1980),"accepted name","Bacteria",
Actinomadura macra (ex Celmer et al. 1979) Huang 1980,"accepted name","Bacteria",
Actinomadura madurae (Vincent 1894) Lechevalier and Lechevalier 1968 (Approved Lists 1980),"accepted name","Bacteria",
Actinomadura malachitica Lavrova et al. 1972 (Approved Lists 1980),"accepted name","Bacteria",
Actinomadura mexicana Quintana et al. 2004,"accepted name","Bacteria",
Actinomadura meyerae corrig. Quintana et al. 2004,"accepted name","Bacteria",
Actinomadura namibiensis Wink et al. 2003,"accepted name","Bacteria",
Actinomadura napierensis Cook et al. 2005,"accepted name","Bacteria",
Actinomadura nitritigenes Lipski and Altendorf 1995,"accepted name","Bacteria",
Actinomadura oligospora Mertz and Yao 1986,"accepted name","Bacteria",
Actinomadura pelletieri (Laveran 1906) Lechevalier and Lechevalier 1968 (Approved Lists 1980),"accepted name","Bacteria",
Actinomadura rubrobrunea (ex Krasil'nikov et al. 1968) Kroppenstedt et al. 1991,"accepted name","Bacteria",
Actinomadura rugatobispora ,"accepted name","Bacteria",
Actinomadura spadix Nonomura and Ohara 1971 (Approved Lists 1980),"accepted name","Bacteria",
Actinomadura umbrina Galatenko et al. 1987,"accepted name","Bacteria",
Actinomadura verrucosospora Nonomura and Ohara 1971 (Approved Lists 1980),"accepted name","Bacteria",
Actinomadura vinacea Lavrova and Preobrazhenskaya 1975 (Approved Lists 1980),"accepted name","Bacteria",
Actinomadura viridilutea (Agre and Guzeva 1975) Zhang et al. 2001,"accepted name","Bacteria",
Actinomadura viridis (Nonomura and Ohara 1971) Miyadoh et al. 1989,"accepted name","Bacteria",
Actinomadura yumaensis Labeda et al. 1985,"accepted name","Bacteria",
Actinomyces bovis Harz 1877 (Approved Lists 1980),"accepted name","Bacteria",
Actinomyces bowdenii Pascual et al. 1999,"accepted name","Bacteria",
Actinomyces canis Hoyles et al. 2000,"accepted name","Bacteria",
Actinomyces cardiffensis Hall et al. 2003,"accepted name","Bacteria",
Actinomyces catuli Hoyles et al. 2001,"accepted name","Bacteria",
Actinomyces coleocanis Hoyles et al. 2002,"accepted name","Bacteria",
Actinomyces dentalis Hall et al. 2005,"accepted name","Bacteria",
Actinomyces denticolens Dent and Williams 1984,"accepted name","Bacteria",
Actinomyces europaeus Funke et al. 1997,"accepted name","Bacteria",
Actinomyces funkei Lawson et al. 2001,"accepted name","Bacteria",
Actinomyces georgiae Johnson et al. 1990,"accepted name","Bacteria",
Actinomyces gerencseriae Johnson et al. 1990,"accepted name","Bacteria",
Actinomyces graevenitzii Pascual Ramos et al. 1997,"accepted name","Bacteria",
Actinomyces hongkongensis Woo et al. 2004,"accepted name","Bacteria",
Actinomyces hordeovulneris Buchanan et al. 1984,"accepted name","Bacteria",
Actinomyces howellii Dent and Williams 1984,"accepted name","Bacteria",
Actinomyces hyovaginalis Collins et al. 1993,"accepted name","Bacteria",
Actinomyces israelii (Kruse 1896) Lachner-Sandoval 1898 (Approved Lists 1980),"accepted name","Bacteria",
Actinomyces marimammalium Hoyles et al. 2001,"accepted name","Bacteria",
Actinomyces meyeri (ex Prévot 1938) Cato et al. 1984,"accepted name","Bacteria",
Actinomyces naeslundii Thompson and Lovestedt 1951 (Approved Lists 1980),"accepted name","Bacteria",
Actinomyces nasicola Hall et al. 2003,"accepted name","Bacteria",
Actinomyces neuii ,"accepted name","Bacteria",
Actinomyces neuii subsp. anitratus Funke et al. 1994,"accepted name","Bacteria",
Actinomyces neuii subsp. neuii Funke et al. 1994,"accepted name","Bacteria",
Actinomyces odontolyticus Batty 1958 (Approved Lists 1980),"accepted name","Bacteria",
Actinomyces oricola Hall et al. 2003,"accepted name","Bacteria",
Actinomyces radicidentis Collins et al. 2001,"accepted name","Bacteria",
Actinomyces radingae Wüst et al. 1995,"accepted name","Bacteria",
Actinomyces ruminicola An et al. 2006,"accepted name","Bacteria",
Actinomyces slackii Dent and Williams 1986,"accepted name","Bacteria",
Actinomyces suimastitidis Hoyles et al. 2001,"accepted name","Bacteria",
Actinomyces turicensis Wüst et al. 1995,"accepted name","Bacteria",
Actinomyces urogenitalis Nikolaitchouk et al. 2000,"accepted name","Bacteria",
Actinomyces vaccimaxillae Hall et al. 2003,"accepted name","Bacteria",
Actinomyces viscosus (Howell et al. 1965) Georg et al. 1969 (Approved Lists 1980),"accepted name","Bacteria",
Actinoplanes auranticolor (Couch 1963) Stackebrandt and Kroppenstedt 1988,"accepted name","Bacteria",
Actinoplanes brasiliensis Thiemann et al. 1969 (Approved Lists 1980),"accepted name","Bacteria",
Actinoplanes campanulatus (Couch 1963) Stackebrandt and Kroppenstedt 1988,"accepted name","Bacteria",
Actinoplanes capillaceus Matsumoto et al. 2001,"accepted name","Bacteria",
Actinoplanes consettensis Goodfellow et al. 1990,"accepted name","Bacteria",
Actinoplanes cyaneus Terekhova et al. 1987,"accepted name","Bacteria",
Actinoplanes deccanensis Parenti et al. 1975 (Approved Lists 1980),"accepted name","Bacteria",
Actinoplanes derwentensis Goodfellow et al. 1990,"accepted name","Bacteria",
Actinoplanes digitatis (Couch 1963) Stackebrandt and Kroppenstedt 1988,"accepted name","Bacteria",
Actinoplanes durhamensis Goodfellow et al. 1990,"accepted name","Bacteria",
Actinoplanes ferrugineus Palleroni 1979 (Approved Lists 1980),"accepted name","Bacteria",
Actinoplanes friuliensis Aretz et al. 2001,"accepted name","Bacteria",
Actinoplanes globisporus (Thiemann 1967) Stackebrandt and Kroppenstedt 1988,"accepted name","Bacteria",
Actinoplanes humidus Goodfellow et al. 1990,"accepted name","Bacteria",
Actinoplanes italicus Beretta 1973 (Approved Lists 1980),"accepted name","Bacteria",
Actinoplanes liguriensis Wink et al. 2006,"accepted name","Bacteria",
Actinoplanes lobatus (Couch 1963) Stackebrandt and Kroppenstedt 1988,"accepted name","Bacteria",
Actinoplanes missouriensis Couch 1963 (Approved Lists 1980),"accepted name","Bacteria",
Actinoplanes palleronii Goodfellow et al. 1990,"accepted name","Bacteria",
Actinoplanes philippinensis Couch 1950 (Approved Lists 1980),"accepted name","Bacteria",
Actinoplanes rectilineatus Lechevalier and Lechevalier 1975 (Approved Lists 1980),"accepted name","Bacteria",
Actinoplanes regularis (Couch 1963) Stackebrandt and Kroppenstedt 1988,"accepted name","Bacteria",
Actinoplanes teichomyceticus Wink et al. 2006,"accepted name","Bacteria",
Actinoplanes utahensis Couch 1963 (Approved Lists 1980),"accepted name","Bacteria",
Actinopolymorpha singaporensis Wang et al. 2001,"accepted name","Bacteria",
Actinopolyspora halophila Gochnauer et al. 1975 (Approved Lists 1980),"accepted name","Bacteria",
Actinopolyspora iraqiensis Ruan et al. 1994,"accepted name","Bacteria",
Actinopolyspora mortivallis Yoshida et al. 1991,"accepted name","Bacteria",
Actinospica acidiphila Cavaletti et al. 2006,"accepted name","Bacteria",
Actinospica robiniae Cavaletti et al. 2006,"accepted name","Bacteria",
Actinosynnema mirum Hasegawa et al. 1978 (Approved Lists 1980),"accepted name","Bacteria",
Actinosynnema pretiosum ,"accepted name","Bacteria",
Actinosynnema pretiosum subsp. auranticum Hasegawa et al. 1983,"accepted name","Bacteria",
Actinosynnema pretiosum subsp. pretiosum Hasegawa et al. 1983,"accepted name","Bacteria",
Aeriscardovia aeriphila Simpson et al. 2004,"accepted name","Bacteria",
Aeromicrobium alkaliterrae Yoon et al. 2005,"accepted name","Bacteria",
Aeromicrobium erythreum Miller et al. 1991,"accepted name","Bacteria",
Aeromicrobium fastidiosum (Collins and Stackebrandt 1989) Tamura and Yokota 1994,"accepted name","Bacteria",
Aeromicrobium marinum Bruns et al. 2003,"accepted name","Bacteria",
Agreia bicolorata Evtushenko et al. 2001,"accepted name","Bacteria",
Agreia pratensis (Behrendt et al. 2002) Schumann et al. 2003,"accepted name","Bacteria",
Agrococcus baldri Zlamala et al. 2002,"accepted name","Bacteria",
Agrococcus citreus Wieser et al. 1999,"accepted name","Bacteria",
Agrococcus jenensis Groth et al. 1996,"accepted name","Bacteria",
Agrococcus lahaulensis Mayilraj et al. 2006,"accepted name","Bacteria",
Agromyces albus Dorofeeva et al. 2003,"accepted name","Bacteria",
Agromyces aurantiacus Li et al. 2003,"accepted name","Bacteria",
Agromyces bracchium Takeuchi and Hatano 2001,"accepted name","Bacteria",
Agromyces cerinus ,"accepted name","Bacteria",
Agromyces cerinus subsp. cerinus Zgurskaya et al. 1992,"accepted name","Bacteria",
Agromyces cerinus subsp. nitratus Zgurskaya et al. 1992,"accepted name","Bacteria",
Agromyces fucosus ,"accepted name","Bacteria",
Agromyces fucosus subsp. fucosus Zgurskaya et al. 1992,"accepted name","Bacteria",
Agromyces hippuratus (Zgurskaya et al. 1992) Ortiz-Martinez et al. 2004,"accepted name","Bacteria",
Agromyces humatus Jurado et al. 2005,"accepted name","Bacteria",
Agromyces italicus Jurado et al. 2005,"accepted name","Bacteria",
Agromyces lapidis Jurado et al. 2005,"accepted name","Bacteria",
Agromyces luteolus Takeuchi and Hatano 2001,"accepted name","Bacteria",
Agromyces mediolanus (ex Mamoli 1939) Suzuki et al. 1996,"accepted name","Bacteria",
Agromyces neolithicus Jurado et al. 2005,"accepted name","Bacteria",
Agromyces ramosus Gledhill and Casida 1969 (Approved Lists 1980),"accepted name","Bacteria",
Agromyces rhizosphaerae ,"accepted name","Bacteria",
Agromyces rhizospherae Takeuchi and Hatano 2001,"accepted name","Bacteria",
Agromyces salentinus Jurado et al. 2005,"accepted name","Bacteria",
Agromyces subbeticus Jurado et al. 2005,"accepted name","Bacteria",
Agromyces ulmi Rivas et al. 2004,"accepted name","Bacteria",
Amycolatopsis alba Mertz and Yao 1993,"accepted name","Bacteria",
Amycolatopsis albidoflavus Lee and Hah 2001,"accepted name","Bacteria",
Amycolatopsis azurea (Omura et al. 1983) Henssen et al. 1987,"accepted name","Bacteria",
Amycolatopsis balhimycina Wink et al. 2003,"accepted name","Bacteria",
Amycolatopsis benzoatilytica Majumdar et al. 2006,"accepted name","Bacteria",
Amycolatopsis coloradensis Labeda 1995,"accepted name","Bacteria",
Amycolatopsis decaplanina Wink et al. 2004,"accepted name","Bacteria",
Amycolatopsis eurytherma Kim et al. 2002,"accepted name","Bacteria",
Amycolatopsis fastidiosa (ex Celmer et al. 1977) Henssen et al. 1987,"accepted name","Bacteria",
Amycolatopsis halotolerans Lee 2006,"accepted name","Bacteria",
Amycolatopsis japonica corrig. Goodfellow et al. 1997,"accepted name","Bacteria",
Amycolatopsis jejuensis Lee 2006,"accepted name","Bacteria",
Amycolatopsis kentuckyensis Labeda et al. 2003,"accepted name","Bacteria",
Amycolatopsis keratiniphila Al-Musallam et al. 2003,"accepted name","Bacteria",
Amycolatopsis keratiniphila subsp. keratiniphila Al-Musallam et al. 2003,"accepted name","Bacteria",
Amycolatopsis keratiniphila subsp. nogabecina Wink et al. 2003,"accepted name","Bacteria",
Amycolatopsis lexingtonensis Labeda et al. 2003,"accepted name","Bacteria",
Amycolatopsis lurida (Lechevalier et al. 1986) Stackebrandt et al. 2004,"accepted name","Bacteria",
Amycolatopsis mediterranei (Margalith and Beretta 1960) Lechevalier et al. 1986,"accepted name","Bacteria",
Amycolatopsis methanolica de Boer et al. 1990,"accepted name","Bacteria",
Amycolatopsis minnesotensis Lee et al. 2006,"accepted name","Bacteria",
Amycolatopsis orientalis ,"accepted name","Bacteria",
Amycolatopsis orientalis subsp. orientalis (Pittenger and Brigham 1956) Lechevalier et al. 1986,"accepted name","Bacteria",
Amycolatopsis palatopharyngis Huang et al. 2004,"accepted name","Bacteria",
Amycolatopsis plumensis Saintpierre-Bonaccio et al. 2005,"accepted name","Bacteria",
Amycolatopsis pretoriensis Labeda et al. 2003,"accepted name","Bacteria",
Amycolatopsis rifamycinica Bala et al. 2004,"accepted name","Bacteria",
Amycolatopsis rubida Huang et al. 2001,"accepted name","Bacteria",
Amycolatopsis sacchari Goodfellow et al. 2001,"accepted name","Bacteria",
Amycolatopsis sulphurea Lechevalier et al. 1986,"accepted name","Bacteria",
Amycolatopsis taiwanensis Tseng et al. 2006,"accepted name","Bacteria",
Amycolatopsis thermoflava Chun et al. 1999,"accepted name","Bacteria",
Amycolatopsis tolypomycina Wink et al. 2003,"accepted name","Bacteria",
Amycolatopsis vancoresmycina Wink et al. 2003,"accepted name","Bacteria",
Arcanobacterium bernardiae (Funke et al. 1995) Pascual Ramos et al. 1997,"accepted name","Bacteria",
Arcanobacterium bialowiezense Lehnen et al. 2006,"accepted name","Bacteria",
Arcanobacterium bonasi Lehnen et al. 2006,"accepted name","Bacteria",
Arcanobacterium haemolyticum (ex Mac Lean et al. 1946) Collins et al. 1983,"accepted name","Bacteria",
Arcanobacterium hippocoleae Hoyles et al. 2002,"accepted name","Bacteria",
Arcanobacterium phocae Pascual Ramos et al. 1997,"accepted name","Bacteria",
Arcanobacterium pluranimalium Lawson et al. 2001,"accepted name","Bacteria",
Arcanobacterium pyogenes (Glage 1903) Pascual Ramos et al. 1997,"accepted name","Bacteria",
Arsenicicoccus bolidensis Collins et al. 2004,"accepted name","Bacteria",
Arthrobacter agilis (Ali-Cohen 1889) Koch et al. 1995,"accepted name","Bacteria",
Arthrobacter albus Wauters et al. 2000,"accepted name","Bacteria",
Arthrobacter ardleyensis Chen et al. 2005,"accepted name","Bacteria",
Arthrobacter arilaitensis Irlinger et al. 2005,"accepted name","Bacteria",
Arthrobacter atrocyaneus Kuhn and Starr 1960 (Approved Lists 1980),"accepted name","Bacteria",
Arthrobacter aurescens Phillips 1953 (Approved Lists 1980),"accepted name","Bacteria",
Arthrobacter bergerei Irlinger et al. 2005,"accepted name","Bacteria",
Arthrobacter castelli Heyrman et al. 2005,"accepted name","Bacteria",
Arthrobacter chlorophenolicus Westerberg et al. 2000,"accepted name","Bacteria",
Arthrobacter citreus Sacks 1954 (Approved Lists 1980),"accepted name","Bacteria",
Arthrobacter creatinolyticus Hou et al. 1998,"accepted name","Bacteria",
Arthrobacter crystallopoietes Ensign and Rittenberg 1963 (Approved Lists 1980),"accepted name","Bacteria",
Arthrobacter cumminsii Funke et al. 1997,"accepted name","Bacteria",
Arthrobacter flavus Reddy et al. 2000,"accepted name","Bacteria",
Arthrobacter gandavensis Storms et al. 2003,"accepted name","Bacteria",
Arthrobacter gangotriensis Gupta et al. 2004,"accepted name","Bacteria",
Arthrobacter globiformis (Conn 1928) Conn and Dimmick 1947 (Approved Lists 1980),"accepted name","Bacteria",
Arthrobacter histidinolovorans Adams 1954 (Approved Lists 1980),"accepted name","Bacteria",
Arthrobacter ilicis (Mandel et al. 1961) Collins et al. 1982,"accepted name","Bacteria",
Arthrobacter kerguelensis Gupta et al. 2004,"accepted name","Bacteria",
Arthrobacter koreensis Lee et al. 2003,"accepted name","Bacteria",
Arthrobacter luteolus Wauters et al. 2000,"accepted name","Bacteria",
Arthrobacter methylotrophus Borodina et al. 2002,"accepted name","Bacteria",
Arthrobacter monumenti Heyrman et al. 2005,"accepted name","Bacteria",
Arthrobacter mysorens Nand and Rao 1972 (Approved Lists 1980),"accepted name","Bacteria",
Arthrobacter nasiphocae Collins et al. 2002,"accepted name","Bacteria",
Arthrobacter nicotianae Giovannozzi-Sermanni 1959 (Approved Lists 1980),"accepted name","Bacteria",
Arthrobacter nicotinovorans Kodama et al. 1992,"accepted name","Bacteria",
Arthrobacter nitroguajacolicus Kotoucková et al. 2004,"accepted name","Bacteria",
Arthrobacter oxydans Sguros 1954 (Approved Lists 1980),"accepted name","Bacteria",
Arthrobacter parietis Heyrman et al. 2005,"accepted name","Bacteria",
Arthrobacter pascens Lochhead and Burton 1953 (Approved Lists 1980),"accepted name","Bacteria",
Arthrobacter picolinophilus Tate and Ensign 1974 (Approved Lists 1980),"accepted name","Bacteria",
Arthrobacter pigmenti Heyrman et al. 2005,"accepted name","Bacteria",
Arthrobacter polychromogenes Schippers-Lammertse et al. 1963 (Approved Lists 1980),"accepted name","Bacteria",
Arthrobacter protophormiae (Lysenko 1959) Stackebrandt et al. 1984,"accepted name","Bacteria",
Arthrobacter psychrolactophilus Loveland-Curtze et al. 2000,"accepted name","Bacteria",
Arthrobacter psychrophenolicus Margesin et al. 2004,"accepted name","Bacteria",
Arthrobacter ramosus Jensen 1960 (Approved Lists 1980),"accepted name","Bacteria",
Arthrobacter rhombi Osorio et al. 1999,"accepted name","Bacteria",
Arthrobacter roseus Reddy et al. 2002,"accepted name","Bacteria",
Arthrobacter russicus Li et al. 2004,"accepted name","Bacteria",
Arthrobacter scleromae Huang et al. 2005,"accepted name","Bacteria",
Arthrobacter siderocapsulatus Dubinina and Zhdanov 1975 (Approved Lists 1980),"accepted name","Bacteria",
Arthrobacter stackebrandtii Tvrzová et al. 2005,"accepted name","Bacteria",
Arthrobacter sulfonivorans Borodina et al. 2002,"accepted name","Bacteria",
Arthrobacter sulfureus Stackebrandt et al. 1984,"accepted name","Bacteria",
Arthrobacter tecti Heyrman et al. 2005,"accepted name","Bacteria",
Arthrobacter tumbae Heyrman et al. 2005,"accepted name","Bacteria",
Arthrobacter uratoxydans Stackebrandt et al. 1984,"accepted name","Bacteria",
Arthrobacter ureafaciens (Krebs and Eggleston 1939) Clark 1955 (Approved Lists 1980),"accepted name","Bacteria",
Arthrobacter viscosus Gasdorf et al. 1965 (Approved Lists 1980),"accepted name","Bacteria",
Arthrobacter woluwensis Funke et al. 1997,"accepted name","Bacteria",
Asanoa ferruginea (Asano and Kawamoto 1986) Lee and Hah 2002,"accepted name","Bacteria",
Asanoa iriomotensis Tamura and Sakane 2005,"accepted name","Bacteria",
Asanoa ishikariensis Lee and Hah 2002,"accepted name","Bacteria",
Atopobium fossor (Bailey and Love 1986) Kageyama et al. 1999,"accepted name","Bacteria",
Atopobium minutum (Hauduroy et al. 1937) Collins and Wallbanks 1993,"accepted name","Bacteria",
Atopobium parvulum (Weinberg et al. 1937) Collins and Wallbanks 1993,"accepted name","Bacteria",
Atopobium rimae (Olsen et al. 1991) Collins and Wallbanks 1993,"accepted name","Bacteria",
Atopobium vaginae Rodriguez Jovita et al. 1999,"accepted name","Bacteria",
Beutenbergia cavernae Groth et al. 1999,"accepted name","Bacteria",
Bifidobacterium adolescentis Reuter 1963 (Approved Lists 1980),"accepted name","Bacteria",
Bifidobacterium angulatum Scardovi and Crociani 1974 (Approved Lists 1980),"accepted name","Bacteria",
Bifidobacterium animalis ,"accepted name","Bacteria",
Bifidobacterium animalis subsp. animalis (Mitsuoka 1969) Scardovi and Trovatelli 1974,"accepted name","Bacteria",
Bifidobacterium animalis subsp. lactis (Meile et al. 1997) Masco et al. 2004,"accepted name","Bacteria",
Bifidobacterium asteroides Scardovi and Trovatelli 1969 (Approved Lists 1980),"accepted name","Bacteria",
Bifidobacterium bifidum (Tissier 1900) Orla-Jensen 1924 (Approved Lists 1980),"accepted name","Bacteria",
Bifidobacterium boum Scardovi et al. 1979 (Approved Lists 1980),"accepted name","Bacteria",
Bifidobacterium breve Reuter 1963 (Approved Lists 1980),"accepted name","Bacteria",
Bifidobacterium catenulatum Scardovi and Crociani 1974 (Approved Lists 1980),"accepted name","Bacteria",
Bifidobacterium choerinum Scardovi et al. 1979 (Approved Lists 1980),"accepted name","Bacteria",
Bifidobacterium coryneforme (ex Scardovi and Trovatelli 1969) Biavati et al. 1982,"accepted name","Bacteria",
Bifidobacterium cuniculi Scardovi et al. 1979 (Approved Lists 1980),"accepted name","Bacteria",
Bifidobacterium dentium Scardovi and Crociani 1974 (Approved Lists 1980),"accepted name","Bacteria",
Bifidobacterium gallicum Lauer 1990,"accepted name","Bacteria",
Bifidobacterium gallinarum Watabe et al. 1983,"accepted name","Bacteria",
Bifidobacterium indicum Scardovi and Trovatelli 1969 (Approved Lists 1980),"accepted name","Bacteria",
Bifidobacterium infantis Reuter 1963 (Approved Lists 1980),"accepted name","Bacteria",
Bifidobacterium longum Reuter 1963 (Approved Lists 1980),"accepted name","Bacteria",
Bifidobacterium magnum Scardovi and Zani 1974 (Approved Lists 1980),"accepted name","Bacteria",
Bifidobacterium merycicum Biavati and Mattarelli 1991,"accepted name","Bacteria",
Bifidobacterium minimum Biavati et al. 1982,"accepted name","Bacteria",
Bifidobacterium pseudocatenulatum Scardovi et al. 1979 (Approved Lists 1980),"accepted name","Bacteria",
Bifidobacterium pseudolongum ,"accepted name","Bacteria",
Bifidobacterium pseudolongum subsp. globosum (Biavati et al. 1982) Yaeshima et al. 1992,"accepted name","Bacteria",
Bifidobacterium pseudolongum subsp. pseudolongum Mitsuoka 1969,"accepted name","Bacteria",
Bifidobacterium psychraerophilum Simpson et al. 2004,"accepted name","Bacteria",
Bifidobacterium pullorum Trovatelli et al. 1974 (Approved Lists 1980),"accepted name","Bacteria",
Bifidobacterium ruminantium Biavati and Mattarelli 1991,"accepted name","Bacteria",
Bifidobacterium saeculare Biavati et al. 1992,"accepted name","Bacteria",
Bifidobacterium scardovii Hoyles et al. 2002,"accepted name","Bacteria",
Bifidobacterium subtile Biavati et al. 1982,"accepted name","Bacteria",
Bifidobacterium suis Matteuzzi et al. 1971 (Approved Lists 1980),"accepted name","Bacteria",
Bifidobacterium thermacidophilum ,"accepted name","Bacteria",
Bifidobacterium thermacidophilum subsp. porcinum Zhu et al. 2003,"accepted name","Bacteria",
Bifidobacterium thermacidophilum subsp. thermacidophilum Dong et al. 2000,"accepted name","Bacteria",
Bifidobacterium thermophilum corrig. Mitsuoka 1969 (Approved Lists 1980),"accepted name","Bacteria",
Blastococcus aggregatus Ahrens and Moll 1970 (Approved Lists 1980),"accepted name","Bacteria",
Blastococcus saxobsidens Urzì et al. 2004,"accepted name","Bacteria",
Bogoriella caseilytica Groth et al. 1997,"accepted name","Bacteria",
Brachybacterium alimentarium Schubert et al. 1996,"accepted name","Bacteria",
Brachybacterium conglomeratum (ex Migula 1900) Takeuchi et al. 1995,"accepted name","Bacteria",
Brachybacterium faecium Collins et al. 1988,"accepted name","Bacteria",
Brachybacterium fresconis Heyrman et al. 2002,"accepted name","Bacteria",
Brachybacterium muris Buczolits et al. 2003,"accepted name","Bacteria",
Brachybacterium nesterenkovii Gvozdyak et al. 1992,"accepted name","Bacteria",
Brachybacterium paraconglomeratum Takeuchi et al. 1995,"accepted name","Bacteria",
Brachybacterium rhamnosum Takeuchi et al. 1995,"accepted name","Bacteria",
Brachybacterium sacelli Heyrman et al. 2002,"accepted name","Bacteria",
Brachybacterium tyrofermentans Schubert et al. 1996,"accepted name","Bacteria",
Brevibacterium albidum Komagata and Iizuka 1964 (Approved Lists 1980),"accepted name","Bacteria",
Brevibacterium antiquum Gavrish et al. 2005,"accepted name","Bacteria",
Brevibacterium aurantiacum Gavrish et al. 2005,"accepted name","Bacteria",
Brevibacterium avium Pascual and Collins 1999,"accepted name","Bacteria",
Brevibacterium casei Collins et al. 1983,"accepted name","Bacteria",
Brevibacterium celere Ivanova et al. 2004,"accepted name","Bacteria",
Brevibacterium citreum Komagata and Iizuka 1964 (Approved Lists 1980),"accepted name","Bacteria",
Brevibacterium divaricatum Su and Yamada 1960 (Approved Lists 1980),"accepted name","Bacteria",
Brevibacterium epidermidis Collins et al. 1983,"accepted name","Bacteria",
Brevibacterium fermentans Chatelain and Second 1966 (Approved Lists 1980),"accepted name","Bacteria",
Brevibacterium frigoritolerans Delaporte and Sasson 1967 (Approved Lists 1980),"accepted name","Bacteria",
Brevibacterium halotolerans Delaporte and Sasson 1967 (Approved Lists 1980),"accepted name","Bacteria",
Brevibacterium iodinum (ex Davis 1939) Collins et al. 1981,"accepted name","Bacteria",
Brevibacterium linens (Wolff 1910) Breed 1953 (Approved Lists 1980),"accepted name","Bacteria",
Brevibacterium luteolum corrig. [lutescens (sic)] Wauters et al. 2003,"accepted name","Bacteria",
Brevibacterium luteum Komagata and Iizuka 1964 (Approved Lists 1980),"accepted name","Bacteria",
Brevibacterium lyticum Takayama et al. 1960 (Approved Lists 1980),"accepted name","Bacteria",
Brevibacterium mcbrellneri McBride et al. 1994,"accepted name","Bacteria",
Brevibacterium otitidis Pascual et al. 1996,"accepted name","Bacteria",
Brevibacterium paucivorans Wauters et al. 2001,"accepted name","Bacteria",
Brevibacterium permense Gavrish et al. 2005,"accepted name","Bacteria",
Brevibacterium picturae Heyrman et al. 2004,"accepted name","Bacteria",
Brevibacterium pusillum Iizuka and Komagata 1965 (Approved Lists 1980),"accepted name","Bacteria",
Brevibacterium samyangense Lee 2006,"accepted name","Bacteria",
Brevibacterium sanguinis Wauters et al. 2004,"accepted name","Bacteria",
Brevibacterium stationis (ZoBell and Upham 1944) Breed 1953 (Approved Lists 1980),"accepted name","Bacteria",
Brooklawnia cerclae Rainey et al. 2006 (authorship reads Rainey, da Costa and Moe),"accepted name","Bacteria",
Catellatospora bangladeshensis Ara and Kudo 2006,"accepted name","Bacteria",
Catellatospora chokoriensis Ara and Kudo 2006,"accepted name","Bacteria",
Catellatospora citrea ,"accepted name","Bacteria",
Catellatospora citrea subsp. citrea Asano and Kawamoto 1986,"accepted name","Bacteria",
Catellatospora coxensis Ara and Kudo 2006,"accepted name","Bacteria",
Catellatospora koreensis Lee et al. 2000,"accepted name","Bacteria",
Catellatospora methionotrophica (Asano and Kawamoto 1988) Ara and Kudo 2006,"accepted name","Bacteria",
Catellatospora tsunoense Asano et al. 1989,"accepted name","Bacteria",
Catenulispora acidiphila Busti et al. 2006,"accepted name","Bacteria",
Catenuloplanes atrovinosus Tamura et al. 1995,"accepted name","Bacteria",
Catenuloplanes castaneus Tamura et al. 1995,"accepted name","Bacteria",
Catenuloplanes crispus (Petrolini et al. 1993) Kudo et al. 1999,"accepted name","Bacteria",
Catenuloplanes indicus Tamura et al. 1995,"accepted name","Bacteria",
Catenuloplanes japonicus Yokota et al. 1993,"accepted name","Bacteria",
Catenuloplanes nepalensis Tamura et al. 1995,"accepted name","Bacteria",
Catenuloplanes niger Tamura et al. 1995,"accepted name","Bacteria",
Cellulomonas biazotea (Kellerman et al. 1913) Bergey et al. 1923 (Approved Lists 1980),"accepted name","Bacteria",
Cellulomonas bogoriensis Jones et al. 2005,"accepted name","Bacteria",
Cellulomonas cartae Stackebrandt and Kandler 1980,"accepted name","Bacteria",
Cellulomonas cellasea (Kellerman et al. 1913) Bergey et al. 1923 (Approved Lists 1980),"accepted name","Bacteria",
Cellulomonas denverensis Brown et al. 2005,"accepted name","Bacteria",
Cellulomonas fermentans Bagnara et al. 1985,"accepted name","Bacteria",
Cellulomonas fimi (McBeth and Scales 1913) Bergey et al. 1923 (Approved Lists 1980),"accepted name","Bacteria",
Cellulomonas flavigena (Kellerman and McBeth 1912) Bergey et al. 1923 (Approved Lists 1980),"accepted name","Bacteria",
Cellulomonas gelida (Kellerman et al. 1913) Bergey et al. 1923 (Approved Lists 1980),"accepted name","Bacteria",
Cellulomonas hominis Funke et al. 1996,"accepted name","Bacteria",
Cellulomonas humilata corrig. (Gledhill and Casida 1969) Collins and Pascual 2000,"accepted name","Bacteria",
Cellulomonas iranensis Elberson et al. 2000,"accepted name","Bacteria",
Cellulomonas persica Elberson et al. 2000,"accepted name","Bacteria",
Cellulomonas terrae An et al. 2005,"accepted name","Bacteria",
Cellulomonas uda (Kellerman et al. 1913) Bergey et al. 1923 (Approved Lists 1980),"accepted name","Bacteria",
Cellulomonas xylanilytica Rivas et al. 2004,"accepted name","Bacteria",
Cellulosimicrobium cellulans (Metcalf and Brown 1957) Schumann et al. 2001,"accepted name","Bacteria",
Cellulosimicrobium funkei Brown et al. 2006,"accepted name","Bacteria",
Citricoccus alkalitolerans Li et al. 2005,"accepted name","Bacteria",
Citricoccus muralis Altenburger et al. 2002,"accepted name","Bacteria",
Clavibacter michiganensis ,"accepted name","Bacteria",
Clavibacter michiganensis subsp. insidiosus corrig. (McCulloch 1925) Davis et al. 1984,"accepted name","Bacteria",
Clavibacter michiganensis subsp. michiganensis corrig. (Smith 1910) Davis et al. 1984,"accepted name","Bacteria",
Clavibacter michiganensis subsp. nebraskensis corrig. (Vidaver and Mandel 1974) Davis et al. 1984,"accepted name","Bacteria",
Clavibacter michiganensis subsp. sepedonicus corrig. (Spieckermann and Kotthoff 1914) Davis et al. 1984,"accepted name","Bacteria",
Clavibacter michiganensis subsp. tessellarius corrig. (Carlson and Vidaver 1982) Davis et al. 1984,"accepted name","Bacteria",
Collinsella aerofaciens (Eggerth 1935) Kageyama et al. 1999,"accepted name","Bacteria",
Collinsella intestinalis Kageyama and Benno 2000,"accepted name","Bacteria",
Collinsella stercoris Kageyama and Benno 2000,"accepted name","Bacteria",
Conexibacter woesei Monciardini et al. 2003,"accepted name","Bacteria",
Coriobacterium glomerans Haas and König 1988,"accepted name","Bacteria",
Corynebacterium accolens Neubauer et al. 1991,"accepted name","Bacteria",
Corynebacterium afermentans ,"accepted name","Bacteria",
Corynebacterium afermentans subsp. afermentans Riegel et al. 1993,"accepted name","Bacteria",
Corynebacterium afermentans subsp. lipophilum Riegel et al. 1993,"accepted name","Bacteria",
Corynebacterium ammoniagenes (Cooke and Keith 1927) Collins 1987,"accepted name","Bacteria",
Corynebacterium amycolatum Collins et al. 1988,"accepted name","Bacteria",
Corynebacterium appendicis Yassin et al. 2002,"accepted name","Bacteria",
Corynebacterium aquilae Fernández-Garayzábal et al. 2003,"accepted name","Bacteria",
Corynebacterium argentoratense Riegel et al. 1995,"accepted name","Bacteria",
Corynebacterium atypicum Hall et al. 2003,"accepted name","Bacteria",
Corynebacterium aurimucosum Yassin et al. 2002,"accepted name","Bacteria",
Corynebacterium auris Funke et al. 1995,"accepted name","Bacteria",
Corynebacterium auriscanis Collins et al. 2000,"accepted name","Bacteria",
Corynebacterium beticola Abdou 1969 (Approved Lists 1980),"accepted name","Bacteria",
Corynebacterium bovis Bergey et al. 1923 (Approved Lists 1980),"accepted name","Bacteria",
Corynebacterium callunae (Lee and Good 1963) Yamada and Komagata 1972 (Approved Lists 1980),"accepted name","Bacteria",
Corynebacterium camporealensis Fernández-Garayzábal et al. 1998,"accepted name","Bacteria",
Corynebacterium capitovis Collins et al. 2001,"accepted name","Bacteria",
Corynebacterium casei Brennan et al. 2001,"accepted name","Bacteria",
Corynebacterium caspium Collins et al. 2004,"accepted name","Bacteria",
Corynebacterium ciconiae Fernández-Garayzábal et al. 2004,"accepted name","Bacteria",
Corynebacterium confusum Funke et al. 1998,"accepted name","Bacteria",
Corynebacterium coyleae Funke et al. 1997,"accepted name","Bacteria",
Corynebacterium cystitidis Yanagawa and Honda 1978 (Approved Lists 1980),"accepted name","Bacteria",
Corynebacterium diphtheriae (Kruse 1886) Lehmann and Neumann 1896 (Approved Lists 1980),"accepted name","Bacteria",
Corynebacterium durum Riegel et al. 1997,"accepted name","Bacteria",
Corynebacterium efficiens Fudou et al. 2002,"accepted name","Bacteria",
Corynebacterium equi Magnusson 1923 (Approved Lists 1980),"accepted name","Bacteria",
Corynebacterium falsenii Sjödén et al. 1998,"accepted name","Bacteria",
Corynebacterium felinum Collins et al. 2001,"accepted name","Bacteria",
Corynebacterium flaccumfaciens ,"accepted name","Bacteria",
Corynebacterium flaccumfaciens subsp. betae (Keyworth et al. 1956) Carlson and Vidaver 1982,"accepted name","Bacteria",
Corynebacterium flaccumfaciens subsp. oortii (Saaltink and Maas Geesteranus 1969) Carlson and Vidaver 1982,"accepted name","Bacteria",
Corynebacterium flaccumfaciens subsp. poinsettiae (Starr and Pirone 1942) Carlson and Vidaver 1982,"accepted name","Bacteria",
Corynebacterium flavescens Barksdale et al. 1979 (Approved Lists 1980),"accepted name","Bacteria",
Corynebacterium freneyi Renaud et al. 2001,"accepted name","Bacteria",
Corynebacterium glaucum Yassin et al. 2003,"accepted name","Bacteria",
Corynebacterium glucuronolyticum Funke et al. 1995,"accepted name","Bacteria",
Corynebacterium glutamicum (Kinoshita et al. 1958) Abe et al. 1967 (Approved Lists 1980),"accepted name","Bacteria",
Corynebacterium halotolerans Chen et al. 2004,"accepted name","Bacteria",
Corynebacterium hoagii (Morse 1912) Eberson 1918 (Approved Lists 1980),"accepted name","Bacteria",
Corynebacterium imitans Funke et al. 1997,"accepted name","Bacteria",
Corynebacterium jeikeium Jackman et al. 1988,"accepted name","Bacteria",
Corynebacterium kroppenstedtii Collins et al. 1998,"accepted name","Bacteria",
Corynebacterium kutscheri (Migula 1900) Bergey et al. 1925 (Approved Lists 1980),"accepted name","Bacteria",
Corynebacterium lilium Lee and Good 1963 (Approved Lists 1980),"accepted name","Bacteria",
Corynebacterium lipophiloflavum Funke et al. 1997,"accepted name","Bacteria",
Corynebacterium macginleyi Riegel et al. 1995,"accepted name","Bacteria",
Corynebacterium mastitidis Fernandez-Garayzabal et al. 1997,"accepted name","Bacteria",
Corynebacterium matruchotii (Mendel 1919) Collins 1983,"accepted name","Bacteria",
Corynebacterium minutissimum (ex Sarkany et al. 1962) Collins and Jones 1983,"accepted name","Bacteria",
Corynebacterium mooreparkense Brennan et al. 2001,"accepted name","Bacteria",
Corynebacterium mucifaciens Funke et al. 1997,"accepted name","Bacteria",
Corynebacterium mycetoides (ex Castellani 1942) Collins 1983,"accepted name","Bacteria",
Corynebacterium nigricans Shukla et al. 2004,"accepted name","Bacteria",
Corynebacterium phocae Pascual et al. 1998,"accepted name","Bacteria",
Corynebacterium pilosum Yanagawa and Honda 1978 (Approved Lists 1980),"accepted name","Bacteria",
Corynebacterium propinquum Riegel et al. 1994,"accepted name","Bacteria",
Corynebacterium pseudodiphtheriticum Lehmann and Neumann 1896 (Approved Lists 1980),"accepted name","Bacteria",
Corynebacterium pseudotuberculosis (Buchanan 1911) Eberson 1918 (Approved Lists 1980),"accepted name","Bacteria",
Corynebacterium renale (Migula 1900) Ernst 1906 (Approved Lists 1980),"accepted name","Bacteria",
Corynebacterium resistens Otsuka et al. 2005,"accepted name","Bacteria",
Corynebacterium riegelii Funke et al. 1998,"accepted name","Bacteria",
Corynebacterium seminale Riegel et al. 1996,"accepted name","Bacteria",
Corynebacterium simulans Wattiau et al. 2000,"accepted name","Bacteria",
Corynebacterium singulare Riegel et al. 1997,"accepted name","Bacteria",
Corynebacterium sphenisci Goyache et al. 2003,"accepted name","Bacteria",
Corynebacterium spheniscorum Goyache et al. 2003,"accepted name","Bacteria",
Corynebacterium striatum (Chester 1901) Eberson 1918 (Approved Lists 1980),"accepted name","Bacteria",
Corynebacterium suicordis Vela et al. 2003,"accepted name","Bacteria",
Corynebacterium sundsvallense Collins et al. 1999,"accepted name","Bacteria",
Corynebacterium terpenotabidum Takeuchi et al. 1999,"accepted name","Bacteria",
Corynebacterium testudinoris Collins et al. 2001,"accepted name","Bacteria",
Corynebacterium thomssenii Zimmermann et al. 1998,"accepted name","Bacteria",
Corynebacterium tuberculostearicum Feurer et al. 2004,"accepted name","Bacteria",
Corynebacterium tuscaniense corrig. Riegel et al. 2006,"accepted name","Bacteria",
Corynebacterium ulcerans (ex Gilbert and Stewart 1927) Riegel et al. 1995,"accepted name","Bacteria",
Corynebacterium urealyticum Pitcher et al. 1992,"accepted name","Bacteria",
Corynebacterium variabile corrig. (Müller 1961) Collins 1987,"accepted name","Bacteria",
Corynebacterium vitaeruminis corrig. (Bechdel et al. 1928) Lanéelle et al. 1980,"accepted name","Bacteria",
Corynebacterium xerosis (Lehmann and Neumann 1896) Lehmann and Neumann 1899 (Approved Lists 1980),"accepted name","Bacteria",
Couchioplanes caeruleus ,"accepted name","Bacteria",
Couchioplanes caeruleus subsp. azureus Tamura et al. 1994,"accepted name","Bacteria",
Couchioplanes caeruleus subsp. caeruleus (Horan and Brodsky 1986) Tamura et al. 1994,"accepted name","Bacteria",
Crossiella cryophila (Labeda and Lechevalier 1989) Labeda 2001,"accepted name","Bacteria",
Crossiella equi Donahue et al. 2002,"accepted name","Bacteria",
Cryobacterium psychrophilum (ex Inoue and Komagata 1976) Suzuki et al. 1997,"accepted name","Bacteria",
Cryptobacterium curtum Nakazawa et al. 1999,"accepted name","Bacteria",
Cryptosporangium arvum Tamura et al. 1998,"accepted name","Bacteria",
Cryptosporangium aurantiacum (ex Ruan et al. 1976) Tamura and Hatano 2001,"accepted name","Bacteria",
Cryptosporangium japonicum Tamura et al. 1998,"accepted name","Bacteria",
Cryptosporangium minutisporangium (Ruan et al. 1986) Tamura and Hatano 2001,"accepted name","Bacteria",
Curtobacterium albidum (Komagata and Iizuka 1964) Yamada and Komagata 1972 (Approved Lists 1980),"accepted name","Bacteria",
Curtobacterium citreum (Komagata and Iizuka 1964) Yamada and Komagata 1972 (Approved Lists 1980),"accepted name","Bacteria",
Curtobacterium flaccumfaciens (Hedges 1922) Collins and Jones 1984,"accepted name","Bacteria",
Curtobacterium herbarum Behrendt et al. 2002,"accepted name","Bacteria",
Curtobacterium luteum (Komagata and Iizuka 1964) Yamada and Komagata 1972 (Approved Lists 1980),"accepted name","Bacteria",
Curtobacterium plantarum Dunleavy 1989,"accepted name","Bacteria",
Curtobacterium pusillum (Iizuka and Komagata 1965) Yamada and Komagata 1972 (Approved Lists 1980),"accepted name","Bacteria",
Curtobacterium saperdae (Lysenko 1959) Yamada and Komagata 1972 (Approved Lists 1980),"accepted name","Bacteria",
Curtobacterium testaceum (Komagata and Iizuka 1964) Yamada and Komagata 1972 (Approved Lists 1980),"accepted name","Bacteria",
Dactylosporangium aurantiacum Thiemann et al. 1967 (Approved Lists 1980),"accepted name","Bacteria",
Dactylosporangium fulvum Shomura et al. 1986,"accepted name","Bacteria",
Dactylosporangium matsuzakiense Shomura and Niida 1983,"accepted name","Bacteria",
Dactylosporangium roseum Shomura et al. 1985,"accepted name","Bacteria",
Dactylosporangium thailandense Thiemann et al. 1967 (Approved Lists 1980),"accepted name","Bacteria",
Dactylosporangium vinaceum Shomura et al. 1983,"accepted name","Bacteria",
Demetria terragena Groth et al. 1997,"accepted name","Bacteria",
Denitrobacterium detoxificans Anderson et al. 2000,"accepted name","Bacteria",
Dermabacter hominis Jones and Collins 1989,"accepted name","Bacteria",
Dermacoccus abyssi Pathom-aree et al. 2006,"accepted name","Bacteria",
Dermacoccus nishinomiyaensis (Oda 1935) Stackebrandt et al. 1995,"accepted name","Bacteria",
Dermatophilus chelonae Masters et al. 1995,"accepted name","Bacteria",
Dermatophilus congolensis (van Saceghem 1915) Gordon 1964 (Approved Lists 1980),"accepted name","Bacteria",
Dietzia cinnamea Yassin et al. 2006,"accepted name","Bacteria",
Dietzia kunjamensis Mayilraj et al. 2006,"accepted name","Bacteria",
Dietzia maris (Nesterenko et al. 1982) Rainey et al. 1995,"accepted name","Bacteria",
Dietzia natronolimnaea corrig. Duckworth et al. 1999,"accepted name","Bacteria",
Dietzia psychralcaliphila Yumoto et al. 2002,"accepted name","Bacteria",
Eggerthella hongkongensis Lau et al. 2006,"accepted name","Bacteria",
Eggerthella lenta (Eggerth 1935) Wade et al. 1999,"accepted name","Bacteria",
Eggerthella sinensis Lau et al. 2006,"accepted name","Bacteria",
Falcivibrio grandis Hammann et al. 1984,"accepted name","Bacteria",
Falcivibrio vaginalis Hammann et al. 1984,"accepted name","Bacteria",
Frankia alni (Woronin 1866) Von Tubeuf 1895 (Approved Lists 1980),"accepted name","Bacteria",
Friedmanniella antarctica Schumann et al. 1997,"accepted name","Bacteria",
Friedmanniella capsulata Maszenan et al. 1999,"accepted name","Bacteria",
Friedmanniella lacustris Lawson et al. 2000,"accepted name","Bacteria",
Friedmanniella spumicola Maszenan et al. 1999,"accepted name","Bacteria",
Frigoribacterium faeni Kämpfer et al. 2000,"accepted name","Bacteria",
Gardnerella vaginalis (Gardner and Dukes 1955) Greenwood and Pickett 1980,"accepted name","Bacteria",
Geodermatophilus obscurus Luedemann 1968 (Approved Lists 1980),"accepted name","Bacteria",
Georgenia muralis Altenburger et al. 2002,"accepted name","Bacteria",
Glycomyces algeriensis Labeda and Kroppenstedt 2004,"accepted name","Bacteria",
Glycomyces arizonensis Labeda and Kroppenstedt 2004,"accepted name","Bacteria",
Glycomyces harbinensis Labeda et al. 1985,"accepted name","Bacteria",
Glycomyces lechevalierae Labeda and Kroppenstedt 2004,"accepted name","Bacteria",
Glycomyces rutgersensis Labeda et al. 1985,"accepted name","Bacteria",
Glycomyces tenuis Evtushenko et al. 1991,"accepted name","Bacteria",
Goodfellowia coeruleoviolacea (Preobrazhenskaya and Terekhova 1987) Labeda and Kroppenstedt 2006,"accepted name","Bacteria",
Gordonia aichiensis corrig. (Tsukamura 1983) Klatte et al. 1994,"accepted name","Bacteria",
Gordonia alkanivorans Kummer et al. 1999,"accepted name","Bacteria",
Gordonia amarae (Lechevalier and Lechevalier 1974) Ruimy et al. 1995,"accepted name","Bacteria",
Gordonia amicalis Kim et al. 2000,"accepted name","Bacteria",
Gordonia araii Kageyama et al. 2006,"accepted name","Bacteria",
Gordonia bronchialis corrig. (Tsukamura 1971) Stackebrandt et al. 1989,"accepted name","Bacteria",
Gordonia desulfuricans Kim et al. 1999,"accepted name","Bacteria",
Gordonia effusa Kageyama et al. 2006,"accepted name","Bacteria",
Gordonia hirsuta corrig. Klatte et al. 1996,"accepted name","Bacteria",
Gordonia hydrophobica corrig. Bendinger et al. 1995,"accepted name","Bacteria",
Gordonia namibiensis Brandão et al. 2002,"accepted name","Bacteria",
Gordonia nitida Yoon et al. 2000,"accepted name","Bacteria",
Gordonia otitidis Iida et al. 2005,"accepted name","Bacteria",
Gordonia paraffinivorans Xue et al. 2003,"accepted name","Bacteria",
Gordonia polyisoprenivorans Linos et al. 1999,"accepted name","Bacteria",
Gordonia rhizosphera Takeuchi and Hatano 1998,"accepted name","Bacteria",
Gordonia rubripertincta corrig. (Hefferan 1904) Stackebrandt et al. 1989,"accepted name","Bacteria",
Gordonia sihwensis Kim et al. 2003,"accepted name","Bacteria",
Gordonia sinesedis Maldonado et al. 2003,"accepted name","Bacteria",
Gordonia sputi corrig. (Tsukamura 1978) Stackebrandt et al. 1989,"accepted name","Bacteria",
Gordonia terrae corrig. (Tsukamura 1971) Stackebrandt et al. 1989,"accepted name","Bacteria",
Gordonia westfalica Linos et al. 2002,"accepted name","Bacteria",
Gulosibacter molinativorax Manaia et al. 2004,"accepted name","Bacteria",
Herbidospora cretacea Kudo et al. 1993,"accepted name","Bacteria",
Intrasporangium calvum Kalakoutskii et al. 1967 (Approved Lists 1980),"accepted name","Bacteria",
Isoptericola halotolerans Zhang et al. 2005,"accepted name","Bacteria",
Isoptericola hypogeus Groth et al. 2005,"accepted name","Bacteria",
Isoptericola variabilis (Bakalidou et al. 2002) Stackebrandt et al. 2004,"accepted name","Bacteria",
Janibacter anophelis Kämpfer et al. 2006,"accepted name","Bacteria",
Janibacter brevis Imamura et al. 2000,"accepted name","Bacteria",
Janibacter limosus Martin et al. 1997,"accepted name","Bacteria",
Janibacter melonis Yoon et al. 2004,"accepted name","Bacteria",
Janibacter terrae Yoon et al. 2000,"accepted name","Bacteria",
Jiangella gansuensis Song et al. 2005,"accepted name","Bacteria",
Jonesia denitrificans (Prévot 1961) Rocourt et al. 1987,"accepted name","Bacteria",
Jonesia quinghaiensis Schumann et al. 2004,"accepted name","Bacteria",
Kibdelosporangium albatum Tomita et al. 1993,"accepted name","Bacteria",
Kibdelosporangium aridum ,"accepted name","Bacteria",
Kibdelosporangium aridum subsp. aridum Shearer et al. 1986,"accepted name","Bacteria",
Kibdelosporangium aridum subsp. largum Shearer et al. 1988,"accepted name","Bacteria",
Kibdelosporangium philippinense Mertz and Yao 1988,"accepted name","Bacteria",
Kineococcus aurantiacus Yokota et al. 1993,"accepted name","Bacteria",
Kineococcus marinus Lee 2006,"accepted name","Bacteria",
Kineococcus radiotolerans Phillips et al. 2002,"accepted name","Bacteria",
Kineosphaera limosa Liu et al. 2002,"accepted name","Bacteria",
Kineosporia aurantiaca Pagani and Parenti 1978 (Approved Lists 1980),"accepted name","Bacteria",
Kineosporia mikuniensis Kudo et al. 1998,"accepted name","Bacteria",
Kineosporia rhamnosa Kudo et al. 1998,"accepted name","Bacteria",
Kineosporia rhizophila Kudo et al. 1998,"accepted name","Bacteria",
Kineosporia succinea Kudo et al. 1998,"accepted name","Bacteria",
Kitasatospora arboriphila Groth et al. 2004,"accepted name","Bacteria",
Kitasatospora azatica corrig. (Nakagaito et al. 1993) Zhang et al. 1997,"accepted name","Bacteria",
Kitasatospora cheerisanensis Chung et al. 1999,"accepted name","Bacteria",
Kitasatospora cineracea Tajima et al. 2001,"accepted name","Bacteria",
Kitasatospora cochleata corrig. (Nakagaito et al. 1993) Zhang et al. 1997,"accepted name","Bacteria",
Kitasatospora cystarginea corrig. Kusakabe and Isono 1992,"accepted name","Bacteria",
Kitasatospora gansuensis Groth et al. 2004,"accepted name","Bacteria",
Kitasatospora griseola corrig. Takahashi et al. 1985,"accepted name","Bacteria",
Kitasatospora kifunensis (Nakagaito et al. 1993) Groth et al. 2003,"accepted name","Bacteria",
Kitasatospora mediocidica corrig. Labeda 1988,"accepted name","Bacteria",
Kitasatospora niigatensis Tajima et al. 2001,"accepted name","Bacteria",
Kitasatospora nipponensis Groth et al. 2004,"accepted name","Bacteria",
Kitasatospora paracochleata corrig. (Nakagaito et al. 1993) Zhang et al. 1997,"accepted name","Bacteria",
Kitasatospora paranensis Groth et al. 2004,"accepted name","Bacteria",
Kitasatospora phosalacinea corrig. Takahashi et al. 1985,"accepted name","Bacteria",
Kitasatospora putterlickiae Groth et al. 2003,"accepted name","Bacteria",
Kitasatospora sampliensis Mayilraj et al. 2006,"accepted name","Bacteria",
Kitasatospora setae corrig. Omura et al. 1983,"accepted name","Bacteria",
Kitasatospora terrestris Groth et al. 2004,"accepted name","Bacteria",
Kitasatospora viridis Liu et al. 2005,"accepted name","Bacteria",
Knoellia sinensis Groth et al. 2002,"accepted name","Bacteria",
Knoellia subterranea Groth et al. 2002,"accepted name","Bacteria",
Kocuria aegyptia Li et al. 2006,"accepted name","Bacteria",
Kocuria carniphila et al. 2005,"accepted name","Bacteria",
Kocuria erythromyxa (Brooks and Murray 1981) Rainey et al. 1997,"accepted name","Bacteria",
Kocuria himachalensis Mayilraj et al. 2006,"accepted name","Bacteria",
Kocuria kristinae (Kloos et al. 1974) Stackebrandt et al. 1995,"accepted name","Bacteria",
Kocuria marina Kim et al. 2004,"accepted name","Bacteria",
Kocuria palustris Kovács et al. 1999,"accepted name","Bacteria",
Kocuria polaris Reddy et al. 2003,"accepted name","Bacteria",
Kocuria rhizophila Kovács et al. 1999,"accepted name","Bacteria",
Kocuria rosea (Flügge 1886) Stackebrandt et al. 1995,"accepted name","Bacteria",
Kocuria varians (Migula 1900) Stackebrandt et al. 1995,"accepted name","Bacteria",
Kribbella alba Li et al. 2006,"accepted name","Bacteria",
Kribbella antibiotica Li et al. 2004,"accepted name","Bacteria",
Kribbella flavida Park et al. 1999,"accepted name","Bacteria",
Kribbella jejuensis Song et al. 2004,"accepted name","Bacteria",
Kribbella karoonensis Kirby et al. 2006,"accepted name","Bacteria",
Kribbella koreensis (Lee et al. 2000) Sohn et al. 2003,"accepted name","Bacteria",
Kribbella lupini Trujillo et al. 2006,"accepted name","Bacteria",
Kribbella sandramycini Park et al. 1999,"accepted name","Bacteria",
Kribbella solani Song et al. 2004,"accepted name","Bacteria",
Kribbella swartbergensis Kirby et al. 2006,"accepted name","Bacteria",
Kribbella yunnanensis Li et al. 2006,"accepted name","Bacteria",
Kutzneria albida (Furumai et al. 1968) Stackebrandt et al. 1994,"accepted name","Bacteria",
Kutzneria kofuensis (Nonomura and Ohara 1969) Stackebrandt et al. 1994,"accepted name","Bacteria",
Kutzneria viridogrisea (Okuda et al. 1966) Stackebrandt et al. 1994,"accepted name","Bacteria",
Kytococcus schroeteri Becker et al. 2002,"accepted name","Bacteria",
Kytococcus sedentarius (ZoBell and Upham 1944) Stackebrandt et al. 1995,"accepted name","Bacteria",
Lechevalieria aerocolonigenes (Labeda 1986) Labeda et al. 2001,"accepted name","Bacteria",
Lechevalieria flava (Gauze et al. 1974) Labeda et al. 2001,"accepted name","Bacteria",
Leifsonia aquatica (ex Leifson 1962) Evtushenko et al. 2000,"accepted name","Bacteria",
Leifsonia aurea Reddy et al. 2003,"accepted name","Bacteria",
Leifsonia cynodontis (Davis et al. 1984) Suzuki et al. 2000,"accepted name","Bacteria",
Leifsonia naganoensis Suzuki et al. 2000,"accepted name","Bacteria",
Leifsonia poae Evtushenko et al. 2000,"accepted name","Bacteria",
Leifsonia rubra Reddy et al. 2003,"accepted name","Bacteria",
Leifsonia shinshuensis Suzuki et al. 2000,"accepted name","Bacteria",
Leifsonia xyli ,"accepted name","Bacteria",
Leifsonia xyli subsp. xyli (Davis et al. 1984) Evtushenko et al. 2000,"accepted name","Bacteria",
Lentzea albida Labeda et al. 2001,"accepted name","Bacteria",
Lentzea californiensis Labeda et al. 2001,"accepted name","Bacteria",
Lentzea flaviverrucosa (ex Yan and Deng 1966) Xie et al. 2002,"accepted name","Bacteria",
Lentzea violacea (Lee et al. 2000) Labeda et al. 2001,"accepted name","Bacteria",
Lentzea waywayandensis (Labeda and Lyons 1989) Labeda et al. 2001,"accepted name","Bacteria",
Leucobacter albus Lin et al. 2004,"accepted name","Bacteria",
Leucobacter aridicollis Morais et al. 2005,"accepted name","Bacteria",
Leucobacter chromiireducens Morais et al. 2005,"accepted name","Bacteria",
Leucobacter komagatae Takeuchi et al. 1996,"accepted name","Bacteria",
Longispora albida Matsumoto et al. 2003,"accepted name","Bacteria",
Luteococcus japonicus Tamura et al. 1994,"accepted name","Bacteria",
Luteococcus peritonei Collins et al. 2000,"accepted name","Bacteria",
Luteococcus sanguinis Collins et al. 2003,"accepted name","Bacteria",
Marmoricola aurantiacus Urzì et al. 2000,"accepted name","Bacteria",
Microbacterium aerolatum Zlamala et al. 2002,"accepted name","Bacteria",
Microbacterium aoyamense Kageyama et al. 2006,"accepted name","Bacteria",
Microbacterium arabinogalactanolyticum (Yokota et al. 1993) Takeuchi and Hatano 1998,"accepted name","Bacteria",
Microbacterium arborescens (ex Frankland and Frankland 1889) Imai et al. 1985,"accepted name","Bacteria",
Microbacterium aurantiacum Takeuchi and Hatano 1998,"accepted name","Bacteria",
Microbacterium aurum Yokota et al. 1993,"accepted name","Bacteria",
Microbacterium barkeri (Collins et al. 1983) Takeuchi and Hatano 1998,"accepted name","Bacteria",
Microbacterium chocolatum Takeuchi and Hatano 1998,"accepted name","Bacteria",
Microbacterium deminutum Kageyama et al. 2006,"accepted name","Bacteria",
Microbacterium dextranolyticum Yokota et al. 1993,"accepted name","Bacteria",
Microbacterium esteraromaticum (Omelianski 1923) Takeuchi and Hatano 1998,"accepted name","Bacteria",
Microbacterium flavescens (Lochhead 1958) Takeuchi and Hatano 1998,"accepted name","Bacteria",
Microbacterium foliorum Behrendt et al. 2001,"accepted name","Bacteria",
Microbacterium gubbeenense Brennan et al. 2001,"accepted name","Bacteria",
Microbacterium halophilum Takeuchi and Hatano 1998,"accepted name","Bacteria",
Microbacterium halotolerans Li et al. 2005,"accepted name","Bacteria",
Microbacterium hominis Takeuchi and Hatano 1998,"accepted name","Bacteria",
Microbacterium hydrocarbonoxydans Schippers et al. 2005,"accepted name","Bacteria",
Microbacterium imperiale (Steinhaus 1941) Collins et al. 1983,"accepted name","Bacteria",
Microbacterium keratanolyticum (Yokota et al. 1993) Takeuchi and Hatano 1998,"accepted name","Bacteria",
Microbacterium ketosireducens Takeuchi and Hatano 1998,"accepted name","Bacteria",
Microbacterium kitamiense Matsuyama et al. 1999,"accepted name","Bacteria",
Microbacterium koreense Lee et al. 2006,"accepted name","Bacteria",
Microbacterium lacticum Orla-Jensen 1919 (Approved Lists 1980),"accepted name","Bacteria",
Microbacterium laevaniformans (ex Dias and Bhat 1962) Collins et al. 1983,"accepted name","Bacteria",
Microbacterium liquefaciens (Collins et al. 1983) Takeuchi and Hatano 1998,"accepted name","Bacteria",
Microbacterium luteolum (Yokota et al. 1993) Takeuchi and Hatano 1998,"accepted name","Bacteria",
Microbacterium maritypicum (ZoBell and Upham 1944) Takeuchi and Hatano 1998,"accepted name","Bacteria",
Microbacterium natoriense Liu et al. 2005,"accepted name","Bacteria",
Microbacterium oleivorans Schippers et al. 2005,"accepted name","Bacteria",
Microbacterium oxydans (Chatelain and Second 1966) Schumann et al. 1999,"accepted name","Bacteria",
Microbacterium paludicola Park et al. 2006,"accepted name","Bacteria",
Microbacterium paraoxydans Laffineur et al. 2003,"accepted name","Bacteria",
Microbacterium phyllosphaerae Behrendt et al. 2001,"accepted name","Bacteria",
Microbacterium pumilum Kageyama et al. 2006,"accepted name","Bacteria",
Microbacterium resistens (Funke et al. 1998) Behrendt et al. 2001,"accepted name","Bacteria",
Microbacterium saperdae (Lysenko 1959) Takeuchi and Hatano 1998,"accepted name","Bacteria",
Microbacterium schleiferi (Yokota et al. 1993) Takeuchi and Hatano 1998,"accepted name","Bacteria",
Microbacterium terrae (Yokota et al. 1993) Takeuchi and Hatano 1998,"accepted name","Bacteria",
Microbacterium terregens (Lochhead and Burton 1953) Takeuchi and Hatano 1998,"accepted name","Bacteria",
Microbacterium testaceum (Komagata and Iizuka 1964) Takeuchi and Hatano 1998,"accepted name","Bacteria",
Microbacterium thalassium Takeuchi and Hatano 1998,"accepted name","Bacteria",
Microbacterium trichothecenolyticum (Yokota et al. 1993) Takeuchi and Hatano 1998,"accepted name","Bacteria",
Microbacterium ulmi Rivas et al. 2004,"accepted name","Bacteria",
Microbacterium xylanilyticum Kim et al. 2005,"accepted name","Bacteria",
Microbispora amethystogenes Nonomura and Ohara 1960 (Approved Lists 1980),"accepted name","Bacteria",
Microbispora chromogenes Nonomura and Ohara 1960 (Approved Lists 1980),"accepted name","Bacteria",
Microbispora corallina Nakajima et al. 1999,"accepted name","Bacteria",
Microbispora diastatica Nonomura and Ohara 1960 (Approved Lists 1980),"accepted name","Bacteria",
Microbispora indica Rao et al. 1987,"accepted name","Bacteria",
Microbispora karnatakensis Rao et al. 1987,"accepted name","Bacteria",
Microbispora mesophila (Nonomura and Ohara 1971) Zhang et al. 1998,"accepted name","Bacteria",
Microbispora parva Nonomura and Ohara 1960 (Approved Lists 1980),"accepted name","Bacteria",
Microbispora rosea ,"accepted name","Bacteria",
Microbispora rosea subsp. aerata (Gerber and Lechevalier 1964) Miyadoh et al. 1991,"accepted name","Bacteria",
Microbispora rosea subsp. rosea Nonomura and Ohara 1957,"accepted name","Bacteria",
Microbispora thermodiastatica Nonomura and Ohara 1969 (Approved Lists 1980),"accepted name","Bacteria",
Microbispora thermorosea Nonomura and Ohara 1969 (Approved Lists 1980),"accepted name","Bacteria",
Microcella putealis Tiago et al. 2005,"accepted name","Bacteria",
Micrococcus antarcticus Liu et al. 2000,"accepted name","Bacteria",
Micrococcus luteus (Schroeter 1872) Cohn 1872 (Approved Lists 1980),"accepted name","Bacteria",
Micrococcus lylae Kloos et al. 1974 (Approved Lists 1980),"accepted name","Bacteria",
Microlunatus phosphovorus Nakamura et al. 1995,"accepted name","Bacteria",
Micromonospora aurantiaca Sveshnikova et al. 1969 (Approved Lists 1980),"accepted name","Bacteria",
Micromonospora auratinigra corrig. Thawai et al. 2004,"accepted name","Bacteria",
Micromonospora brunnea Sveshnikova et al. 1969 (Approved Lists 1980),"accepted name","Bacteria",
Micromonospora carbonacea ,"accepted name","Bacteria",
Micromonospora carbonacea subsp. aurantiaca Luedemann and Brodsky 1965 (Approved Lists 1980),"accepted name","Bacteria",
Micromonospora carbonacea subsp. carbonacea Luedemann and Brodsky 1965 (Approved Lists 1980),"accepted name","Bacteria",
Micromonospora chalcea (Foulerton 1905) Ørskov 1923 (Approved Lists 1980),"accepted name","Bacteria",
Micromonospora chersina Tomita et al. 1992,"accepted name","Bacteria",
Micromonospora citrea Kroppenstedt et al. 2005,"accepted name","Bacteria",
Micromonospora coerulea Jensen 1932 (Approved Lists 1980),"accepted name","Bacteria",
Micromonospora eburnea Thawai et al. 2005,"accepted name","Bacteria",
Micromonospora echinaurantiaca Kroppenstedt et al. 2005,"accepted name","Bacteria",
Micromonospora echinofusca Kroppenstedt et al. 2005,"accepted name","Bacteria",
Micromonospora echinospora ,"accepted name","Bacteria",
Micromonospora echinospora subsp. echinospora Luedemann and Brodsky 1964 (Approved Lists 1980),"accepted name","Bacteria",
Micromonospora echinospora subsp. ferruginea Luedemann and Brodsky 1964 (Approved Lists 1980),"accepted name","Bacteria",
Micromonospora endolithica Hirsch et al. 2004,"accepted name","Bacteria",
Micromonospora fulviviridis Kroppenstedt et al. 2005,"accepted name","Bacteria",
Micromonospora gallica (Erikson 1935) Waksman 1961 (Approved Lists 1980),"accepted name","Bacteria",
Micromonospora halophytica ,"accepted name","Bacteria",
Micromonospora halophytica subsp. halophytica Weinstein et al. 1968 (Approved Lists 1980),"accepted name","Bacteria",
Micromonospora inositola Kawamoto et al. 1974 (Approved Lists 1980),"accepted name","Bacteria",
Micromonospora inyonensis Kroppenstedt et al. 2005,"accepted name","Bacteria",
Micromonospora matsumotoense (Asano et al. 1989) Lee et al. 2000,"accepted name","Bacteria",
Micromonospora mirobrigensis Trujillo et al. 2005,"accepted name","Bacteria",
Micromonospora nigra (Weinstein et al. 1968) Kasai et al. 2000,"accepted name","Bacteria",
Micromonospora olivasterospora Kawamoto et al. 1983,"accepted name","Bacteria",
Micromonospora pallida (Luedemann and Brodsky 1964) Kasai et al. 2000,"accepted name","Bacteria",
Micromonospora peucetia Kroppenstedt et al. 2005,"accepted name","Bacteria",
Micromonospora purpurea Luedemann and Brodsky 1964 (Approved Lists 1980),"accepted name","Bacteria",
Micromonospora purpureochromogenes (Waksman and Curtis 1916) Luedemann 1971 (Approved Lists 1980),"accepted name","Bacteria",
Micromonospora rhodorangea Wagman et al. 1974 (Approved Lists 1980),"accepted name","Bacteria",
Micromonospora rosaria (ex Wagman et al. 1972) Horan and Brodsky 1986,"accepted name","Bacteria",
Micromonospora sagamiensis Kroppenstedt et al. 2005,"accepted name","Bacteria",
Micromonospora siamensis Thawai et al. 2006,"accepted name","Bacteria",
Micromonospora viridifaciens Kroppenstedt et al. 2005,"accepted name","Bacteria",
Micropolyspora internatus Agre et al. 1974 (Approved Lists 1980),"accepted name","Bacteria",
Micropruina glycogenica Shintani et al. 2000,"accepted name","Bacteria",
Microtetraspora fusca Thiemann et al. 1968 (Approved Lists 1980),"accepted name","Bacteria",
Microtetraspora glauca Thiemann et al. 1968 (Approved Lists 1980),"accepted name","Bacteria",
Microtetraspora malaysiensis Nakajima et al. 2004,"accepted name","Bacteria",
Microtetraspora niveoalba Nonomura and Ohara 1971 (Approved Lists 1980),"accepted name","Bacteria",
Microtetraspora tyrrhenii Tomita et al. 1992,"accepted name","Bacteria",
Millisia brevis Soddell et al. 2006,"accepted name","Bacteria",
Mobiluncus curtisii ,"accepted name","Bacteria",
Mobiluncus curtisii subsp. curtisii Spiegel and Roberts 1984,"accepted name","Bacteria",
Mobiluncus curtisii subsp. holmesii Spiegel and Roberts 1984,"accepted name","Bacteria",
Mobiluncus mulieris Spiegel and Roberts 1984,"accepted name","Bacteria",
Modestobacter multiseptatus Mevs et al. 2000,"accepted name","Bacteria",
Myceligenerans crystallogenes Groth et al. 2006,"accepted name","Bacteria",
Myceligenerans xiligouense Cui et al. 2004,"accepted name","Bacteria",
Mycetocola lacteus Tsukamoto et al. 2001,"accepted name","Bacteria",
Mycetocola saprophilus Tsukamoto et al. 2001,"accepted name","Bacteria",
Mycetocola tolaasinivorans Tsukamoto et al. 2001,"accepted name","Bacteria",
Mycobacterium abscessus (Moore and Frerichs 1953) Kusunoki and Ezaki 1992,"accepted name","Bacteria",
Mycobacterium africanum Castets et al. 1969 (Approved Lists 1980),"accepted name","Bacteria",
Mycobacterium agri (ex Tsukamura 1972) Tsukamura 1981,"accepted name","Bacteria",
Mycobacterium aichiense (ex Tsukamura 1973) Tsukamura 1981,"accepted name","Bacteria",
Mycobacterium alvei Ausina et al. 1992,"accepted name","Bacteria",
Mycobacterium arupense Cloud et al. 2006,"accepted name","Bacteria",
Mycobacterium asiaticum Weiszfeiler et al. 1971 (Approved Lists 1980),"accepted name","Bacteria",
Mycobacterium aubagnense Adékambi et al. 2006,"accepted name","Bacteria",
Mycobacterium aurum Tsukamura 1966 (Approved Lists 1980),"accepted name","Bacteria",
Mycobacterium austroafricanum Tsukamura et al. 1983,"accepted name","Bacteria",
Mycobacterium avium ,"accepted name","Bacteria",
Mycobacterium avium subsp. avium Chester 1901,"accepted name","Bacteria",
Mycobacterium avium subsp. paratuberculosis (Bergey et al. 1923) Thorel et al. 1990,"accepted name","Bacteria",
Mycobacterium avium subsp. silvaticum Thorel et al. 1990,"accepted name","Bacteria",
Mycobacterium boenickei Schinsky et al. 2004,"accepted name","Bacteria",
Mycobacterium bohemicum Reischl et al. 1998,"accepted name","Bacteria",
Mycobacterium bolletii Adékambi et al. 2006,"accepted name","Bacteria",
Mycobacterium botniense Torkko et al. 2000,"accepted name","Bacteria",
Mycobacterium bovis ,"accepted name","Bacteria",
Mycobacterium bovis subsp. bovis Karlson and Lessel 1970,"accepted name","Bacteria",
Mycobacterium branderi Koukila-Kähkölä et al. 1995,"accepted name","Bacteria",
Mycobacterium brisbanense Schinsky et al. 2004,"accepted name","Bacteria",
Mycobacterium brumae Luquin et al. 1993,"accepted name","Bacteria",
Mycobacterium canariasense Jiménez et al. 2004,"accepted name","Bacteria",
Mycobacterium caprae (Aranaz et al. 1999) Aranaz et al. 2003,"accepted name","Bacteria",
Mycobacterium celatum Butler et al. 1993,"accepted name","Bacteria",
Mycobacterium chelonae ,"accepted name","Bacteria",
Mycobacterium chelonae subsp. chelonae corrig. (Bergey et al. 1923) Kubica et al. 1972 (Approved Lists 1980),"accepted name","Bacteria",
Mycobacterium chimaera Tortoli et al. 2004,"accepted name","Bacteria",
Mycobacterium chitae Tsukamura 1967 (Approved Lists 1980),"accepted name","Bacteria",
Mycobacterium chlorophenolicum (Apajalahti et al. 1986) Briglia et al. 1994,"accepted name","Bacteria",
Mycobacterium chubuense (ex Tsukamura 1973) Tsukamura 1981,"accepted name","Bacteria",
Mycobacterium colombiense Murcia et al. 2006,"accepted name","Bacteria",
Mycobacterium conceptionense Adékambi et al. 2006,"accepted name","Bacteria",
Mycobacterium confluentis Kirschner et al. 1992,"accepted name","Bacteria",
Mycobacterium conspicuum Springer et al. 1996,"accepted name","Bacteria",
Mycobacterium cookii Kazda et al. 1990,"accepted name","Bacteria",
Mycobacterium cosmeticum Cooksey et al. 2004,"accepted name","Bacteria",
Mycobacterium diernhoferi (ex Bönicke and Juhasz 1965) Tsukamura et al. 1983,"accepted name","Bacteria",
Mycobacterium doricum Tortoli et al. 2001,"accepted name","Bacteria",
Mycobacterium duvalii Stanford and Gunthorpe 1971 (Approved Lists 1980),"accepted name","Bacteria",
Mycobacterium elephantis Shojaei et al. 2000,"accepted name","Bacteria",
Mycobacterium fallax Lévy-Frébault et al. 1983,"accepted name","Bacteria",
Mycobacterium farcinogenes Chamoiseau 1973 (Approved Lists 1980),"accepted name","Bacteria",
Mycobacterium flavescens Bojalil et al. 1962 (Approved Lists 1980),"accepted name","Bacteria",
Mycobacterium florentinum Tortoli et al. 2005,"accepted name","Bacteria",
Mycobacterium fluoranthenivorans Hormisch et al. 2006,"accepted name","Bacteria",
Mycobacterium fortuitum ,"accepted name","Bacteria",
Mycobacterium fortuitum subsp. acetamidolyticum Tsukamura et al. 1986,"accepted name","Bacteria",
Mycobacterium fortuitum subsp. fortuitum da Costa Cruz 1938,"accepted name","Bacteria",
Mycobacterium frederiksbergense Willumsen et al. 2001,"accepted name","Bacteria",
Mycobacterium gadium Casal and Calero 1974 (Approved Lists 1980),"accepted name","Bacteria",
Mycobacterium gastri Wayne 1966 (Approved Lists 1980),"accepted name","Bacteria",
Mycobacterium genavense Böttger et al. 1993,"accepted name","Bacteria",
Mycobacterium gilvum Stanford and Gunthorpe 1971 (Approved Lists 1980),"accepted name","Bacteria",
Mycobacterium goodii Brown et al. 1999,"accepted name","Bacteria",
Mycobacterium gordonae Bojalil et al. 1962 (Approved Lists 1980),"accepted name","Bacteria",
Mycobacterium haemophilum Sompolinsky et al. 1978 (Approved Lists 1980),"accepted name","Bacteria",
Mycobacterium hassiacum Schröder et al. 1997,"accepted name","Bacteria",
Mycobacterium heckeshornense Roth et al. 2001,"accepted name","Bacteria",
Mycobacterium heidelbergense Haas et al. 1998,"accepted name","Bacteria",
Mycobacterium hiberniae Kazda et al. 1993,"accepted name","Bacteria",
Mycobacterium hodleri Kleespies et al. 1996,"accepted name","Bacteria",
Mycobacterium holsaticum Richter et al. 2002,"accepted name","Bacteria",
Mycobacterium houstonense Schinsky et al. 2004,"accepted name","Bacteria",
Mycobacterium immunogenum Wilson et al. 2001,"accepted name","Bacteria",
Mycobacterium interjectum Springer et al. 1995,"accepted name","Bacteria",
Mycobacterium intermedium Meier et al. 1993,"accepted name","Bacteria",
Mycobacterium intracellulare (Cuttino and McCabe 1949) Runyon 1965 (Approved Lists 1980),"accepted name","Bacteria",
Mycobacterium kansasii Hauduroy 1955 (Approved Lists 1980),"accepted name","Bacteria",
Mycobacterium komossense Kazda and Muller 1979 (Approved Lists 1980),"accepted name","Bacteria",
Mycobacterium kubicae Floyd et al. 2000,"accepted name","Bacteria",
Mycobacterium lacus Turenne et al. 2002,"accepted name","Bacteria",
Mycobacterium lentiflavum Springer et al. 1996,"accepted name","Bacteria",
Mycobacterium leprae (Hansen 1880) Lehmann and Neumann 1896 (Approved Lists 1980),"accepted name","Bacteria",
Mycobacterium lepraemurium Marchoux and Sorel 1912 (Approved Lists 1980),"accepted name","Bacteria",
Mycobacterium madagascariense Kazda et al. 1992,"accepted name","Bacteria",
Mycobacterium mageritense Domenech et al. 1997,"accepted name","Bacteria",
Mycobacterium malmoense Schroder and Juhlin 1977 (Approved Lists 1980),"accepted name","Bacteria",
Mycobacterium marinum Aronson 1926 (Approved Lists 1980),"accepted name","Bacteria",
Mycobacterium massiliense Adékambi et al. 2006,"accepted name","Bacteria",
Mycobacterium microti Reed 1957 (Approved Lists 1980),"accepted name","Bacteria",
Mycobacterium montefiorense Levi et al. 2003,"accepted name","Bacteria",
Mycobacterium moriokaense Tsukamura et al. 1986,"accepted name","Bacteria",
Mycobacterium mucogenicum Springer et al. 1995,"accepted name","Bacteria",
Mycobacterium murale Vuorio et al. 1999,"accepted name","Bacteria",
Mycobacterium nebraskense Mohamed et al. 2004,"accepted name","Bacteria",
Mycobacterium neoaurum Tsukamura 1972 (Approved Lists 1980),"accepted name","Bacteria",
Mycobacterium neworleansense Schinsky et al. 2004,"accepted name","Bacteria",
Mycobacterium nonchromogenicum Tsukamura 1965 (Approved Lists 1980),"accepted name","Bacteria",
Mycobacterium novocastrense Shojaei et al. 1997,"accepted name","Bacteria",
Mycobacterium obuense (ex Tsukamura and Mizuno 1971) Tsukamura and Mizuno 1981,"accepted name","Bacteria",
Mycobacterium palustre Torkko et al. 2002,"accepted name","Bacteria",
Mycobacterium parafortuitum Tsukamura et al. 1965 (Approved Lists 1980),"accepted name","Bacteria",
Mycobacterium parascrofulaceum Turenne et al. 2004,"accepted name","Bacteria",
Mycobacterium parmense Fanti et al. 2004,"accepted name","Bacteria",
Mycobacterium peregrinum (ex Bojalil et al. 1962) Kusunoki and Ezaki 1992,"accepted name","Bacteria",
Mycobacterium phlei Lehmann and Neumann 1899 (Approved Lists 1980),"accepted name","Bacteria",
Mycobacterium phocaicum Adékambi et al. 2006,"accepted name","Bacteria",
Mycobacterium pinnipedii Cousins et al. 2003,"accepted name","Bacteria",
Mycobacterium porcinum Tsukamura et al. 1983,"accepted name","Bacteria",
Mycobacterium poriferae Padgitt and Moshier 1987,"accepted name","Bacteria",
Mycobacterium pseudoshottsii Rhodes et al. 2005,"accepted name","Bacteria",
Mycobacterium psychrotolerans Trujillo et al. 2004,"accepted name","Bacteria",
Mycobacterium pulveris Tsukamura et al. 1983,"accepted name","Bacteria",
Mycobacterium pyrenivorans Derz et al. 2004,"accepted name","Bacteria",
Mycobacterium rhodesiae (ex Tsukamura et al. 1971) Tsukamura 1981,"accepted name","Bacteria",
Mycobacterium saskatchewanense Turenne et al. 2004,"accepted name","Bacteria",
Mycobacterium scrofulaceum Prissick and Masson 1956 (Approved Lists 1980),"accepted name","Bacteria",
Mycobacterium senegalense (Chamoiseau 1973) Chamoiseau 1979 (Approved Lists 1980),"accepted name","Bacteria",
Mycobacterium septicum Schinsky et al. 2000,"accepted name","Bacteria",
Mycobacterium shimoidei (ex Tsukamura et al. 1975) Tsukamura 1982,"accepted name","Bacteria",
Mycobacterium shottsii Rhodes et al. 2003,"accepted name","Bacteria",
Mycobacterium simiae Karassova et al. 1965 (Approved Lists 1980),"accepted name","Bacteria",
Mycobacterium smegmatis (Trevisan 1889) Lehmann and Neumann 1899 (Approved Lists 1980),"accepted name","Bacteria",
Mycobacterium sphagni Kazda 1980,"accepted name","Bacteria",
Mycobacterium szulgai Marks et al. 1972 (Approved Lists 1980),"accepted name","Bacteria",
Mycobacterium terrae Wayne 1966 (Approved Lists 1980),"accepted name","Bacteria",
Mycobacterium thermoresistibile Tsukamura 1966 (Approved Lists 1980),"accepted name","Bacteria",
Mycobacterium tokaiense (ex Tsukamura 1973) Tsukamura 1981,"accepted name","Bacteria",
Mycobacterium triplex Floyd et al. 1997,"accepted name","Bacteria",
Mycobacterium triviale Kubica 1970 (Approved Lists 1980),"accepted name","Bacteria",
Mycobacterium tuberculosis ,"accepted name","Bacteria",
Mycobacterium tuberculosis subsp. tuberculosis (Zopf 1883) Lehmann and Neumann 1896,"accepted name","Bacteria",
Mycobacterium tusciae Tortoli et al. 1999,"accepted name","Bacteria",
Mycobacterium ulcerans MacCallum et al. 1950 (Approved Lists 1980),"accepted name","Bacteria",
Mycobacterium vaccae Bönicke and Juhasz 1964 (Approved Lists 1980),"accepted name","Bacteria",
Mycobacterium vanbaalenii Khan et al. 2002,"accepted name","Bacteria",
Mycobacterium wolinskyi Brown et al. 1999,"accepted name","Bacteria",
Mycobacterium xenopi Schwabacher 1959 (Approved Lists 1980),"accepted name","Bacteria",
Nakamurella multipartita (Yoshimi et al. 1996) Tao et al. 2004,"accepted name","Bacteria",
Nesterenkonia aethiopica Delgado et al. 2006,"accepted name","Bacteria",
Nesterenkonia halobia (Onishi and Kamekura 1972) Stackebrandt et al. 1995,"accepted name","Bacteria",
Nesterenkonia halotolerans Li et al. 2004,"accepted name","Bacteria",
Nesterenkonia lacusekhoensis Collins et al. 2002,"accepted name","Bacteria",
Nesterenkonia lutea Li et al. 2005,"accepted name","Bacteria",
Nesterenkonia sandarakina Li et al. 2005,"accepted name","Bacteria",
Nesterenkonia xinjiangensis Li et al. 2004,"accepted name","Bacteria",
Nocardia abscessus Yassin et al. 2000,"accepted name","Bacteria",
Nocardia africana Hamid et al. 2001,"accepted name","Bacteria",
Nocardia alba Li et al. 2004,"accepted name","Bacteria",
Nocardia anaemiae Kageyama et al. 2005,"accepted name","Bacteria",
Nocardia aobensis Kageyama et al. 2005,"accepted name","Bacteria",
Nocardia araoensis Kageyama et al. 2004,"accepted name","Bacteria",
Nocardia arthritidis Kageyama et al. 2005,"accepted name","Bacteria",
Nocardia asiatica Kageyama et al. 2004,"accepted name","Bacteria",
Nocardia asteroides (Eppinger 1891) Blanchard 1896 (Approved Lists 1980),"accepted name","Bacteria",
Nocardia beijingensis Wang et al. 2001,"accepted name","Bacteria",
Nocardia brasiliensis (Lindenberg 1909) Pinoy 1913 (Approved Lists 1980),"accepted name","Bacteria",
Nocardia brevicatena (Lechevalier et al. 1961) Goodfellow and Pirouz 1982,"accepted name","Bacteria",
Nocardia caishijiensis Zhang et al. 2003,"accepted name","Bacteria",
Nocardia calcarea Metcalf and Brown 1957 (Approved Lists 1980),"accepted name","Bacteria",
Nocardia carnea (Rossi Doria 1891) Castellani and Chalmers 1913 (Approved Lists 1980),"accepted name","Bacteria",
Nocardia cerradoensis Albuquerque de Barros et al. 2003,"accepted name","Bacteria",
Nocardia coeliaca (Gray and Thornton 1928) Waksman and Henrici 1948 (Approved Lists 1980),"accepted name","Bacteria",
Nocardia concava Kageyama et al. 2005,"accepted name","Bacteria",
Nocardia crassostreae Friedman et al. 1998,"accepted name","Bacteria",
Nocardia cummidelens Maldonado et al. 2001,"accepted name","Bacteria",
Nocardia cyriacigeorgica corrig. Yassin et al. 2001,"accepted name","Bacteria",
Nocardia elegans Yassin and Brenner 2005,"accepted name","Bacteria",
Nocardia exalbida Iida et al. 2006,"accepted name","Bacteria",
Nocardia farcinica Trevisan 1889 (Approved Lists 1980),"accepted name","Bacteria",
Nocardia flavorosea Chun et al. 1998,"accepted name","Bacteria",
Nocardia fluminea Maldonado et al. 2001,"accepted name","Bacteria",
Nocardia globerula (Gray 1928) Waksman and Henrici 1948 (Approved Lists 1980),"accepted name","Bacteria",
Nocardia harenae Seo and Lee 2006,"accepted name","Bacteria",
Nocardia higoensis Kageyama et al. 2004,"accepted name","Bacteria",
Nocardia ignorata Yassin et al. 2001,"accepted name","Bacteria",
Nocardia inohanensis Kageyama et al. 2004,"accepted name","Bacteria",
Nocardia jejuensis Lee 2006,"accepted name","Bacteria",
Nocardia jiangxiensis Cui et al. 2005,"accepted name","Bacteria",
Nocardia kruczakiae Conville et al. 2005,"accepted name","Bacteria",
Nocardia lijiangensis Xu et al. 2006,"accepted name","Bacteria",
Nocardia mexicana Rodríguez-Nava et al. 2006,"accepted name","Bacteria",
Nocardia miyunensis Cui et al. 2005,"accepted name","Bacteria",
Nocardia neocaledoniensis Saintpierre-Bonaccio et al. 2004,"accepted name","Bacteria",
Nocardia niigatensis Kageyama et al. 2004,"accepted name","Bacteria",
Nocardia nova Tsukamura 1983,"accepted name","Bacteria",
Nocardia otitidiscaviarum corrig. Snijders 1924 (Approved Lists 1980),"accepted name","Bacteria",
Nocardia paucivorans Yassin et al. 2000,"accepted name","Bacteria",
Nocardia pigrifrangens Wang et al. 2004,"accepted name","Bacteria",
Nocardia pneumoniae Kageyama et al. 2004,"accepted name","Bacteria",
Nocardia polyresistens Xu et al. 2005,"accepted name","Bacteria",
Nocardia pseudobrasiliensis Ruimy et al. 1996,"accepted name","Bacteria",
Nocardia pseudovaccinii Kim et al. 2002,"accepted name","Bacteria",
Nocardia puris Yassin et al. 2003,"accepted name","Bacteria",
Nocardia restricta (Turfitt 1944) McClung 1974 (Approved Lists 1980),"accepted name","Bacteria",
Nocardia rugosa (ex di Marco and Spalla 1957) Goodfellow and Lechevalier 1988,"accepted name","Bacteria",
Nocardia salmonicida (ex Rucker 1949) Isik et al. 1999,"accepted name","Bacteria",
Nocardia seriolae Kudo et al. 1988,"accepted name","Bacteria",
Nocardia shimofusensis Kageyama et al. 2004,"accepted name","Bacteria",
Nocardia sienata corrig. Kageyama et al. 2004,"accepted name","Bacteria",
Nocardia soli Maldonado et al. 2001,"accepted name","Bacteria",
Nocardia sulphurea Goodfellow and Lechevalier 1988,"accepted name","Bacteria",
Nocardia takedensis Yamamura et al. 2005,"accepted name","Bacteria",
Nocardia tenerifensis Kämpfer et al. 2004,"accepted name","Bacteria",
Nocardia testacea corrig. Kageyama et al. 2004,"accepted name","Bacteria",
Nocardia thailandica Kageyama et al. 2005,"accepted name","Bacteria",
Nocardia transvalensis Pijper and Pullinger 1927 (Approved Lists 1980),"accepted name","Bacteria",
Nocardia uniformis (ex Marton and Szabó 1959) Isik et al. 1999,"accepted name","Bacteria",
Nocardia vaccinii Demaree and Smith 1952 (Approved Lists 1980),"accepted name","Bacteria",
Nocardia vermiculata Kageyama et al. 2005,"accepted name","Bacteria",
Nocardia veterana Gürtler et al. 2001,"accepted name","Bacteria",
Nocardia vinacea Kinoshita et al. 2002,"accepted name","Bacteria",
Nocardia xishanensis Zhang et al. 2004,"accepted name","Bacteria",
Nocardia yamanashiensis Kageyama et al. 2004,"accepted name","Bacteria",
Nocardioides aestuarii Yi and Chun 2004,"accepted name","Bacteria",
Nocardioides albus Prauser 1976 (Approved Lists 1980),"accepted name","Bacteria",
Nocardioides alkalitolerans Yoon et al. 2005,"accepted name","Bacteria",
Nocardioides aquaticus Lawson et al. 2000,"accepted name","Bacteria",
Nocardioides aquiterrae Yoon et al. 2004,"accepted name","Bacteria",
Nocardioides aromaticivorans Kubota et al. 2005,"accepted name","Bacteria",
Nocardioides dubius Yoon et al. 2005,"accepted name","Bacteria",
Nocardioides ganghwensis Yi and Chun 2004,"accepted name","Bacteria",
Nocardioides jensenii (Suzuki and Komagata 1983) Collins et al. 1989,"accepted name","Bacteria",
Nocardioides kongjuensis Yoon et al. 2006,"accepted name","Bacteria",
Nocardioides kribbensis Yoon et al. 2005,"accepted name","Bacteria",
Nocardioides lentus Yoon et al. 2006,"accepted name","Bacteria",
Nocardioides luteus Prauser 1985,"accepted name","Bacteria",
Nocardioides nitrophenolicus Yoon et al. 1999,"accepted name","Bacteria",
Nocardioides oleivorans Schippers et al. 2005,"accepted name","Bacteria",
Nocardioides plantarum Collins et al. 1994,"accepted name","Bacteria",
Nocardioides pyridinolyticus Yoon et al. 1997,"accepted name","Bacteria",
Nocardioides simplex (Jensen 1934) O'Donnell et al. 1983,"accepted name","Bacteria",
Nocardiopsis aegyptia Sabry et al. 2004,"accepted name","Bacteria",
Nocardiopsis alba ,"accepted name","Bacteria",
Nocardiopsis alba subsp. alba corrig. Grund and Kroppenstedt 1990,"accepted name","Bacteria",
Nocardiopsis alkaliphila Hozzein et al. 2004,"accepted name","Bacteria",
Nocardiopsis antarctica corrig. Abyzov et al. 1984,"accepted name","Bacteria",
Nocardiopsis baichengensis Li et al. 2006,"accepted name","Bacteria",
Nocardiopsis chromatogenes Li et al. 2006,"accepted name","Bacteria",
Nocardiopsis composta corrig. Kämpfer et al. 2002,"accepted name","Bacteria",
Nocardiopsis dassonvillei ,"accepted name","Bacteria",
Nocardiopsis dassonvillei subsp. albirubida (Grund and Kroppenstedt 1990) Evtushenko et al. 2000,"accepted name","Bacteria",
Nocardiopsis dassonvillei subsp. dassonvillei (Brocq-Rousseau 1904) Meyer 1976,"accepted name","Bacteria",
Nocardiopsis exhalans Peltola et al. 2002,"accepted name","Bacteria",
Nocardiopsis gilva Li et al. 2006,"accepted name","Bacteria",
Nocardiopsis halophila Al-Tai and Ruan 1994,"accepted name","Bacteria",
Nocardiopsis halotolerans Al-Zarban et al. 2002,"accepted name","Bacteria",
Nocardiopsis kunsanensis Chun et al. 2000,"accepted name","Bacteria",
Nocardiopsis listeri Grund and Kroppenstedt 1990,"accepted name","Bacteria",
Nocardiopsis lucentensis Yassin et al. 1993,"accepted name","Bacteria",
Nocardiopsis metallicus Schippers et al. 2002,"accepted name","Bacteria",
Nocardiopsis prasina (Miyashita et al. 1984) Yassin et al. 1997,"accepted name","Bacteria",
Nocardiopsis rhodophaea Li et al. 2006,"accepted name","Bacteria",
Nocardiopsis rosea Li et al. 2006,"accepted name","Bacteria",
Nocardiopsis salina Li et al. 2004,"accepted name","Bacteria",
Nocardiopsis synnemataformans Yassin et al. 1997,"accepted name","Bacteria",
Nocardiopsis trehalosi (ex Dolak et al. 1981) Evtushenko et al. 2000,"accepted name","Bacteria",
Nocardiopsis tropica Evtushenko et al. 2000,"accepted name","Bacteria",
Nocardiopsis umidischolae Peltola et al. 2002,"accepted name","Bacteria",
Nocardiopsis xinjiangensis Li et al. 2003,"accepted name","Bacteria",
Nonomuraea africana corrig. (Preobrazhenskaya and Sveshnikova 1974) Zhang et al. 1998,"accepted name","Bacteria",
Nonomuraea angiospora corrig. (Zhukova et al. 1968) Zhang et al. 1998,"accepted name","Bacteria",
Nonomuraea dietziae corrig. Stackebrandt et al. 2001,"accepted name","Bacteria",
Nonomuraea fastidiosa corrig. (Soina et al. 1975) Zhang et al. 1998,"accepted name","Bacteria",
Nonomuraea ferruginea corrig. (Meyer 1981) Zhang et al. 1998,"accepted name","Bacteria",
Nonomuraea helvata corrig. (Nonomura and Ohara 1971) Zhang et al. 1998,"accepted name","Bacteria",
Nonomuraea kuesteri Kämpfer et al. 2005,"accepted name","Bacteria",
Nonomuraea longicatena Chiba et al. 1999,"accepted name","Bacteria",
Nonomuraea polychroma corrig. (Galatenko et al. 1987) Zhang et al. 1998,"accepted name","Bacteria",
Nonomuraea pusilla corrig. (Nonomura and Ohara 1971) Zhang et al. 1998,"accepted name","Bacteria",
Nonomuraea recticatena corrig. (Terekhova et al. 1987) Zhang et al. 1998,"accepted name","Bacteria",
Nonomuraea roseola corrig. (Lavrova and Preobrazhenskaya 1975) Zhang et al. 1998,"accepted name","Bacteria",
Nonomuraea roseoviolacea ,"accepted name","Bacteria",
Nonomuraea roseoviolacea subsp. carminata (Gauze et al. 1973) Gyobu and Miyadoh 2001,"accepted name","Bacteria",
Nonomuraea roseoviolacea subsp. roseoviolacea (Nonomura and Ohara 1971) Zhang et al. 1998,"accepted name","Bacteria",
Nonomuraea rubra corrig. (Sveshnikova et al. 1969) Zhang et al. 1998,"accepted name","Bacteria",
Nonomuraea salmonea corrig. (Preobrazhenskaya et al. 1975) Zhang et al. 1998,"accepted name","Bacteria",
Nonomuraea spiralis corrig. (Meyer 1981) Zhang et al. 1998,"accepted name","Bacteria",
Nonomuraea turkmeniaca corrig. (Terekhova et al. 1987) Zhang et al. 1998,"accepted name","Bacteria",
Nostocoidia limicola ,"accepted name","Bacteria",
Oerskovia enterophila (Jáger et al. 1983) Stackebrandt et al. 2002,"accepted name","Bacteria",
Oerskovia jenensis Stackebrandt et al. 2002,"accepted name","Bacteria",
Oerskovia paurometabola Stackebrandt et al. 2002,"accepted name","Bacteria",
Oerskovia turbata (Erikson 1954) Prauser et al. 1970 (Approved Lists 1980),"accepted name","Bacteria",
Oerskovia xanthineolytica Lechevalier 1972 (Approved Lists 1980),"accepted name","Bacteria",
Okibacterium fritillariae Evtushenko et al. 2002,"accepted name","Bacteria",
Olsenella profusa Dewhirst et al. 2001,"accepted name","Bacteria",
Olsenella uli (Olsen et al. 1991) Dewhirst et al. 2001,"accepted name","Bacteria",
Ornithinicoccus hortensis Groth et al. 1999,"accepted name","Bacteria",
Ornithinimicrobium humiphilum Groth et al. 2001,"accepted name","Bacteria",
Ornithinimicrobium kibberense Mayilraj et al. 2006,"accepted name","Bacteria",
Oryzihumus leptocrescens Kageyama et al. 2005,"accepted name","Bacteria",
Parascardovia denticolens (Crociani et al. 1996) Jian and Dong 2002,"accepted name","Bacteria",
Patulibacter minatonensis Takahashi et al. 2006,"accepted name","Bacteria",
Pelczaria aurantia Poston 1994 (rejected name).,"accepted name","Bacteria",
Pilimelia anulata Kane 1966 (Approved Lists 1980),"accepted name","Bacteria",
Pilimelia columellifera ,"accepted name","Bacteria",
Pilimelia columellifera subsp. columellifera (ex Schäfer 1973) Vobis et al. 1986,"accepted name","Bacteria",
Pilimelia columellifera subsp. pallida (ex Schäfer 1973) Vobis et al. 1986,"accepted name","Bacteria",
Pilimelia terevasa Kane 1966 (Approved Lists 1980),"accepted name","Bacteria",
Planobispora longispora Thiemann and Beretta 1968 (Approved Lists 1980),"accepted name","Bacteria",
Planobispora rosea Thiemann 1967 (Approved Lists 1980),"accepted name","Bacteria",
Planomonospora alba Mertz 1994,"accepted name","Bacteria",
Planomonospora parontospora ,"accepted name","Bacteria",
Planomonospora parontospora subsp. antibiotica Thiemann et al. 1968 (Approved Lists 1980),"accepted name","Bacteria",
Planomonospora parontospora subsp. parontospora Thiemann et al. 1967 (Approved Lists 1980),"accepted name","Bacteria",
Planomonospora sphaerica Mertz 1994,"accepted name","Bacteria",
Planomonospora venezuelensis Thiemann 1967 (Approved Lists 1980),"accepted name","Bacteria",
Planotetraspora mira Runmao et al. 1993,"accepted name","Bacteria",
Planotetraspora silvatica Tamura and Sakane 2004,"accepted name","Bacteria",
Plantibacter flavus Behrendt et al. 2002,"accepted name","Bacteria",
Polymorphospora rubra Tamura et al. 2006,"accepted name","Bacteria",
Prauserella alba Li et al. 2003,"accepted name","Bacteria",
Prauserella halophila Li et al. 2003,"accepted name","Bacteria",
Prauserella rugosa (Lechevalier et al. 1986) Kim and Goodfellow 1999,"accepted name","Bacteria",
Promicromonospora aerolata Busse et al. 2003,"accepted name","Bacteria",
Promicromonospora citrea Krasil'nikov et al. 1961 (Approved Lists 1980),"accepted name","Bacteria",
Promicromonospora pachnodae Cazemier et al. 2004,"accepted name","Bacteria",
Promicromonospora sukumoe Takahashi et al. 1988,"accepted name","Bacteria",
Promicromonospora vindobonensis Busse et al. 2003,"accepted name","Bacteria",
Propionibacterium acidipropionici corrig. Orla-Jensen 1909 (Approved Lists 1980),"accepted name","Bacteria",
Propionibacterium acnes (sic) (Gilchrist 1900) Douglas and Gunter 1946 (Approved Lists 1980),"accepted name","Bacteria",
Propionibacterium australiense Bernard et al. 2002,"accepted name","Bacteria",
Propionibacterium avidum (Eggerth 1935) Moore and Holdeman 1969 (Approved Lists 1980),"accepted name","Bacteria",
Propionibacterium cyclohexanicum Kusano et al. 1997,"accepted name","Bacteria",
Propionibacterium freudenreichii ,"accepted name","Bacteria",
Propionibacterium freudenreichii subsp. freudenreichii (van Niel 1928) Moore and Holdeman 1970 (Approved Lists 1980),"accepted name","Bacteria",
Propionibacterium freudenreichii subsp. shermanii (van Niel 1928) Holdeman and Moore 1970 (Approved Lists 1980),"accepted name","Bacteria",
Propionibacterium granulosum (Prévot 1938) Moore and Holdeman 1970 (Approved Lists 1980),"accepted name","Bacteria",
Propionibacterium jensenii van Niel 1928 (Approved Lists 1980),"accepted name","Bacteria",
Propionibacterium microaerophilum Koussémon et al. 2001,"accepted name","Bacteria",
Propionibacterium propionicum corrig. (Buchanan and Pine 1962) Charfreitag et al. 1988,"accepted name","Bacteria",
Propionibacterium thoenii van Niel 1928 (Approved Lists 1980),"accepted name","Bacteria",
Propionicicella superfundia Bae et al. 2006,"accepted name","Bacteria",
Propionicimonas paludicola Akasaka et al. 2003,"accepted name","Bacteria",
Propioniferax innocua (Pitcher and Collins 1992) Yokota et al. 1994,"accepted name","Bacteria",
Propionimicrobium lymphophilum (Torrey 1916) Stackebrandt et al. 2002,"accepted name","Bacteria",
Pseudoclavibacter helvolus Manaia et al. 2004,"accepted name","Bacteria",
Pseudonocardia alaniniphila (Xu et al. 1999) Huang et al. 2002,"accepted name","Bacteria",
Pseudonocardia alni (Evtushenko et al. 1989) Warwick et al. 1994,"accepted name","Bacteria",
Pseudonocardia ammonioxydans Liu et al. 2006,"accepted name","Bacteria",
Pseudonocardia antarctica Prabahar et al. 2004,"accepted name","Bacteria",
Pseudonocardia asaccharolytica Reichert et al. 1998,"accepted name","Bacteria",
Pseudonocardia aurantiaca (Xu et al. 1999) Huang et al. 2002,"accepted name","Bacteria",
Pseudonocardia autotrophica (Takamiya and Tubaki 1956) Warwick et al. 1994,"accepted name","Bacteria",
Pseudonocardia benzenivorans Kämpfer and Kroppenstedt 2004,"accepted name","Bacteria",
Pseudonocardia chloroethenivorans Lee et al. 2004,"accepted name","Bacteria",
Pseudonocardia compacta Henssen et al. 1983,"accepted name","Bacteria",
Pseudonocardia dioxanivorans Mahendra and Alvarez-Cohen 2005,"accepted name","Bacteria",
Pseudonocardia halophobica (Akimov et al. 1989) McVeigh et al. 1994,"accepted name","Bacteria",
Pseudonocardia hydrocarbonoxydans (Nolof and Hirsch 1962) Warwick et al. 1994,"accepted name","Bacteria",
Pseudonocardia kongjuensis Lee et al. 2001,"accepted name","Bacteria",
Pseudonocardia nitrificans (ex Schatz et al. 1954) Warwick et al. 1994,"accepted name","Bacteria",
Pseudonocardia oroxyli Gu et al. 2006,"accepted name","Bacteria",
Pseudonocardia petroleophila (Hirsch and Engel 1956) Warwick et al. 1994,"accepted name","Bacteria",
Pseudonocardia saturnea (Hirsch 1960) Warwick et al. 1994,"accepted name","Bacteria",
Pseudonocardia spinosa Schäfer 1971 (Approved Lists 1980),"accepted name","Bacteria",
Pseudonocardia spinosispora Lee et al. 2002,"accepted name","Bacteria",
Pseudonocardia sulfidoxydans Reichert et al. 1998,"accepted name","Bacteria",
Pseudonocardia tetrahydrofuranoxydans Kämpfer et al. 2006,"accepted name","Bacteria",
Pseudonocardia thermophila Henssen 1957 (Approved Lists 1980),"accepted name","Bacteria",
Pseudonocardia xinjiangensis (Xu et al. 1999) Huang et al. 2002,"accepted name","Bacteria",
Pseudonocardia yunnanensis (Jiang et al. 1991) Huang et al. 2002,"accepted name","Bacteria",
Pseudonocardia zijingensis Huang et al. 2002,"accepted name","Bacteria",
Quadrisphaera granulorum Maszenan et al. 2005,"accepted name","Bacteria",
Rarobacter faecitabidus Yamamoto et al. 1988,"accepted name","Bacteria",
Rarobacter incanus Yamamoto et al. 1994,"accepted name","Bacteria",
Rathayibacter caricis Dorofeeva et al. 2002,"accepted name","Bacteria",
Rathayibacter festucae Dorofeeva et al. 2002,"accepted name","Bacteria",
Rathayibacter iranicus (Carlson and Vidaver 1982) Zgurskaya et al. 1993,"accepted name","Bacteria",
Rathayibacter rathayi (Smith 1913) Zgurskaya et al. 1993,"accepted name","Bacteria",
Rathayibacter toxicus (Riley and Ophel 1992) Sasaki et al. 1998,"accepted name","Bacteria",
Rathayibacter tritici (Carlson and Vidaver 1982) Zgurskaya et al. 1993,"accepted name","Bacteria",
Renibacterium salmoninarum Sanders and Fryer 1980,"accepted name","Bacteria",
Rhodococcus aetherivorans Goodfellow et al. 2004,"accepted name","Bacteria",
Rhodococcus aurantiacus (ex Tsukamura and Mizuno 1971) Tsukamura and Yano 1985,"accepted name","Bacteria",
Rhodococcus baikonurensis Li et al. 2004,"accepted name","Bacteria",
Rhodococcus chubuensis Tsukamura 1983,"accepted name","Bacteria",
Rhodococcus coprophilus Rowbotham and Cross 1979 (Approved Lists 1980),"accepted name","Bacteria",
Rhodococcus corallinus (Bergey et al. 1923) Goodfellow and Alderson 1977 (Approved Lists 1980),"accepted name","Bacteria",
Rhodococcus corynebacterioides (Serrano et al. 1972) Yassin and Schaal 2005,"accepted name","Bacteria",
Rhodococcus equi (Magnusson 1923) Goodfellow and Alderson 1977 (Approved Lists 1980),"accepted name","Bacteria",
Rhodococcus erythropolis (Gray and Thornton 1928) Goodfellow and Alderson 1979 (Approved Lists 1980),"accepted name","Bacteria",
Rhodococcus fascians (Tilford 1936) Goodfellow 1984,"accepted name","Bacteria",
Rhodococcus globerulus Goodfellow et al. 1985,"accepted name","Bacteria",
Rhodococcus gordoniae Jones et al. 2004,"accepted name","Bacteria",
Rhodococcus imtechensis Ghosh et al. 2006,"accepted name","Bacteria",
Rhodococcus jostii Takeuchi et al. 2002,"accepted name","Bacteria",
Rhodococcus koreensis Yoon et al. 2000,"accepted name","Bacteria",
Rhodococcus kroppenstedtii Mayilraj et al. 2006,"accepted name","Bacteria",
Rhodococcus luteus (ex Söhngen 1913) Nesterenko et al. 1982,"accepted name","Bacteria",
Rhodococcus maanshanensis Zhang et al. 2002,"accepted name","Bacteria",
Rhodococcus marinonascens Helmke and Weyland 1984,"accepted name","Bacteria",
Rhodococcus obuensis Tsukamura 1983,"accepted name","Bacteria",
Rhodococcus opacus Klatte et al. 1995,"accepted name","Bacteria",
Rhodococcus percolatus Briglia et al. 1996,"accepted name","Bacteria",
Rhodococcus phenolicus Rehfuss and Urban 2006,"accepted name","Bacteria",
Rhodococcus pyridinivorans Yoon et al. 2000,"accepted name","Bacteria",
Rhodococcus rhodnii Goodfellow and Alderson 1979 (Approved Lists 1980),"accepted name","Bacteria",
Rhodococcus rhodochrous (Zopf 1891) Tsukamura 1974 (Approved Lists 1980),"accepted name","Bacteria",
Rhodococcus roseus (ex Grotenfelt 1889) Tsukamura et al. 1991,"accepted name","Bacteria",
Rhodococcus ruber (Kruse 1896) Goodfellow and Alderson 1977 (Approved Lists 1980),"accepted name","Bacteria",
Rhodococcus triatomae Yassin 2005,"accepted name","Bacteria",
Rhodococcus tukisamuensis Matsuyama et al. 2003,"accepted name","Bacteria",
Rhodococcus wratislaviensis (Goodfellow et al. 1995) Goodfellow et al. 2002,"accepted name","Bacteria",
Rhodococcus yunnanensis Zhang et al. 2005,"accepted name","Bacteria",
Rhodococcus zopfii Stoecker et al. 1994,"accepted name","Bacteria",
Rhodoglobus vestalii Sheridan et al. 2003,"accepted name","Bacteria",
Rothia aeria Li et al. 2004,"accepted name","Bacteria",
Rothia amarae Fan et al. 2002,"accepted name","Bacteria",
Rothia dentocariosa (Onishi 1949) Georg and Brown 1967 (Approved Lists 1980),"accepted name","Bacteria",
Rothia mucilaginosa (Bergan and Kocur 1982) Collins et al. 2000,"accepted name","Bacteria",
Rothia nasimurium Collins et al. 2000,"accepted name","Bacteria",
Rubrobacter radiotolerans (Yoshinaka et al. 1973) Suzuki et al. 1989,"accepted name","Bacteria",
Rubrobacter taiwanensis Chen et al. 2004,"accepted name","Bacteria",
Rubrobacter xylanophilus Carreto et al. 1996,"accepted name","Bacteria",
Saccharomonospora azurea Runmao 1987,"accepted name","Bacteria",
Saccharomonospora cyanea Runmao et al. 1988,"accepted name","Bacteria",
Saccharomonospora glauca Greiner-Mai et al. 1988,"accepted name","Bacteria",
Saccharomonospora halophila Al-Zarban et al. 2002,"accepted name","Bacteria",
Saccharomonospora paurometabolica Li et al. 2003,"accepted name","Bacteria",
Saccharomonospora viridis (Schuurmans et al. 1956) Nonomura and Ohara 1971 (Approved Lists 1980),"accepted name","Bacteria",
Saccharomonospora xinjiangensis Jin et al. 1998,"accepted name","Bacteria",
Saccharopolyspora erythraea (Waksman 1923) Labeda 1987,"accepted name","Bacteria",
Saccharopolyspora flava Lu et al. 2001,"accepted name","Bacteria",
Saccharopolyspora gregorii Goodfellow et al. 1989,"accepted name","Bacteria",
Saccharopolyspora hirsuta ,"accepted name","Bacteria",
Saccharopolyspora hirsuta subsp. hirsuta Lacey and Goodfellow 1975,"accepted name","Bacteria",
Saccharopolyspora hirsuta subsp. kobensis (ex Iwasake and Mori 1979) Lacey 1989,"accepted name","Bacteria",
Saccharopolyspora hordei Goodfellow et al. 1989,"accepted name","Bacteria",
Saccharopolyspora rectivirgula (Krasil'nikov and Agre 1964) Korn-Wendisch et al. 1989,"accepted name","Bacteria",
Saccharopolyspora spinosa Mertz and Yao 1990,"accepted name","Bacteria",
Saccharopolyspora spinosporotrichia Zhou et al. 1998,"accepted name","Bacteria",
Saccharopolyspora taberi (Labeda 1987) Korn-Wendisch et al. 1989,"accepted name","Bacteria",
Saccharopolyspora thermophila Lu et al. 2001,"accepted name","Bacteria",
Saccharothrix aerocolonigenes ,"accepted name","Bacteria",
Saccharothrix aerocolonigenes subsp. staurosporea corrig. (ex Omura et al. 1977) Takahashi et al. 1996,"accepted name","Bacteria",
Saccharothrix albidocapillata (Yassin et al. 1995) Lee et al. 2000,"accepted name","Bacteria",
Saccharothrix algeriensis Zitouni et al. 2004,"accepted name","Bacteria",
Saccharothrix australiensis Labeda et al. 1984,"accepted name","Bacteria",
Saccharothrix coeruleofusca (Preobrazhenskaya and Sveshnikova 1974) Grund and Kroppenstedt 1990,"accepted name","Bacteria",
Saccharothrix coeruleoviolacea (Preobrazhenskaya and Terekhova 1987) Kroppenstedt et al. 1991,"accepted name","Bacteria",
Saccharothrix espanaensis Labeda and Lechevalier 1989,"accepted name","Bacteria",
Saccharothrix longispora (Preobrazhenskaya and Sveshnikova 1974) Grund and Kroppenstedt 1990,"accepted name","Bacteria",
Saccharothrix mutabilis ,"accepted name","Bacteria",
Saccharothrix mutabilis subsp. capreolus (ex Stark et al. 1963) Grund and Kroppenstedt 1990,"accepted name","Bacteria",
Saccharothrix mutabilis subsp. mutabilis (Shearer et al. 1983) Labeda and Lechevalier 1989,"accepted name","Bacteria",
Saccharothrix syringae (Gauze and Sveshnikova 1985) Grund and Kroppenstedt 1990,"accepted name","Bacteria",
Saccharothrix tangerinus Kinoshita et al. 2000,"accepted name","Bacteria",
Saccharothrix texasensis Labeda and Lyons 1989,"accepted name","Bacteria",
Saccharothrix xinjiangensis Hu et al. 2004,"accepted name","Bacteria",
Salana multivorans Von Wintzingerode et al. 2001,"accepted name","Bacteria",
Salinibacterium amurskyense Han et al. 2003,"accepted name","Bacteria",
Salinispora arenicola Maldonado et al. 2005,"accepted name","Bacteria",
Salinispora tropica Maldonado et al. 2005,"accepted name","Bacteria",
Sanguibacter inulinus Pascual et al. 1996,"accepted name","Bacteria",
Sanguibacter keddieii Fernandez-Garayzabal et al. 1995,"accepted name","Bacteria",
Sanguibacter marinus Huang et al. 2005,"accepted name","Bacteria",
Sanguibacter suarezii Fernandez-Garayzabal et al. 1995,"accepted name","Bacteria",
Scardovia inopinata (Crociani et al. 1996) Jian and Dong 2002,"accepted name","Bacteria",
Segniliparus rotundus Butler et al. 2005,"accepted name","Bacteria",
Segniliparus rugosus Butler et al. 2005,"accepted name","Bacteria",
Serinicoccus marinus Yi et al. 2004,"accepted name","Bacteria",
Skermania piniformis (Blackall et al. 1989) Chun et al. 1997,"accepted name","Bacteria",
Slackia exigua (Poco et al. 1996) Wade et al. 1999,"accepted name","Bacteria",
Slackia faecicanis Lawson et al. 2005,"accepted name","Bacteria",
Slackia heliotrinireducens corrig. (Lanigan 1983) Wade et al. 1999,"accepted name","Bacteria",
Solirubrobacter pauli Singleton et al. 2003,"accepted name","Bacteria",
Sphaerobacter thermophilus Demharter et al. 1989,"accepted name","Bacteria",
Spirilliplanes yamanashiensis Tamura et al. 1997,"accepted name","Bacteria",
Spirillospora albida Couch 1963 (Approved Lists 1980),"accepted name","Bacteria",
Spirillospora rubra (ex Schäfer 1973) Vobis and Kothe 1989,"accepted name","Bacteria",
Sporichthya brevicatena Tamura et al. 1999,"accepted name","Bacteria",
Sporichthya polymorpha Lechevalier et al. 1968 (Approved Lists 1980),"accepted name","Bacteria",
Stackebrandtia nassauensis Labeda and Kroppenstedt 2005,"accepted name","Bacteria",
Streptacidiphilus albus Kim et al. 2003,"accepted name","Bacteria",
Streptacidiphilus carbonis Kim et al. 2003,"accepted name","Bacteria",
Streptacidiphilus jiangxiensis Huang et al. 2005,"accepted name","Bacteria",
Streptacidiphilus neutrinimicus Kim et al. 2003,"accepted name","Bacteria",
Streptacidiphilus oryzae Wang et al. 2006,"accepted name","Bacteria",
Streptoalloteichus hindustanus (ex Tomita et al. 1978) Tomita et al. 1987,"accepted name","Bacteria",
Streptomonospora alba Li et al. 2003,"accepted name","Bacteria",
Streptomonospora salina corrig. Cui et al. 2001,"accepted name","Bacteria",
Streptomyces abikoensis (Umezawa et al. 1951) Witt and Stackebrandt 1991,"accepted name","Bacteria",
Streptomyces aburaviensis Nishimura et al. 1957 (Approved Lists 1980),"accepted name","Bacteria",
Streptomyces achromogenes ,"accepted name","Bacteria",
Streptomyces achromogenes subsp. achromogenes Okami and Umezawa 1953 (Approved Lists 1980),"accepted name","Bacteria",
Streptomyces achromogenes subsp. rubradiris Bhuyan et al. 1965 (Approved Lists 1980),"accepted name","Bacteria",
Streptomyces acidiscabies Lambert and Loria 1989,"accepted name","Bacteria",
Streptomyces acrimycini (Preobrazhenskaya et al. 1957) Pridham et al. 1958 (Approved Lists 1980),"accepted name","Bacteria",
Streptomyces aculeolatus Shomura et al. 1988,"accepted name","Bacteria",
Streptomyces afghaniensis Shimo et al. 1959 (Approved Lists 1980),"accepted name","Bacteria",
Streptomyces africanus Meyers et al. 2004,"accepted name","Bacteria",
Streptomyces alanosinicus Thiemann and Beretta 1966 (Approved Lists 1980),"accepted name","Bacteria",
Streptomyces albaduncus Tsukiura et al. 1964 (Approved Lists 1980),"accepted name","Bacteria",
Streptomyces albiaxialis Kuznetsov et al. 1993,"accepted name","Bacteria",
Streptomyces albidochromogenes Preobrazhenskaya 1986,"accepted name","Bacteria",
Streptomyces albidoflavus (Rossi Doria 1891) Waksman and Henrici 1948 (Approved Lists 1980),"accepted name","Bacteria",
Streptomyces albireticuli (Nakazawa 1955) Witt and Stackebrandt 1991,"accepted name","Bacteria",
Streptomyces albofaciens Thirumalachar and Bhatt 1960 (Approved Lists 1980),"accepted name","Bacteria",
Streptomyces alboflavus (Waksman and Curtis 1916) Waksman and Henrici 1948 (Approved Lists 1980),"accepted name","Bacteria",
Streptomyces albogriseolus Benedict et al. 1954 (Approved Lists 1980),"accepted name","Bacteria",
Streptomyces albolongus Tsukiura et al. 1964 (Approved Lists 1980),"accepted name","Bacteria",
Streptomyces alboniger Porter et al. 1952 (Approved Lists 1980),"accepted name","Bacteria",
Streptomyces albospinus Wang et al. 1966 (Approved Lists 1980),"accepted name","Bacteria",
Streptomyces albosporeus ,"accepted name","Bacteria",
Streptomyces albosporeus subsp. albosporeus (Krainsky 1914) Waksman and Henrici 1948 (Approved Lists 1980),"accepted name","Bacteria",
Streptomyces albosporeus subsp. labilomyceticus Okami et al. 1963 (Approved Lists 1980),"accepted name","Bacteria",
Streptomyces alboverticillatus (Locci and Schofield 1989) Witt and Stackebrandt 1991,"accepted name","Bacteria",
Streptomyces albovinaceus (Kudrina 1957) Pridham et al. 1958 (Approved Lists 1980),"accepted name","Bacteria",
Streptomyces alboviridis (Duché 1934) Pridham et al. 1958 (Approved Lists 1980),"accepted name","Bacteria",
Streptomyces albulus Routien 1969 (Approved Lists 1980),"accepted name","Bacteria",
Streptomyces albus ,"accepted name","Bacteria",
Streptomyces albus subsp. albus (Rossi Doria 1891) Waksman and Henrici 1943 (Approved Lists 1980),"accepted name","Bacteria",
Streptomyces albus subsp. pathocidicus Nagatsu et al. 1962 (Approved Lists 1980),"accepted name","Bacteria",
Streptomyces almquistii (Duché 1934) Pridham et al. 1958 (Approved Lists 1980),"accepted name","Bacteria",
Streptomyces althioticus Yamaguchi et al. 1957 (Approved Lists 1980),"accepted name","Bacteria",
Streptomyces amakusaensis Nagatsu et al. 1963 (Approved Lists 1980),"accepted name","Bacteria",
Streptomyces ambofaciens Pinnert-Sindico 1954 (Approved Lists 1980),"accepted name","Bacteria",
Streptomyces aminophilus Foster 1961 (Approved Lists 1980),"accepted name","Bacteria",
Streptomyces anandii Batra and Bajaj 1965 (Approved Lists 1980),"accepted name","Bacteria",
Streptomyces anthocyanicus (Krasil'nikov et al. 1965) Pridham 1970 (Approved Lists 1980),"accepted name","Bacteria",
Streptomyces antibioticus (Waksman and Woodruff 1941) Waksman and Henrici 1948 (Approved Lists 1980),"accepted name","Bacteria",
Streptomyces antimycoticus Waksman 1957 (Approved Lists 1980),"accepted name","Bacteria",
Streptomyces anulatus (Beijerinck 1912) Waksman 1953 (Approved Lists 1980),"accepted name","Bacteria",
Streptomyces arabicus Shibata et al. 1957 (Approved Lists 1980),"accepted name","Bacteria",
Streptomyces ardus (de Boer et al. 1961) Witt and Stackebrandt 1991,"accepted name","Bacteria",
Streptomyces arenae Pridham et al. 1958 (Approved Lists 1980),"accepted name","Bacteria",
Streptomyces argenteolus Tresner et al. 1961 (Approved Lists 1980),"accepted name","Bacteria",
Streptomyces armeniacus (Kalakoutskii and Kusnetsov 1964) Wellington and Williams 1981,"accepted name","Bacteria",
Streptomyces asiaticus Sembiring et al. 2001,"accepted name","Bacteria",
Streptomyces asterosporus (ex Krasil'nikov 1970) Preobrazhenskaya 1986,"accepted name","Bacteria",
Streptomyces atratus Shibata et al. 1962 (Approved Lists 1980),"accepted name","Bacteria",
Streptomyces atroaurantiacus Nakagaito et al. 1993,"accepted name","Bacteria",
Streptomyces atroolivaceus (Preobrazhenskaya et al. 1957) Pridham et al. 1958 (Approved Lists 1980),"accepted name","Bacteria",
Streptomyces atrovirens (ex Preobrazhenskaya et al. 1971) Preobrazhenskaya and Terekhova 1986,"accepted name","Bacteria",
Streptomyces aurantiacus (Rossi Doria 1891) Waksman 1953 (Approved Lists 1980),"accepted name","Bacteria",
Streptomyces aurantiogriseus (Preobrazhenskaya 1957) Pridham et al. 1958 (Approved Lists 1980),"accepted name","Bacteria",
Streptomyces aureocirculatus (Krasil'nikov and Yuan 1965) Pridham 1970 (Approved Lists 1980),"accepted name","Bacteria",
Streptomyces aureofaciens Duggar 1948 (Approved Lists 1980),"accepted name","Bacteria",
Streptomyces aureorectus (ex Taig et al. 1969) Taig and Solovieva 1986,"accepted name","Bacteria",
Streptomyces aureoversilis corrig. (Locci et al. 1969) Witt and Stackebrandt 1991,"accepted name","Bacteria",
Streptomyces aureoverticillatus (Krasil'nikov and Yuan 1960) Pridham 1970 (Approved Lists 1980),"accepted name","Bacteria",
Streptomyces aureus Manfio et al. 2003,"accepted name","Bacteria",
Streptomyces avellaneus Baldacci and Grein 1966 (Approved Lists 1980),"accepted name","Bacteria",
Streptomyces avermectinius Takahashi et al. 2002,"accepted name","Bacteria",
Streptomyces avermitilis (ex Burg et al. 1979) Kim and Goodfellow 2002,"accepted name","Bacteria",
Streptomyces avidinii Stapley et al. 1964 (Approved Lists 1980),"accepted name","Bacteria",
Streptomyces azureus Kelly et al. 1959 (Approved Lists 1980),"accepted name","Bacteria",
Streptomyces baarnensis Pridham et al. 1958 (Approved Lists 1980),"accepted name","Bacteria",
Streptomyces bacillaris (Krasil'nikov 1958) Pridham 1970 (Approved Lists 1980),"accepted name","Bacteria",
Streptomyces badius (Kudrina 1957) Pridham et al. 1958 (Approved Lists 1980),"accepted name","Bacteria",
Streptomyces baldaccii corrig. (Farina and Locci 1966) Witt and Stackebrandt 1991,"accepted name","Bacteria",
Streptomyces bambergiensis Wallhäusser et al. 1966 (Approved Lists 1980),"accepted name","Bacteria",
Streptomyces bangladeshensis Al-Bari et al. 2005,"accepted name","Bacteria",
Streptomyces beijiangensis Li et al. 2002,"accepted name","Bacteria",
Streptomyces bellus Margalith and Beretta 1960 (Approved Lists 1980),"accepted name","Bacteria",
Streptomyces bikiniensis Johnstone and Waksman 1947 (Approved Lists 1980),"accepted name","Bacteria",
Streptomyces biverticillatus (Preobrazhenskaya 1957) Witt and Stackebrandt 1991,"accepted name","Bacteria",
Streptomyces blastmyceticus (Watanabe et al. 1957) Witt and Stackebrandt 1991,"accepted name","Bacteria",
Streptomyces bluensis Mason et al. 1963 (Approved Lists 1980),"accepted name","Bacteria",
Streptomyces bobili (Waksman and Curtis 1916) Waksman and Henrici 1948 (Approved Lists 1980),"accepted name","Bacteria",
Streptomyces bottropensis Waksman 1961 (Approved Lists 1980),"accepted name","Bacteria",
Streptomyces brasiliensis (Falcão de Morais et al. 1966) Goodfellow et al. 1986,"accepted name","Bacteria",
Streptomyces bungoensis Eguchi et al. 1993,"accepted name","Bacteria",
Streptomyces cacaoi ,"accepted name","Bacteria",
Streptomyces cacaoi subsp. asoensis Isono et al. 1965 (Approved Lists 1980),"accepted name","Bacteria",
Streptomyces cacaoi subsp. cacaoi (Waksman 1932) Waksman and Henrici 1948 (Approved Lists 1980),"accepted name","Bacteria",
Streptomyces caelestis de Boer et al. 1955 (Approved Lists 1980),"accepted name","Bacteria",
Streptomyces caeruleus (Baldacci 1944) Pridham et al. 1958 (Approved Lists 1980),"accepted name","Bacteria",
Streptomyces californicus (Waksman and Curtis 1916) Waksman and Henrici 1948 (Approved Lists 1980),"accepted name","Bacteria",
Streptomyces calvus Backus et al. 1957 (Approved Lists 1980),"accepted name","Bacteria",
Streptomyces canarius Vavra and Dietz 1965 (Approved Lists 1980),"accepted name","Bacteria",
Streptomyces candidus (ex Krasil'nikov 1941) Sveshnikova 1986,"accepted name","Bacteria",
Streptomyces canescens Waksman 1957 (Approved Lists 1980),"accepted name","Bacteria",
Streptomyces cangkringensis Sembiring et al. 2001,"accepted name","Bacteria",
Streptomyces caniferus (ex Krasil'nikov 1970) Preobrazhenskaya 1986,"accepted name","Bacteria",
Streptomyces canus Heinemann et al. 1953 (Approved Lists 1980),"accepted name","Bacteria",
Streptomyces capillispiralis Mertz and Higgens 1982,"accepted name","Bacteria",
Streptomyces capoamus Gonçalves de Lima et al. 1964 (Approved Lists 1980),"accepted name","Bacteria",
Streptomyces carpaticus Maximova and Terekhova 1986,"accepted name","Bacteria",
Streptomyces carpinensis (Falcão de Morais et al. 1971) Goodfellow et al. 1986,"accepted name","Bacteria",
Streptomyces catenulae Davisson and Finlay 1961 (Approved Lists 1980),"accepted name","Bacteria",
Streptomyces caviscabies Goyer et al. 1996,"accepted name","Bacteria",
Streptomyces cavourensis ,"accepted name","Bacteria",
Streptomyces cavourensis subsp. cavourensis Skarbek and Brady 1978 (Approved Lists 1980),"accepted name","Bacteria",
Streptomyces cavourensis subsp. washingtonensis Skarbek and Brady 1978 (Approved Lists 1980),"accepted name","Bacteria",
Streptomyces cellostaticus Hamada 1958 (Approved Lists 1980),"accepted name","Bacteria",
Streptomyces celluloflavus Nishimura et al. 1953 (Approved Lists 1980),"accepted name","Bacteria",
Streptomyces cellulolyticus Li 1997,"accepted name","Bacteria",
Streptomyces cellulosae (Krainsky 1914) Waksman and Henrici 1948 (Approved Lists 1980),"accepted name","Bacteria",
Streptomyces champavatii Uma and Narasimha Rao 1959 (Approved Lists 1980),"accepted name","Bacteria",
Streptomyces chartreusis Leach et al. 1953 (Approved Lists 1980),"accepted name","Bacteria",
Streptomyces chattanoogensis Burns and Holtman 1959 (Approved Lists 1980),"accepted name","Bacteria",
Streptomyces cheonanensis Kim et al. 2006,"accepted name","Bacteria",
Streptomyces chibaensis Suzuki et al. 1958 (Approved Lists 1980),"accepted name","Bacteria",
Streptomyces chrestomyceticus Canevazzi and Scotti 1959 (Approved Lists 1980),"accepted name","Bacteria",
Streptomyces chromofuscus (Preobrazhenskaya et al. 1957) Pridham et al. 1958 (Approved Lists 1980),"accepted name","Bacteria",
Streptomyces chryseus (Krasil'nikov et al. 1965) Pridham 1970 (Approved Lists 1980),"accepted name","Bacteria",
Streptomyces chrysomallus ,"accepted name","Bacteria",
Streptomyces chrysomallus subsp. chrysomallus Lindenbein 1952 (Approved Lists 1980),"accepted name","Bacteria",
Streptomyces chrysomallus subsp. fumigatus Frommer 1959 (Approved Lists 1980),"accepted name","Bacteria",
Streptomyces cinereorectus Terekhova and Preobrazhenskaya 1986,"accepted name","Bacteria",
Streptomyces cinereoruber ,"accepted name","Bacteria",
Streptomyces cinereoruber subsp. cinereoruber Corbaz et al. 1957 (Approved Lists 1980),"accepted name","Bacteria",
Streptomyces cinereoruber subsp. fructofermentans Corbaz et al. 1957 (Approved Lists 1980),"accepted name","Bacteria",
Streptomyces cinereospinus Terekhova et al. 1986,"accepted name","Bacteria",
Streptomyces cinereus (Cross et al. 1963) Goodfellow et al. 1986,"accepted name","Bacteria",
Streptomyces cinerochromogenes Miyairi et al. 1966 (Approved Lists 1980),"accepted name","Bacteria",
Streptomyces cinnabarinus (Ryabova and Preobrazhenskaya 1957) Pridham et al. 1958 (Approved Lists 1980),"accepted name","Bacteria",
Streptomyces cinnamonensis Okami 1952 (Approved Lists 1980),"accepted name","Bacteria",
Streptomyces cinnamoneus ,"accepted name","Bacteria",
Streptomyces cinnamoneus subsp. albosporus,"accepted name","Bacteria",
Streptomyces cinnamoneus subsp. cinnamoneus,"accepted name","Bacteria",
Streptomyces cinnamoneus subsp. lanosus,"accepted name","Bacteria",
Streptomyces cinnamoneus subsp. sparsus,"accepted name","Bacteria",
Streptomyces cirratus Koshiyama et al. 1963 (Approved Lists 1980),"accepted name","Bacteria",
Streptomyces ciscaucasicus Sveshnikova 1986,"accepted name","Bacteria",
Streptomyces citreofluorescens (Korenyako et al. 1960) Pridham 1970 (Approved Lists 1980),"accepted name","Bacteria",
Streptomyces clavifer (Millard and Burr 1926) Waksman 1953 (Approved Lists 1980),"accepted name","Bacteria",
Streptomyces clavuligerus Higgens and Kastner 1971 (Approved Lists 1980),"accepted name","Bacteria",
Streptomyces coelescens (Krasil'nikov et al. 1965) Pridham 1970 (Approved Lists 1980),"accepted name","Bacteria",
Streptomyces coelicoflavus (ex Ryabova and Preobrazhenskaya) Terekhova 1986,"accepted name","Bacteria",
Streptomyces coelicolor (Müller 1908) Waksman and Henrici 1948 (Approved Lists 1980),"accepted name","Bacteria",
Streptomyces coeruleoflavus Preobrazhenskaya and Maximova 1986,"accepted name","Bacteria",
Streptomyces coeruleofuscus (Preobrazhenskaya 1957) Pridham et al. 1958 (Approved Lists 1980),"accepted name","Bacteria",
Streptomyces coeruleoprunus Preobrazhenskaya 1986,"accepted name","Bacteria",
Streptomyces coeruleorubidus (Preobrazhenskaya 1957) Pridham et al. 1958 (Approved Lists 1980),"accepted name","Bacteria",
Streptomyces coerulescens (Preobrazhenskaya 1957) Pridham et al. 1958 (Approved Lists 1980),"accepted name","Bacteria",
Streptomyces collinus Lindenbein 1952 (Approved Lists 1980),"accepted name","Bacteria",
Streptomyces colombiensis Pridham et al. 1958 (Approved Lists 1980),"accepted name","Bacteria",
Streptomyces corchorusii Ahmad and Bhuiyan 1958 (Approved Lists 1980),"accepted name","Bacteria",
Streptomyces costaricanus Esnard et al. 1995,"accepted name","Bacteria",
Streptomyces cremeus (Kudrina 1957) Pridham et al. 1958 (Approved Lists 1980),"accepted name","Bacteria",
Streptomyces crystallinus Tresner et al. 1961 (Approved Lists 1980),"accepted name","Bacteria",
Streptomyces curacoi Cataldi 1963 (Approved Lists 1980),"accepted name","Bacteria",
Streptomyces cuspidosporus Higashide et al. 1966 (Approved Lists 1980),"accepted name","Bacteria",
Streptomyces cyaneofuscatus (Kudrina 1957) Pridham et al. 1958 (Approved Lists 1980),"accepted name","Bacteria",
Streptomyces cyaneus (Krasil'nikov 1941) Waksman 1953 (Approved Lists 1980),"accepted name","Bacteria",
Streptomyces cyanoalbus (Krasil'nikov and Agre 1960) Pridham 1970 (Approved Lists 1980),"accepted name","Bacteria",
Streptomyces daghestanicus (Sveshnikova 1957) Pridham et al. 1958 (Approved Lists 1980),"accepted name","Bacteria",
Streptomyces diastaticus ,"accepted name","Bacteria",
Streptomyces diastaticus subsp. ardesiacus (Baldacci et al. 1955) Pridham et al. 1958 (Approved Lists 1980),"accepted name","Bacteria",
Streptomyces diastaticus subsp. diastaticus (Krainsky 1914) Waksman and Henrici 1948 (Approved Lists 1980),"accepted name","Bacteria",
Streptomyces diastatochromogenes (Krainsky 1914) Waksman and Henrici 1948 (Approved Lists 1980),"accepted name","Bacteria",
Streptomyces distallicus (Locci et al. 1969) Witt and Stackebrandt 1991,"accepted name","Bacteria",
Streptomyces djakartensis Huber et al. 1962 (Approved Lists 1980),"accepted name","Bacteria",
Streptomyces drozdowiczii Semêdo et al. 2004,"accepted name","Bacteria",
Streptomyces durhamensis Gordon and Lapa 1966 (Approved Lists 1980),"accepted name","Bacteria",
Streptomyces echinatus Corbaz et al. 1957 (Approved Lists 1980),"accepted name","Bacteria",
Streptomyces echinoruber Palleroni et al. 1981,"accepted name","Bacteria",
Streptomyces ederensis Wallhäusser et al. 1966 (Approved Lists 1980),"accepted name","Bacteria",
Streptomyces ehimensis corrig. (Shibata et al. 1954) Witt and Stackebrandt 1991,"accepted name","Bacteria",
Streptomyces endus Anderson and Gottlieb 1952 (Approved Lists 1980),"accepted name","Bacteria",
Streptomyces enissocaesilis (ex Krasil'nikov 1970) Sveshnikova 1986,"accepted name","Bacteria",
Streptomyces erumpens Calot and Cercos 1963 (Approved Lists 1980),"accepted name","Bacteria",
Streptomyces erythrogriseus Falcão de Morais and Dália Maia 1959 (Approved Lists 1980),"accepted name","Bacteria",
Streptomyces eurocidicus (Okami et al. 1954) Witt and Stackebrandt 1991,"accepted name","Bacteria",
Streptomyces europaeiscabiei Bouchek-Mechiche et al. 2000,"accepted name","Bacteria",
Streptomyces eurythermus Corbaz et al. 1957 (Approved Lists 1980),"accepted name","Bacteria",
Streptomyces exfoliatus (Waksman and Curtis 1916) Waksman and Henrici 1948 (Approved Lists 1980),"accepted name","Bacteria",
Streptomyces felleus Lindenbein 1952 (Approved Lists 1980),"accepted name","Bacteria",
Streptomyces ferralitis Saintpierre-Bonaccio et al. 2004,"accepted name","Bacteria",
Streptomyces fervens ,"accepted name","Bacteria",
Streptomyces fervens subsp. fervens,"accepted name","Bacteria",
Streptomyces fervens subsp. melrosporus,"accepted name","Bacteria",
Streptomyces filamentosus Okami and Umezawa 1953 (Approved Lists 1980),"accepted name","Bacteria",
Streptomyces filipinensis Ammann et al. 1955 (Approved Lists 1980),"accepted name","Bacteria",
Streptomyces fimbriatus (Millard and Burr 1926) Waksman and Lechevalier 1953 (Approved Lists 1980),"accepted name","Bacteria",
Streptomyces fimicarius (Duché 1934) Waksman and Henrici 1948 (Approved Lists 1980),"accepted name","Bacteria",
Streptomyces finlayi (Szabó et al. 1963) Pridham 1970 (Approved Lists 1980),"accepted name","Bacteria",
Streptomyces flaveolus (Waksman 1923) Waksman and Henrici 1948 (Approved Lists 1980),"accepted name","Bacteria",
Streptomyces flaveus (Cross et al. 1963) Goodfellow et al. 1986,"accepted name","Bacteria",
Streptomyces flavidofuscus Preobrazhenskaya 1986,"accepted name","Bacteria",
Streptomyces flavidovirens (Kudrina 1957) Pridham et al. 1958 (Approved Lists 1980),"accepted name","Bacteria",
Streptomyces flaviscleroticus ,"accepted name","Bacteria",
Streptomyces flavofungini (ex Uri and Bekesi) Szabó and Preobrazhenskaya 1986,"accepted name","Bacteria",
Streptomyces flavofuscus (Kudrina 1957) Preobrazhenskaya 1986,"accepted name","Bacteria",
Streptomyces flavogriseus (Duché 1934) Waksman and Lechevalier 1953 (Approved Lists 1980),"accepted name","Bacteria",
Streptomyces flavopersicus (Oliver et al. 1961) Witt and Stackebrandt 1991,"accepted name","Bacteria",
Streptomyces flavotricini (Preobrazhenskaya and Sveshnikova 1957) Pridham et al. 1958 (Approved Lists 1980),"accepted name","Bacteria",
Streptomyces flavovariabilis (ex Korenyako and Nikitina) Sveshnikova 1986,"accepted name","Bacteria",
Streptomyces flavovirens (Waksman 1923) Waksman and Henrici 1948 (Approved Lists 1980),"accepted name","Bacteria",
Streptomyces flavoviridis (ex Preobrazhenskaya et al.) Preobrazhenskaya 1986,"accepted name","Bacteria",
Streptomyces flocculus (Duché 1934) Waksman and Henrici 1948 (Approved Lists 1980),"accepted name","Bacteria",
Streptomyces floridae Bartz et al. 1951 (Approved Lists 1980),"accepted name","Bacteria",
Streptomyces fluorescens (Krasil'nikov 1958) Pridham 1970 (Approved Lists 1980),"accepted name","Bacteria",
Streptomyces fradiae (Waksman and Curtis 1916) Waksman and Henrici 1948 (Approved Lists 1980),"accepted name","Bacteria",
Streptomyces fragilis Anderson et al. 1956 (Approved Lists 1980),"accepted name","Bacteria",
Streptomyces fulvissimus (Jensen 1930) Waksman and Henrici 1948 (Approved Lists 1980),"accepted name","Bacteria",
Streptomyces fulvorobeus Vinogradova and Preobrazhenskaya 1986,"accepted name","Bacteria",
Streptomyces fumanus (Sveshnikova 1957) Pridham et al. 1958 (Approved Lists 1980),"accepted name","Bacteria",
Streptomyces fumigatiscleroticus (ex Pridham 1970) Goodfellow et al. 1986,"accepted name","Bacteria",
Streptomyces galbus Frommer 1959 (Approved Lists 1980),"accepted name","Bacteria",
Streptomyces galilaeus Ettlinger et al. 1958 (Approved Lists 1980),"accepted name","Bacteria",
Streptomyces gancidicus Suzuki 1957 (Approved Lists 1980),"accepted name","Bacteria",
Streptomyces gardneri (Waksman 1942) Waksman 1961 (Approved Lists 1980),"accepted name","Bacteria",
Streptomyces gelaticus (Waksman 1923) Waksman and Henrici 1948 (Approved Lists 1980),"accepted name","Bacteria",
Streptomyces geysiriensis Wallhäusser et al. 1966 (Approved Lists 1980),"accepted name","Bacteria",
Streptomyces ghanaensis Wallhäusser et al. 1966 (Approved Lists 1980),"accepted name","Bacteria",
Streptomyces gibsonii (Erikson 1935) Waksman and Henrici 1948 (Approved Lists 1980),"accepted name","Bacteria",
Streptomyces glaucescens (Preobrazhenskaya 1957) Pridham et al. 1958 (Approved Lists 1980),"accepted name","Bacteria",
Streptomyces glauciniger Huang et al. 2004,"accepted name","Bacteria",
Streptomyces glaucosporus (ex Krasil'nikov et al. 1968) Agre 1986,"accepted name","Bacteria",
Streptomyces glaucus (ex Lehmann and Schutze 1912) Agre and Preobrazhenskaya 1986,"accepted name","Bacteria",
Streptomyces globisporus ,"accepted name","Bacteria",
Streptomyces globisporus subsp. caucasicus (Kudrina 1957) Pridham et al. 1958 (Approved Lists 1980),"accepted name","Bacteria",
Streptomyces globisporus subsp. globisporus (Krasil'nikov 1941) Waksman 1953 (Approved Lists 1980),"accepted name","Bacteria",
Streptomyces globosus (Krasil'nikov 1941) Waksman 1953 (Approved Lists 1980),"accepted name","Bacteria",
Streptomyces glomeratus (ex Gauze and Sveshnikova) Gause and Preobrazhenskaya 1986,"accepted name","Bacteria",
Streptomyces glomeroaurantiacus (Krasil'nikov and Yuan 1965) Pridham 1970 (Approved Lists 1980),"accepted name","Bacteria",
Streptomyces gobitricini (Preobrazhenskaya and Sveshnikova 1957) Pridham et al. 1958 (Approved Lists 1980),"accepted name","Bacteria",
Streptomyces goshikiensis Niida 1966 (Approved Lists 1980),"accepted name","Bacteria",
Streptomyces gougerotii (Duché 1934) Waksman and Henrici 1948 (Approved Lists 1980),"accepted name","Bacteria",
Streptomyces graminearus Preobrazhenskaya 1986,"accepted name","Bacteria",
Streptomyces graminofaciens Charney et al. 1953 (Approved Lists 1980),"accepted name","Bacteria",
Streptomyces griseinus Waksman 1959 (Approved Lists 1980),"accepted name","Bacteria",
Streptomyces griseoaurantiacus (Krasil'nikov and Yuan 1965) Pridham 1970 (Approved Lists 1980),"accepted name","Bacteria",
Streptomyces griseobrunneus Waksman 1961 (Approved Lists 1980),"accepted name","Bacteria",
Streptomyces griseocarneus (Benedict et al. 1950) Witt and Stackebrandt 1991,"accepted name","Bacteria",
Streptomyces griseochromogenes Fukunaga 1955 (Approved Lists 1980),"accepted name","Bacteria",
Streptomyces griseoflavus (Krainsky 1914) Waksman and Henrici 1948 (Approved Lists 1980),"accepted name","Bacteria",
Streptomyces griseofuscus Sakamoto et al. 1962 (Approved Lists 1980),"accepted name","Bacteria",
Streptomyces griseoincarnatus (Preobrazhenskaya et al. 1957) Pridham et al. 1958 (Approved Lists 1980),"accepted name","Bacteria",
Streptomyces griseoloalbus (Kudrina 1957) Pridham et al. 1958 (Approved Lists 1980),"accepted name","Bacteria",
Streptomyces griseolus (Waksman 1923) Waksman and Henrici 1948 (Approved Lists 1980),"accepted name","Bacteria",
Streptomyces griseoluteus Umezawa et al. 1950 (Approved Lists 1980),"accepted name","Bacteria",
Streptomyces griseomycini (Preobrazhenskaya et al. 1957) Pridham et al. 1958 (Approved Lists 1980),"accepted name","Bacteria",
Streptomyces griseoplanus Backus et al. 1957 (Approved Lists 1980),"accepted name","Bacteria",
Streptomyces griseorubens (Preobrazhenskaya et al. 1957) Pridham et al. 1958 (Approved Lists 1980),"accepted name","Bacteria",
Streptomyces griseoruber Yamaguchi and Saburi 1955 (Approved Lists 1980),"accepted name","Bacteria",
Streptomyces griseorubiginosus (Ryabova and Preobrazhenskaya 1957) Pridham et al. 1958 (Approved Lists 1980),"accepted name","Bacteria",
Streptomyces griseosporeus Niida and Ogasawara 1960 (Approved Lists 1980),"accepted name","Bacteria",
Streptomyces griseostramineus (Preobrazhenskaya et al. 1957) Pridham et al. 1958 (Approved Lists 1980),"accepted name","Bacteria",
Streptomyces griseoverticillatus (Shinobu and Shimada 1962) Witt and Stackebrandt 1991,"accepted name","Bacteria",
Streptomyces griseoviridis Anderson et al. 1956 (Approved Lists 1980),"accepted name","Bacteria",
Streptomyces griseus ,"accepted name","Bacteria",
Streptomyces griseus subsp. alpha (Ciferri 1927) Pridham 1970 (Approved Lists 1980),"accepted name","Bacteria",
Streptomyces griseus subsp. cretosus Pridham 1970 (Approved Lists 1980),"accepted name","Bacteria",
Streptomyces griseus subsp. griseus (Krainsky 1914) Waksman and Henrici 1948 (Approved Lists 1980),"accepted name","Bacteria",
Streptomyces griseus subsp. solvifaciens Pridham 1970 (Approved Lists 1980),"accepted name","Bacteria",
Streptomyces guanduensis Xu et al. 2006,"accepted name","Bacteria",
Streptomyces hachijoensis (Hosoya et al. 1952) Witt and Stackebrandt 1991,"accepted name","Bacteria",
Streptomyces halstedii (Waksman and Curtis 1916) Waksman and Henrici 1948 (Approved Lists 1980),"accepted name","Bacteria",
Streptomyces hawaiiensis Cron et al. 1956 (Approved Lists 1980),"accepted name","Bacteria",
Streptomyces hebeiensis Xu et al. 2004,"accepted name","Bacteria",
Streptomyces heliomycini (ex Braznikova et al. 1958) Preobrazhenskaya 1986,"accepted name","Bacteria",
Streptomyces helvaticus (Krasil'nikov et al. 1965) Pridham 1970 (Approved Lists 1980),"accepted name","Bacteria",
Streptomyces herbaricolor Kawato and Shinobu 1959 (Approved Lists 1980),"accepted name","Bacteria",
Streptomyces hiroshimensis (Shinobu 1955) Witt and Stackebrandt 1991,"accepted name","Bacteria",
Streptomyces hirsutus Ettlinger et al. 1958 (Approved Lists 1980),"accepted name","Bacteria",
Streptomyces humidus Nakazawa and Shibata 1956 (Approved Lists 1980),"accepted name","Bacteria",
Streptomyces humiferus ,"accepted name","Bacteria",
Streptomyces hydrogenans Lindner et al. 1958 (Approved Lists 1980),"accepted name","Bacteria",
Streptomyces hygroscopicus ,"accepted name","Bacteria",
Streptomyces hygroscopicus subsp. angustmyceticus Yüntsen et al. 1956 (Approved Lists 1980),"accepted name","Bacteria",
Streptomyces hygroscopicus subsp. decoyicus Vavra et al. 1959 (Approved Lists 1980),"accepted name","Bacteria",
Streptomyces hygroscopicus subsp. glebosus Ohmori et al. 1962 (Approved Lists 1980),"accepted name","Bacteria",
Streptomyces hygroscopicus subsp. hygroscopicus (Jensen 1931) Waksman and Henrici 1948 (Approved Lists 1980),"accepted name","Bacteria",
Streptomyces hygroscopicus subsp. ossamyceticus Schmitz et al. 1965 (Approved Lists 1980),"accepted name","Bacteria",
Streptomyces iakyrus de Querioz and Albert 1962 (Approved Lists 1980),"accepted name","Bacteria",
Streptomyces indiaensis (Gupta 1965) Kudo and Seino 1987,"accepted name","Bacteria",
Streptomyces indigoferus Shinobu and Kawato 1960 (Approved Lists 1980),"accepted name","Bacteria",
Streptomyces indonesiensis Sembiring et al. 2001,"accepted name","Bacteria",
Streptomyces intermedius (Krüger 1904) Waksman 1953 (Approved Lists 1980),"accepted name","Bacteria",
Streptomyces inusitatus Hasegawa et al. 1978 (Approved Lists 1980),"accepted name","Bacteria",
Streptomyces ipomoeae (Person and Martin 1940) Waksman and Henrici 1948 (Approved Lists 1980),"accepted name","Bacteria",
Streptomyces janthinus (Artamonova and Krasil'nikov 1960) Pridham 1970 (Approved Lists 1980),"accepted name","Bacteria",
Streptomyces javensis Sembiring et al. 2001,"accepted name","Bacteria",
Streptomyces jietaisiensis He et al. 2005,"accepted name","Bacteria",
Streptomyces kanamyceticus Okami and Umezawa 1957 (Approved Lists 1980),"accepted name","Bacteria",
Streptomyces kashimirensis (sic) (Gupta and Chopra 1963) Witt and Stackebrandt 1991,"accepted name","Bacteria",
Streptomyces kasugaensis Hamada et al. 1995,"accepted name","Bacteria",
Streptomyces katrae Gupta and Chopra 1963 (Approved Lists 1980),"accepted name","Bacteria",
Streptomyces kentuckensis (Barr and Carman 1956) Witt and Stackebrandt 1991,"accepted name","Bacteria",
Streptomyces kishiwadensis (Shinobu and Kayamura 1964) Witt and Stackebrandt 1991,"accepted name","Bacteria",
Streptomyces koyangensis Lee et al. 2005,"accepted name","Bacteria",
Streptomyces kunmingensis (Ruan et al. 1985) Goodfellow et al. 1986,"accepted name","Bacteria",
Streptomyces kurssanovii (Preobrazhenskaya et al. 1957) Pridham et al. 1958 (Approved Lists 1980),"accepted name","Bacteria",
Streptomyces labedae Lacey 1987,"accepted name","Bacteria",
Streptomyces laceyi Manfio et al. 2003,"accepted name","Bacteria",
Streptomyces ladakanum (Hanka et al. 1966) Witt and Stackebrandt 1991,"accepted name","Bacteria",
Streptomyces lanatus Frommer 1959 (Approved Lists 1980),"accepted name","Bacteria",
Streptomyces lateritius (Sveshnikova 1957) Pridham et al. 1958 (Approved Lists 1980),"accepted name","Bacteria",
Streptomyces laurentii Trejo et al. 1979 (Approved Lists 1980),"accepted name","Bacteria",
Streptomyces lavendofoliae (Kuchaeva et al. 1961) Pridham 1970 (Approved Lists 1980),"accepted name","Bacteria",
Streptomyces lavendulae ,"accepted name","Bacteria",
Streptomyces lavendulae subsp. grasserius (Kuchaeva et al. 1961) Pridham 1970 (Approved Lists 1980),"accepted name","Bacteria",
Streptomyces lavendulae subsp. lavendulae (Waksman and Curtis 1916) Waksman and Henrici 1948 (Approved Lists 1980),"accepted name","Bacteria",
Streptomyces lavenduligriseus (Locci et al. 1969) Witt and Stackebrandt 1991,"accepted name","Bacteria",
Streptomyces lavendulocolor (Kuchaeva et al. 1961) Pridham 1970 (Approved Lists 1980),"accepted name","Bacteria",
Streptomyces levis Sveshnikova 1986,"accepted name","Bacteria",
Streptomyces libani ,"accepted name","Bacteria",
Streptomyces libani subsp. libani Baldacci and Grein 1966 (Approved Lists 1980),"accepted name","Bacteria",
Streptomyces libani subsp. rufus Baldacci and Grein 1966 (Approved Lists 1980),"accepted name","Bacteria",
Streptomyces lienomycini Gause and Maximova 1986,"accepted name","Bacteria",
Streptomyces lilacinus (Nakazawa et al. 1956) Witt and Stackebrandt 1991,"accepted name","Bacteria",
Streptomyces limosus Lindenbein 1952 (Approved Lists 1980),"accepted name","Bacteria",
Streptomyces lincolnensis Mason et al. 1963 (Approved Lists 1980),"accepted name","Bacteria",
Streptomyces lipmanii (Waksman and Curtis 1916) Waksman and Henrici 1948 (Approved Lists 1980),"accepted name","Bacteria",
Streptomyces litmocidini (Ryabova and Preobrazhenskaya 1957) Pridham et al. 1958 (Approved Lists 1980),"accepted name","Bacteria",
Streptomyces lomondensis Johnson and Dietz 1969 (Approved Lists 1980),"accepted name","Bacteria",
Streptomyces longisporoflavus Waksman 1953 (Approved Lists 1980),"accepted name","Bacteria",
Streptomyces longispororuber Waksman 1953 (Approved Lists 1980),"accepted name","Bacteria",
Streptomyces longisporus (Krasil'nikov 1941) Waksman 1953 (Approved Lists 1980),"accepted name","Bacteria",
Streptomyces longwoodensis Prosser and Palleroni 1981,"accepted name","Bacteria",
Streptomyces lucensis Arcamone et al. 1957 (Approved Lists 1980),"accepted name","Bacteria",
Streptomyces luridiscabiei Park et al. 2003,"accepted name","Bacteria",
Streptomyces luridus (Krasil'nikov et al. 1957) Waksman 1961 (Approved Lists 1980),"accepted name","Bacteria",
Streptomyces lusitanus Villax 1963 (Approved Lists 1980),"accepted name","Bacteria",
Streptomyces luteireticuli corrig. (ex Katoh and Arai 1957) Hatano et al. 2003,"accepted name","Bacteria",
Streptomyces luteogriseus Schmitz et al. 1964 (Approved Lists 1980),"accepted name","Bacteria",
Streptomyces luteosporeus ,"accepted name","Bacteria",
Streptomyces luteoverticillatus (Shinobu 1956) Witt and Stackebrandt 1991,"accepted name","Bacteria",
Streptomyces lydicus De Boer et al. 1956 (Approved Lists 1980),"accepted name","Bacteria",
Streptomyces macrosporus (ex Krasil'nikov et al. 1968) Goodfellow et al. 1988,"accepted name","Bacteria",
Streptomyces malachitofuscus (ex Preobrazhenskaya et al. 1964) Preobrazhenskaya and Terekhova 1986,"accepted name","Bacteria",
Streptomyces malachitospinus (ex Preobrazhenskaya et al. 1957) Preobrazhenskaya and Terekhova 1986,"accepted name","Bacteria",
Streptomyces malaysiensis Al-Tai et al. 1999,"accepted name","Bacteria",
Streptomyces mashuensis (Sawazaki et al. 1955) Witt and Stackebrandt 1991,"accepted name","Bacteria",
Streptomyces massasporeus Shinobu and Kawato 1959 (Approved Lists 1980),"accepted name","Bacteria",
Streptomyces matensis Margalith et al. 1959 (Approved Lists 1980),"accepted name","Bacteria",
Streptomyces mauvecolor Okami and Umezawa 1960 (Approved Lists 1980),"accepted name","Bacteria",
Streptomyces mediolani Arcamone et al. 1969 (Approved Lists 1980),"accepted name","Bacteria",
Streptomyces megasporus (ex Krasil'nikov et al. 1968) Agre 1986,"accepted name","Bacteria",
Streptomyces melanogenes Sugawara and Onuma 1957 (Approved Lists 1980),"accepted name","Bacteria",
Streptomyces melanosporofaciens Arcamone et al. 1959 (Approved Lists 1980),"accepted name","Bacteria",
Streptomyces mexicanus Petrosyan et al. 2003,"accepted name","Bacteria",
Streptomyces michiganensis Corbaz et al. 1957 (Approved Lists 1980),"accepted name","Bacteria",
Streptomyces microflavus (Krainsky 1914) Waksman and Henrici 1948 (Approved Lists 1980),"accepted name","Bacteria",
Streptomyces minutiscleroticus (Thirumalachar 1965) Pridham 1970 (Approved Lists 1980),"accepted name","Bacteria",
Streptomyces mirabilis Ruschmann 1952 (Approved Lists 1980),"accepted name","Bacteria",
Streptomyces misakiensis Nakamura 1961 (Approved Lists 1980),"accepted name","Bacteria",
Streptomyces misionensis Cercos et al. 1962 (Approved Lists 1980),"accepted name","Bacteria",
Streptomyces mobaraensis (Nagatsu and Suzuki 1963) Witt and Stackebrandt 1991,"accepted name","Bacteria",
Streptomyces monomycini Gause and Terekhova 1986,"accepted name","Bacteria",
Streptomyces morookaense (sic) (Locci and Schofield 1989) Witt and Stackebrandt 1991,"accepted name","Bacteria",
Streptomyces murinus Frommer 1959 (Approved Lists 1980),"accepted name","Bacteria",
Streptomyces mutabilis (Preobrazhenskaya and Ryabova 1957) Pridham et al. 1958 (Approved Lists 1980),"accepted name","Bacteria",
Streptomyces mutomycini Gause and Maximova 1986,"accepted name","Bacteria",
Streptomyces naganishii Yamaguchi and Saburi 1955 (Approved Lists 1980),"accepted name","Bacteria",
Streptomyces narbonensis Corbaz et al. 1955 (Approved Lists 1980),"accepted name","Bacteria",
Streptomyces nashvillensis McVeigh and Reyes 1961 (Approved Lists 1980),"accepted name","Bacteria",
Streptomyces netropsis (Finlay et al. 1951) Witt and Stackebrandt 1991,"accepted name","Bacteria",
Streptomyces neyagawaensis Yamamoto et al. 1960 (Approved Lists 1980),"accepted name","Bacteria",
Streptomyces niger (Thirumalachar 1955) Goodfellow et al. 1986,"accepted name","Bacteria",
Streptomyces nigrescens (Sveshnikova 1957) Pridham et al. 1958 (Approved Lists 1980),"accepted name","Bacteria",
Streptomyces nigrifaciens Waksman 1961 (Approved Lists 1980),"accepted name","Bacteria",
Streptomyces nitrosporeus Okami 1952 (Approved Lists 1980),"accepted name","Bacteria",
Streptomyces niveiciscabiei ,"accepted name","Bacteria",
Streptomyces niveiscabiei Park et al. 2003,"accepted name","Bacteria",
Streptomyces niveoruber Ettlinger et al. 1958 (Approved Lists 1980),"accepted name","Bacteria",
Streptomyces niveus Smith et al. 1956 (Approved Lists 1980),"accepted name","Bacteria",
Streptomyces noboritoensis Isono et al. 1957 (Approved Lists 1980),"accepted name","Bacteria",
Streptomyces nodosus Trejo 1961 (Approved Lists 1980),"accepted name","Bacteria",
Streptomyces nogalater Bhuyan and Dietz 1966 (Approved Lists 1980),"accepted name","Bacteria",
Streptomyces nojiriensis Ishida et al. 1967 (Approved Lists 1980),"accepted name","Bacteria",
Streptomyces noursei Brown et al. 1953 (Approved Lists 1980),"accepted name","Bacteria",
Streptomyces novaecaesareae Waksman and Henrici 1948 (Approved Lists 1980),"accepted name","Bacteria",
Streptomyces ochraceiscleroticus Pridham 1970 (Approved Lists 1980),"accepted name","Bacteria",
Streptomyces odorifer (Rullmann 1895) Waksman 1953 (Approved Lists 1980),"accepted name","Bacteria",
Streptomyces olivaceiscleroticus Pridham 1970 (Approved Lists 1980),"accepted name","Bacteria",
Streptomyces olivaceoviridis (Preobrazhenskaya and Ryabova 1957) Pridham et al. 1958 (Approved Lists 1980),"accepted name","Bacteria",
Streptomyces olivaceus (Waksman 1923) Waksman and Henrici 1948 (Approved Lists 1980),"accepted name","Bacteria",
Streptomyces olivochromogenes (Waksman 1923) Waksman and Henrici 1948 (Approved Lists 1980),"accepted name","Bacteria",
Streptomyces olivomycini (Gause and Sveshnikova 1986) Witt and Stackebrandt 1991,"accepted name","Bacteria",
Streptomyces olivoreticuli ,"accepted name","Bacteria",
Streptomyces olivoreticuli subsp. cellulophilus,"accepted name","Bacteria",
Streptomyces olivoreticuli subsp. olivoreticuli,"accepted name","Bacteria",
Streptomyces olivoverticillatus (Shinobu 1956) Witt and Stackebrandt 1991,"accepted name","Bacteria",
Streptomyces olivoviridis (Kuchaeva et al. 1960) Pridham 1970 (Approved Lists 1980),"accepted name","Bacteria",
Streptomyces omiyaensis Umezawa and Okami 1950 (Approved Lists 1980),"accepted name","Bacteria",
Streptomyces orinoci (Cassinelli et al. 1967) Witt and Stackebrandt 1991,"accepted name","Bacteria",
Streptomyces pactum Bhuyan et al. 1962 (Approved Lists 1980),"accepted name","Bacteria",
Streptomyces paradoxus ,"accepted name","Bacteria",
Streptomyces parvisporogenes (Locci et al. 1969) Witt and Stackebrandt 1991,"accepted name","Bacteria",
Streptomyces parvulus corrig. Waksman and Gregory 1954 (Approved Lists 1980),"accepted name","Bacteria",
Streptomyces parvus (Krainsky 1914) Waksman and Henrici 1948 (Approved Lists 1980),"accepted name","Bacteria",
Streptomyces paucisporeus Xu et al. 2006,"accepted name","Bacteria",
Streptomyces peucetius Grein et al. 1963 (Approved Lists 1980),"accepted name","Bacteria",
Streptomyces phaeochromogenes (Conn 1917) Waksman 1957 (Approved Lists 1980),"accepted name","Bacteria",
Streptomyces phaeofaciens Maeda et al. 1952 (Approved Lists 1980),"accepted name","Bacteria",
Streptomyces phaeopurpureus Shinobu 1957 (Approved Lists 1980),"accepted name","Bacteria",
Streptomyces phaeoviridis Shinobu 1957 (Approved Lists 1980),"accepted name","Bacteria",
Streptomyces pharetrae Le Roes and Meyers 2005,"accepted name","Bacteria",
Streptomyces pilosus Ettlinger et al. 1958 (Approved Lists 1980),"accepted name","Bacteria",
Streptomyces platensis Tresner and Backus 1956 (Approved Lists 1980),"accepted name","Bacteria",
Streptomyces plicatus Pridham et al. 1958 (Approved Lists 1980),"accepted name","Bacteria",
Streptomyces pluricolorescens Okami and Umezawa 1961 (Approved Lists 1980),"accepted name","Bacteria",
Streptomyces polychromogenes Hagemann et al. 1964 (Approved Lists 1980),"accepted name","Bacteria",
Streptomyces poonensis (Thirumalachar 1960) Pridham 1970 (Approved Lists 1980),"accepted name","Bacteria",
Streptomyces praecox (Millard and Burr 1926) Waksman 1953 (Approved Lists 1980),"accepted name","Bacteria",
Streptomyces prasinopilosus Ettlinger et al. 1958 (Approved Lists 1980),"accepted name","Bacteria",
Streptomyces prasinosporus Tresner et al. 1966 (Approved Lists 1980),"accepted name","Bacteria",
Streptomyces prasinus Ettlinger et al. 1958 (Approved Lists 1980),"accepted name","Bacteria",
Streptomyces prunicolor (Ryabova and Preobrazhenskaya 1957) Pridham et al. 1958 (Approved Lists 1980),"accepted name","Bacteria",
Streptomyces psammoticus Virgilio and Hengeller 1960 (Approved Lists 1980),"accepted name","Bacteria",
Streptomyces pseudoechinosporeus ,"accepted name","Bacteria",
Streptomyces pseudogriseolus Okami and Umezawa 1955 (Approved Lists 1980),"accepted name","Bacteria",
Streptomyces pseudovenezuelae (Kuchaeva et al. 1961) Pridham 1970 (Approved Lists 1980),"accepted name","Bacteria",
Streptomyces pulveraceus Shibata et al. 1961 (Approved Lists 1980),"accepted name","Bacteria",
Streptomyces puniceus Patelski 1951 (Approved Lists 1980),"accepted name","Bacteria",
Streptomyces puniciscabiei Park et al. 2003,"accepted name","Bacteria",
Streptomyces purpeofuscus Yamaguchi and Saburi 1955 (Approved Lists 1980),"accepted name","Bacteria",
Streptomyces purpurascens Lindenbein 1952 (Approved Lists 1980),"accepted name","Bacteria",
Streptomyces purpureus (Matsumae and Hata 1968) Goodfellow et al. 1986,"accepted name","Bacteria",
Streptomyces purpurogeneiscleroticus Pridham 1970 (Approved Lists 1980),"accepted name","Bacteria",
Streptomyces racemochromogenes Sugai 1956 (Approved Lists 1980),"accepted name","Bacteria",
Streptomyces rameus Shibata 1959 (Approved Lists 1980),"accepted name","Bacteria",
Streptomyces ramulosus Ettlinger et al. 1958 (Approved Lists 1980),"accepted name","Bacteria",
Streptomyces rangoonensis corrig. (Erikson 1935) Pridham et al. 1958 (Approved Lists 1980),"accepted name","Bacteria",
Streptomyces recifensis (Gonçalves de Lima et al. 1955) Falcão de Morais et al. 1957 (Approved Lists 1980),"accepted name","Bacteria",
Streptomyces rectiverticillatus (Krasil'nikov and Yuan 1965) Witt and Stackebrandt 1991,"accepted name","Bacteria",
Streptomyces rectiviolaceus (ex Artamonova) Sveshnikova 1986,"accepted name","Bacteria",
Streptomyces regensis Gupta et al. 1963 (Approved Lists 1980),"accepted name","Bacteria",
Streptomyces resistomycificus Lindenbein 1952 (Approved Lists 1980),"accepted name","Bacteria",
Streptomyces reticuliscabiei Bouchek-Mechiche et al. 2000,"accepted name","Bacteria",
Streptomyces rhizosphaericus corrig. Sembiring et al. 2001,"accepted name","Bacteria",
Streptomyces rimosus ,"accepted name","Bacteria",
Streptomyces rimosus subsp. paromomycinus Coffey et al. 1959 (Approved Lists 1980),"accepted name","Bacteria",
Streptomyces rimosus subsp. rimosus Sobin et al. 1953 (Approved Lists 1980),"accepted name","Bacteria",
Streptomyces rishiriensis Kawaguchi et al. 1965 (Approved Lists 1980),"accepted name","Bacteria",
Streptomyces rochei Berger et al. 1953 (Approved Lists 1980),"accepted name","Bacteria",
Streptomyces roseiscleroticus Pridham 1970 (Approved Lists 1980),"accepted name","Bacteria",
Streptomyces roseodiastaticus (Duché 1934) Waksman 1953 (Approved Lists 1980),"accepted name","Bacteria",
Streptomyces roseoflavus Arai 1951 (Approved Lists 1980),"accepted name","Bacteria",
Streptomyces roseofulvus (Preobrazhenskaya 1957) Pridham et al. 1958 (Approved Lists 1980),"accepted name","Bacteria",
Streptomyces roseolilacinus (Preobrazhenskaya and Sveshnikova 1957) Pridham et al. 1958 (Approved Lists 1980),"accepted name","Bacteria",
Streptomyces roseolus (Preobrazhenskaya and Sveshnikova 1957) Pridham et al. 1958 (Approved Lists 1980),"accepted name","Bacteria",
Streptomyces roseosporus Falcão de Morais and Dália Maia 1961 (Approved Lists 1980),"accepted name","Bacteria",
Streptomyces roseoverticillatus (Shinobu 1956) Witt and Stackebrandt 1991,"accepted name","Bacteria",
Streptomyces roseoviolaceus (Sveshnikova 1957) Pridham et al. 1958 (Approved Lists 1980),"accepted name","Bacteria",
Streptomyces roseoviridis (Preobrazhenskaya 1957) Pridham et al. 1958 (Approved Lists 1980),"accepted name","Bacteria",
Streptomyces ruber (Thirumalachar 1955) Goodfellow et al. 1986,"accepted name","Bacteria",
Streptomyces rubidus Xu et al. 2006,"accepted name","Bacteria",
Streptomyces rubiginosohelvolus (Kudrina 1957) Pridham et al. 1958 (Approved Lists 1980),"accepted name","Bacteria",
Streptomyces rubiginosus (Preobrazhenskaya et al. 1957) Pridham et al. 1958 (Approved Lists 1980),"accepted name","Bacteria",
Streptomyces rubrogriseus (ex Kurylowicz et al.) Terekhova 1986,"accepted name","Bacteria",
Streptomyces rutgersensis ,"accepted name","Bacteria",
Streptomyces rutgersensis subsp. castelarensis corrig. Cercos 1954 (Approved Lists 1980),"accepted name","Bacteria",
Streptomyces rutgersensis subsp. rutgersensis (Waksman and Curtis 1916) Waksman and Henrici 1948 (Approved Lists 1980),"accepted name","Bacteria",
Streptomyces salmonis (Baldacci et al. 1966) Witt and Stackebrandt 1991,"accepted name","Bacteria",
Streptomyces sampsonii (Millard and Burr 1926) Waksman 1953 (Approved Lists 1980),"accepted name","Bacteria",
Streptomyces sanglieri Manfio et al. 2003,"accepted name","Bacteria",
Streptomyces sannanensis Iwasaki et al. 1981,"accepted name","Bacteria",
Streptomyces sapporonensis (Locci and Schofield 1989) Witt and Stackebrandt 1991,"accepted name","Bacteria",
Streptomyces scabiei corrig. (ex Thaxter 1891) Lambert and Loria 1989,"accepted name","Bacteria",
Streptomyces scabrisporus Xu et al. 2004,"accepted name","Bacteria",
Streptomyces sclerotialus Pridham 1970 (Approved Lists 1980),"accepted name","Bacteria",
Streptomyces scopiformis Li et al. 2002,"accepted name","Bacteria",
Streptomyces seoulensis Chun et al. 1997,"accepted name","Bacteria",
Streptomyces septatus (Locci et al. 1969) Witt and Stackebrandt 1991,"accepted name","Bacteria",
Streptomyces setonii (Millard and Burr 1926) Waksman 1953 (Approved Lists 1980),"accepted name","Bacteria",
Streptomyces showdoensis Nishimura et al. 1964 (Approved Lists 1980),"accepted name","Bacteria",
Streptomyces sindenensis Nakazawa and Fujii 1957 (Approved Lists 1980),"accepted name","Bacteria",
Streptomyces sioyaensis Nishimura et al. 1961 (Approved Lists 1980),"accepted name","Bacteria",
Streptomyces sodiiphilus Li et al. 2005,"accepted name","Bacteria",
Streptomyces somaliensis (Brumpt 1906) Waksman and Henrici 1948 (Approved Lists 1980),"accepted name","Bacteria",
Streptomyces sparsogenes Owen et al. 1963 (Approved Lists 1980),"accepted name","Bacteria",
Streptomyces spectabilis Mason et al. 1961 (Approved Lists 1980),"accepted name","Bacteria",
Streptomyces speibonae Meyers et al. 2003,"accepted name","Bacteria",
Streptomyces speleomycini Preobrazhenskaya and Szabó 1986,"accepted name","Bacteria",
Streptomyces spheroides Wallick et al. 1956 (Approved Lists 1980),"accepted name","Bacteria",
Streptomyces spinoverrucosus Diab and Al-Gounaim 1982,"accepted name","Bacteria",
Streptomyces spiralis (Falcão de Morais 1970) Goodfellow et al. 1986,"accepted name","Bacteria",
Streptomyces spiroverticillatus Shinobu 1958 (Approved Lists 1980),"accepted name","Bacteria",
Streptomyces spitsbergensis Wieczorek et al. 1993,"accepted name","Bacteria",
Streptomyces sporocinereus (ex Krasil'nikov 1970) Preobrazhenskaya 1986,"accepted name","Bacteria",
Streptomyces sporoclivatus (ex Krasil'nikov 1970) Preobrazhenskaya 1986,"accepted name","Bacteria",
Streptomyces spororaveus (ex Krasil'nikov 1970) Preobrazhenskaya 1986,"accepted name","Bacteria",
Streptomyces sporoverrucosus (ex Krasil'nikov 1970) Preobrazhenskaya 1986,"accepted name","Bacteria",
Streptomyces stelliscabiei Bouchek-Mechiche et al. 2000,"accepted name","Bacteria",
Streptomyces stramineus Labeda et al. 1997,"accepted name","Bacteria",
Streptomyces subrutilus Arai et al. 1964 (Approved Lists 1980),"accepted name","Bacteria",
Streptomyces sulfonofaciens Miyadoh et al. 1983,"accepted name","Bacteria",
Streptomyces sulphureus (Gasperini 1894) Waksman 1953 (Approved Lists 1980),"accepted name","Bacteria",
Streptomyces syringium (Konev 1986) Witt and Stackebrandt 1991,"accepted name","Bacteria",
Streptomyces tanashiensis Hata et al. 1952 (Approved Lists 1980),"accepted name","Bacteria",
Streptomyces tauricus (ex Ivanitskaya et al. 1966) Sveshnikova 1986,"accepted name","Bacteria",
Streptomyces tendae Ettlinger et al. 1958 (Approved Lists 1980),"accepted name","Bacteria",
Streptomyces termitum Duché et al. 1951 (Approved Lists 1980),"accepted name","Bacteria",
Streptomyces thermoalcalitolerans Kim et al. 1999,"accepted name","Bacteria",
Streptomyces thermoautotrophicus Gadkari et al. 1991,"accepted name","Bacteria",
Streptomyces thermocarboxydovorans Kim et al. 1998,"accepted name","Bacteria",
Streptomyces thermocarboxydus Kim et al. 1998,"accepted name","Bacteria",
Streptomyces thermocoprophilus Kim et al. 2000,"accepted name","Bacteria",
Streptomyces thermodiastaticus (Bergey et al. 1923) Waksman 1953 (Approved Lists 1980),"accepted name","Bacteria",
Streptomyces thermogriseus Xu et al. 1998,"accepted name","Bacteria",
Streptomyces thermolineatus Goodfellow et al. 1988,"accepted name","Bacteria",
Streptomyces thermonitrificans Desai and Dhala 1967 (Approved Lists 1980),"accepted name","Bacteria",
Streptomyces thermospinosisporus corrig. Kim and Goodfellow 2002,"accepted name","Bacteria",
Streptomyces thermoviolaceus ,"accepted name","Bacteria",
Streptomyces thermoviolaceus subsp. apingens Henssen 1957 (Approved Lists 1980),"accepted name","Bacteria",
Streptomyces thermoviolaceus subsp. thermoviolaceus Henssen 1957 (Approved Lists 1980),"accepted name","Bacteria",
Streptomyces thermovulgaris Henssen 1957 (Approved Lists 1980),"accepted name","Bacteria",
Streptomyces thioluteus (Okami 1952) Witt and Stackebrandt 1991,"accepted name","Bacteria",
Streptomyces torulosus Lyons and Pridham 1971 (Approved Lists 1980),"accepted name","Bacteria",
Streptomyces toxytricini (Preobrazhenskaya and Sveshnikova 1957) Pridham et al. 1958 (Approved Lists 1980),"accepted name","Bacteria",
Streptomyces tricolor (Wollenweber 1920) Waksman 1961 (Approved Lists 1980),"accepted name","Bacteria",
Streptomyces tubercidicus Nakamura 1961 (Approved Lists 1980),"accepted name","Bacteria",
Streptomyces tuirus Albert and Malaquias de Querioz 1963 (Approved Lists 1980),"accepted name","Bacteria",
Streptomyces turgidiscabies Miyajima et al. 1998,"accepted name","Bacteria",
Streptomyces umbrinus (Sveshnikova 1957) Pridham et al. 1958 (Approved Lists 1980),"accepted name","Bacteria",
Streptomyces variabilis (Preobrazhenskaya et al. 1957) Pridham et al. 1958 (Approved Lists 1980),"accepted name","Bacteria",
Streptomyces variegatus Sveshnikova and Timuk 1986,"accepted name","Bacteria",
Streptomyces varsoviensis Kurylowicz and Woznicka 1967 (Approved Lists 1980),"accepted name","Bacteria",
Streptomyces vastus Szabó and Marton 1958 (Approved Lists 1980),"accepted name","Bacteria",
Streptomyces venezuelae Ehrlich et al. 1948 (Approved Lists 1980),"accepted name","Bacteria",
Streptomyces vinaceus Jones 1952 (Approved Lists 1980),"accepted name","Bacteria",
Streptomyces vinaceusdrappus Pridham et al. 1958 (Approved Lists 1980),"accepted name","Bacteria",
Streptomyces violaceochromogenes (Ryabova and Preobrazhenskaya 1957) Pridham 1970 (Approved Lists 1980),"accepted name","Bacteria",
Streptomyces violaceolatus (Krasil'nikov et al. 1965) Pridham 1970 (Approved Lists 1980),"accepted name","Bacteria",
Streptomyces violaceorectus (Ryabova and Preobrazhenskaya 1957) Pridham et al. 1958 (Approved Lists 1980),"accepted name","Bacteria",
Streptomyces violaceoruber (Waksman and Curtis 1916) Pridham 1970 (Approved Lists 1980),"accepted name","Bacteria",
Streptomyces violaceorubidus Terekhova 1986,"accepted name","Bacteria",
Streptomyces violaceus (Rossi Doria 1891) Waksman 1953 (Approved Lists 1980),"accepted name","Bacteria",
Streptomyces violaceusniger corrig. (Waksman and Curtis 1916) Pridham et al. 1958 (Approved Lists 1980),"accepted name","Bacteria",
Streptomyces violarus (Artamonova and Krasil'nikov 1960) Pridham 1970 (Approved Lists 1980),"accepted name","Bacteria",
Streptomyces violascens (Preobrazhenskaya and Sveshnikova 1957) Pridham et al. 1958 (Approved Lists 1980),"accepted name","Bacteria",
Streptomyces violatus (Artamonova and Krasil'nikov 1960) Pridham 1970 (Approved Lists 1980),"accepted name","Bacteria",
Streptomyces violens (Kalakoutskii and Krasil'nikov 1960) Goodfellow et al. 1987,"accepted name","Bacteria",
Streptomyces virens Gause and Sveshnikova 1986,"accepted name","Bacteria",
Streptomyces virginiae Grundy et al. 1952 (Approved Lists 1980),"accepted name","Bacteria",
Streptomyces viridiflavus corrig. (Locci and Schofield 1989) Witt and Stackebrandt 1991,"accepted name","Bacteria",
Streptomyces viridiviolaceus (Ryabova and Preobrazhenskaya 1957) Pridham et al. 1958 (Approved Lists 1980),"accepted name","Bacteria",
Streptomyces viridobrunneus (ex Krasil'nikov 1970) Terekhova 1986,"accepted name","Bacteria",
Streptomyces viridochromogenes (Krainsky 1914) Waksman and Henrici 1948 (Approved Lists 1980),"accepted name","Bacteria",
Streptomyces viridodiastaticus (Baldacci et al. 1955) Pridham et al. 1958 (Approved Lists 1980),"accepted name","Bacteria",
Streptomyces viridosporus Pridham et al. 1958 (Approved Lists 1980),"accepted name","Bacteria",
Streptomyces vitaminophilus corrig. (Shomura et al. 1983) Goodfellow et al. 1986,"accepted name","Bacteria",
Streptomyces wedmorensis (ex Milard and Burr 1926) Preobrazhenskaya 1986,"accepted name","Bacteria",
Streptomyces werraensis Wallhäusser et al. 1964 (Approved Lists 1980),"accepted name","Bacteria",
Streptomyces willmorei (Erikson 1935) Waksman and Henrici 1948 (Approved Lists 1980),"accepted name","Bacteria",
Streptomyces xanthochromogenes Arishima et al. 1956 (Approved Lists 1980),"accepted name","Bacteria",
Streptomyces xanthocidicus Asahi et al. 1966 (Approved Lists 1980),"accepted name","Bacteria",
Streptomyces xantholiticus (Konev and Tsyganov 1962) Pridham 1970 (Approved Lists 1980),"accepted name","Bacteria",
Streptomyces xanthophaeus Lindenbein 1952 (Approved Lists 1980),"accepted name","Bacteria",
Streptomyces yanglinensis Xu et al. 2006,"accepted name","Bacteria",
Streptomyces yanii Liu et al. 2005,"accepted name","Bacteria",
Streptomyces yatensis Saintpierre et al. 2003,"accepted name","Bacteria",
Streptomyces yeochonensis Kim et al. 2004,"accepted name","Bacteria",
Streptomyces yerevanensis ,"accepted name","Bacteria",
Streptomyces yogyakartensis Sembiring et al. 2001,"accepted name","Bacteria",
Streptomyces yokosukanensis Nakamura 1961 (Approved Lists 1980),"accepted name","Bacteria",
Streptomyces yunnanensis Zhang et al. 2003,"accepted name","Bacteria",
Streptomyces zaomyceticus Hinuma 1954 (Approved Lists 1980),"accepted name","Bacteria",
Streptosporangium album Nonomura and Ohara 1960 (Approved Lists 1980),"accepted name","Bacteria",
Streptosporangium amethystogenes ,"accepted name","Bacteria",
Streptosporangium amethystogenes subsp. amethystogenes Nonomura and Ohara 1960,"accepted name","Bacteria",
Streptosporangium amethystogenes subsp. fukuiense Iinuma et al. 1996,"accepted name","Bacteria",
Streptosporangium carneum Mertz and Yao 1990,"accepted name","Bacteria",
Streptosporangium claviforme Petrolini et al. 1993,"accepted name","Bacteria",
Streptosporangium fragile Shearer et al. 1983,"accepted name","Bacteria",
Streptosporangium longisporum Schäfer 1969 (Approved Lists 1980),"accepted name","Bacteria",
Streptosporangium nondiastaticum Nonomura and Ohara 1969 (Approved Lists 1980),"accepted name","Bacteria",
Streptosporangium pseudovulgare Nonomura and Ohara 1969 (Approved Lists 1980),"accepted name","Bacteria",
Streptosporangium purpuratum Zhang et al. 2005,"accepted name","Bacteria",
Streptosporangium roseum Couch 1955 (Approved Lists 1980),"accepted name","Bacteria",
Streptosporangium subroseum Zhang et al. 2002,"accepted name","Bacteria",
Streptosporangium violaceochromogenes Kawamoto et al. 1975 (Approved Lists 1980),"accepted name","Bacteria",
Streptosporangium viridialbum Nonomura and Ohara 1960 (Approved Lists 1980),"accepted name","Bacteria",
Streptosporangium vulgare Nonomura and Ohara 1960 (Approved Lists 1980),"accepted name","Bacteria",
Streptosporangium yunnanense Zhang et al. 2005,"accepted name","Bacteria",
Streptoverticillium reticulum ,"accepted name","Bacteria",
Streptoverticillium reticulum subsp. protomycicum (ex Sugawara et al. 1963) Locci and Schofield 1989,"accepted name","Bacteria",
Streptoverticillium verticillium ,"accepted name","Bacteria",
Streptoverticillium verticillium subsp. quintum (ex Arai 1976) Locci and Schofield 1989,"accepted name","Bacteria",
Streptoverticillium verticillium subsp. tsukushiense (ex Arai 1976) Locci and Schofield 1989,"accepted name","Bacteria",
Subtercola boreus Männistö et al. 2000,"accepted name","Bacteria",
Subtercola frigoramans Männistö et al. 2000,"accepted name","Bacteria",
Terrabacter terrae Montero-Barrientos et al. 2005,"accepted name","Bacteria",
Terrabacter tumescens (Jensen 1934) Collins et al. 1989,"accepted name","Bacteria",
Terracoccus luteus Prauser et al. 1997,"accepted name","Bacteria",
Tessaracoccus bendigoensis Maszenan et al. 1999,"accepted name","Bacteria",
Tetrasphaera australiensis Maszenan et al. 2000,"accepted name","Bacteria",
Tetrasphaera duodecadis (Lochhead 1958) Ishikawa and Yokota 2006,"accepted name","Bacteria",
Tetrasphaera elongata Hanada et al. 2002,"accepted name","Bacteria",
Tetrasphaera japonica Maszenan et al. 2000,"accepted name","Bacteria",
Thermobifida alba (Locci et al. 1967) Zhang et al. 1998,"accepted name","Bacteria",
Thermobifida cellulosilytica corrig. Kukolya et al. 2002,"accepted name","Bacteria",
Thermobifida fusca (McCarthy and Cross 1984) Zhang et al. 1998,"accepted name","Bacteria",
Thermobispora bispora (Henssen 1957) Wang et al. 1996,"accepted name","Bacteria",
Thermocrispum agreste Korn-Wendisch et al. 1995,"accepted name","Bacteria",
Thermocrispum municipale Korn-Wendisch et al. 1995,"accepted name","Bacteria",
Thermoleophilum album Zarilla and Perry 1986,"accepted name","Bacteria",
Thermoleophilum minutum Zarilla and Perry 1986,"accepted name","Bacteria",
Thermomonospora chromogena (ex Krasil'nikov and Agre 1965) McCarthy and Cross 1984,"accepted name","Bacteria",
Thermomonospora curvata Henssen 1957 (Approved Lists 1980),"accepted name","Bacteria",
Thermomonospora mesouviformis Nonomura and Ohara 1974 (Approved Lists 1980),"accepted name","Bacteria",
Thermopolyspora flexuosa (Meyer 1989) Goodfellow et al. 2005,"accepted name","Bacteria",
Tropheryma whipplei La Scola et al. 2001,"accepted name","Bacteria",
Tsukamurella inchonensis Yassin et al. 1995,"accepted name","Bacteria",
Tsukamurella paurometabola corrig. (Steinhaus 1941) Collins et al. 1988,"accepted name","Bacteria",
Tsukamurella pseudospumae Nam et al. 2004,"accepted name","Bacteria",
Tsukamurella pulmonis Yassin et al. 1996,"accepted name","Bacteria",
Tsukamurella spumae Nam et al. 2003,"accepted name","Bacteria",
Tsukamurella strandjordii corrig. Kattar et al. 2002,"accepted name","Bacteria",
Tsukamurella tyrosinosolvens Yassin et al. 1997,"accepted name","Bacteria",
Turicella otitidis Funke et al. 1994,"accepted name","Bacteria",
Varibaculum cambriense corrig. Hall et al. 2003,"accepted name","Bacteria",
Verrucosispora gifhornensis Rheims et al. 1998,"accepted name","Bacteria",
Virgisporangium aurantiacum corrig. Tamura et al. 2001,"accepted name","Bacteria",
Virgisporangium ochraceum corrig. Tamura et al. 2001,"accepted name","Bacteria",
Williamsia deligens Yassin and Hupfer 2006,"accepted name","Bacteria",
Williamsia marianensis Pathom-aree et al. 2006,"accepted name","Bacteria",
Williamsia maris Stach et al. 2004,"accepted name","Bacteria",
Williamsia muralis Kämpfer et al. 1999,"accepted name","Bacteria",
Xylanibacterium ulmi Rivas et al. 2004,"accepted name","Bacteria",
Xylanimonas cellulosilytica Rivas et al. 2003,"accepted name","Bacteria",
Yania flava Li et al. 2005,"accepted name","Bacteria",
Yania halotolerans Li et al. 2004,"accepted name","Bacteria",
Zimmermannella alba Lin et al. 2004,"accepted name","Bacteria",
Zimmermannella bifida Lin et al. 2004,"accepted name","Bacteria",
Zimmermannella faecalis Lin et al. 2004,"accepted name","Bacteria",
Zimmermannella helvola Lin et al. 2004,"accepted name","Bacteria",
Actinobacteria
Actinomycetales
Acidothermaceae
Actinomycetaceae
Actinosynnemataceae
Beutenbergiaceae
Bogoriellaceae
Brevibacteriaceae
Catenulisporaceae
Cellulomonadaceae
Corynebacteriaceae
Dermabacteraceae
Dermacoccaceae
Dermatophilaceae
Dietziaceae
Frankiaceae
Geodermatophilaceae
Glycomycetaceae
Gordoniaceae
Intrasporangiaceae
Jonesiaceae
Kineosporiaceae
Microbacteriaceae
Micrococcaceae
Micromonosporaceae
Mycobacteriaceae
Nakamurellaceae
Nocardiaceae
Nocardioidaceae
Nocardiopsaceae
Promicromonosporaceae
Propionibacteriaceae
Pseudonocardiaceae
Rarobacteraceae
Sanguibacteraceae
Segniliparaceae
Sporichthyaceae
Streptomycetaceae
Streptosporangiaceae
Thermomonosporaceae
Tsukamurellaceae
Williamsiaceae
Bifidobacteriales
Bifidobacteriaceae
Coriobacteriales
Coriobacteriaceae
Lactobacillales
Acidimicrobiaceae
Rubrobacterales
Patulibacteraceae
Rubrobacteraceae
Sphaerobacterales
Sphaerobacteraceae
