# Supplementary material for: The World Bacterial Biogeography and Biodiversity through Databases: A Case Study of NCBI Nucleotide Database and GBIF Database
Source: Biomed Res Int. 2013 Oct 21;2013:240175. doi: 10.1155/2013/240175 (PMC3818805; doi:10.1155/2013/240175)
Supplement: Supplementary file 1 — The zipped file may be extracted in any directory in the computer but all files and the two folders should be extracted in the same directory so the scripts would function correctly. The scripts had been tested on Windows environment. Python 2.7 and Biopython 1.6 should be installed before running the scripts. To extract data from NCBI Nucleotide you should run “NCBI_Nucleotide_Tracker.py” for countries exception handling, run “NCBI_Nucleotide_Exception.py”. For the GBIF Database, only three countries are provided as an example in the folder “GBIF_Plus” for additional countries you may download them from GBIF website, the only data that should be extracted are these of taxonomy, no need for other metadata (Dataset, Geospatial) as described in the paper. Once all countries of interest are downloaded you may run “GBIF_Filter.py” to filter data. The results of this study are presented in: “country_all.txt” for NCBI Nucleotide Database, “gbif_Classification_2000_Plus.txt”, “absent_taxa_Classification_2000_Plus.txt”, and absent_taxa_Classification_2000_Plus_ex_All.txt” for GBIF Database. The final results are presented in “NCBI_GBIF_overall_data.xlsx”. Some errors that may occur during the script execution are presented in “error.txt” file. [file 240175.f1.zip › Classification_2000_Plus/Bacteroidetes.csv]

Scientific name	Name status	Group	Source database
Acetofilamentum rigidum Dietrich et al. 1989,"accepted name","Bacteria",
Acetomicrobium faecale corrig. Winter et al. 1988,"accepted name","Bacteria",
Acetomicrobium flavidum Soutschek et al. 1985,"accepted name","Bacteria",
Acetothermus paucivorans Dietrich et al. 1988,"accepted name","Bacteria",
Adhaeribacter aquaticus Rickard et al. 2005,"accepted name","Bacteria",
Aequorivita antarctica Bowman and Nichols 2002,"accepted name","Bacteria",
Aequorivita crocea Bowman and Nichols 2002,"accepted name","Bacteria",
Aequorivita lipolytica Bowman and Nichols 2002,"accepted name","Bacteria",
Aequorivita sublithincola Bowman and Nichols 2002,"accepted name","Bacteria",
Algibacter lectus Nedashkovskaya et al. 2004,"accepted name","Bacteria",
Algoriphagus antarcticus Van Trappen et al. 2004,"accepted name","Bacteria",
Algoriphagus aquimarinus Nedashkovskaya et al. 2004,"accepted name","Bacteria",
Algoriphagus chordae Nedashkovskaya et al. 2004,"accepted name","Bacteria",
Algoriphagus locisalis Yoon et al. 2005,"accepted name","Bacteria",
Algoriphagus ratkowskyi Bowman et al. 2003,"accepted name","Bacteria",
Algoriphagus terrigena Yoon et al. 2006,"accepted name","Bacteria",
Algoriphagus winogradskyi Nedashkovskaya et al. 2004,"accepted name","Bacteria",
Algoriphagus yeomjeoni Yoon et al. 2005,"accepted name","Bacteria",
Alistipes finegoldii Rautio et al. 2003,"accepted name","Bacteria",
Alistipes onderdonkii Song et al. 2006,"accepted name","Bacteria",
Alistipes putredinis (Weinberg et al. 1937) Rautio et al. 2003,"accepted name","Bacteria",
Alistipes shahii Song et al. 2006,"accepted name","Bacteria",
Alkaliflexus imshenetskii Zhilina et al. 2005,"accepted name","Bacteria",
Anaerophaga thermohalophila Denger et al. 2002,"accepted name","Bacteria",
Anaerorhabdus furcosa corrig. (Veillon and Zuber 1898) Shah and Collins 1986,"accepted name","Bacteria",
Aquiflexum balticum Brettar et al. 2004,"accepted name","Bacteria",
Aquimarina intermedia Nedashkovskaya et al. 2006,"accepted name","Bacteria",
Aquimarina latercula (Lewin 1969) Nedashkovskaya et al. 2006,"accepted name","Bacteria",
Aquimarina muelleri Nedashkovskaya et al. 2005,"accepted name","Bacteria",
Arcicella aquatica Nikitin et al. 2004,"accepted name","Bacteria",
Arenibacter certesii Nedashkovskaya et al. 2004,"accepted name","Bacteria",
Arenibacter latericius Ivanova et al. 2001,"accepted name","Bacteria",
Arenibacter palladensis Nedashkovskaya et al. 2006,"accepted name","Bacteria",
Arenibacter troitsensis Nedashkovskaya et al. 2003,"accepted name","Bacteria",
Bacteroides acidifaciens Miyamoto and Itoh 2000,"accepted name","Bacteria",
Bacteroides caccae Johnson et al. 1986,"accepted name","Bacteria",
Bacteroides capillosus (Tissier 1908) Kelly 1957 (Approved Lists 1980),"accepted name","Bacteria",
Bacteroides capillus Kornman and Holt 1982,"accepted name","Bacteria",
Bacteroides cellulosolvens Murray et al. 1984,"accepted name","Bacteria",
Bacteroides coagulans Eggerth and Gagnon 1933 (Approved Lists 1980),"accepted name","Bacteria",
Bacteroides coprocola Kitahara et al. 2005,"accepted name","Bacteria",
Bacteroides coprosuis Whitehead et al. 2005,"accepted name","Bacteria",
Bacteroides dorei Bakir et al. 2006,"accepted name","Bacteria",
Bacteroides eggerthii Holdeman and Moore 1974 (Approved Lists 1980),"accepted name","Bacteria",
Bacteroides finegoldii Bakir et al. 2006,"accepted name","Bacteria",
Bacteroides fragilis (Veillon and Zuber 1898) Castellani and Chalmers 1919 (Approved Lists 1980),"accepted name","Bacteria",
Bacteroides galacturonicus Jensen and Canale-Parola 1987,"accepted name","Bacteria",
Bacteroides goldsteinii Song et al. 2006,"accepted name","Bacteria",
Bacteroides helcogenes Benno et al. 1983,"accepted name","Bacteria",
Bacteroides intestinalis Bakir et al. 2006,"accepted name","Bacteria",
Bacteroides massiliensis Fenner et al. 2005,"accepted name","Bacteria",
Bacteroides nordii Song et al. 2005,"accepted name","Bacteria",
Bacteroides ovatus Eggerth and Gagnon 1933 (Approved Lists 1980),"accepted name","Bacteria",
Bacteroides pectinophilus Jensen and Canale-Parola 1987,"accepted name","Bacteria",
Bacteroides pentosaceus Shah and Collins 1982,"accepted name","Bacteria",
Bacteroides plebeius Kitahara et al. 2005,"accepted name","Bacteria",
Bacteroides polypragmatus Patel and Breuil 1982,"accepted name","Bacteria",
Bacteroides pyogenes Benno et al. 1983,"accepted name","Bacteria",
Bacteroides salyersiae corrig. Song et al. 2005,"accepted name","Bacteria",
Bacteroides splanchnicus Werner et al. 1975 (Approved Lists 1980),"accepted name","Bacteria",
Bacteroides stercoris Johnson et al. 1986,"accepted name","Bacteria",
Bacteroides suis Benno et al. 1983,"accepted name","Bacteria",
Bacteroides tectus corrig. Love et al. 1986,"accepted name","Bacteria",
Bacteroides thetaiotaomicron (Distaso 1912) Castellani and Chalmers 1919 (Approved Lists 1980),"accepted name","Bacteria",
Bacteroides uniformis Eggerth and Gagnon 1933 (Approved Lists 1980),"accepted name","Bacteria",
Bacteroides ureolyticus Jackson and Goodman 1978 (Approved Lists 1980),"accepted name","Bacteria",
Bacteroides vulgatus Eggerth and Gagnon 1933 (Approved Lists 1980),"accepted name","Bacteria",
Bacteroides xylanolyticus Scholten-Koerselman et al. 1988,"accepted name","Bacteria",
Balneola vulgaris Urios et al. 2006,"accepted name","Bacteria",
Belliella baltica Brettar et al. 2004,"accepted name","Bacteria",
Bergeyella zoohelcum (Holmes et al. 1987) Vandamme et al. 1994,"accepted name","Bacteria",
Bizionia algoritergicola Bowman and Nichols 2005,"accepted name","Bacteria",
Bizionia gelidisalsuginis Bowman and Nichols 2005,"accepted name","Bacteria",
Bizionia myxarmorum Bowman and Nichols 2005,"accepted name","Bacteria",
Bizionia paragorgiae Nedashkovskaya et al. 2005,"accepted name","Bacteria",
Bizionia saleffrena Bowman and Nichols 2005,"accepted name","Bacteria",
Blattabacterium cuenoti (Mercier 1906) Hollande and Favre 1931 (Approved Lists 1980),"accepted name","Bacteria",
Brumimicrobium glaciale Bowman et al. 2003,"accepted name","Bacteria",
Capnocytophaga canimorsus Brenner et al. 1990,"accepted name","Bacteria",
Capnocytophaga cynodegmi Brenner et al. 1990,"accepted name","Bacteria",
Capnocytophaga gingivalis Leadbetter et al. 1982,"accepted name","Bacteria",
Capnocytophaga granulosa Yamamoto et al. 1994,"accepted name","Bacteria",
Capnocytophaga haemolytica Yamamoto et al. 1994,"accepted name","Bacteria",
Capnocytophaga ochracea (Prévot et al. 1956) Leadbetter et al. 1982,"accepted name","Bacteria",
Capnocytophaga sputigena Leadbetter et al. 1982,"accepted name","Bacteria",
Cardinium hertigii Zchori-Fein et al. 2004.,"accepted name","Bacteria",
Cellulophaga algicola Bowman 2000,"accepted name","Bacteria",
Cellulophaga baltica Johansen et al. 1999,"accepted name","Bacteria",
Cellulophaga fucicola Johansen et al. 1999,"accepted name","Bacteria",
Cellulophaga lytica (Lewin 1969) Johansen et al. 1999,"accepted name","Bacteria",
Cellulophaga pacifica Nedashkovskaya et al. 2004,"accepted name","Bacteria",
Chimaereicella alkaliphila Tiago et al. 2006,"accepted name","Bacteria",
Chitinophaga arvensicola (Oyaizu et al. 1983) Kämpfer et al. 2006,"accepted name","Bacteria",
Chitinophaga filiformis (Reichenbach 1989) Kämpfer et al. 2006,"accepted name","Bacteria",
Chitinophaga japonensis (Fujita et al. 1997) Kämpfer et al. 2006,"accepted name","Bacteria",
Chitinophaga pinensis Sangkhobol and Skerman 1981,"accepted name","Bacteria",
Chitinophaga sancti (Lewin 1969) Kämpfer et al. 2006,"accepted name","Bacteria",
Chitinophaga skermanii Kämpfer et al. 2006,"accepted name","Bacteria",
Chryseobacterium balustinum (Harrison 1929) Vandamme et al. 1994,"accepted name","Bacteria",
Chryseobacterium daecheongense Kim et al. 2005,"accepted name","Bacteria",
Chryseobacterium defluvii Kämpfer et al. 2003,"accepted name","Bacteria",
Chryseobacterium formosense Young et al. 2005,"accepted name","Bacteria",
Chryseobacterium gleum (Holmes et al. 1984) Vandamme et al. 1994,"accepted name","Bacteria",
Chryseobacterium hispanicum Gallego et al. 2006,"accepted name","Bacteria",
Chryseobacterium indologenes (Yabuuchi et al. 1983) Vandamme et al. 1994,"accepted name","Bacteria",
Chryseobacterium indoltheticum (Campbell and Williams 1951) Vandamme et al. 1994,"accepted name","Bacteria",
Chryseobacterium joostei Hugo et al. 2003,"accepted name","Bacteria",
Chryseobacterium piscium de Beer et al. 2006,"accepted name","Bacteria",
Chryseobacterium shigense Shimomura et al. 2005,"accepted name","Bacteria",
Chryseobacterium soldanellicola Park et al. 2006,"accepted name","Bacteria",
Chryseobacterium taeanense Park et al. 2006,"accepted name","Bacteria",
Chryseobacterium taichungense Shen et al. 2005,"accepted name","Bacteria",
Chryseobacterium taiwanense Tai et al. 2006,"accepted name","Bacteria",
Chryseobacterium vrystaatense de Beer et al. 2005,"accepted name","Bacteria",
Chryseobacterium wanjuense Weon et al. 2006,"accepted name","Bacteria",
Cloacibacterium normanense Allen et al. 2006,"accepted name","Bacteria",
Coenonia anatina Vandamme et al. 1999,"accepted name","Bacteria",
Costertonia aggregata Kwon et al. 2006,"accepted name","Bacteria",
Crenothrix polyspora Cohn 1870 (Approved Lists 1980),"accepted name","Bacteria",
Croceibacter atlanticus Cho and Giovannoni 2003,"accepted name","Bacteria",
Crocinitomix catalasitica Bowman et al. 2003,"accepted name","Bacteria",
Cryomorpha ignava Bowman et al. 2003,"accepted name","Bacteria",
Cyclobacterium amurskyense ,"accepted name","Bacteria",
Cyclobacterium marinum corrig. (Raj 1976) Raj and Maloy 1990,"accepted name","Bacteria",
Cytophaga aurantiaca (ex Winogradsky 1929) Reichenbach 1989,"accepted name","Bacteria",
Cytophaga columnaris (ex Davis 1922) Reichenbach 1989,"accepted name","Bacteria",
Cytophaga fermentans Bachmann 1955 (Approved Lists 1980),"accepted name","Bacteria",
Cytophaga hutchinsonii Winogradsky 1929 (Approved Lists 1980),"accepted name","Bacteria",
Cytophaga marina (ex Hikida et al. 1979) Reichenbach 1989,"accepted name","Bacteria",
Cytophaga xylanolytica Haack and Breznak 1993,"accepted name","Bacteria",
Dokdonia donghaensis Yoon et al. 2005,"accepted name","Bacteria",
Donghaeana dokdonensis Yoon et al. 2006,"accepted name","Bacteria",
Dyadobacter crusticola Reddy and Garcia-Pichel 2005,"accepted name","Bacteria",
Dyadobacter fermentans Chelius and Triplett 2000,"accepted name","Bacteria",
Dyadobacter ginsengisoli Liu et al. 2006,"accepted name","Bacteria",
Dyadobacter hamtensis Chaturvedi et al. 2005,"accepted name","Bacteria",
Dysgonomonas capnocytophagoides Hofstad et al. 2000,"accepted name","Bacteria",
Dysgonomonas gadei Hofstad et al. 2000,"accepted name","Bacteria",
Dysgonomonas mossii Lawson et al. 2002,"accepted name","Bacteria",
Echinicola pacifica Nedashkovskaya et al. 2006,"accepted name","Bacteria",
Effluviibacter roseus Suresh et al. 2006,"accepted name","Bacteria",
Elizabethkingia meningoseptica (King 1959) Kim et al. 2005,"accepted name","Bacteria",
Elizabethkingia miricola (Li et al. 2004) Kim et al. 2005,"accepted name","Bacteria",
Empedobacter brevis (Holmes and Owen 1982) Vandamme et al. 1994,"accepted name","Bacteria",
Emticicia oligotrophica Saha and Chakrabarti 2006,"accepted name","Bacteria",
Epilithonimonas tenax O'Sullivan et al. 2006,"accepted name","Bacteria",
Fabibacter halotolerans Lau et al. 2006,"accepted name","Bacteria",
Flammeovirga aprica (Reichenbach 1989) Nakagawa et al. 1997,"accepted name","Bacteria",
Flammeovirga arenaria (ex Lewin 1969) Takahashi et al. 2006,"accepted name","Bacteria",
Flammeovirga yaeyamensis Takahashi et al. 2006,"accepted name","Bacteria",
Flavobacterium acidificum Steinhaus 1941 (Approved Lists 1980),"accepted name","Bacteria",
Flavobacterium acidurans Millar 1973 (Approved Lists 1980),"accepted name","Bacteria",
Flavobacterium antarcticum Yi et al. 2005,"accepted name","Bacteria",
Flavobacterium aquatile (Frankland and Frankland 1889) Bergey et al. 1923 (Approved Lists 1980),"accepted name","Bacteria",
Flavobacterium branchiophilum corrig. Wakabayashi et al. 1989,"accepted name","Bacteria",
Flavobacterium columnare (Bernardet and Grimont 1989) Bernardet et al. 1996,"accepted name","Bacteria",
Flavobacterium daejeonense Kim et al. 2006,"accepted name","Bacteria",
Flavobacterium degerlachei Van Trappen et al. 2004,"accepted name","Bacteria",
Flavobacterium denitrificans Horn et al. 2005,"accepted name","Bacteria",
Flavobacterium devorans (Zimmermann 1890) Bergey et al. 1923 (Approved Lists 1980),"accepted name","Bacteria",
Flavobacterium flevense (van der Meulen et al. 1974) Bernardet et al. 1996,"accepted name","Bacteria",
Flavobacterium frigidarium Humphry et al. 2001,"accepted name","Bacteria",
Flavobacterium frigidimaris Nogi et al. 2005,"accepted name","Bacteria",
Flavobacterium frigoris Van Trappen et al. 2004,"accepted name","Bacteria",
Flavobacterium fryxellicola Van Trappen et al. 2005,"accepted name","Bacteria",
Flavobacterium gelidilacus Van Trappen et al. 2003,"accepted name","Bacteria",
Flavobacterium gillisiae McCammon and Bowman 2000,"accepted name","Bacteria",
Flavobacterium granuli Aslam et al. 2005,"accepted name","Bacteria",
Flavobacterium heparinum Payza and Korn 1956 (Approved Lists 1980),"accepted name","Bacteria",
Flavobacterium hibernum McCammon et al. 1998,"accepted name","Bacteria",
Flavobacterium hydatis ,"accepted name","Bacteria",
Flavobacterium johnsoniae corrig. (Stanier 1947) Bernardet et al. 1996,"accepted name","Bacteria",
Flavobacterium limicola Tamaki et al. 2003,"accepted name","Bacteria",
Flavobacterium micromati Van Trappen et al. 2004,"accepted name","Bacteria",
Flavobacterium mizutaii (Yabuuchi et al. 1983) Holmes et al. 1988,"accepted name","Bacteria",
Flavobacterium oceanosedimentum Carty and Litchfield 1978 (Approved Lists 1980),"accepted name","Bacteria",
Flavobacterium omnivorum Zhu et al. 2003,"accepted name","Bacteria",
Flavobacterium pectinovorum (Reichenbach 1989) Bernardet et al. 1996,"accepted name","Bacteria",
Flavobacterium psychrolimnae Van Trappen et al. 2005,"accepted name","Bacteria",
Flavobacterium psychrophilum (Bernardet and Grimont 1989) Bernardet et al. 1996,"accepted name","Bacteria",
Flavobacterium resinovorum Delaporte and Daste 1956 (Approved Lists 1980),"accepted name","Bacteria",
Flavobacterium saccharophilum (Reichenbach 1989) Bernardet et al. 1996,"accepted name","Bacteria",
Flavobacterium saliperosum Wang et al. 2006,"accepted name","Bacteria",
Flavobacterium scophthalmum Mudarris et al. 1994,"accepted name","Bacteria",
Flavobacterium segetis Yi and Chun 2006,"accepted name","Bacteria",
Flavobacterium soli Yoon et al. 2006,"accepted name","Bacteria",
Flavobacterium succinicans (Reichenbach 1989) Bernardet et al. 1996,"accepted name","Bacteria",
Flavobacterium suncheonense Kim et al. 2006,"accepted name","Bacteria",
Flavobacterium tegetincola McCammon and Bowman 2000,"accepted name","Bacteria",
Flavobacterium thermophilum Loginova and Egorova 1982,"accepted name","Bacteria",
Flavobacterium weaverense Yi and Chun 2006,"accepted name","Bacteria",
Flavobacterium xanthum (ex Inoue and Komagata 1976) McCammon and Bowman 2000,"accepted name","Bacteria",
Flavobacterium xinjiangense Zhu et al. 2003,"accepted name","Bacteria",
Flavobacterium yabuuchiae Holmes et al. 1988,"accepted name","Bacteria",
Flectobacillus lacus Hwang and Cho 2006,"accepted name","Bacteria",
Flectobacillus major (Gromov 1963) Larkin et al. 1977 (Approved Lists 1980),"accepted name","Bacteria",
Flexibacter aggregans (Lewin 1969) Leadbetter 1974 (Approved Lists 1980),"accepted name","Bacteria",
Flexibacter aurantiacus Lewin 1969 (Approved Lists 1980),"accepted name","Bacteria",
Flexibacter canadensis Christensen 1980,"accepted name","Bacteria",
Flexibacter elegans (ex Lewin 1969, non Soriano 1945) Reichenbach 1989,"accepted name","Bacteria",
Flexibacter flexilis Soriano 1945 (Approved Lists 1980),"accepted name","Bacteria",
Flexibacter litoralis Lewin 1969 (Approved Lists 1980),"accepted name","Bacteria",
Flexibacter polymorphus Lewin 1974 (Approved Lists 1980),"accepted name","Bacteria",
Flexibacter roseolus Lewin 1969 (Approved Lists 1980),"accepted name","Bacteria",
Flexibacter ruber Lewin 1969 (Approved Lists 1980),"accepted name","Bacteria",
Flexibacter tractuosus (Lewin 1969) Leadbetter 1974 (Approved Lists 1980),"accepted name","Bacteria",
Flexithrix dorotheae Lewin 1970 (Approved Lists 1980),"accepted name","Bacteria",
Fluviicola taffensis O'Sullivan et al. 2005,"accepted name","Bacteria",
Formosa agariphila Nedashkovskaya et al. 2006,"accepted name","Bacteria",
Formosa algae Ivanova et al. 2004,"accepted name","Bacteria",
Gaetbulibacter saemankumensis Jung et al. 2005,"accepted name","Bacteria",
Gaetbulimicrobium brevivitae Yoon et al. 2006,"accepted name","Bacteria",
Gelidibacter algens Bowman et al. 1997,"accepted name","Bacteria",
Gelidibacter gilvus Bowman and Nichols 2005,"accepted name","Bacteria",
Gelidibacter mesophilus Macián et al. 2002,"accepted name","Bacteria",
Gelidibacter salicanalis Bowman and Nichols 2005,"accepted name","Bacteria",
Gillisia hiemivivida Bowman and Nichols 2005,"accepted name","Bacteria",
Gillisia illustrilutea Bowman and Nichols 2005,"accepted name","Bacteria",
Gillisia limnaea Van Trappen et al. 2004,"accepted name","Bacteria",
Gillisia mitskevichiae Nedashkovskaya et al. 2005,"accepted name","Bacteria",
Gillisia myxillae Lee et al. 2006,"accepted name","Bacteria",
Gillisia sandarakina Bowman and Nichols 2005,"accepted name","Bacteria",
Gramella echinicola Nedashkovskaya et al. 2005,"accepted name","Bacteria",
Gramella portivictoriae Lau et al. 2005,"accepted name","Bacteria",
Haliscomenobacter hydrossis van Veen et al. 1973 (Approved Lists 1980),"accepted name","Bacteria",
Hallella seregens Moore and Moore 1994,"accepted name","Bacteria",
Hongiella halophila Yi and Chun 2004,"accepted name","Bacteria",
Hongiella mannitolivorans Yi and Chun 2004,"accepted name","Bacteria",
Hongiella marincola Yoon et al. 2004,"accepted name","Bacteria",
Hongiella ornithinivorans Yi and Chun 2004,"accepted name","Bacteria",
Hymenobacter actinosclerus Collins et al. 2000,"accepted name","Bacteria",
Hymenobacter aerophilus Buczolits et al. 2002,"accepted name","Bacteria",
Hymenobacter chitinivorans Buczolits et al. 2006,"accepted name","Bacteria",
Hymenobacter gelipurpurascens Buczolits et al. 2006,"accepted name","Bacteria",
Hymenobacter norwichensis Buczolits et al. 2006,"accepted name","Bacteria",
Hymenobacter ocellatus Buczolits et al. 2006,"accepted name","Bacteria",
Hymenobacter rigui et al. 2006,"accepted name","Bacteria",
Hymenobacter roseosalivarius Hirsch et al. 1999,"accepted name","Bacteria",
Kaistella koreensis Kim et al. 2004,"accepted name","Bacteria",
Kordia algicida Sohn et al. 2004,"accepted name","Bacteria",
Krokinobacter diaphorus Khan et al. 2006,"accepted name","Bacteria",
Krokinobacter eikastus Khan et al. 2006,"accepted name","Bacteria",
Krokinobacter genikus Khan et al. 2006,"accepted name","Bacteria",
Lacinutrix copepodicola Bowman and Nichols 2005,"accepted name","Bacteria",
Larkinella insperata Vancanneyt et al. 2006,"accepted name","Bacteria",
Leadbetterella byssophila Weon et al. 2005,"accepted name","Bacteria",
Leeuwenhoekiella aequorea Nedashkovskaya et al. 2005,"accepted name","Bacteria",
Leeuwenhoekiella blandensis Pinhassi et al. 2006,"accepted name","Bacteria",
Leeuwenhoekiella marinoflava (Reichenbach 1989) Nedashkovskaya et al. 2005,"accepted name","Bacteria",
Lewinella cohaerens (Lewin 1970) Sly et al. 1998,"accepted name","Bacteria",
Lewinella nigricans (Lewin 1970) Sly et al. 1998,"accepted name","Bacteria",
Lewinella persica (Lewin 1970) Sly et al. 1998,"accepted name","Bacteria",
Lutibacter litoralis Choi and Cho 2006,"accepted name","Bacteria",
Maribacter aquivivus Nedashkovskaya et al. 2004,"accepted name","Bacteria",
Maribacter dokdonensis Yoon et al. 2005,"accepted name","Bacteria",
Maribacter orientalis Nedashkovskaya et al. 2004,"accepted name","Bacteria",
Maribacter sedimenticola Nedashkovskaya et al. 2004,"accepted name","Bacteria",
Maribacter ulvicola Nedashkovskaya et al. 2004,"accepted name","Bacteria",
Mariniflexile gromovii Nedashkovskaya et al. 2006,"accepted name","Bacteria",
Marinilabilia agarovorans (Reichenbach 1989) Nakagawa and Yamasato 1996,"accepted name","Bacteria",
Marinilabilia salmonicolor (Veldkamp 1961) Nakagawa and Yamasato 1996,"accepted name","Bacteria",
Megamonas hypermegale corrig. (Harrison and Hansen 1963) Shah and Collins 1983,"accepted name","Bacteria",
Meniscus glaucopis Irgens 1977 (Approved Lists 1980),"accepted name","Bacteria",
Mesonia algae Nedashkovskaya et al. 2003,"accepted name","Bacteria",
Microscilla marina (Pringsheim 1951) Lewin 1969 (Approved Lists 1980),"accepted name","Bacteria",
Muricauda aquimarina Yoon et al. 2005,"accepted name","Bacteria",
Muricauda flavescens Yoon et al. 2005,"accepted name","Bacteria",
Muricauda ruestringensis Bruns et al. 2001,"accepted name","Bacteria",
Myroides odoratimimus Vancanneyt et al. 1996,"accepted name","Bacteria",
Myroides odoratus (Stutzer 1929) Vancanneyt et al. 1996,"accepted name","Bacteria",
Myroides pelagicus Yoon et al. 2006,"accepted name","Bacteria",
Niastella koreensis Weon et al. 2006,"accepted name","Bacteria",
Niastella yeongjuensis Weon et al. 2006,"accepted name","Bacteria",
Nonlabens tegetincola Lau et al. 2005,"accepted name","Bacteria",
Olleya marilimosa Mancuso Nichols et al. 2005,"accepted name","Bacteria",
Ornithobacterium rhinotracheale Vandamme et al. 1994,"accepted name","Bacteria",
Owenweeksia hongkongensis Lau et al. 2005,"accepted name","Bacteria",
Paludibacter propionicigenes Ueki et al. 2006,"accepted name","Bacteria",
Parabacteroides distasonis (Eggerth and Gagnon 1933) Sakamoto and Benno 2006,"accepted name","Bacteria",
Parabacteroides merdae (Johnson et al. 1986) Sakamoto and Benno 2006,"accepted name","Bacteria",
Pedobacter africanus Steyn et al. 1998,"accepted name","Bacteria",
Pedobacter aquatilis Gallego et al. 2006,"accepted name","Bacteria",
Pedobacter caeni Vanparys et al. 2005,"accepted name","Bacteria",
Pedobacter cryoconitis Margesin et al. 2003,"accepted name","Bacteria",
Pedobacter heparinus (Payza and Korn 1956) Steyn et al. 1998,"accepted name","Bacteria",
Pedobacter himalayensis Shivaji et al. 2005,"accepted name","Bacteria",
Pedobacter piscium (Takeuchi and Yokota 1993) Steyn et al. 1998,"accepted name","Bacteria",
Pedobacter roseus Hwang et al. 2006,"accepted name","Bacteria",
Pedobacter saltans Steyn et al. 1998,"accepted name","Bacteria",
Pedobacter sandarakinus Yoon et al. 2006,"accepted name","Bacteria",
Persicivirga xylanidelens O'Sullivan et al. 2006,"accepted name","Bacteria",
Persicobacter diffluens (Reichenbach 1989) Nakagawa et al. 1997,"accepted name","Bacteria",
Petrimonas sulfuriphila Grabowski et al. 2005,"accepted name","Bacteria",
Pibocella ponti Nedashkovskaya et al. 2005,"accepted name","Bacteria",
Polaribacter butkevichii Nedashkovskaya et al. 2006,"accepted name","Bacteria",
Polaribacter dokdonensis Yoon et al. 2006,"accepted name","Bacteria",
Polaribacter filamentus Gosink et al. 1998,"accepted name","Bacteria",
Polaribacter franzmannii Gosink et al. 1998,"accepted name","Bacteria",
Polaribacter glomeratus (McGuire et al. 1988) Gosink et al. 1998,"accepted name","Bacteria",
Polaribacter irgensii Gosink et al. 1998,"accepted name","Bacteria",
Pontibacter actiniarum Nedashkovskaya et al. 2005,"accepted name","Bacteria",
Porphyromonas asaccharolytica (Holdeman and Moore 1970) Shah and Collins 1988,"accepted name","Bacteria",
Porphyromonas cangingivalis Collins et al. 1994,"accepted name","Bacteria",
Porphyromonas canoris Love et al. 1994,"accepted name","Bacteria",
Porphyromonas cansulci Collins et al. 1994,"accepted name","Bacteria",
Porphyromonas catoniae (Moore and Moore 1994) Willems and Collins 1995,"accepted name","Bacteria",
Porphyromonas circumdentaria Love et al. 1992,"accepted name","Bacteria",
Porphyromonas crevioricanis Hirasawa and Takada 1994,"accepted name","Bacteria",
Porphyromonas endodontalis (van Steenbergen et al. 1984) Shah and Collins 1988,"accepted name","Bacteria",
Porphyromonas gingivalis (Coykendall et al. 1980) Shah and Collins 1988,"accepted name","Bacteria",
Porphyromonas gingivicanis Hirasawa and Takada 1994,"accepted name","Bacteria",
Porphyromonas gulae Founier et al. 2001,"accepted name","Bacteria",
Porphyromonas levii (Johnson and Holdeman 1983) Shah et al. 1995,"accepted name","Bacteria",
Porphyromonas macacae (Slots and Genco 1980) Love 1995,"accepted name","Bacteria",
Porphyromonas salivosa (Love et al. 1987) Love et al. 1992,"accepted name","Bacteria",
Porphyromonas somerae Summanen et al. 2006,"accepted name","Bacteria",
Porphyromonas uenonis Finegold et al. 2005,"accepted name","Bacteria",
Prevotella albensis Avgustin et al. 1997,"accepted name","Bacteria",
Prevotella baroniae Downes et al. 2005,"accepted name","Bacteria",
Prevotella bergensis Downes et al. 2006,"accepted name","Bacteria",
Prevotella bivia (Holdeman and Johnson 1977) Shah and Collins 1990,"accepted name","Bacteria",
Prevotella brevis (Bryant et al. 1958) Avgustin et al. 1997,"accepted name","Bacteria",
Prevotella bryantii Avgustin et al. 1997,"accepted name","Bacteria",
Prevotella buccae (Holdeman et al. 1982) Shah and Collins 1990,"accepted name","Bacteria",
Prevotella buccalis (Shah and Collins 1982) Shah and Collins 1990,"accepted name","Bacteria",
Prevotella corporis (Johnson and Holdeman 1983) Shah and Collins 1990,"accepted name","Bacteria",
Prevotella dentalis (Haapasalo et al. 1986) Willems and Collins 1995,"accepted name","Bacteria",
Prevotella denticola (Shah and Collins 1982) Shah and Collins 1990,"accepted name","Bacteria",
Prevotella disiens (Holdeman and Johnson 1977) Shah and Collins 1990,"accepted name","Bacteria",
Prevotella enoeca Moore et al. 1994,"accepted name","Bacteria",
Prevotella heparinolytica (Okuda et al. 1985) Shah and Collins 1990,"accepted name","Bacteria",
Prevotella intermedia (Holdeman and Moore 1970) Shah and Collins 1990,"accepted name","Bacteria",
Prevotella loescheii (Holdeman and Johnson 1982) Shah and Collins 1990,"accepted name","Bacteria",
Prevotella marshii Downes et al. 2005,"accepted name","Bacteria",
Prevotella melaninogenica (Oliver and Wherry 1921) Shah and Collins 1990,"accepted name","Bacteria",
Prevotella multiformis Sakamoto et al. 2005,"accepted name","Bacteria",
Prevotella multisaccharivorax Sakamoto et al. 2005,"accepted name","Bacteria",
Prevotella nigrescens Shah and Gharbia 1992,"accepted name","Bacteria",
Prevotella oralis (Loesche et al. 1964) Shah and Collins 1990,"accepted name","Bacteria",
Prevotella oris (Holdeman et al. 1982) Shah and Collins 1990,"accepted name","Bacteria",
Prevotella oulorum corrig. (Shah et al. 1985) Shah and Collins 1990,"accepted name","Bacteria",
Prevotella pallens Könönen et al. 1998,"accepted name","Bacteria",
Prevotella ruminicola ,"accepted name","Bacteria",
Prevotella ruminicola subsp. ruminicola,"accepted name","Bacteria",
Prevotella salivae Sakamoto et al. 2004,"accepted name","Bacteria",
Prevotella shahii Sakamoto et al. 2004,"accepted name","Bacteria",
Prevotella tannerae Moore et al. 1994,"accepted name","Bacteria",
Prevotella veroralis (Watabe et al. 1983) Shah and Collins 1990,"accepted name","Bacteria",
Prevotella zoogleoformans (Weinberg et al. 1937) Shah and Collins 1990,"accepted name","Bacteria",
Proteiniphilum acetatigenes Chen and Dong 2005,"accepted name","Bacteria",
Psychroflexus gondwanensis corrig. (Dobson et al. 1993) Bowman et al. 1999,"accepted name","Bacteria",
Psychroflexus torquis Bowman et al. 1999,"accepted name","Bacteria",
Psychroserpens burtonensis Bowman et al. 1997,"accepted name","Bacteria",
Psychroserpens mesophilus Kwon et al. 2006,"accepted name","Bacteria",
Reichenbachiella agariperforans (Nedashkovskaya et al. 2003) Nedashkovskaya et al. 2005,"accepted name","Bacteria",
Rhodothermus marinus Alfredsson et al. 1995,"accepted name","Bacteria",
Rhodothermus obamensis Sako et al. 1996,"accepted name","Bacteria",
Riemerella anatipestifer (Hendrickson and Hilbert 1932) Segers et al. 1993,"accepted name","Bacteria",
Riemerella columbina Vancanneyt et al. 1999,"accepted name","Bacteria",
Rikenella microfusus (Kaneuchi and Mitsuoka 1978) Collins et al. 1985,"accepted name","Bacteria",
Robiginitalea biformata Cho and Giovannoni 2004,"accepted name","Bacteria",
Roseivirga ehrenbergii Nedashkovskaya et al. 2005,"accepted name","Bacteria",
Runella slithyformis Larkin and Williams 1978 (Approved Lists 1980),"accepted name","Bacteria",
Runella zeae Chelius et al. 2002,"accepted name","Bacteria",
Salegentibacter agarivorans Nedashkovskaya et al. 2006,"accepted name","Bacteria",
Salegentibacter flavus Ivanova et al. 2006,"accepted name","Bacteria",
Salegentibacter holothuriorum Nedashkovskaya et al. 2004,"accepted name","Bacteria",
Salegentibacter mishustinae Nedashkovskaya et al. 2005,"accepted name","Bacteria",
Salegentibacter salegens (Dobson et al. 1993) McCammon and Bowman 2000,"accepted name","Bacteria",
Salinibacter ruber Antón et al. 2002,"accepted name","Bacteria",
Sandarakinotalea sediminis Khan et al. 2006,"accepted name","Bacteria",
Saprospira grandis Gross 1911 (Approved Lists 1980),"accepted name","Bacteria",
Sediminicola luteus Khan et al. 2006,"accepted name","Bacteria",
Sejongia antarctica Yi et al. 2005,"accepted name","Bacteria",
Sejongia jeonii Yi et al. 2005,"accepted name","Bacteria",
Sphingobacterium antarcticum corrig. Shivaji et al. 1992,"accepted name","Bacteria",
Sphingobacterium daejeonense Kim et al. 2006,"accepted name","Bacteria",
Sphingobacterium faecium Takeuchi and Yokota 1993,"accepted name","Bacteria",
Sphingobacterium multivorum (Holmes et al. 1981) Yabuuchi et al. 1983,"accepted name","Bacteria",
Sphingobacterium spiritivorum (Holmes et al. 1982) Yabuuchi et al. 1983,"accepted name","Bacteria",
Sphingobacterium thalpophilum (Holmes et al. 1983) Takeuchi and Yokota 1993,"accepted name","Bacteria",
Spirosoma linguale Migula 1894 (Approved Lists 1980),"accepted name","Bacteria",
Sporocytophaga myxococcoides (Krzemieniewska 1933) Stanier 1940 (Approved Lists 1980),"accepted name","Bacteria",
Stanierella latercula Nedashkovskaya et al. 2005,"accepted name","Bacteria",
Stenothermobacter spongiae Lau et al. 2006,"accepted name","Bacteria",
Subsaxibacter broadyi Bowman and Nichols 2005,"accepted name","Bacteria",
Subsaximicrobium saxinquilinus Bowman and Nichols 2005,"accepted name","Bacteria",
Subsaximicrobium wynnwilliamsii Bowman and Nichols 2005,"accepted name","Bacteria",
Tannerella forsythensis corrig. (Tanner et al. 1986) Sakamoto et al. 2002,"accepted name","Bacteria",
Tenacibaculum aestuarii Jung et al. 2006,"accepted name","Bacteria",
Tenacibaculum amylolyticum Suzuki et al. 2001,"accepted name","Bacteria",
Tenacibaculum litoreum Choi et al. 2006,"accepted name","Bacteria",
Tenacibaculum lutimaris Yoon et al. 2005,"accepted name","Bacteria",
Tenacibaculum maritimum (Wakabayashi et al. 1986) Suzuki et al. 2001,"accepted name","Bacteria",
Tenacibaculum mesophilum Suzuki et al. 2001,"accepted name","Bacteria",
Tenacibaculum ovolyticum (Hansen et al. 1992) Suzuki et al. 2001,"accepted name","Bacteria",
Tenacibaculum skagerrakense Frette et al. 2004,"accepted name","Bacteria",
Terrimonas ferruginea (Sickles and Shaw 1934) Xie and Yokota 2006,"accepted name","Bacteria",
Terrimonas lutea Xie and Yokota 2006,"accepted name","Bacteria",
Thermonema lapsum Hudson et al. 1989,"accepted name","Bacteria",
Thermonema rossianum Nobre et al. 1997,"accepted name","Bacteria",
Toxothrix trichogenes (Cholodny 1924) Beger 1953 (Approved Lists 1980),"accepted name","Bacteria",
Ulvibacter litoralis Nedashkovskaya et al. 2004,"accepted name","Bacteria",
Vitellibacter vladivostokensis Nedashkovskaya et al. 2003,"accepted name","Bacteria",
Weeksella virosa Holmes et al. 1987,"accepted name","Bacteria",
Winogradskyella epiphytica Nedashkovskaya et al. 2005,"accepted name","Bacteria",
Winogradskyella eximia Nedashkovskaya et al. 2005,"accepted name","Bacteria",
Winogradskyella poriferorum Lau et al. 2005,"accepted name","Bacteria",
Winogradskyella thalassocola Nedashkovskaya et al. 2005,"accepted name","Bacteria",
Xylanibacter oryzae Ueki et al. 2006,"accepted name","Bacteria",
Yeosuana aromativorans Kwon et al. 2006,"accepted name","Bacteria",
Zobellia amurskyensis Nedashkovskaya et al. 2004,"accepted name","Bacteria",
Zobellia galactanivorans corrig. Barbeyron et al. 2001,"accepted name","Bacteria",
Zobellia laminariae Nedashkovskaya et al. 2004,"accepted name","Bacteria",
Zobellia russellii Nedashkovskaya et al. 2004,"accepted name","Bacteria",
Zobellia uliginosa (ZoBell and Upham 1944) Barbeyron et al. 2001,"accepted name","Bacteria",
Bacteroidetes
Bacteroidetes
Bacteroidales
Bacteroidaceae
Porphyromonadaceae
Prevotellaceae
Rikenellaceae
Flavobacteria
Flavobacteriales
Blattabacteriaceae
Cryomorphaceae
Flavobacteriaceae
Sphingobacteria
Sphingobacteriales
Crenotrichaceae
Flammeovirgaceae
Flexibacteraceae
Saprospiraceae
Sphingobacteriaceae
Chlamydiae
Chlamydiae
Chlamydiales
Chlamydiaceae
Parachlamydiaceae
Simkaniaceae
Waddliaceae
Chlorobi
Chlorobia
Chlorobiales
Chlorobiaceae
