# Supplementary material for: The World Bacterial Biogeography and Biodiversity through Databases: A Case Study of NCBI Nucleotide Database and GBIF Database
Source: Biomed Res Int. 2013 Oct 21;2013:240175. doi: 10.1155/2013/240175 (PMC3818805; doi:10.1155/2013/240175)
Supplement: Supplementary file 1 — The zipped file may be extracted in any directory in the computer but all files and the two folders should be extracted in the same directory so the scripts would function correctly. The scripts had been tested on Windows environment. Python 2.7 and Biopython 1.6 should be installed before running the scripts. To extract data from NCBI Nucleotide you should run “NCBI_Nucleotide_Tracker.py” for countries exception handling, run “NCBI_Nucleotide_Exception.py”. For the GBIF Database, only three countries are provided as an example in the folder “GBIF_Plus” for additional countries you may download them from GBIF website, the only data that should be extracted are these of taxonomy, no need for other metadata (Dataset, Geospatial) as described in the paper. Once all countries of interest are downloaded you may run “GBIF_Filter.py” to filter data. The results of this study are presented in: “country_all.txt” for NCBI Nucleotide Database, “gbif_Classification_2000_Plus.txt”, “absent_taxa_Classification_2000_Plus.txt”, and absent_taxa_Classification_2000_Plus_ex_All.txt” for GBIF Database. The final results are presented in “NCBI_GBIF_overall_data.xlsx”. Some errors that may occur during the script execution are presented in “error.txt” file. [file 240175.f1.zip › Classification_2000_Plus/Chlorobi.csv]

Scientific name	Name status	Group	Source database
Ancalochloris perfilievii Gorlenko and Lebedeva 1971 (Approved Lists 1980),"accepted name","Bacteria",
Chlorobaculum chlorovibrioides. (Gorlenko et al. 1974) Imhoff 2003,"accepted name","Bacteria",
Chlorobaculum limnaeum Imhoff 2003,"accepted name","Bacteria",
Chlorobaculum parvum Imhoff 2003,"accepted name","Bacteria",
Chlorobaculum tepidum (Wahlund et al. 1996) Imhoff 2003,"accepted name","Bacteria",
Chlorobaculum thiosulfatiphilum Imhoff 2003,"accepted name","Bacteria",
Chlorobium clathratiforme (Szafer 1911) Imhoff 2003,"accepted name","Bacteria",
Chlorobium limicola Nadson 1906 (Approved Lists 1980),"accepted name","Bacteria",
Chlorobium luteolum (Schmidle 1901) Imhoff 2003,"accepted name","Bacteria",
Chlorobium phaeobacteroides Pfennig 1968 (Approved Lists 1980),"accepted name","Bacteria",
Chlorobium phaeovibrioides Pfennig 1968 (Approved Lists 1980),"accepted name","Bacteria",
Chloroherpeton thalassium Gibson et al. 1985,"accepted name","Bacteria",
Pelodictyon phaeum Gorlenko 1972 (Approved Lists 1980),"accepted name","Bacteria",
Prosthecochloris aestuarii Gorlenko 1970 (Approved Lists 1980),"accepted name","Bacteria",
Prosthecochloris vibrioformis (Pelsh 1936) Imhoff 2003,"accepted name","Bacteria",
Chlorobi
Chlorobia
Chlorobiales
Chlorobiaceae
