# Supplementary material for: The World Bacterial Biogeography and Biodiversity through Databases: A Case Study of NCBI Nucleotide Database and GBIF Database
Source: Biomed Res Int. 2013 Oct 21;2013:240175. doi: 10.1155/2013/240175 (PMC3818805; doi:10.1155/2013/240175)
Supplement: Supplementary file 1 — The zipped file may be extracted in any directory in the computer but all files and the two folders should be extracted in the same directory so the scripts would function correctly. The scripts had been tested on Windows environment. Python 2.7 and Biopython 1.6 should be installed before running the scripts. To extract data from NCBI Nucleotide you should run “NCBI_Nucleotide_Tracker.py” for countries exception handling, run “NCBI_Nucleotide_Exception.py”. For the GBIF Database, only three countries are provided as an example in the folder “GBIF_Plus” for additional countries you may download them from GBIF website, the only data that should be extracted are these of taxonomy, no need for other metadata (Dataset, Geospatial) as described in the paper. Once all countries of interest are downloaded you may run “GBIF_Filter.py” to filter data. The results of this study are presented in: “country_all.txt” for NCBI Nucleotide Database, “gbif_Classification_2000_Plus.txt”, “absent_taxa_Classification_2000_Plus.txt”, and absent_taxa_Classification_2000_Plus_ex_All.txt” for GBIF Database. The final results are presented in “NCBI_GBIF_overall_data.xlsx”. Some errors that may occur during the script execution are presented in “error.txt” file. [file 240175.f1.zip › Classification_2000_Plus/Chloroflexi.csv]

Scientific name	Name status	Group	Source database
Anaerolinea thermolimosa Yamada et al. 2006,"accepted name","Bacteria",
Anaerolinea thermophila Sekiguchi et al. 2003,"accepted name","Bacteria",
Caldilinea aerophila Sekiguchi et al. 2003,"accepted name","Bacteria",
Chloroflexus aggregans Hanada et al. 1995,"accepted name","Bacteria",
Chloroflexus aurantiacus Pierson and Castenholz 1974 (Approved Lists 1980),"accepted name","Bacteria",
Chloronema giganteum Dubinina and Gorlenko 1975 (Approved Lists 1980),"accepted name","Bacteria",
Heliothrix oregonensis Pierson et al. 1986,"accepted name","Bacteria",
Herpetosiphon aurantiacus Holt and Lewin 1968 (Approved Lists 1980),"accepted name","Bacteria",
Herpetosiphon geysericola (Copeland 1936) Lewin 1970 (Approved Lists 1980),"accepted name","Bacteria",
Leptolinea tardivitalis Yamada et al. 2006,"accepted name","Bacteria",
Levilinea saccharolytica Yamada et al. 2006,"accepted name","Bacteria",
Oscillochloris chrysea Gorlenko and Pivovarova 1989,"accepted name","Bacteria",
Oscillochloris trichoides (ex Szafer) Gorlenko and Korotkov1989,"accepted name","Bacteria",
Roseiflexus castenholzii Hanada et al. 2002,"accepted name","Bacteria",
Chloroflexi
Anaerolineae
Anaerolinaeles
Anaerolinaeceea
Caldilineae
Caldilineales
Caldilineaceae
Chloroflexi
Chloroflexales
Chloroflexaceae
Oscillochloridaceae
Herpetosiphonales
Herpetosiphonaceae
