# Supplementary material for: The World Bacterial Biogeography and Biodiversity through Databases: A Case Study of NCBI Nucleotide Database and GBIF Database
Source: Biomed Res Int. 2013 Oct 21;2013:240175. doi: 10.1155/2013/240175 (PMC3818805; doi:10.1155/2013/240175)
Supplement: Supplementary file 1 — The zipped file may be extracted in any directory in the computer but all files and the two folders should be extracted in the same directory so the scripts would function correctly. The scripts had been tested on Windows environment. Python 2.7 and Biopython 1.6 should be installed before running the scripts. To extract data from NCBI Nucleotide you should run “NCBI_Nucleotide_Tracker.py” for countries exception handling, run “NCBI_Nucleotide_Exception.py”. For the GBIF Database, only three countries are provided as an example in the folder “GBIF_Plus” for additional countries you may download them from GBIF website, the only data that should be extracted are these of taxonomy, no need for other metadata (Dataset, Geospatial) as described in the paper. Once all countries of interest are downloaded you may run “GBIF_Filter.py” to filter data. The results of this study are presented in: “country_all.txt” for NCBI Nucleotide Database, “gbif_Classification_2000_Plus.txt”, “absent_taxa_Classification_2000_Plus.txt”, and absent_taxa_Classification_2000_Plus_ex_All.txt” for GBIF Database. The final results are presented in “NCBI_GBIF_overall_data.xlsx”. Some errors that may occur during the script execution are presented in “error.txt” file. [file 240175.f1.zip › Classification_2000_Plus/Cyanobacteria.csv]

Scientific name	Name status	Group	Source database
Agmenellum quadruplicatum (Meneghini) Brébisson,"accepted name","Bacteria",
Albrightia tortuosa Copeland,"accepted name","Bacteria",
Alternantia ramifera J. Schiller,"accepted name","Bacteria",
Ammatoidea aegaea K. Anagnostidis & A. Pantazidou,"accepted name","Bacteria",
Ammatoidea normanni West & G.S. West,"accepted name","Bacteria",
Ammatoidea simplex Woronichin,"accepted name","Bacteria",
Amphithrix janthina Bornet & Flahault,"accepted name","Bacteria",
Amphithrix laminariae Kuckuck,"accepted name","Bacteria",
Amphithrix violacea (Kützing) Bornet & Flahault,"accepted name","Bacteria",
Anabaena aequalis Borge,"accepted name","Bacteria",
Anabaena aeruginosa Gardner,"accepted name","Bacteria",
Anabaena alatospora ,"accepted name","Bacteria",
Anabaena alatospora var. ona S.A. Guarrera & R.O. Echenique,"accepted name","Bacteria",
Anabaena ambigua C.B.Rao,"accepted name","Bacteria",
Anabaena ambigua var. unispora C.L. Sant'Anna,"accepted name","Bacteria",
Anabaena anomala F. E. Fritsch,"accepted name","Bacteria",
Anabaena antarctica F. E. Fritsch,"accepted name","Bacteria",
Anabaena aspera Frémy,"accepted name","Bacteria",
Anabaena augstumalis Schmidle,"accepted name","Bacteria",
Anabaena augstumnalis ,"accepted name","Bacteria",
Anabaena augstumnalis var. incrassata (Nygaard) Geitler,"accepted name","Bacteria",
Anabaena australica Playfair,"accepted name","Bacteria",
Anabaena australica var. constricta Playfair,"accepted name","Bacteria",
Anabaena azollae Strasburger,"accepted name","Bacteria",
Anabaena azotica ,"accepted name","Bacteria",
Anabaena ballygungii J. C. Banerji,"accepted name","Bacteria",
Anabaena baltica E.J. Schmidt,"accepted name","Bacteria",
Anabaena batophora Frémy,"accepted name","Bacteria",
Anabaena bergii Ostenfeld,"accepted name","Bacteria",
Anabaena bergii var. limnetica Couté & Preisig,"accepted name","Bacteria",
Anabaena bolochonzewii C. Meyer,"accepted name","Bacteria",
Anabaena bornetiana Collins,"accepted name","Bacteria",
Anabaena bothae H. Welsh,"accepted name","Bacteria",
Anabaena botulus R. Margalef,"accepted name","Bacteria",
Anabaena cavanillesiana P. González,"accepted name","Bacteria",
Anabaena circinalis Rabenhorst,"accepted name","Bacteria",
Anabaena confervoides Reinsch,"accepted name","Bacteria",
Anabaena crassa (Lemmermann) Komark.-Legn. & Cronberg,"accepted name","Bacteria",
Anabaena cycadeae Reinke ex Tilden,"accepted name","Bacteria",
Anabaena cylindrica Lemmermann,"accepted name","Bacteria",
Anabaena cylindrospermoides Subba Raju,"accepted name","Bacteria",
Anabaena danica (Nygaard) J. Komárková-Legnerová & P. Eloranta,"accepted name","Bacteria",
Anabaena delicatula Lemmermann,"accepted name","Bacteria",
Anabaena doliolum Bharadwaja,"accepted name","Bacteria",
Anabaena echinospora Skuja,"accepted name","Bacteria",
Anabaena echinospora var. yamano S.A. Guarrera & R.O. Echenique,"accepted name","Bacteria",
Anabaena elegans C. L. Sant'Anna,"accepted name","Bacteria",
Anabaena elliptica Lemmermann,"accepted name","Bacteria",
Anabaena epiphytica Gardner,"accepted name","Bacteria",
Anabaena epiphytica Huber-PeStalozzi, nom. illeg.,"accepted name","Bacteria",
Anabaena felisii (Meneghini) Bornet & Flahault,"accepted name","Bacteria",
Anabaena fertilissima C.B. Rao,"accepted name","Bacteria",
Anabaena flos-aquae (Lyngbye) Brébisson ex Bornet & Flauhault,"accepted name","Bacteria",
Anabaena flos-aquae G.S. West, nom. illeg.,"accepted name","Bacteria",
Anabaena flos-aquae var. gracilis Klebahn,"accepted name","Bacteria",
Anabaena flos-aquae var. laxa Skuja,"accepted name","Bacteria",
Anabaena flos-aquae var. minor W. West,"accepted name","Bacteria",
Anabaena flos-aquae var. treleasi Bornet & Flahault,"accepted name","Bacteria",
Anabaena fragilis Meneghini,"accepted name","Bacteria",
Anabaena fullebornii Schmidle,"accepted name","Bacteria",
Anabaena gelatinicola Ghose,"accepted name","Bacteria",
Anabaena gerdii E.J. Carpenter & Janson,"accepted name","Bacteria",
Anabaena halbfassi Bachmann,"accepted name","Bacteria",
Anabaena hansgirgii Schmidle,"accepted name","Bacteria",
Anabaena hieronymusii Lemmermann,"accepted name","Bacteria",
Anabaena hyalina Schmidle,"accepted name","Bacteria",
Anabaena inaequalis (Kützing) Bornet & Flahault,"accepted name","Bacteria",
Anabaena indica G. Beck, nom. illeg.,"accepted name","Bacteria",
Anabaena indica Zeller,"accepted name","Bacteria",
Anabaena isocystoides H. Welsh,"accepted name","Bacteria",
Anabaena jonssoni J.B. Petersen,"accepted name","Bacteria",
Anabaena khannae Skuja,"accepted name","Bacteria",
Anabaena lapponica Borge,"accepted name","Bacteria",
Anabaena laxa (Rabenhorst) A. Braun,"accepted name","Bacteria",
Anabaena laxa var. hortensis Playfair,"accepted name","Bacteria",
Anabaena lemmermannii ,"accepted name","Bacteria",
Anabaena lemmermannii f. laxa (Skuja) G. Cronberg & J. Komárek,"accepted name","Bacteria",
Anabaena levanderi Lemmermann,"accepted name","Bacteria",
Anabaena licheniformis Bory de Saint-Vincent,"accepted name","Bacteria",
Anabaena longicellularis (H. Pankow) J. Komárková-Legnerová & P. Eloranta,"accepted name","Bacteria",
Anabaena lutea Gardner,"accepted name","Bacteria",
Anabaena luteola Schmidle,"accepted name","Bacteria",
Anabaena macrospora Klebahn,"accepted name","Bacteria",
Anabaena macrospora var. crassa Klebahn,"accepted name","Bacteria",
Anabaena macrospora var. gracilis Lemmermann,"accepted name","Bacteria",
Anabaena macrospora var. robusta Lemmermann,"accepted name","Bacteria",
Anabaena mediocris Gardner,"accepted name","Bacteria",
Anabaena minutissima Lemmermann,"accepted name","Bacteria",
Anabaena mucosa J. Komárková-Legnerová & P. Eloranta,"accepted name","Bacteria",
Anabaena naviculoides F. E. Fritsch,"accepted name","Bacteria",
Anabaena orthogona W. West,"accepted name","Bacteria",
Anabaena oryzae F. E. Fritsch,"accepted name","Bacteria",
Anabaena oscillatorioides Bory de Saint-Vincent ex Bornet & Flahault,"accepted name","Bacteria",
Anabaena ovalisporum Forti,"accepted name","Bacteria",
Anabaena parva P. J. Philson,"accepted name","Bacteria",
Anabaena perturbata ,"accepted name","Bacteria",
Anabaena perturbata var. tumida (Nygaard) Cronberg & Komárek,"accepted name","Bacteria",
Anabaena pintoi P. González,"accepted name","Bacteria",
Anabaena planctonica Brunnthaler,"accepted name","Bacteria",
Anabaena plantonica Brunnthaler,"accepted name","Bacteria",
Anabaena portoricensis Gardner,"accepted name","Bacteria",
Anabaena poulseniana J.B. Petersen,"accepted name","Bacteria",
Anabaena promecespora Frémy,"accepted name","Bacteria",
Anabaena propinqua Setchell & N.L. Gardner,"accepted name","Bacteria",
Anabaena pseudoscillatoria Bory de Saint-Vincent,"accepted name","Bacteria",
Anabaena pseudovariabilis Woronichin,"accepted name","Bacteria",
Anabaena randhawae G. S. Venkataraman,"accepted name","Bacteria",
Anabaena reverdattoana T. G. Popova & M. Degterieva,"accepted name","Bacteria",
Anabaena scheremetievii Elenkin,"accepted name","Bacteria",
Anabaena scheremetievii f. ovalispora Elenkin,"accepted name","Bacteria",
Anabaena scheremetievii f. ovalispora Schorbat.,"accepted name","Bacteria",
Anabaena scheremetievii f. rotundospora Elenkin,"accepted name","Bacteria",
Anabaena scheremetievii var. ifniensis P. González,"accepted name","Bacteria",
Anabaena scheremetievii var. incurvata Elenkin,"accepted name","Bacteria",
Anabaena scheremetievii var. recta Elenkin,"accepted name","Bacteria",
Anabaena scheremetievii var. ucrainica Schkorbat.,"accepted name","Bacteria",
Anabaena siamensis P. Antarikanonda,"accepted name","Bacteria",
Anabaena smithii (Komárek) M. Watanabe,"accepted name","Bacteria",
Anabaena sphaerica Bornet & Flahault,"accepted name","Bacteria",
Anabaena sphaerica f. major J.A. Rino,"accepted name","Bacteria",
Anabaena spiroides Klebahn,"accepted name","Bacteria",
Anabaena spiroides f. crassa (Lemmerman) Elenkin,"accepted name","Bacteria",
Anabaena spiroides var. contracta Klebahn,"accepted name","Bacteria",
Anabaena spiroides var. longicellularis H. Pankow,"accepted name","Bacteria",
Anabaena spiroides var. minima Nygaard,"accepted name","Bacteria",
Anabaena spiroides var. talyschensis Woronichin,"accepted name","Bacteria",
Anabaena spiroides var. tumida Nygaard,"accepted name","Bacteria",
Anabaena steloides L. Canabaeus,"accepted name","Bacteria",
Anabaena subcylindrica Borge,"accepted name","Bacteria",
Anabaena subtilissima Kützing,"accepted name","Bacteria",
Anabaena subtropica N. L. Gardner,"accepted name","Bacteria",
Anabaena subvariabilis R. E. M. Archibald,"accepted name","Bacteria",
Anabaena thermalis V. Vouk,"accepted name","Bacteria",
Anabaena torulosa Lagerheim ex Bornet & Flahault,"accepted name","Bacteria",
Anabaena torulosa var. cylindracea (Playfair) Geitler,"accepted name","Bacteria",
Anabaena torulosa var. stenospora Bornet & Flahault,"accepted name","Bacteria",
Anabaena torulosa var. tenuis (Lemmermann) Geitler,"accepted name","Bacteria",
Anabaena unispora Gardner,"accepted name","Bacteria",
Anabaena utermohli (Utermöhl) Geitler,"accepted name","Bacteria",
Anabaena verrucosa J.B. Petersen,"accepted name","Bacteria",
Anabaena verrucosa var. polyspora I.T. Tarnavschi & N. Mitroiu,"accepted name","Bacteria",
Anabaena viguieri Denis & Frémy,"accepted name","Bacteria",
Anabaena viguieri var. danica Nygaard,"accepted name","Bacteria",
Anabaena volzii Lemmermann,"accepted name","Bacteria",
Anabaena volzii f. gelatinosa P. Bourrelly & A. Couté,"accepted name","Bacteria",
Anabaena voukii De Toni f.,"accepted name","Bacteria",
Anabaena werneri Brunnthaler,"accepted name","Bacteria",
Anabaena willei Gardner,"accepted name","Bacteria",
Anabaenella licheniformis (Bory de Saint-Vincent) Gaillon,"accepted name","Bacteria",
Anabaenella membranina (Bory de St. -Vincent) Gaillon,"accepted name","Bacteria",
Anabaenella oscillatorioides Gaillon,"accepted name","Bacteria",
Anabaenella ulula H. Welsh,"accepted name","Bacteria",
Anabaenopsis abijatae E. Kebede & E. Willén,"accepted name","Bacteria",
Anabaenopsis arnoldii Aptekarj,"accepted name","Bacteria",
Anabaenopsis ballygungii (J. C. Banerji) J. Komárek & K. Anagnostidis,"accepted name","Bacteria",
Anabaenopsis circularis (G.S. West) Woloszynska & Miller,"accepted name","Bacteria",
Anabaenopsis circularis var. indica G.U. Nair,"accepted name","Bacteria",
Anabaenopsis cuatrecasasii P. González,"accepted name","Bacteria",
Anabaenopsis elenkinii V.V. Miller,"accepted name","Bacteria",
Anabaenopsis gangetica G. U. Nair,"accepted name","Bacteria",
Anabaenopsis hispanica P. González,"accepted name","Bacteria",
Anabaenopsis hispanica var. luteola P. González,"accepted name","Bacteria",
Anabaenopsis milleri Woronichin,"accepted name","Bacteria",
Anabaenopsis nadsonii Woronichin,"accepted name","Bacteria",
Anabaenopsis raciborskii Woloszynska,"accepted name","Bacteria",
Anabaenopsis siamensis (P. Antarikanonda) J. Komárek & K. Anagnostidis,"accepted name","Bacteria",
Anabaenopsis tanganyikae (G.S. West) Woloszynska & Miller,"accepted name","Bacteria",
Anacystis amplivesiculata Gardner,"accepted name","Bacteria",
Anacystis anomala Gardner,"accepted name","Bacteria",
Anacystis compacta Gardner,"accepted name","Bacteria",
Anacystis cyanea (Kützing) F.E. Drouet & W.A. Daily,"accepted name","Bacteria",
Anacystis gloeocapsoides Gardner,"accepted name","Bacteria",
Anacystis microsphaeria Gardner,"accepted name","Bacteria",
Anacystis minutissima Gardner,"accepted name","Bacteria",
Anacystis thermalis (Meneghini) Drouet & Daily,"accepted name","Bacteria",
Aphanizomenon aphanizomenoides (Forti) Hortobágyi & Komárek,"accepted name","Bacteria",
Aphanizomenon flexuosum J. Komárek & L. Kovácik,"accepted name","Bacteria",
Aphanizomenon flos-aquae (Linnaeus) Ralfs ex Bornet & Flahault,"accepted name","Bacteria",
Aphanizomenon flos-aquae var. klebahnii Elenkin,"accepted name","Bacteria",
Aphanizomenon gracile Lemmermann,"accepted name","Bacteria",
Aphanizomenon holsaticum P. Richter,"accepted name","Bacteria",
Aphanizomenon issatschenkoi (Usacev) Proshkina-Lavrenko,"accepted name","Bacteria",
Aphanizomenon ovalisporum Forti,"accepted name","Bacteria",
Aphanizomenon skujae J. Komárková-Legnerová & G. Cronberg,"accepted name","Bacteria",
Aphanocapsa albida Zeller,"accepted name","Bacteria",
Aphanocapsa arctica Whelden,"accepted name","Bacteria",
Aphanocapsa benaresensis Bharadwaja,"accepted name","Bacteria",
Aphanocapsa biformis A. Braun,"accepted name","Bacteria",
Aphanocapsa botryoides Copeland,"accepted name","Bacteria",
Aphanocapsa brunnea (A. Baun) Nägeli,"accepted name","Bacteria",
Aphanocapsa crassa Ghose,"accepted name","Bacteria",
Aphanocapsa cumulus Komárek & Cronberg,"accepted name","Bacteria",
Aphanocapsa delicatissima W. West & G.S. West,"accepted name","Bacteria",
Aphanocapsa depressa (Berkeley) Rabenhorst,"accepted name","Bacteria",
Aphanocapsa distans Zalessky,"accepted name","Bacteria",
Aphanocapsa farlowiana Drouet & Daily,"accepted name","Bacteria",
Aphanocapsa feldmannii Frémy,"accepted name","Bacteria",
Aphanocapsa ferruginea Beck-Mannagetta,"accepted name","Bacteria",
Aphanocapsa fonticola Hansgirg,"accepted name","Bacteria",
Aphanocapsa fusco-lutea Hansgirg,"accepted name","Bacteria",
Aphanocapsa grevillei (Hassall) Rabenhorst,"accepted name","Bacteria",
Aphanocapsa holsatica (Lemmermann) G. Cronberg & J. Komárek,"accepted name","Bacteria",
Aphanocapsa howei Collins,"accepted name","Bacteria",
Aphanocapsa hyalina (Lyngbye) Hansgirg,"accepted name","Bacteria",
Aphanocapsa incerta (Lemmermann) Cronberg & Komárek,"accepted name","Bacteria",
Aphanocapsa intertexta Gardner,"accepted name","Bacteria",
Aphanocapsa koordersi K. Strom,"accepted name","Bacteria",
Aphanocapsa koordersii Strøm,"accepted name","Bacteria",
Aphanocapsa le-jolisii (Thuret) Frémy,"accepted name","Bacteria",
Aphanocapsa lewisii Keefe,"accepted name","Bacteria",
Aphanocapsa litoralis (Hansgirg) Komárek & Anagnostidis,"accepted name","Bacteria",
Aphanocapsa litoralis Hansgirg,"accepted name","Bacteria",
Aphanocapsa muscicola (Meneghini) Wille,"accepted name","Bacteria",
Aphanocapsa nivalis Lagerheim,"accepted name","Bacteria",
Aphanocapsa nubilum J. Komárek & H. Kling,"accepted name","Bacteria",
Aphanocapsa orae (Kosinskaja) Komárek & Anagnostidis,"accepted name","Bacteria",
Aphanocapsa pallida Rabenhurst,"accepted name","Bacteria",
Aphanocapsa parasitica (Kützing) Komárek & Anagnostidis,"accepted name","Bacteria",
Aphanocapsa parietina Nägeli,"accepted name","Bacteria",
Aphanocapsa protea (Copeland) Komárek & Anagnostidis,"accepted name","Bacteria",
Aphanocapsa raspaigellae (Hauck) Frémy,"accepted name","Bacteria",
Aphanocapsa reinboldii (Richter) Komárek & Anagnostidis,"accepted name","Bacteria",
Aphanocapsa rivularis (Charmicheal) Rabenhorst,"accepted name","Bacteria",
Aphanocapsa roberti-lamii Frémy,"accepted name","Bacteria",
Aphanocapsa roeseana de Bary,"accepted name","Bacteria",
Aphanocapsa rufescens Hansgirg,"accepted name","Bacteria",
Aphanocapsa sesciacensis Frémy,"accepted name","Bacteria",
Aphanocapsa sideroderma Naumann,"accepted name","Bacteria",
Aphanocapsa smaragdina (Hauck) Hansgirg,"accepted name","Bacteria",
Aphanocapsa testacea Nägeli,"accepted name","Bacteria",
Aphanocapsa thermalis Brügger,"accepted name","Bacteria",
Aphanocapsa tolliana Copeland,"accepted name","Bacteria",
Aphanocapsa venezuelae Schiller,"accepted name","Bacteria",
Aphanocapsa violacea Grunow,"accepted name","Bacteria",
Aphanocapsa zanardinii (Hauck) Hansgirg,"accepted name","Bacteria",
Aphanocapsaopsis ramapuraensis P. K. Maithy & M. Shukla,"accepted name","Bacteria",
Aphanocapsaopsis sitholeyi P. K. Maithy & M. Shukla,"accepted name","Bacteria",
Aphanothece atro-crustacea Skuja,"accepted name","Bacteria",
Aphanothece baccilloidea Gardner,"accepted name","Bacteria",
Aphanothece bachmannii J. Komárková-Legnerová & G. Cronberg,"accepted name","Bacteria",
Aphanothece biceps Skuja,"accepted name","Bacteria",
Aphanothece botryosa Obuchova,"accepted name","Bacteria",
Aphanothece bullosa (Meneghini) Rabenhorst,"accepted name","Bacteria",
Aphanothece caldariorum Richter,"accepted name","Bacteria",
Aphanothece castagnei (Brébisson) Rabenhorst,"accepted name","Bacteria",
Aphanothece castagnei var. kuhlmanii Hieron,"accepted name","Bacteria",
Aphanothece clathrata W. West & G.S. West,"accepted name","Bacteria",
Aphanothece clathrata var. rosea Skuja,"accepted name","Bacteria",
Aphanothece clathratiformis ,"accepted name","Bacteria",
Aphanothece clathratiformis var. maior Liebetanz,"accepted name","Bacteria",
Aphanothece cohenii Campbell & Golubic,"accepted name","Bacteria",
Aphanothece comasii J. Komárková-Legnerová & R. Tavera,"accepted name","Bacteria",
Aphanothece conferta Richter,"accepted name","Bacteria",
Aphanothece conglomerata Rich,"accepted name","Bacteria",
Aphanothece cretaria Frémy,"accepted name","Bacteria",
Aphanothece curvata Lagerheim,"accepted name","Bacteria",
Aphanothece cylindracea (Gardner) Komárek & Anagnostidis,"accepted name","Bacteria",
Aphanothece desikacharyi F. Hindák,"accepted name","Bacteria",
Aphanothece elabens (Brébisson) Elenkin,"accepted name","Bacteria",
Aphanothece endophytica (W. West & G. S. West) J. Komárková-Legnerová & G. Cronberg,"accepted name","Bacteria",
Aphanothece floccosa (Zalessky) G. Cronberg & J. Komárek,"accepted name","Bacteria",
Aphanothece gardneri De Toni,"accepted name","Bacteria",
Aphanothece gelatinosa (Hennings) Lemmermann,"accepted name","Bacteria",
Aphanothece goetzei Schmidle,"accepted name","Bacteria",
Aphanothece halophytica Frémy,"accepted name","Bacteria",
Aphanothece hegewaldii Kovácik,"accepted name","Bacteria",
Aphanothece heterospora Rabenhorst,"accepted name","Bacteria",
Aphanothece karukerae Lami,"accepted name","Bacteria",
Aphanothece krumbeinii Campbell & Golubic,"accepted name","Bacteria",
Aphanothece lemnae Chu,"accepted name","Bacteria",
Aphanothece longior Naumann,"accepted name","Bacteria",
Aphanothece margaritacea (Kützing) Forti,"accepted name","Bacteria",
Aphanothece marina (Ercegovic) Komárek & Anagnostidis,"accepted name","Bacteria",
Aphanothece microscopica Nägeli,"accepted name","Bacteria",
Aphanothece microscopica f. endophytica Skuja,"accepted name","Bacteria",
Aphanothece microscopica var. granulosa Gardner,"accepted name","Bacteria",
Aphanothece minor Frémy,"accepted name","Bacteria",
Aphanothece minutissima (W. West) J. Komárková-Legnerová & G. Cronberg,"accepted name","Bacteria",
Aphanothece naegelii Wartmann,"accepted name","Bacteria",
Aphanothece nebulosa Skuja,"accepted name","Bacteria",
Aphanothece nidulans Richter,"accepted name","Bacteria",
Aphanothece nostocopsis Skuja,"accepted name","Bacteria",
Aphanothece opalescens Gerdner,"accepted name","Bacteria",
Aphanothece pallida (Kützing) Rabenhorst,"accepted name","Bacteria",
Aphanothece protohydrae Häyrén,"accepted name","Bacteria",
Aphanothece rubra Liebetanz,"accepted name","Bacteria",
Aphanothece rufescens Hansgrig,"accepted name","Bacteria",
Aphanothece sacrum (Suringar) Okada,"accepted name","Bacteria",
Aphanothece salina Elenkin & Danilov,"accepted name","Bacteria",
Aphanothece saxicola Nägeli,"accepted name","Bacteria",
Aphanothece smithii J. Komárková-Legnerová & G. Cronberg,"accepted name","Bacteria",
Aphanothece stagnina (Sprengel) A. Braun,"accepted name","Bacteria",
Aphanothece stagnina var. nemathece Frémy,"accepted name","Bacteria",
Aphanothece stratus Komárek & Cronberg,"accepted name","Bacteria",
Aphanothece thermalis Copeland,"accepted name","Bacteria",
Aphanothece thermicola Hindák,"accepted name","Bacteria",
Aphanothece uliginosa Taylor,"accepted name","Bacteria",
Aphanothece utahensis Tilden,"accepted name","Bacteria",
Aphanothece variabilis (Schiller) Komárek,"accepted name","Bacteria",
Arthronema africanum (G. H. Schwabe) J. Komárek et J. Lukavský,"accepted name","Bacteria",
Arthrospira balkrishnanii N. D. Kamat,"accepted name","Bacteria",
Arthrospira fusiformis (Voronikhin) J. Komárek & J. W. G. Lund,"accepted name","Bacteria",
Arthrospira indica T. V. Desikachari & N. Jeeji Bai,"accepted name","Bacteria",
Arthrospira miniata (Hauck) Gomont,"accepted name","Bacteria",
Arthrospira miniata f. acutissima I. Umezaki,"accepted name","Bacteria",
Arthrospira miniata var. constricta L. Hoffmann,"accepted name","Bacteria",
Arthrospira neapolitana (Kützing ex Gomont) F.E. Drouet,"accepted name","Bacteria",
Arturoa anae P. González,"accepted name","Bacteria",
Asterocapsa aerophytica F. Lederer,"accepted name","Bacteria",
Asterocapsa atrata Liang,"accepted name","Bacteria",
Asterocapsa badia J. Komárek,"accepted name","Bacteria",
Asterocapsa changbaishanensis Wang,"accepted name","Bacteria",
Asterocapsa divina J. Komárek,"accepted name","Bacteria",
Asterocapsa fujianica Liang,"accepted name","Bacteria",
Asterocapsa gloeotheceformis Chu,"accepted name","Bacteria",
Asterocapsa hyalina Chu,"accepted name","Bacteria",
Asterocapsa longipapilla Liu,"accepted name","Bacteria",
Asterocapsa magnifica (Gardner) J. Komárek,"accepted name","Bacteria",
Asterocapsa masayuki-watanabei J. Komárek,"accepted name","Bacteria",
Asterocapsa pulchra (Gardner) J. Komárek,"accepted name","Bacteria",
Asterocapsa purpurea (Jao) Chu,"accepted name","Bacteria",
Asterocapsa rubra Wang,"accepted name","Bacteria",
Asterocapsa sinica Liang & Chen,"accepted name","Bacteria",
Asterocapsa trochiscioides (Jao) Chu,"accepted name","Bacteria",
Aulosira africana Frémy,"accepted name","Bacteria",
Aulosira fertilissima Ghose,"accepted name","Bacteria",
Aulosira godoyana P. González,"accepted name","Bacteria",
Aulosira implexa Bornet & Flahault,"accepted name","Bacteria",
Aulosira laxa O. Kirchner ex Bornet & Flahault,"accepted name","Bacteria",
Aulosira planctonica Elenkin,"accepted name","Bacteria",
Aulosira schauinslandii Lemmermann,"accepted name","Bacteria",
Aulosira striata Woronichin,"accepted name","Bacteria",
Aulosira terrestre ,"accepted name","Bacteria",
Bacularia caerulescens Borzi,"accepted name","Bacteria",
Bacularia gracilis Komárek,"accepted name","Bacteria",
Bacularia indurata (Copeland) Frémy,"accepted name","Bacteria",
Bacularia thermalis Frémy,"accepted name","Bacteria",
Bacularia vermicularis (Fedorov) Komárek & Anagnostidis,"accepted name","Bacteria",
Baradlaia speluncaecola P. Palik,"accepted name","Bacteria",
Beggiatoa alba (Vaucher) Trevisan,"accepted name","Bacteria",
Beggiatoa leptomitiformis Trevisan,"accepted name","Bacteria",
Beggiatoa mirabilis Cohn,"accepted name","Bacteria",
Blennothrix cantharidosma Montagne ex Anagnostidis & Komárek,"accepted name","Bacteria",
Blennothrix confluens (Setchell & Gardner) I. Umezaki,"accepted name","Bacteria",
Blennothrix lyngbyacea Kützing ex Anagnostidis & Komárek,"accepted name","Bacteria",
Blennothrix vermicularis Kützing ex Anagnostidis & Komárek,"accepted name","Bacteria",
Borzia elongata K.K. Baker, G.M.L. Patterson & M. Ikagawa,"accepted name","Bacteria",
Borzia papuana L. Hoffmann & V. Demoulin,"accepted name","Bacteria",
Borzia susedana Ercegovic,"accepted name","Bacteria",
Borzia trilocularis Cohn ex Gomont,"accepted name","Bacteria",
Borzinema rupicola (Borzi) De Toni,"accepted name","Bacteria",
Brachynema bacillare Alvik,"accepted name","Bacteria",
Brachytrichia affinis Setchell & N.L. Gardner,"accepted name","Bacteria",
Brachytrichia bornetii K. N. Deckenbach,"accepted name","Bacteria",
Brachytrichia dalmatica (Ercegovic) Frémy,"accepted name","Bacteria",
Brachytrichia lloydii (P. Crouan & H. Crouan) P.C. Silva,"accepted name","Bacteria",
Brachytrichia maculans Gomont,"accepted name","Bacteria",
Brachytrichia quojii (C. Agardh) Bornet & Flahault,"accepted name","Bacteria",
Brachytrichia quoyi (C. Agardh) Bornet & Flahault,"accepted name","Bacteria",
Calothrix adscendens Bornet & Flahault,"accepted name","Bacteria",
Calothrix aeruginea (Kützing) Thuret,"accepted name","Bacteria",
Calothrix aeruginosa Woronichin,"accepted name","Bacteria",
Calothrix africana Schmidle,"accepted name","Bacteria",
Calothrix anomala ,"accepted name","Bacteria",
Calothrix antarctica F.E. Fritsch,"accepted name","Bacteria",
Calothrix atricha Frémy,"accepted name","Bacteria",
Calothrix australiensis A.M. Scott & Prescott,"accepted name","Bacteria",
Calothrix bossei Frémy,"accepted name","Bacteria",
Calothrix braunii Bornet & Flahault,"accepted name","Bacteria",
Calothrix brebissonii Kützing,"accepted name","Bacteria",
Calothrix breviarticulata W. West & G.S. West,"accepted name","Bacteria",
Calothrix brevissima G.S. West,"accepted name","Bacteria",
Calothrix calida P. Richter,"accepted name","Bacteria",
Calothrix candelii P. González,"accepted name","Bacteria",
Calothrix castellii (Massalongo) Bornet & Flahault,"accepted name","Bacteria",
Calothrix clavata G.S. West,"accepted name","Bacteria",
Calothrix clavatoides Ghose,"accepted name","Bacteria",
Calothrix columbiana G.S. West,"accepted name","Bacteria",
Calothrix confervicola (Dillwyn) C. Agardh,"accepted name","Bacteria",
Calothrix confervicola (Roth) C. Agardh ex Bornet & Flahault,"accepted name","Bacteria",
Calothrix conica Garner,"accepted name","Bacteria",
Calothrix consociata Kützing ex Bornet & Flahault,"accepted name","Bacteria",
Calothrix contarenii (Zanardini) Bornet & Flahault,"accepted name","Bacteria",
Calothrix crustacea Thuret,"accepted name","Bacteria",
Calothrix crustacea var. crassa S. Silva,"accepted name","Bacteria",
Calothrix cylindrica Frémy,"accepted name","Bacteria",
Calothrix divergens C.L. Sant'Anna, L.H.Z. Branco & S.M.F. Silva,"accepted name","Bacteria",
Calothrix elenkinii Kossinskaja,"accepted name","Bacteria",
Calothrix endophytica A.D. Cotton,"accepted name","Bacteria",
Calothrix epiphytica W. West & G.S. West,"accepted name","Bacteria",
Calothrix evanescens Gardner,"accepted name","Bacteria",
Calothrix fasciculata C. Agardh,"accepted name","Bacteria",
Calothrix flahaultii Frémy,"accepted name","Bacteria",
Calothrix flamulorum C.L. Sant'Anna, S.M.F. Silva & L.H.Z. Branco,"accepted name","Bacteria",
Calothrix floccosa (Woronichin) Geitler,"accepted name","Bacteria",
Calothrix fullerbornii Schmidle,"accepted name","Bacteria",
Calothrix fusca (Kützing) Bornet & Flahault,"accepted name","Bacteria",
Calothrix fuscoviolacea P.L. Crouan & H.M. Crouan ex Bornet & Flahault,"accepted name","Bacteria",
Calothrix galpinii K. Cholnoky-Pfannkuche,"accepted name","Bacteria",
Calothrix gelatinosa F.E. Fritsch,"accepted name","Bacteria",
Calothrix goetzei Schmidle,"accepted name","Bacteria",
Calothrix gracilis F.E. Fritsch,"accepted name","Bacteria",
Calothrix gypsophila Thuret,"accepted name","Bacteria",
Calothrix intricata F.E. Fritsch,"accepted name","Bacteria",
Calothrix javanica De Wildeman,"accepted name","Bacteria",
Calothrix kawraiskyi Schmidle,"accepted name","Bacteria",
Calothrix kosinskajae Elenkin,"accepted name","Bacteria",
Calothrix kossinskajae Poljansky,"accepted name","Bacteria",
Calothrix kuntzei P. Richter,"accepted name","Bacteria",
Calothrix linearis Gardner,"accepted name","Bacteria",
Calothrix linearis Gardner, nom. illeg.,"accepted name","Bacteria",
Calothrix luteofusca C. Agardh,"accepted name","Bacteria",
Calothrix marchica Lemmermann,"accepted name","Bacteria",
Calothrix marchica var. intermedia C.B. Rao,"accepted name","Bacteria",
Calothrix membranacea Schmidle,"accepted name","Bacteria",
Calothrix minima Frémy,"accepted name","Bacteria",
Calothrix minuscula Weber van Bosse,"accepted name","Bacteria",
Calothrix nidulans Setchell & N.L. Gardner,"accepted name","Bacteria",
Calothrix nodulosa Setchell & N.L. Gardner,"accepted name","Bacteria",
Calothrix orsiniana Thuret,"accepted name","Bacteria",
Calothrix parasitica (Chauvin) Thuret,"accepted name","Bacteria",
Calothrix parietina (Nägeli) Thuret,"accepted name","Bacteria",
Calothrix parietina f. polymorpha T. Mrozinska,"accepted name","Bacteria",
Calothrix parietina var. africana F.E. Fritsch,"accepted name","Bacteria",
Calothrix parietina var. thermalis G.S. West,"accepted name","Bacteria",
Calothrix parva Ercegovic,"accepted name","Bacteria",
Calothrix pilosa Harvey,"accepted name","Bacteria",
Calothrix prolifera Flahault,"accepted name","Bacteria",
Calothrix pulvinata (Mertens) C. Agardh,"accepted name","Bacteria",
Calothrix pulvinata Kützing,"accepted name","Bacteria",
Calothrix ramenskii Elenkin,"accepted name","Bacteria",
Calothrix rectangularis Setchell & Gardner,"accepted name","Bacteria",
Calothrix rhizosoleniae Lemmermann,"accepted name","Bacteria",
Calothrix robusta Setchell & N.L. Gardner,"accepted name","Bacteria",
Calothrix sandvicensis (Nordstedt) Schmidle,"accepted name","Bacteria",
Calothrix scopulorum (Weber & Mohr) C. Agardh,"accepted name","Bacteria",
Calothrix scytonemicola Tilden,"accepted name","Bacteria",
Calothrix scytonemicola var. brasiliensis Borge,"accepted name","Bacteria",
Calothrix simplex Gardner,"accepted name","Bacteria",
Calothrix simulans Gardner,"accepted name","Bacteria",
Calothrix stagnalis Gomont,"accepted name","Bacteria",
Calothrix stellaris Bornet & Flahault,"accepted name","Bacteria",
Calothrix stellulata Zanardini,"accepted name","Bacteria",
Calothrix tenella Gardner,"accepted name","Bacteria",
Calothrix thermalis (Schwabe) Hasngirg,"accepted name","Bacteria",
Calothrix variegata Zanardini,"accepted name","Bacteria",
Calothrix viguieri Frémy,"accepted name","Bacteria",
Calothrix vivipara Harvey,"accepted name","Bacteria",
Calothrix weberi Schmidle,"accepted name","Bacteria",
Calothrix wembaerensis Hieronimus & Schmidle,"accepted name","Bacteria",
Calothrix wrangelii C. Agardh,"accepted name","Bacteria",
Camptylonemopsis lahorensis (S.L. Ghose) T.V. Desikachary,"accepted name","Bacteria",
Camptylonemopsis pulneyensis Desikachary,"accepted name","Bacteria",
Capsosira brasiliensis C. L. Sant'Anna & S. M. F. Silva,"accepted name","Bacteria",
Capsosira brebissonii Kützing ex Bornet & Flahault,"accepted name","Bacteria",
Chadefaudiothrix boliviensis Y. Thérézien,"accepted name","Bacteria",
Chadefaudiothrix gallica Bourrelly,"accepted name","Bacteria",
Chamaecalyx algarvensis (Ardré) Komárek & Anagnostidis,"accepted name","Bacteria",
Chamaecalyx calyculatus M. Gold-Morgan, G. Montejano & J. Komárek,"accepted name","Bacteria",
Chamaecalyx chamaesiphonoides (Geitler) Komárek & Anagnostidis,"accepted name","Bacteria",
Chamaecalyx clavatus (Setchell & Gardner) Komárek & Anagnostidis,"accepted name","Bacteria",
Chamaecalyx fucicolus (Saunders) Komárek & Anagnostidis,"accepted name","Bacteria",
Chamaecalyx incrassatus (Lemmermann) Komárek & Anagnostidis,"accepted name","Bacteria",
Chamaecalyx leibleiniae (Reinsch) Komárek & Anagnostidis,"accepted name","Bacteria",
Chamaecalyx papuanus L. Hoffmann,"accepted name","Bacteria",
Chamaecalyx pedicellatus (J. Feldmann & G. Feldmann) Komárek & Anagnostidis,"accepted name","Bacteria",
Chamaecalyx suffultus (Setchell & Gardner) Komárek & Anagnostidis,"accepted name","Bacteria",
Chamaecalyx swirenkoi (Sirsov) Komárek & Anagnostidis,"accepted name","Bacteria",
Chamaesiphon aggregatus (Janczewski) Geitler,"accepted name","Bacteria",
Chamaesiphon amethystinus (Rostafinski) Lemmermann,"accepted name","Bacteria",
Chamaesiphon amethystinus f. africanus (Schmidle) Komárek & Anagnostidis,"accepted name","Bacteria",
Chamaesiphon amethystinus f. amethystinus,"accepted name","Bacteria",
Chamaesiphon britannicus (F.E. Fritsch) Komárek & Anagnostidis,"accepted name","Bacteria",
Chamaesiphon carpaticus Starmach,"accepted name","Bacteria",
Chamaesiphon confervicola A. Braun,"accepted name","Bacteria",
Chamaesiphon confervicolus ,"accepted name","Bacteria",
Chamaesiphon confervicolus var. angustus (Behre) Komárek & Anagnostidis,"accepted name","Bacteria",
Chamaesiphon confervicolus var. confervicolus,"accepted name","Bacteria",
Chamaesiphon cylindrosporus Skuja,"accepted name","Bacteria",
Chamaesiphon duran-mileri P. González,"accepted name","Bacteria",
Chamaesiphon elongatus (Nortdstedt) Kann,"accepted name","Bacteria",
Chamaesiphon fallax Geitler,"accepted name","Bacteria",
Chamaesiphon fuscoviolaceus (Hansgirg) Margalef,"accepted name","Bacteria",
Chamaesiphon fuscus (Rostafinski) Hansgirg,"accepted name","Bacteria",
Chamaesiphon geitleri Luther,"accepted name","Bacteria",
Chamaesiphon halophilus R. Tavera & J. Komárek,"accepted name","Bacteria",
Chamaesiphon hyalinus Scherffel,"accepted name","Bacteria",
Chamaesiphon incrustans Grunow,"accepted name","Bacteria",
Chamaesiphon incrustans f. cylindricus (Boye-Petersen) Komárek & Anagnostidis,"accepted name","Bacteria",
Chamaesiphon investiens Skuja,"accepted name","Bacteria",
Chamaesiphon investiens var. investiens,"accepted name","Bacteria",
Chamaesiphon investiens var. roseus Skuja,"accepted name","Bacteria",
Chamaesiphon jaoi G. Hällfors,"accepted name","Bacteria",
Chamaesiphon longus G. Hällfors & R. Munsterhjelm,"accepted name","Bacteria",
Chamaesiphon major (Geitler) Komárek & Anagnostidis,"accepted name","Bacteria",
Chamaesiphon marinus Wille & Rosenvinge,"accepted name","Bacteria",
Chamaesiphon minimus Schmidle,"accepted name","Bacteria",
Chamaesiphon minutus (Rostafinski) Lemmermann,"accepted name","Bacteria",
Chamaesiphon mollis Geitler,"accepted name","Bacteria",
Chamaesiphon niger (Starmach) Golubic,"accepted name","Bacteria",
Chamaesiphon oncobyrsoides Geitler,"accepted name","Bacteria",
Chamaesiphon polonicus (Rostafinski) Hansgirg,"accepted name","Bacteria",
Chamaesiphon polymorphus Geitler,"accepted name","Bacteria",
Chamaesiphon portoricensis Gardner,"accepted name","Bacteria",
Chamaesiphon rostafinskii Hansgirg,"accepted name","Bacteria",
Chamaesiphon sideriphilus Starmach,"accepted name","Bacteria",
Chamaesiphon starmachii Kann,"accepted name","Bacteria",
Chamaesiphon subglobosus (Rostafinski) Lemmermann,"accepted name","Bacteria",
Chamaesiphon tibeticus Jao et al.,"accepted name","Bacteria",
Chlorogloea aphanocapsoides Geitler,"accepted name","Bacteria",
Chlorogloea cuauhtemocii J. Komárek & G. Montejano,"accepted name","Bacteria",
Chlorogloea endophytica Howe ,"accepted name","Bacteria",
Chlorogloea epiphytica J. Komárek & G. Montejano,"accepted name","Bacteria",
Chlorogloea gentilis Skuja,"accepted name","Bacteria",
Chlorogloea gessneri Schiller,"accepted name","Bacteria",
Chlorogloea lithogenes J. Komárek & G. Montejano,"accepted name","Bacteria",
Chlorogloea major Geitler,"accepted name","Bacteria",
Chlorogloea microcystoides Geitler,"accepted name","Bacteria",
Chlorogloea minutissima (Geitler) Komárek & Anagnostidis,"accepted name","Bacteria",
Chlorogloea novacekii J. Komárek & G. Montejano,"accepted name","Bacteria",
Chlorogloea pharaonis J. Komárek & G. Montejano,"accepted name","Bacteria",
Chlorogloea purpurea Geitler,"accepted name","Bacteria",
Chlorogloea regularis Setchell & Gardner,"accepted name","Bacteria",
Chlorogloea rivularis (Hansgirg) Komárek & Anagnostidis,"accepted name","Bacteria",
Chlorogloea simplex M. Watanabe & Komárek,"accepted name","Bacteria",
Chlorogloea sinensis Chu,"accepted name","Bacteria",
Chlorogloea tuberculosa (Hansgirg) Wille,"accepted name","Bacteria",
Chlorogloea tuberculosa f. maior Ardré,"accepted name","Bacteria",
Chlorogloeaopsis congoensis P. K. Maithy,"accepted name","Bacteria",
Chlorogloeaopsis zairensis P. K. Maithy,"accepted name","Bacteria",
Chlorogloeopsis fritschii (A. K. Mitra) A. K. Mitra et D. C. Pandey,"accepted name","Bacteria",
Chondrocystis bracei Howe ,"accepted name","Bacteria",
Chondrocystis dermochroa (Nägeli) Komàrek & Anagnostidis,"accepted name","Bacteria",
Chondrocystis sarcinoides (Elenkin) Komárek & Anagnostidis,"accepted name","Bacteria",
Chondrocystis schauinslandii Lemmermann,"accepted name","Bacteria",
Chroococcidiopsis bourrellyana P. Compère,"accepted name","Bacteria",
Chroococcidiopsis codiicola Beljakova,"accepted name","Bacteria",
Chroococcidiopsis cubana Komárek & Hindák,"accepted name","Bacteria",
Chroococcidiopsis doonensis R.B. Singh,"accepted name","Bacteria",
Chroococcidiopsis fissurarum (Ercegovic) Komárek & Anagnostidis,"accepted name","Bacteria",
Chroococcidiopsis indica Desikachary,"accepted name","Bacteria",
Chroococcidiopsis karnatakensis Kamat,"accepted name","Bacteria",
Chroococcidiopsis kashayi Friedmann,"accepted name","Bacteria",
Chroococcidiopsis mysorensis Tiwari,"accepted name","Bacteria",
Chroococcidiopsis polansiana Andersen,"accepted name","Bacteria",
Chroococcidiopsis spinosa Kamat,"accepted name","Bacteria",
Chroococcidiopsis supralittoralis I. Dor, N. Carl & I. Baldinger,"accepted name","Bacteria",
Chroococcidiopsis thermalis Geitler,"accepted name","Bacteria",
Chroococcidiopsis umbratilis I. Dor, N. Carl & I. Baldinger,"accepted name","Bacteria",
Chroococcidiopsis versatilis I. Dor, N. Carl & I. Baldinger,"accepted name","Bacteria",
Chroococcidium gelatinosum Geitler,"accepted name","Bacteria",
Chroococcopsis amethystea (Rosenvinge) Geitler,"accepted name","Bacteria",
Chroococcopsis chroococcoides (Fritsch) Komárek & Anagnostidis,"accepted name","Bacteria",
Chroococcopsis epiphytica Geitler,"accepted name","Bacteria",
Chroococcopsis fluviatilis (Lagerheim) Komárek & Anagnostidis,"accepted name","Bacteria",
Chroococcopsis gigantea Geitler,"accepted name","Bacteria",
Chroococcus aeruginosus Gardner,"accepted name","Bacteria",
Chroococcus alpinus Schmidle,"accepted name","Bacteria",
Chroococcus aphanocapsoides Skuja,"accepted name","Bacteria",
Chroococcus atrochalybeus Hansgirg,"accepted name","Bacteria",
Chroococcus aurantio-fuscus (Kützing) Rabenhorst,"accepted name","Bacteria",
Chroococcus aurantius (Agardh) Wille,"accepted name","Bacteria",
Chroococcus bernardii Van Oye,"accepted name","Bacteria",
Chroococcus catenatus J. Komárek & E. Novelo,"accepted name","Bacteria",
Chroococcus cohaerens (Brébisson) Nägeli,"accepted name","Bacteria",
Chroococcus consociatus Hariot,"accepted name","Bacteria",
Chroococcus constrictus Gardner,"accepted name","Bacteria",
Chroococcus crassus (Kützing) Nägeli,"accepted name","Bacteria",
Chroococcus cronbergae J. Komárek & E. Novelo,"accepted name","Bacteria",
Chroococcus cubicus N.L. Gardner,"accepted name","Bacteria",
Chroococcus cumulatus Bachmann,"accepted name","Bacteria",
Chroococcus decoloratus Migula,"accepted name","Bacteria",
Chroococcus deltoides J. Komárek & E. Novelo,"accepted name","Bacteria",
Chroococcus dimidiatus (Kützing) Nägeli,"accepted name","Bacteria",
Chroococcus dispersus (Keissler) Lemmermann,"accepted name","Bacteria",
Chroococcus distans (G.M. Smith) Komárková-Legnerová & Cronberg,"accepted name","Bacteria",
Chroococcus endophyticus Copeland,"accepted name","Bacteria",
Chroococcus epiphyticus Jao,"accepted name","Bacteria",
Chroococcus ercegovicii Komárek & Anagnostidis,"accepted name","Bacteria",
Chroococcus fuscoviolaceus Hansgirg,"accepted name","Bacteria",
Chroococcus giganteus W. West,"accepted name","Bacteria",
Chroococcus globosus (Elenkin) Hindák,"accepted name","Bacteria",
Chroococcus glomeratus (Meneghini) Forti,"accepted name","Bacteria",
Chroococcus goetzei Schmidle,"accepted name","Bacteria",
Chroococcus gomontii Nygaard,"accepted name","Bacteria",
Chroococcus hansgirgii Schmidle,"accepted name","Bacteria",
Chroococcus heanogloios Gardner,"accepted name","Bacteria",
Chroococcus helveticus Nägeli,"accepted name","Bacteria",
Chroococcus helveticus var. consociato-dispersus Elenkin,"accepted name","Bacteria",
Chroococcus indicus Zeller,"accepted name","Bacteria",
Chroococcus irregularis Huber,"accepted name","Bacteria",
Chroococcus kerguelensis Wille,"accepted name","Bacteria",
Chroococcus limneticus Lemmermann,"accepted name","Bacteria",
Chroococcus lithophilus Ercegovic,"accepted name","Bacteria",
Chroococcus lithophilus var. rotae P. González,"accepted name","Bacteria",
Chroococcus macrococcus (Kützing) Rabenhorst,"accepted name","Bacteria",
Chroococcus macrococcus var. salinarum Hansgirg,"accepted name","Bacteria",
Chroococcus mediocris Gardner,"accepted name","Bacteria",
Chroococcus membraninus (Meneghini) Nägeli,"accepted name","Bacteria",
Chroococcus microcystoideus W. West & G.S. West,"accepted name","Bacteria",
Chroococcus microscopicus J. Komárková-Legnerová & G. Cronberg,"accepted name","Bacteria",
Chroococcus minimus (Keissler) Lemmermann,"accepted name","Bacteria",
Chroococcus minor (Kützing) Nägeli,"accepted name","Bacteria",
Chroococcus minutissimus Gardner,"accepted name","Bacteria",
Chroococcus minutus (Kützing) Nägeli,"accepted name","Bacteria",
Chroococcus mipitanensis (Wooszynska) Geitler,"accepted name","Bacteria",
Chroococcus molischii Schiller,"accepted name","Bacteria",
Chroococcus montanus Hansgirg,"accepted name","Bacteria",
Chroococcus multicoloratus Wood,"accepted name","Bacteria",
Chroococcus muralis Gardner,"accepted name","Bacteria",
Chroococcus mutisii P. González,"accepted name","Bacteria",
Chroococcus obliteratus Richter,"accepted name","Bacteria",
Chroococcus pallidus (Nägeli) Nägeli,"accepted name","Bacteria",
Chroococcus planctonicus Bethge,"accepted name","Bacteria",
Chroococcus polyedriformis Schmidle,"accepted name","Bacteria",
Chroococcus prescottii Drouet & Daily,"accepted name","Bacteria",
Chroococcus pulcherrimus WELCH,"accepted name","Bacteria",
Chroococcus purpureus Snow,"accepted name","Bacteria",
Chroococcus quaternarius Zalessky,"accepted name","Bacteria",
Chroococcus rechingeri Wille,"accepted name","Bacteria",
Chroococcus refractus Wood,"accepted name","Bacteria",
Chroococcus rochei Virieux,"accepted name","Bacteria",
Chroococcus rufescens (Kützing) Nägeli,"accepted name","Bacteria",
Chroococcus sarcinoides Huber,"accepted name","Bacteria",
Chroococcus scherffelianus Kol,"accepted name","Bacteria",
Chroococcus schizodermaticus W. West & G.S. West,"accepted name","Bacteria",
Chroococcus smaragdinus Hauck,"accepted name","Bacteria",
Chroococcus solitarius Eichler,"accepted name","Bacteria",
Chroococcus sonorensis Drouet & Daily,"accepted name","Bacteria",
Chroococcus spelaeus Ercegovic,"accepted name","Bacteria",
Chroococcus splendidus Jao,"accepted name","Bacteria",
Chroococcus submarinus (Hansgirg) Kovácik,"accepted name","Bacteria",
Chroococcus subnudus (Hansgirg) G. Cronberg & J. Komárek,"accepted name","Bacteria",
Chroococcus subsphaericus Gardner,"accepted name","Bacteria",
Chroococcus subtilissimus Skuja,"accepted name","Bacteria",
Chroococcus tenacoides Copeland,"accepted name","Bacteria",
Chroococcus tenax (Kirchner) Hieronymus,"accepted name","Bacteria",
Chroococcus tenax var. boeticus P. González,"accepted name","Bacteria",
Chroococcus thermalis (Meneghini) Nägeli,"accepted name","Bacteria",
Chroococcus turicensis (Nägeli) Hansgirg,"accepted name","Bacteria",
Chroococcus vacuolatus Skuja,"accepted name","Bacteria",
Chroococcus varius A. Braun,"accepted name","Bacteria",
Chroococcus verrucosus Krieger,"accepted name","Bacteria",
Chroococcus violaceus Rabenhorst,"accepted name","Bacteria",
Chroococcus westii Boyle-Petersen,"accepted name","Bacteria",
Chroococcus yellowstonensis Copeland,"accepted name","Bacteria",
Chthonoblastus lyngbyei Kützing,"accepted name","Bacteria",
Chthonoblastus salinus Kützing,"accepted name","Bacteria",
Cladogirvanella cipitensis E. Ott,"accepted name","Bacteria",
Clastidium cylindricum Whelden,"accepted name","Bacteria",
Clastidium nepalense M. Watanabe & Komárek,"accepted name","Bacteria",
Clastidium rivulare (Hansgirg) Hansgirg,"accepted name","Bacteria",
Clastidium setigerum Kirchner,"accepted name","Bacteria",
Clastidium sicyoideum Li,"accepted name","Bacteria",
Coccochloris castagnei (Kuetz.) F. E. Drouet & W. A. Daily,"accepted name","Bacteria",
Coccochloris peniocystis (Kützing) F.E. Drouet & W.A. Daily,"accepted name","Bacteria",
Coccopedia andina Schwabe,"accepted name","Bacteria",
Coccopedia limnetica Troickaja,"accepted name","Bacteria",
Coccopedia turkestanica E. Kiseleva,"accepted name","Bacteria",
Coelomoron microcystoides Komárek,"accepted name","Bacteria",
Coelomoron minimum (Bernard) J. Komárková-Legnerová & R. Tavera,"accepted name","Bacteria",
Coelomoron pusillum (Van Goor) Komárek,"accepted name","Bacteria",
Coelomoron regulare Buell,"accepted name","Bacteria",
Coelomoron tropicale P.A.C. Senna, A.C. Peres & J. Komárek,"accepted name","Bacteria",
Coelomoron vestitum Komárek,"accepted name","Bacteria",
Coelosphaeriopsis chlamydocystis (Skuja) Komárek & Anagnostidis,"accepted name","Bacteria",
Coelosphaeriopsis halophila Lemmermann,"accepted name","Bacteria",
Coelosphaerium aerugineum Lemmermann,"accepted name","Bacteria",
Coelosphaerium anomalum (Bennet) de Toni & Levi,"accepted name","Bacteria",
Coelosphaerium compositum Liebetanz,"accepted name","Bacteria",
Coelosphaerium confertum W. West & G.S. West,"accepted name","Bacteria",
Coelosphaerium dubium Grunow,"accepted name","Bacteria",
Coelosphaerium evidenter-marginatum M. T. de P. Azevedo & C. L. Sant'Anna,"accepted name","Bacteria",
Coelosphaerium geitleri Schiller,"accepted name","Bacteria",
Coelosphaerium goetzei Schmidle,"accepted name","Bacteria",
Coelosphaerium kuetzingianum Nägeli,"accepted name","Bacteria",
Coelosphaerium limnicolum Lund,"accepted name","Bacteria",
Coelosphaerium minutissimum Lemmermann,"accepted name","Bacteria",
Coelosphaerium natans Lemmermann,"accepted name","Bacteria",
Coelosphaerium punctatum (Nägeli) Playfair,"accepted name","Bacteria",
Coelosphaerium punctiferum J. Komárek & J. Komárková-Legnerová,"accepted name","Bacteria",
Coelosphaerium subarcticum J. Komárek & J. Komárková-Legnerová,"accepted name","Bacteria",
Coleodesmium wrangelii (C. Agardh) Borzi,"accepted name","Bacteria",
Colteronema funebre Copeland,"accepted name","Bacteria",
Conophyton concellosum Y. Z. Liang & R. C. Tsao,"accepted name","Bacteria",
Conophyton lijiadunense R. C. Tsao & Y. Z. Liang,"accepted name","Bacteria",
Conophyton vindhyaense R.C. Misra, S.N. Singh & S. Kumar,"accepted name","Bacteria",
Coprosira brebissonii Kützing,"accepted name","Bacteria",
Crinalium endophyticum Crow,"accepted name","Bacteria",
Crinalium epipsammum de Winder, Stal & Mur,"accepted name","Bacteria",
Cyanarcus hamiformis A. Pascher,"accepted name","Bacteria",
Cyanoarbor rupestris C.Z. Wang,"accepted name","Bacteria",
Cyanobacterium cedrorum (Sauvageau) Komárek, Kopecky & Cepák,"accepted name","Bacteria",
Cyanobacterium crassiusculum (Skuja) J. Komárek, J. Kopeck & V. Cepák,"accepted name","Bacteria",
Cyanobacterium diachloros (Skuja) J. Komárek, J. Kopeck & V. Cepák,"accepted name","Bacteria",
Cyanobacterium formosanum J. Komárek,"accepted name","Bacteria",
Cyanobacterium minervae (J.J. Copeland) J. Komárek, J. Kopeck & V. Cepák,"accepted name","Bacteria",
Cyanobacterium notatum (Skuja) J. Komárek, J. Kopeck & V. Cepák,"accepted name","Bacteria",
Cyanobacterium stanieri R. Rippka & G. Cohen-Bazire,"accepted name","Bacteria",
Cyanobacterium synechococcoides J. Komárek,"accepted name","Bacteria",
Cyanobium amethystinum (J.J. Copeland) J. Komárek, J. Kopeck & V. Cepák,"accepted name","Bacteria",
Cyanobium bacillare (Butcher) J. Komárek, J. Kopeck & V. Cepák,"accepted name","Bacteria",
Cyanobium diatomicola (Geitler) J. Komárek, J. Kopeck & V. Cepák,"accepted name","Bacteria",
Cyanobium eximium (J.J. Copeland) J. Komárek, J. Kopeck & V. Cepák,"accepted name","Bacteria",
Cyanobium gaarderi (Ålvik) J. Komárek, J. Kopeck & V. Cepák,"accepted name","Bacteria",
Cyanobium gracile R. Rippka & G. Cohen-Bazire,"accepted name","Bacteria",
Cyanobium oceanicum (Hall & Claus) J. Komárek, J. Kopeck & V. Cepák,"accepted name","Bacteria",
Cyanobium parvum (Migula) J. Komárek, J. Kopeck & V. Cepák,"accepted name","Bacteria",
Cyanobium plancticum (G. Drews, H. Prauser, & D. Uhlmann) J. Komárek, J. Kopeck & V. Cepák,"accepted name","Bacteria",
Cyanobium roseum (J.J. Copeland) J. Komárek, J. Kopeck & V. Cepák,"accepted name","Bacteria",
Cyanobium rubescens (T.P. Chang) J. Komárek, J. Kopeck & V. Cepák,"accepted name","Bacteria",
Cyanobium virga-rosea (T.P. Chang) J. Komárek, J. Kopeck & V. Cepák,"accepted name","Bacteria",
Cyanobium waterburyi J. Komárek,"accepted name","Bacteria",
Cyanobotrys lambinonii L. Hoffmann,"accepted name","Bacteria",
Cyanocatena bicudoi J.J. Ramírez,"accepted name","Bacteria",
Cyanocatena planctonica Hindák,"accepted name","Bacteria",
Cyanocystis aquae-dulcis (Reinsch) Kann,"accepted name","Bacteria",
Cyanocystis clavata (Setchell & Gardner) G. Hällfors,"accepted name","Bacteria",
Cyanocystis croatica (Pevalek) Komárek & Anagnostidis,"accepted name","Bacteria",
Cyanocystis farlowii (Börgesen) Komárek & Anagnostidis,"accepted name","Bacteria",
Cyanocystis flahaultii (Sauvageau) Komárek & Anagnostidis,"accepted name","Bacteria",
Cyanocystis itzigsohniana Rabenhorst, pro synon.,"accepted name","Bacteria",
Cyanocystis mexicana G. Montejano, M. Gold & J. Komárek,"accepted name","Bacteria",
Cyanocystis minima (Geitler) Komárek & Anagnostidis,"accepted name","Bacteria",
Cyanocystis olivacea (Reinsch) Komárek & Anagnostidis,"accepted name","Bacteria",
Cyanocystis pacifica (Setchell & Gardner) Komárek & Anagnostidis,"accepted name","Bacteria",
Cyanocystis parva Conrad,"accepted name","Bacteria",
Cyanocystis plectonematis (Frémy) Komárek & Anagnostidis,"accepted name","Bacteria",
Cyanocystis prasina (Reinsch) Komárek & Anagnostidis,"accepted name","Bacteria",
Cyanocystis pseudoxenococcoides (Bourrelly) Bourrelly,"accepted name","Bacteria",
Cyanocystis sphaeroidea (Setchell & Gardner) Komárek & Anagnostidis,"accepted name","Bacteria",
Cyanocystis tatrensis (Starmach) Komárek & Anagnostidis,"accepted name","Bacteria",
Cyanocystis valiae-allorgei (Bourrelly) Bourrelly,"accepted name","Bacteria",
Cyanocystis versicolor Borzi,"accepted name","Bacteria",
Cyanocystis violacea (P.L. Crouan & H.M. Crouan) Komárek & Anagnostidis,"accepted name","Bacteria",
Cyanocystis xenococcoides (Geitler) Compère,"accepted name","Bacteria",
Cyanocystis xenococcoides f. minor Geitler,"accepted name","Bacteria",
Cyanoderma bradypii (Kuhn) Weber-van Bosse,"accepted name","Bacteria",
Cyanoderma laminariae (Setchell & Gardner) Komárek & Anagnostidis,"accepted name","Bacteria",
Cyanoderma lineare (Setchell & Gardner) Komárek & Anagnostidis,"accepted name","Bacteria",
Cyanoderma pilicola (D.E. Wujek & P. Timpano) M.J. Wynne,"accepted name","Bacteria",
Cyanoderma subimmersum (Setchell & Gardner) Komárek & Anagnostidis,"accepted name","Bacteria",
Cyanodermatium fluminense (Fritsch) Komárek & Anagnostidis,"accepted name","Bacteria",
Cyanodermatium gelatinosum Geitler,"accepted name","Bacteria",
Cyanodermatium gigas (Geitler) Komárek & Anagnostidis,"accepted name","Bacteria",
Cyanodermatium violaceum Geitler,"accepted name","Bacteria",
Cyanodictyon endophyticum Pascher,"accepted name","Bacteria",
Cyanodictyon filiforme J. Komárková-Legnerová & G. Cronberg,"accepted name","Bacteria",
Cyanodictyon iac G. Cronberg & J. Komárek,"accepted name","Bacteria",
Cyanodictyon imperfectum Cronberg & Weibull,"accepted name","Bacteria",
Cyanodictyon planctonicum B. Hickel,"accepted name","Bacteria",
Cyanodictyon planctonicum B. Meyer,"accepted name","Bacteria",
Cyanodictyon reticulatum (Lemmermann) Geitler,"accepted name","Bacteria",
Cyanodictyon tropicale P.A.C. Senna, A. Delazari & C.L. Sant'Anna,"accepted name","Bacteria",
Cyanodictyon tubiforme Cronberg,"accepted name","Bacteria",
Cyanodictyon turfosum Lederer,"accepted name","Bacteria",
Cyanogastrum variabile Schiller,"accepted name","Bacteria",
Cyanogranis basifixa Hindák,"accepted name","Bacteria",
Cyanogranis ferruginea (Wawrik) Hindák,"accepted name","Bacteria",
Cyanokybus venezuelae Schiller,"accepted name","Bacteria",
Cyanonephron styloides Hickel,"accepted name","Bacteria",
Cyanophanon minus Geitler,"accepted name","Bacteria",
Cyanophanon mirabile Geitler,"accepted name","Bacteria",
Cyanosaccus aegeus Anagnostidis & Pantazidou,"accepted name","Bacteria",
Cyanosaccus atticus K. Anagnostidis & A. Pantazidou,"accepted name","Bacteria",
Cyanosaccus piriformis Lukas & Golubic,"accepted name","Bacteria",
Cyanosarcina burmensis (Skuja) Kovácik,"accepted name","Bacteria",
Cyanosarcina chroococcoides (Geitler) Kovácik,"accepted name","Bacteria",
Cyanosarcina ferruginea M. Watanabe & Komárek,"accepted name","Bacteria",
Cyanosarcina fontana Kovácik,"accepted name","Bacteria",
Cyanosarcina gelatinosa (Emoto & Yoneda) Kovácik,"accepted name","Bacteria",
Cyanosarcina huebeliorum Komárek & Anagnostidis,"accepted name","Bacteria",
Cyanosarcina littoralis (Schwabe) Kovácik,"accepted name","Bacteria",
Cyanosarcina parthenonensis Anagnostidis,"accepted name","Bacteria",
Cyanosarcina regularis (Geitler) Komárek & Anagnostidis,"accepted name","Bacteria",
Cyanosarcina spectabilis (Geitler) Kovácik,"accepted name","Bacteria",
Cyanosarcina thalassia K. Anagnostidis & A. Pantazidou,"accepted name","Bacteria",
Cyanosarcina thermalis (Hindák) Kovácik,"accepted name","Bacteria",
Cyanostylon gelatinosus M. T. P. Azevedo & C. L. Sant'Anna,"accepted name","Bacteria",
Cyanostylon giganteum Liang,"accepted name","Bacteria",
Cyanostylon microcystoides Geitler,"accepted name","Bacteria",
Cyanostylon ovoideum Skuja,"accepted name","Bacteria",
Cyanostylon plancticum F. Hindák,"accepted name","Bacteria",
Cyanostylon purpureum Chu & Chen,"accepted name","Bacteria",
Cyanostylon sinense Chu,"accepted name","Bacteria",
Cyanostylon sinicum (Ley) Bourrelly,"accepted name","Bacteria",
Cyanotetras aerotopa Komárek & Komárková-Legnerová,"accepted name","Bacteria",
Cyanotetras crucigenielloides Komárek,"accepted name","Bacteria",
Cyanotetras fusca F. Hindák,"accepted name","Bacteria",
Cyanothamnos plancticus G. Cronberg,"accepted name","Bacteria",
Cyanothece aeruginosa (Nägeli) Komàrek,"accepted name","Bacteria",
Cyanothece epiphytica M. Watanabe & Komárek,"accepted name","Bacteria",
Cyanothece halobia M. Roussomoustakaki & K. Anagnostidis,"accepted name","Bacteria",
Cyanothece lineata Komárek & Komárková-Legnerová,"accepted name","Bacteria",
Cyanothece major (Schröter) Komárek,"accepted name","Bacteria",
Cyanothece shiloi (Campbell & Golubic) Komárek & Anagnostidis,"accepted name","Bacteria",
Cyanothrix anabaeniformis Kiselev,"accepted name","Bacteria",
Cyanothrix caspica Kiselev,"accepted name","Bacteria",
Cyanothrix cavanillesii Gonzalez Guerrero,"accepted name","Bacteria",
Cyanothrix cavanillesii P. González,"accepted name","Bacteria",
Cyanothrix gardneri (Frémy) Kiselev,"accepted name","Bacteria",
Cyanothrix primaria Gardner,"accepted name","Bacteria",
Cyanothrix willei Gardner,"accepted name","Bacteria",
Cylindrospermopsis africana J. Komárek & H. Kling,"accepted name","Bacteria",
Cylindrospermopsis catemaco J. Komárková-Legnerová & R. Tavera,"accepted name","Bacteria",
Cylindrospermopsis cuspis J. Komárek & H. Kling,"accepted name","Bacteria",
Cylindrospermopsis raciborskii (Woloszynska) Seenaya & Subba Raju,"accepted name","Bacteria",
Cylindrospermum alatosporum F.E. Fritsch,"accepted name","Bacteria",
Cylindrospermum catenatum (Ralfs) Bornet & Flahault,"accepted name","Bacteria",
Cylindrospermum caucasicum Woronichin,"accepted name","Bacteria",
Cylindrospermum ecballiisporum Komárek,"accepted name","Bacteria",
Cylindrospermum fluviaticum Schkorbatow,"accepted name","Bacteria",
Cylindrospermum goetzei Schmidle,"accepted name","Bacteria",
Cylindrospermum goetzei var. binum Borge,"accepted name","Bacteria",
Cylindrospermum indentatum G.S. West,"accepted name","Bacteria",
Cylindrospermum licheniforme (Bory) Kützing ex Bornet & Flahault,"accepted name","Bacteria",
Cylindrospermum majus Kützing,"accepted name","Bacteria",
Cylindrospermum majus var. pellucida (Hansgirg) Forti,"accepted name","Bacteria",
Cylindrospermum marchicum Lemmermann,"accepted name","Bacteria",
Cylindrospermum michailovskoense Elenkin,"accepted name","Bacteria",
Cylindrospermum minimum G.S. West,"accepted name","Bacteria",
Cylindrospermum minutissimum Collins,"accepted name","Bacteria",
Cylindrospermum muscicola (Kützing) ex Bornet & Flahault,"accepted name","Bacteria",
Cylindrospermum punctatum Woronichin,"accepted name","Bacteria",
Cylindrospermum rectangulare Playfair,"accepted name","Bacteria",
Cylindrospermum rectangulare var. parvicellula Playfair,"accepted name","Bacteria",
Cylindrospermum stagnale (Kützing) Bornet & Flahault,"accepted name","Bacteria",
Cylindrospermum stagnale var. australe Playfair,"accepted name","Bacteria",
Cylindrospermum stagnale var. minor Tilden,"accepted name","Bacteria",
Cylindrospermum trichotospermum Frémy,"accepted name","Bacteria",
Cylindrospermum tropicum W. West & G.S. West,"accepted name","Bacteria",
Cylindrospermum vouki Pevalek,"accepted name","Bacteria",
Dactylococcopsis acicilularis Lemmermann,"accepted name","Bacteria",
Dactylococcopsis aciclularis ,"accepted name","Bacteria",
Dactylococcopsis aciclularis var. grandis Frémy,"accepted name","Bacteria",
Dactylococcopsis antarctica Fritsch,"accepted name","Bacteria",
Dactylococcopsis libyca Marchesoni,"accepted name","Bacteria",
Dactylococcopsis magna Bharadwaja,"accepted name","Bacteria",
Dactylococcopsis montana W. West & G.S. West,"accepted name","Bacteria",
Dactylococcopsis pectinatellophila W. West,"accepted name","Bacteria",
Dactylococcopsis rhaphidioides Hansgirg,"accepted name","Bacteria",
Dalmatella anomala Ercegovic,"accepted name","Bacteria",
Dalmatella buaensis Ercegovic,"accepted name","Bacteria",
Dalmatella littoralis Ercegovic,"accepted name","Bacteria",
Dalmatella polyformis Ercegovic,"accepted name","Bacteria",
Dalmatella violacea Ercegovic,"accepted name","Bacteria",
Dasygloea amorpha Thwaites ex Gomont,"accepted name","Bacteria",
Dasygloea brasiliensis (P. A. C. Senna & L. V. Ferreira) P. A. C. Senna & J. Komárek,"accepted name","Bacteria",
Dermocarpa acervata (Setchell & Gardner) Pham-Hoàng Hô,"accepted name","Bacteria",
Dermocarpa biscayensis Sauvageau,"accepted name","Bacteria",
Dermocarpa cavanillesiana P. González,"accepted name","Bacteria",
Dermocarpa chaetomorphae (Setchell & Gardner) P.C. Silva,"accepted name","Bacteria",
Dermocarpa cladophorae (Tilden) P.Silva,"accepted name","Bacteria",
Dermocarpa cuspidata (Reinsch) Geitler,"accepted name","Bacteria",
Dermocarpa depressa W. West & G.S. West,"accepted name","Bacteria",
Dermocarpa elliptica Skvorcov,"accepted name","Bacteria",
Dermocarpa enteromorphae Anand,"accepted name","Bacteria",
Dermocarpa fossae Fjerdingstad,"accepted name","Bacteria",
Dermocarpa gaditana P. González,"accepted name","Bacteria",
Dermocarpa gardneriana Drouet,"accepted name","Bacteria",
Dermocarpa hollenbergii Drouet,"accepted name","Bacteria",
Dermocarpa incrustans Batters,"accepted name","Bacteria",
Dermocarpa kerneri (Hansgirg) Hansgirg,"accepted name","Bacteria",
Dermocarpa kerneri var. tropica J.A. Rino,"accepted name","Bacteria",
Dermocarpa laysanensis (Lemmermann) P.Silva,"accepted name","Bacteria",
Dermocarpa marchantae Setchell & N.L. Gardner,"accepted name","Bacteria",
Dermocarpa minuta Drouet,"accepted name","Bacteria",
Dermocarpa orbicularis F. Miranda,"accepted name","Bacteria",
Dermocarpa prasinia (Reinsch) Bornet & Thur.,"accepted name","Bacteria",
Dermocarpa reinschii Setchell & N.L. Gardner,"accepted name","Bacteria",
Dermocarpa rosea (Reinsch) Batters,"accepted name","Bacteria",
Dermocarpa rosea var. major (Hansgirg) Hansgirg ex Forti,"accepted name","Bacteria",
Dermocarpa schousboei (Thuret) Bornet,"accepted name","Bacteria",
Dermocarpa setchellii Drouet,"accepted name","Bacteria",
Dermocarpa simulans Setchell & Gardner,"accepted name","Bacteria",
Dermocarpa smaragdina (Reinsch) Tilden,"accepted name","Bacteria",
Dermocarpa solheimii Drouet,"accepted name","Bacteria",
Dermocarpa solitaria Collins & Harvey,"accepted name","Bacteria",
Dermocarpa sorediformis (Reinsch) Geitler,"accepted name","Bacteria",
Dermocarpa spaerica ,"accepted name","Bacteria",
Dermocarpa spaerica var. galapagensis Setchell & Gardner,"accepted name","Bacteria",
Dermocarpa strangulata Sauvageau,"accepted name","Bacteria",
Dermocarpa suffulta Setchell & N.L. Gardner,"accepted name","Bacteria",
Dermocarpa vickersiae Collins,"accepted name","Bacteria",
Dermocarpa willei (Gardner) P.Silva,"accepted name","Bacteria",
Dermocarpella gardneri H. León-Tejera & G. Montejano,"accepted name","Bacteria",
Dermocarpella hemisphaerica (Lemmermann) Lemmermann,"accepted name","Bacteria",
Dermocarpella hemisphaerica Lemmermann,"accepted name","Bacteria",
Dermocarpella protea (Setchell & Gardner) Komárek & Anagnostidis,"accepted name","Bacteria",
Dermocarpella stellata H. León-Tejera & G. Montejano,"accepted name","Bacteria",
Desmonema wrangelii (C. Agardh) Bornet & Flahault,"accepted name","Bacteria",
Desmosiphon maculans Borzi,"accepted name","Bacteria",
Dichothrix baueriana (Grunow) Bornet & Flahault,"accepted name","Bacteria",
Dichothrix bornetiana M.A. Howe,"accepted name","Bacteria",
Dichothrix calcarea Tilden,"accepted name","Bacteria",
Dichothrix catalaunica P. González,"accepted name","Bacteria",
Dichothrix cavanillesii P. González,"accepted name","Bacteria",
Dichothrix chungii Gardner,"accepted name","Bacteria",
Dichothrix compacta Bornet & Flahault,"accepted name","Bacteria",
Dichothrix compacta var. calcarata Woronichin,"accepted name","Bacteria",
Dichothrix fucicola (Kützing) Bornet & Flahault,"accepted name","Bacteria",
Dichothrix fusca F.E. Fritsch,"accepted name","Bacteria",
Dichothrix gypsophila (Kützing) Bornet & Flahault,"accepted name","Bacteria",
Dichothrix interrupta W. West & G.S. West,"accepted name","Bacteria",
Dichothrix meneghiniana (Kützing) Forti,"accepted name","Bacteria",
Dichothrix minima Setchell & N.L. Gardner,"accepted name","Bacteria",
Dichothrix montana Tilden,"accepted name","Bacteria",
Dichothrix olivacea Bornet & Flahault,"accepted name","Bacteria",
Dichothrix orsiniana (Kützing) Bornet & Flahault,"accepted name","Bacteria",
Dichothrix orsiniana var. africana Frémy,"accepted name","Bacteria",
Dichothrix penicillata Zanardini,"accepted name","Bacteria",
Dichothrix rupicola Collins,"accepted name","Bacteria",
Dichothrix seriata Setchell & N.L. Gardner,"accepted name","Bacteria",
Dichothrix spiralis F.E. Fritsch,"accepted name","Bacteria",
Dichothrix subdichotoma Woronichin,"accepted name","Bacteria",
Dichothrix utahensis Tilden,"accepted name","Bacteria",
Dichothrix willei Gardner,"accepted name","Bacteria",
Dicothrix spiralis Fritsch,"accepted name","Bacteria",
Diplocolon codii Batters,"accepted name","Bacteria",
Diplocolon heppii Nägeli,"accepted name","Bacteria",
Doliocatella formosa Geitler,"accepted name","Bacteria",
Dzensia salina Voronichin,"accepted name","Bacteria",
Endospora bicoccus Gardner,"accepted name","Bacteria",
Endospora mellea Gardner,"accepted name","Bacteria",
Endospora nigra Gardner,"accepted name","Bacteria",
Endospora olivacea Gardner,"accepted name","Bacteria",
Entophysalis atrata R. Tavera & J. Komárek,"accepted name","Bacteria",
Entophysalis atroviolacea Novácek,"accepted name","Bacteria",
Entophysalis brebissonii (Meneghini) Drouet & Daily,"accepted name","Bacteria",
Entophysalis chlorophora Gardner,"accepted name","Bacteria",
Entophysalis collinsii De Toni,"accepted name","Bacteria",
Entophysalis conferta (Kützing) F.E. Drouet & W.A. Daily,"accepted name","Bacteria",
Entophysalis cornuana Sauvageau,"accepted name","Bacteria",
Entophysalis crustacea (J. Agardh) Drouet & Daily,"accepted name","Bacteria",
Entophysalis cryptarum (Farlow) Drouet,"accepted name","Bacteria",
Entophysalis deusta (Meneghini) F.E. Drouet & W.A. Daily,"accepted name","Bacteria",
Entophysalis elongata (Wille) Drouet & Daily,"accepted name","Bacteria",
Entophysalis granulosa Kützing,"accepted name","Bacteria",
Entophysalis lemaniae (C. Agardh) Drouet & Daily,"accepted name","Bacteria",
Entophysalis lemaniae f. lemaniae,"accepted name","Bacteria",
Entophysalis lithophila R. Tavera & J. Komárek,"accepted name","Bacteria",
Entophysalis magnoliae Farlow,"accepted name","Bacteria",
Entophysalis maior Ercegovic,"accepted name","Bacteria",
Entophysalis major Ercegovic,"accepted name","Bacteria",
Entophysalis marginalis Hollenberg,"accepted name","Bacteria",
Entophysalis papillosa (Kützing) Drouet & Daily,"accepted name","Bacteria",
Entophysalis perrieri Frémy,"accepted name","Bacteria",
Entophysalis robusta Chu,"accepted name","Bacteria",
Entophysalis rubra M. Watanabe & Komárek,"accepted name","Bacteria",
Entophysalis samoënsis Wille,"accepted name","Bacteria",
Entophysalis sinensis Chu,"accepted name","Bacteria",
Entophysalis violacea Weber-van Bosse,"accepted name","Bacteria",
Entophysalis weningeri Bourrelly,"accepted name","Bacteria",
Entophysalis willei Gardner,"accepted name","Bacteria",
Entophysalis zonata Gardner,"accepted name","Bacteria",
Eoplectonema minimum X. X. Liu,"accepted name","Bacteria",
Epigloeosphaera filamentosa Komárek & Cronberg,"accepted name","Bacteria",
Epigloeosphaera glebulenta (Zalessky) J. Komárková-Legnerová,"accepted name","Bacteria",
Epilithia adriatica A. Ercegovic,"accepted name","Bacteria",
Ercegovicia litoralis (Ercegovic) de Toni,"accepted name","Bacteria",
Eucapsis alpina Clements & Schantz,"accepted name","Bacteria",
Eucapsis alpina f. major Poljanskij,"accepted name","Bacteria",
Eucapsis alpina f. violacea Thomasson,"accepted name","Bacteria",
Eucapsis alpina var. maior Prescott,"accepted name","Bacteria",
Eucapsis alpina var. maior Schwabe,"accepted name","Bacteria",
Eucapsis carpatica J. Komárek & F. Hindák,"accepted name","Bacteria",
Eucapsis himalayensis M. Watanabe & Komárek,"accepted name","Bacteria",
Eucapsis minor (Skuja) Elenkin,"accepted name","Bacteria",
Eucapsis minuta Fritsch,"accepted name","Bacteria",
Eucapsis parallelepipedon (Schmidle) J. Komárek & F. Hindák,"accepted name","Bacteria",
Eucapsis salina Gonzalez-Guerrero,"accepted name","Bacteria",
Eucapsis salina P. González,"accepted name","Bacteria",
Eucapsis starmachii J. Komárek & F. Hindák,"accepted name","Bacteria",
Eucapsis terrestris Akiyama,"accepted name","Bacteria",
Fischerella ambigua (Nägeli) Gomont,"accepted name","Bacteria",
Fischerella caucasica Woronichin,"accepted name","Bacteria",
Fischerella cossyrensis (Borzì) K. Anagnostidis & J. Komárek,"accepted name","Bacteria",
Fischerella epiphytica Ghose,"accepted name","Bacteria",
Fischerella laminosus (Cohn) Castenholz,"accepted name","Bacteria",
Fischerella letestui Frémy,"accepted name","Bacteria",
Fischerella maior Gomont,"accepted name","Bacteria",
Fischerella moniliformis Frémy,"accepted name","Bacteria",
Fischerella moniliformis f. stigonematoides Frémy,"accepted name","Bacteria",
Fischerella moniliformis f. veterascens Frémy,"accepted name","Bacteria",
Fischerella muscicola (Thuret) Gomont,"accepted name","Bacteria",
Fischerella muscicola var. minor Boye Petersen,"accepted name","Bacteria",
Fischerella thermalis (Schwabe) Gomont,"accepted name","Bacteria",
Fischerella thermalis var. mucosa Lemmermann,"accepted name","Bacteria",
Fischerella tissenrantii Frémy,"accepted name","Bacteria",
Fortiea caucasica (Elenkin) De Toni,"accepted name","Bacteria",
Fremyella diplosiphon (Bornet & Flahault) Drouet,"accepted name","Bacteria",
Gaillardotella natans (Hedwig) Bory de St. -Vincent,"accepted name","Bacteria",
Gardnerula corymbosa (Harvey) De Toni,"accepted name","Bacteria",
Gardnerula spongiosa (Zanardini) Tsedng & Hua,"accepted name","Bacteria",
Gardnerula tenuissima Tseng & Hua, nom. inval.,"accepted name","Bacteria",
Geitleria calcarea Friedmann,"accepted name","Bacteria",
Geitleribactron crassum M. Gold-Morgan, G. Montejano & J. Komárek,"accepted name","Bacteria",
Geitleribactron periphyticum Komárek,"accepted name","Bacteria",
Geitleribactron subaequale (Geitler) Komárek,"accepted name","Bacteria",
Geitlerinema acus (J. Copeland) Anagnostidis,"accepted name","Bacteria",
Geitlerinema acutissimum (H. Kufferath) Anagnostidis,"accepted name","Bacteria",
Geitlerinema amphibium (C. Agardh) Anagnostidis,"accepted name","Bacteria",
Geitlerinema calcuttense (Biswas) Anagnostidis,"accepted name","Bacteria",
Geitlerinema carotinosum (Geitler) Anagnostidis,"accepted name","Bacteria",
Geitlerinema claricentrosum (Gardner) Anagnostidis,"accepted name","Bacteria",
Geitlerinema codii I. Umezaki & M. Watanabe,"accepted name","Bacteria",
Geitlerinema deflexum (W. West & G.S. West) Anagnostidis,"accepted name","Bacteria",
Geitlerinema earlei (Gardner) Anagnostidis,"accepted name","Bacteria",
Geitlerinema exile (Skuja) Anagnostidis,"accepted name","Bacteria",
Geitlerinema ionicum (Skuja) Anagnostidis,"accepted name","Bacteria",
Geitlerinema jasorvense (Vouk) Anagnostidis,"accepted name","Bacteria",
Geitlerinema lemmermannii (Woloszynska) Anagnostidis,"accepted name","Bacteria",
Geitlerinema numidicum (Gomont) Anagnostidis,"accepted name","Bacteria",
Geitlerinema peronides (Skuja) I. Umezaki & M. Watanabe,"accepted name","Bacteria",
Geitlerinema pseudacutissimum (Geitler) Anagnostidis,"accepted name","Bacteria",
Geitlerinema splendidum (Greville) Anagnostidis,"accepted name","Bacteria",
Geitlerinema uncinatum I. Umezaki & M. Watanabe,"accepted name","Bacteria",
Geitlerinema unigranulatum (R. N. Singh) J. Komárek & M. T. P. Azevedo,"accepted name","Bacteria",
Ghoshia bifurcata J. Mandal & P. K. Maithy,"accepted name","Bacteria",
Gloeobacter violaceus Rippka et al.,"accepted name","Bacteria",
Gloeocapsa acervata Gardner,"accepted name","Bacteria",
Gloeocapsa aeruginosa Kützing,"accepted name","Bacteria",
Gloeocapsa africana Cholnoky,"accepted name","Bacteria",
Gloeocapsa alpicola (Lyngbye) Bornet,"accepted name","Bacteria",
Gloeocapsa alpina (Nägeli) Brand,"accepted name","Bacteria",
Gloeocapsa ampla Kützing,"accepted name","Bacteria",
Gloeocapsa ampla Vorce,"accepted name","Bacteria",
Gloeocapsa arenaria (Hassall) Rabenhorst,"accepted name","Bacteria",
Gloeocapsa atrata Kützing,"accepted name","Bacteria",
Gloeocapsa attingens Schiller,"accepted name","Bacteria",
Gloeocapsa aurata Stizenberger,"accepted name","Bacteria",
Gloeocapsa bahamensis Collins,"accepted name","Bacteria",
Gloeocapsa biformis Ercegovic,"accepted name","Bacteria",
Gloeocapsa bituminosa (Bory) Kützing,"accepted name","Bacteria",
Gloeocapsa botryoides Kützing,"accepted name","Bacteria",
Gloeocapsa calcarea Tilden,"accepted name","Bacteria",
Gloeocapsa calcicola Gardner,"accepted name","Bacteria",
Gloeocapsa caldariorum Rabenhorst,"accepted name","Bacteria",
Gloeocapsa cartilaginea Gardner,"accepted name","Bacteria",
Gloeocapsa compacta Kützing,"accepted name","Bacteria",
Gloeocapsa compacta var. coeruleoatra Novácek,"accepted name","Bacteria",
Gloeocapsa conglomerata Kützing,"accepted name","Bacteria",
Gloeocapsa conspicua Reinsch,"accepted name","Bacteria",
Gloeocapsa coracina Kützing,"accepted name","Bacteria",
Gloeocapsa crepidinum Thuret,"accepted name","Bacteria",
Gloeocapsa cryptococcoides Kützing,"accepted name","Bacteria",
Gloeocapsa decorticans (A. Braun) Richter,"accepted name","Bacteria",
Gloeocapsa didyma (Kützing) Kützing,"accepted name","Bacteria",
Gloeocapsa dirumpens Beck-Mannagetta,"accepted name","Bacteria",
Gloeocapsa dubia Wartmann,"accepted name","Bacteria",
Gloeocapsa endocodia Vouk,"accepted name","Bacteria",
Gloeocapsa fusco-lutea (Nägeli) Kützing,"accepted name","Bacteria",
Gloeocapsa gelatinosa (Meneghini) Kützing,"accepted name","Bacteria",
Gloeocapsa geminata Kützing,"accepted name","Bacteria",
Gloeocapsa gigas W. West & G.S. West,"accepted name","Bacteria",
Gloeocapsa granosa (Berkeley) Kützing,"accepted name","Bacteria",
Gloeocapsa haematodes Kützing,"accepted name","Bacteria",
Gloeocapsa holstii Hieronymus,"accepted name","Bacteria",
Gloeocapsa ianthina Nägeli,"accepted name","Bacteria",
Gloeocapsa incrustata Chu,"accepted name","Bacteria",
Gloeocapsa juliana (Meneghini) Kützing,"accepted name","Bacteria",
Gloeocapsa kuetzingiana Nägeli,"accepted name","Bacteria",
Gloeocapsa lignicola Rabenhorst,"accepted name","Bacteria",
Gloeocapsa livida (Carmichael) Kützing,"accepted name","Bacteria",
Gloeocapsa magma (Brébisson) Hollerbach,"accepted name","Bacteria",
Gloeocapsa mellea (Meneghini) Kützing,"accepted name","Bacteria",
Gloeocapsa minutula Gardner,"accepted name","Bacteria",
Gloeocapsa monococca Kützing,"accepted name","Bacteria",
Gloeocapsa multisphaerica Gardner,"accepted name","Bacteria",
Gloeocapsa myxophila Beck-Mannagetta,"accepted name","Bacteria",
Gloeocapsa nigra (Meneghini) Grunow,"accepted name","Bacteria",
Gloeocapsa nigrescens Nägeli,"accepted name","Bacteria",
Gloeocapsa nigrescens f. vitrea Novácek,"accepted name","Bacteria",
Gloeocapsa novacekii Komárek & Anagnotidis,"accepted name","Bacteria",
Gloeocapsa ocellata Rabenhorst,"accepted name","Bacteria",
Gloeocapsa opaca Nägeli,"accepted name","Bacteria",
Gloeocapsa opaca var. pellucida Nägeli,"accepted name","Bacteria",
Gloeocapsa ovalis Gardner,"accepted name","Bacteria",
Gloeocapsa paroliniana Wille,"accepted name","Bacteria",
Gloeocapsa peniocystis Kützing,"accepted name","Bacteria",
Gloeocapsa polydermatica Kützing,"accepted name","Bacteria",
Gloeocapsa punctata Nägeli,"accepted name","Bacteria",
Gloeocapsa purpurea Kützing,"accepted name","Bacteria",
Gloeocapsa quaternata (Brébisson) Kützing,"accepted name","Bacteria",
Gloeocapsa ralfsiana (Harvey) Kützing,"accepted name","Bacteria",
Gloeocapsa ralfsii (Harvey) Kützing,"accepted name","Bacteria",
Gloeocapsa reicheltii Richter,"accepted name","Bacteria",
Gloeocapsa rosea Kützing,"accepted name","Bacteria",
Gloeocapsa rubicunda Kützing,"accepted name","Bacteria",
Gloeocapsa rupestris Kützing,"accepted name","Bacteria",
Gloeocapsa rupicola Kützing,"accepted name","Bacteria",
Gloeocapsa salina Hansgirg,"accepted name","Bacteria",
Gloeocapsa sanguinea (C. Agardh) Kützing,"accepted name","Bacteria",
Gloeocapsa sanguinolenta Kützing,"accepted name","Bacteria",
Gloeocapsa saxicola Wartmann,"accepted name","Bacteria",
Gloeocapsa scopulorum Nägeli,"accepted name","Bacteria",
Gloeocapsa shuttleworthiana Kützing,"accepted name","Bacteria",
Gloeocapsa siderochlamys (Skuja) Starmach,"accepted name","Bacteria",
Gloeocapsa sparsa Wood,"accepted name","Bacteria",
Gloeocapsa sphaerica Gardner,"accepted name","Bacteria",
Gloeocapsa squamulosa Brébisson,"accepted name","Bacteria",
Gloeocapsa stegophila (Itzigsohn) Rabenhorst,"accepted name","Bacteria",
Gloeocapsa stillicidiorum Kützing,"accepted name","Bacteria",
Gloeocapsa thermalis Kützing,"accepted name","Bacteria",
Gloeocapsa thermalis Lemmermann,"accepted name","Bacteria",
Gloeocapsa thermophila (Wood) Claus,"accepted name","Bacteria",
Gloeocapsa tornensis Skuja,"accepted name","Bacteria",
Gloeocapsa versicolor Nägeli,"accepted name","Bacteria",
Gloeocapsa violacea (Corda) Rabenhorst,"accepted name","Bacteria",
Gloeocapsa zostericola Farlow,"accepted name","Bacteria",
Gloeocapsopsis chroococcoides (Novácek) J. Komárek,"accepted name","Bacteria",
Gloeocapsopsis crepidinum (Thuret) Geitler ex Komàrek,"accepted name","Bacteria",
Gloeocapsopsis cyanea (Krieger) Komárek & Anagnostidis,"accepted name","Bacteria",
Gloeocapsopsis dvorakii (Novácek) J. Komárek & K. Anagnostidis,"accepted name","Bacteria",
Gloeocapsopsis magma (Brébisson) J. Komárek & K. Anagnostidis,"accepted name","Bacteria",
Gloeocapsopsis pleurocapsoides (Novácek) J. Komárek & K. Anagnostidis,"accepted name","Bacteria",
Gloeocapsopsis polyedrica (Ercegovic) Komárek & Anagnostidis,"accepted name","Bacteria",
Gloeothece abiscoensis (Skuja) Komárek & Anagnostidis,"accepted name","Bacteria",
Gloeothece baileyana Schmidle,"accepted name","Bacteria",
Gloeothece confluens Nägeli,"accepted name","Bacteria",
Gloeothece cyanochroa Komárek,"accepted name","Bacteria",
Gloeothece cystifera (Hassall) Rabenhorst,"accepted name","Bacteria",
Gloeothece distans Stizenberger,"accepted name","Bacteria",
Gloeothece dubia (Wartmann) Geitler,"accepted name","Bacteria",
Gloeothece endochromatica Gardner,"accepted name","Bacteria",
Gloeothece filiformis C.L. Sant'Anna, L.H.Z. Branco & S.M.F. Silva,"accepted name","Bacteria",
Gloeothece fusco-lutea Nägeli,"accepted name","Bacteria",
Gloeothece fusco-lutea var. unilamellaris Chu,"accepted name","Bacteria",
Gloeothece goeppertiana (Hilse) Forti,"accepted name","Bacteria",
Gloeothece incerta Skuja,"accepted name","Bacteria",
Gloeothece interspersa Gardner,"accepted name","Bacteria",
Gloeothece kriegeri Frémy,"accepted name","Bacteria",
Gloeothece linearis Nägeli,"accepted name","Bacteria",
Gloeothece lunata W. West & G.S. West,"accepted name","Bacteria",
Gloeothece membranacea (Rabenhorst) Bornet,"accepted name","Bacteria",
Gloeothece monococca (Kützing) Rabenhorst,"accepted name","Bacteria",
Gloeothece neocaledoniensis A. Couté, G. Tell & Y. Thérézien,"accepted name","Bacteria",
Gloeothece opalothecata Gardner,"accepted name","Bacteria",
Gloeothece palea (Kützing) Nägeli,"accepted name","Bacteria",
Gloeothece parvula Gardner,"accepted name","Bacteria",
Gloeothece prototypa Gardner,"accepted name","Bacteria",
Gloeothece rhodochlamys Skuja,"accepted name","Bacteria",
Gloeothece rupestris (Lyngbye) Bornet,"accepted name","Bacteria",
Gloeothece rupestris var. maior Geitler,"accepted name","Bacteria",
Gloeothece samoënsis Wille,"accepted name","Bacteria",
Gloeothece subtilis Skuja,"accepted name","Bacteria",
Gloeothece tepidariorum (A. Braun) Lagerheim,"accepted name","Bacteria",
Gloeothece tophacea Skuja,"accepted name","Bacteria",
Gloeothece ustulata Beck-Mannagetta,"accepted name","Bacteria",
Gloeothece vibrio N.Carter,"accepted name","Bacteria",
Gloeothece vibrio var. abiscoensis Skuja,"accepted name","Bacteria",
Gloeothece violacea Rabenhorst,"accepted name","Bacteria",
Gloeotrichia aethiopica W. West & G.S. West,"accepted name","Bacteria",
Gloeotrichia echinulata (J.E. Smith) P.G. Richter,"accepted name","Bacteria",
Gloeotrichia flagelliformis Gardner,"accepted name","Bacteria",
Gloeotrichia ghosi ,"accepted name","Bacteria",
Gloeotrichia indica Schmidle,"accepted name","Bacteria",
Gloeotrichia letestui Frémy,"accepted name","Bacteria",
Gloeotrichia longiarticulata G.S. West,"accepted name","Bacteria",
Gloeotrichia longicauda Schmidle,"accepted name","Bacteria",
Gloeotrichia natans (Hedwig) Rabenhorst,"accepted name","Bacteria",
Gloeotrichia natans var. zujaris P. González,"accepted name","Bacteria",
Gloeotrichia pilgeri Schmidle,"accepted name","Bacteria",
Gloeotrichia pisum (C. Agardh) Thuret ex Bornet & Flhault,"accepted name","Bacteria",
Gloeotrichia punctulata (Thuret) Bornet & Flahault,"accepted name","Bacteria",
Gloeotrichia rabenhorstii Bornet,"accepted name","Bacteria",
Gloeotrichia raciborskii Woloszynska,"accepted name","Bacteria",
Gloiotrichia angulosa (C. Agardh) J. Agardh,"accepted name","Bacteria",
Gloiotrichia natans (Hedwig) Rabenhorst,"accepted name","Bacteria",
Gomontiella subtubulosa Teodoresco,"accepted name","Bacteria",
Gomphosphaeria aponina Kützing,"accepted name","Bacteria",
Gomphosphaeria aponina var. multiplex,"accepted name","Bacteria",
Gomphosphaeria cordiformis (Wille) Hansgirg,"accepted name","Bacteria",
Gomphosphaeria gessneri Schiller,"accepted name","Bacteria",
Gomphosphaeria lilacea Virieux,"accepted name","Bacteria",
Gomphosphaeria multiplex (Nygaard) Komárek,"accepted name","Bacteria",
Gomphosphaeria natans Komárek & Hindák,"accepted name","Bacteria",
Gomphosphaeria okawangae Komárek & Cronberg,"accepted name","Bacteria",
Gomphosphaeria salina Komárek & Hindák,"accepted name","Bacteria",
Gomphosphaeria semen-vitis Komárek,"accepted name","Bacteria",
Gomphosphaeria virieuxii Komárek & Hindák,"accepted name","Bacteria",
Gomphosphaeria wichurae (Hilse in Rabenhorst) Drouet & Daily,"accepted name","Bacteria",
Handeliella stockmayeri Skuja,"accepted name","Bacteria",
Hapalosiphon arboreus W. West & G.S. West,"accepted name","Bacteria",
Hapalosiphon aureus W. West & G. S. West,"accepted name","Bacteria",
Hapalosiphon baronii W. West & G.S. West,"accepted name","Bacteria",
Hapalosiphon brasiliensis Borge,"accepted name","Bacteria",
Hapalosiphon confervaceus Borzi,"accepted name","Bacteria",
Hapalosiphon delicatulus W. West & G.S. West,"accepted name","Bacteria",
Hapalosiphon flexuosus Borzi,"accepted name","Bacteria",
Hapalosiphon fontinalis (C. Agardh) Bornet,"accepted name","Bacteria",
Hapalosiphon hibernicus W. West & G.S. West,"accepted name","Bacteria",
Hapalosiphon intricatus W. West & G.S. West,"accepted name","Bacteria",
Hapalosiphon luteolus W. West & G.S West,"accepted name","Bacteria",
Hapalosiphon parvulus ,"accepted name","Bacteria",
Hapalosiphon parvulus var. minor T.N.H. Phung, A. Couté & P. Bourrelly,"accepted name","Bacteria",
Hapalosiphon stuhlmannii Hieronimus,"accepted name","Bacteria",
Hapalosiphon subgelatinosus Gardner,"accepted name","Bacteria",
Hapalosiphon tenuis Gardner,"accepted name","Bacteria",
Hapalosiphon welwitschii W. West & G.S. West,"accepted name","Bacteria",
Hassallia byssoidea Hassall,"accepted name","Bacteria",
Hassallia heterogena Gardner,"accepted name","Bacteria",
Hassallia murorum Trevisan,"accepted name","Bacteria",
Herpyzonema intermedium Weber-van Bosse,"accepted name","Bacteria",
Herpyzonema lorentzii Weber-van Bosse,"accepted name","Bacteria",
Herpyzonema pulverulentum M. Hernández-Mariné & T. Canals,"accepted name","Bacteria",
Heteractis pruniformis Kützing,"accepted name","Bacteria",
Heterocyanococcus haumanii H. Kufferath,"accepted name","Bacteria",
Heterohormogonium schizodichotomum Copeland,"accepted name","Bacteria",
Heteroleibleinia chaetomorphae (Iyengar & Dseikachary) anagnostidis & Komárek,"accepted name","Bacteria",
Heteroleibleinia distincta (Schmidle) Anagnostidis & Komarek,"accepted name","Bacteria",
Heteroleibleinia gardneri (Geitler) Anagnostidis & Komárekk,"accepted name","Bacteria",
Heteroleibleinia infixa (Frémy) Anagnostidis & Komárek,"accepted name","Bacteria",
Heteroleibleinia kuetzingii (Schmidle) Compère,"accepted name","Bacteria",
Heteroleibleinia penicillata (Gomont) Anagnostidis & Komárek,"accepted name","Bacteria",
Heteroleibleinia profunda R. Tavera & J. Komárek,"accepted name","Bacteria",
Heteroleibleinia pusilla (Rabenhorst) Compère,"accepted name","Bacteria",
Heteroleibleinia rigidula (Hansgirg) L. Hoffmann,"accepted name","Bacteria",
Holopedium irregularis Lagerheim,"accepted name","Bacteria",
Homoeothrix balearica (Bornet & Flahault) Lemmermann,"accepted name","Bacteria",
Homoeothrix caespitosa (Rabenhorst) Kirchner,"accepted name","Bacteria",
Homoeothrix caespitosa var. argentinensis P. González,"accepted name","Bacteria",
Homoeothrix cartilaginea (G.S. West) Lemmermann,"accepted name","Bacteria",
Homoeothrix crustacea Woronichin,"accepted name","Bacteria",
Homoeothrix endophytica Lemmermann,"accepted name","Bacteria",
Homoeothrix fusca Starmach,"accepted name","Bacteria",
Homoeothrix hansgirgi (Schmidle) Lemmermann,"accepted name","Bacteria",
Homoeothrix juliana (Bornet & Flahault) Kirchner,"accepted name","Bacteria",
Homoeothrix juliana (Meneghini) Kirchner,"accepted name","Bacteria",
Homoeothrix rubra (P.L. Crouan & H.M. Crouan) Frémy,"accepted name","Bacteria",
Homoeothrix varians Geitler,"accepted name","Bacteria",
Hormathonema epilithicum Ercegovic,"accepted name","Bacteria",
Hormathonema longicellulare Ercegovic,"accepted name","Bacteria",
Hormathonema luteo-brunneum Ercegovic,"accepted name","Bacteria",
Hormathonema massei O. Dragastan,"accepted name","Bacteria",
Hormathonema onychoides P. González,"accepted name","Bacteria",
Hormathonema sphaericum Ercegovic,"accepted name","Bacteria",
Hormathonema violaceonigrum Ercegovic,"accepted name","Bacteria",
Hormoscilla xishaensis (M. Hua) K. Anagnostidis et J. Komárek,"accepted name","Bacteria",
Hormothamnion enteromorphioides Grunow ex Bornet & Flahault,"accepted name","Bacteria",
Hormothamnion solutum Bornet & Grunow,"accepted name","Bacteria",
Hormothece banyolensis (Margalef) Komárek & Anagnostidis,"accepted name","Bacteria",
Hormothece cylindrocellulare (Geitler) Komárek & Anagnostidis,"accepted name","Bacteria",
Hormothece geitleriana M.T.P. Azevedo & C.L. Sant'Anna,"accepted name","Bacteria",
Hormothece jaoi Ley,"accepted name","Bacteria",
Hormothece rupestris Jao,"accepted name","Bacteria",
Hormothece starmuehlneri (Bourrelly) Komárek & Anagnostidis,"accepted name","Bacteria",
Hydrococcus cesatii Rabenhorst,"accepted name","Bacteria",
Hydrococcus marinus Grunow,"accepted name","Bacteria",
Hydrococcus rivularis Kützing,"accepted name","Bacteria",
Hydrococcus ulvaceus Kützing,"accepted name","Bacteria",
Hydrocoleum brebissonii Kützing ex Gomont,"accepted name","Bacteria",
Hydrocoleum coccineum Gomont,"accepted name","Bacteria",
Hydrocoleum codicola Setchell & N.L. Gardner,"accepted name","Bacteria",
Hydrocoleum comoides (Harv.) Gomont,"accepted name","Bacteria",
Hydrocoleum glutinosum (C. Agardh) Gomont,"accepted name","Bacteria",
Hydrocoleum heterotrichum (Kützing) Gomont,"accepted name","Bacteria",
Hydrocoleum homocotrichum Kützing ex Gomont,"accepted name","Bacteria",
Hydrocoleum kurzii G.Martens,"accepted name","Bacteria",
Hydrocoleum lenormandii G.Martens,"accepted name","Bacteria",
Hydrocoleum meneghinianum Kützing,"accepted name","Bacteria",
Hydrocoryne enteromorphoides (Grunow ex Bornet & Flahault) I. Umezaki & M. Watanabe,"accepted name","Bacteria",
Hydrocoryne neocaledonica A. Couté, G. Tell & Y. Thérézien,"accepted name","Bacteria",
Hydrocoryne soluta (Bornet & Grunow) I. Umezaki,"accepted name","Bacteria",
Hydrocoryne spongiosa (Schwabe) ex Bornet & Flahault,"accepted name","Bacteria",
Hydrocoryne wardii H. Welsh,"accepted name","Bacteria",
Hyella arbuscula Al-Thukair,"accepted name","Bacteria",
Hyella balani Lehmann,"accepted name","Bacteria",
Hyella caespitosa Bornet & Flahault,"accepted name","Bacteria",
Hyella caespitosa var. arbuscula Al-Thukair & Golubic,"accepted name","Bacteria",
Hyella caespitosa var. nitida Batters,"accepted name","Bacteria",
Hyella conferta Al-Thukair & Golubic,"accepted name","Bacteria",
Hyella dalmatica Ercegovic,"accepted name","Bacteria",
Hyella dilseae (Feldmann) Komárek & Anagnostidis,"accepted name","Bacteria",
Hyella endophytica Bãrgesen,"accepted name","Bacteria",
Hyella fontana Huber & Jadin,"accepted name","Bacteria",
Hyella gigas Lukas & Golubic,"accepted name","Bacteria",
Hyella immanis Al-Thukair & Golubic,"accepted name","Bacteria",
Hyella inconstans Al-Thukair & Golubic,"accepted name","Bacteria",
Hyella intermedia Varma & Mitra,"accepted name","Bacteria",
Hyella jurana Chodat,"accepted name","Bacteria",
Hyella kalligrammos Anagnostidis & Pantazidou,"accepted name","Bacteria",
Hyella littorinae Setchell & N.L. Gardner,"accepted name","Bacteria",
Hyella maxima (Geitler) Anagnostidis & Pantazidou,"accepted name","Bacteria",
Hyella palawaniae I. Umezaki,"accepted name","Bacteria",
Hyella pyxis Lukas & Hoffman,"accepted name","Bacteria",
Hyella racemus Al-Thukair, Golubic & Rosen,"accepted name","Bacteria",
Hyella reptans Al-Thukair & Golubic,"accepted name","Bacteria",
Hyella salutans Al-Thukair & Golubic,"accepted name","Bacteria",
Hyella seriata (Hollenberg) Komárek & Anagnostidis,"accepted name","Bacteria",
Hyella simplex Chu & Hua,"accepted name","Bacteria",
Hyella stella Al-Thukair & Golubic,"accepted name","Bacteria",
Hyella terrestris Chodat,"accepted name","Bacteria",
Hyella vacans M. Gektidis & S. Golubic,"accepted name","Bacteria",
Hyella voluticola Chodat,"accepted name","Bacteria",
Hypheothrix tenax G.Martens,"accepted name","Bacteria",
Hyphomorpha antillarum A. Borzì,"accepted name","Bacteria",
Hyphomorpha dendroidea (Frémy) K. Anagnostidis & J. Komárek,"accepted name","Bacteria",
Hyphomorpha radularum G.L. Tiwari, G. Lal & R.S. Pandey,"accepted name","Bacteria",
Isactis plana (Harvey) Thuret ex Bornet & Flahault,"accepted name","Bacteria",
Isocystis andalusicus P. González,"accepted name","Bacteria",
Isocystis halobia K. Anagnostidis & M. Roussomoustakaki,"accepted name","Bacteria",
Isocystis infusionum (Kützing) Borzi,"accepted name","Bacteria",
Isocystis messanensis Borzí ex Bornet et Flahault,"accepted name","Bacteria",
Isocystis minutissima (Kützing ex Bornet & Flahault) Komárek & Anagnostidis,"accepted name","Bacteria",
Isocystis moniliformis Borzi,"accepted name","Bacteria",
Isocystis richteri (Elenkin) J. Komárek & K. Anagnostidis,"accepted name","Bacteria",
Isocystis salina Iwanoff,"accepted name","Bacteria",
Isocystis spermosiroides Borzi,"accepted name","Bacteria",
Iyengariella endolithica J. -S. Seeler & S. Golubic,"accepted name","Bacteria",
Iyengariella tirupatiensis Desikachary,"accepted name","Bacteria",
Jaaginema angustissimum (W. West & G.S. West) Anagnostidis & Komárek,"accepted name","Bacteria",
Jaaginema geminatum (Meneghini ex Gomont) Anagnostidis & Komárek,"accepted name","Bacteria",
Jaaginema lemmermannii (Woloszynska) Anagnostidis & Komárek,"accepted name","Bacteria",
Jaaginema neglecta (Lemmermann) Anagnostidis & Komárek,"accepted name","Bacteria",
Jaaginema pseudogeminata (Schmidle) Anagnostidis & Kkomárek,"accepted name","Bacteria",
Jaaginema quadripunctulata (Bruehl & Biswas) Anagnostidis & Komárek,"accepted name","Bacteria",
Jaaginema subtilissimum (Kützing) Anagnostidis & Komárek,"accepted name","Bacteria",
Johannesbaptistia pellucida (Dickie) W.R. Taylor & Drouet,"accepted name","Bacteria",
Johannesbaptistia schizodichotoma (Copeland) Komárek & Anagnostidis,"accepted name","Bacteria",
Johannesbaptistia whitfordii Thomas & Gonzalves,"accepted name","Bacteria",
Katagnymene pelagica Lemmermann,"accepted name","Bacteria",
Komvophoron bourrellyi X. Turon, M. Hernández-Mariné & J. Catalan,"accepted name","Bacteria",
Komvophoron constrictum (Szafer) Anagnostidis & Komárek,"accepted name","Bacteria",
Komvophoron schmidlei (Jaag) Anagnostidis & Komárek,"accepted name","Bacteria",
Komvophoron tenuis (Emoto & Hirose) I. Umezaki & M. Watanabe,"accepted name","Bacteria",
Kyrtuthrix maculans (Gomont) Umezaki,"accepted name","Bacteria",
Leibleinia baculum (Gomont) Hoffmann,"accepted name","Bacteria",
Leibleinia epiphytica (Hieronymus) Anagnostidis & Komárek,"accepted name","Bacteria",
Leibleinia gracilis Meneghini,"accepted name","Bacteria",
Leibleinia holdenii (Forti) P.Silva,"accepted name","Bacteria",
Leibleinia pellucida (I. Umezaki) I. Umezaki & M. Watanabe,"accepted name","Bacteria",
Leibleinia willei (Setchell & Gardner) P.Silva,"accepted name","Bacteria",
Lemmermanniella flexa Hindák,"accepted name","Bacteria",
Lemmermanniella obesa M.T. de P. Azevedo, C.A. Souza & M. Menezes,"accepted name","Bacteria",
Lemmermanniella pallida (Lemmermann) Geitler,"accepted name","Bacteria",
Lemmermanniella parva Hindák,"accepted name","Bacteria",
Leptobasis crassa (G.S. West) Geitler,"accepted name","Bacteria",
Leptobasis spirulina (Seinecke) Geitler,"accepted name","Bacteria",
Leptobasis striatula (Hy) Elenkin,"accepted name","Bacteria",
Leptobasis tenuissima (W. West & G.S. West) Elenkin,"accepted name","Bacteria",
Leptolyngbya angustissima (W. West & G.S. West) Anagnostidis & Komárek,"accepted name","Bacteria",
Leptolyngbya boryana (Gomont) Anagnostidis & Komárek,"accepted name","Bacteria",
Leptolyngbya calotrichoides (Gomont) Anagnostidis & Komárek,"accepted name","Bacteria",
Leptolyngbya cebennensis (Gomont) I. Umezaki & M. Watanabe,"accepted name","Bacteria",
Leptolyngbya crispata (Playfair) Anagnostidis & Komárek,"accepted name","Bacteria",
Leptolyngbya desmidiacearum (Noda) I. Umezaki & M. Watanabe,"accepted name","Bacteria",
Leptolyngbya distincta (Nordstedt) Anagnostidis & Komárek,"accepted name","Bacteria",
Leptolyngbya foveolarum (Montagne ex Gomont) Anagnostidis & Komárek,"accepted name","Bacteria",
Leptolyngbya fragilis (Gomont) Anagnostidis & Komárek,"accepted name","Bacteria",
Leptolyngbya frigida (F.E. Fritsch) Anagnostidis & Komárek,"accepted name","Bacteria",
Leptolyngbya gloeophilum (Borzi) Anagnostidis & Komárek,"accepted name","Bacteria",
Leptolyngbya lagerheimii (Gomont) Anagnostidis & Komárek,"accepted name","Bacteria",
Leptolyngbya laminosa (Gomont) Anagnostidis & Komárek,"accepted name","Bacteria",
Leptolyngbya norvegica (Gomont) Anagnostidis & Komárek,"accepted name","Bacteria",
Leptolyngbya nostocorum (Bornet) Anagnostidis & Komárek,"accepted name","Bacteria",
Leptolyngbya notata (Schmidle) Anagnostidis & Komarek,"accepted name","Bacteria",
Leptolyngbya notata var. africana (Fritsch & Rich) I. Umezaki & M. Watanabe,"accepted name","Bacteria",
Leptolyngbya notatum (Schmidle) Anagnostidis & Komarek,"accepted name","Bacteria",
Leptolyngbya ochracea (Gomont) Anagnostidis & Komárek,"accepted name","Bacteria",
Leptolyngbya perelegans (Lemmermann) Anagnostidis & Komárek,"accepted name","Bacteria",
Leptolyngbya purpurascens ,"accepted name","Bacteria",
Leptolyngbya purpurascens var. elegans (Drouet) I. Umezaki & M. Watanabe,"accepted name","Bacteria",
Leptolyngbya scottii (F.E. Fritsch) Anagnostidis & Komárek,"accepted name","Bacteria",
Leptolyngbya submonilifera (Frémy) P. A. C. Senna & P. Compère,"accepted name","Bacteria",
Leptolyngbya subterranea (J. Copeland) I. Umezaki & M. Watanabe,"accepted name","Bacteria",
Leptolyngbya tenuis (Gomont) Anagnostidis & Komárek,"accepted name","Bacteria",
Leptolyngyba fragilis (Meneghini ex Gomont) Anagnostidis & Kkomárek,"accepted name","Bacteria",
Leptopogon galilaeus I. Dor & I. Baldinger,"accepted name","Bacteria",
Leptopogon intricatus (A. Braun) Borzi,"accepted name","Bacteria",
Leptothrix lurida Kützing,"accepted name","Bacteria",
Leptothrix mamillosa Meneghini,"accepted name","Bacteria",
Leptothrix rigidula Kützing,"accepted name","Bacteria",
Letestuinema gabonense Frémy,"accepted name","Bacteria",
Limnothrix amphigranulata (Goor) Meffert,"accepted name","Bacteria",
Limnothrix guttulata (van Goor) I. Umezaki & M. Watanabe,"accepted name","Bacteria",
Limnothrix pseudominima (Skuja) I. Umezaki & M. Watanabe,"accepted name","Bacteria",
Limnothrix quasiperforata (Skuja) I. Umezaki & M. Watanabe,"accepted name","Bacteria",
Linckia natans (Hedwig) Lyngbye,"accepted name","Bacteria",
Lithocapsa fasciculata Ercegovic,"accepted name","Bacteria",
Lithococcus ramosus Ercegovic,"accepted name","Bacteria",
Lithomyxa calcigena Howe ,"accepted name","Bacteria",
Loefgrenia anomala Gomont,"accepted name","Bacteria",
Loriella osteophila A. Borzì,"accepted name","Bacteria",
Lyngbya aerugineo-coerulea (Kützing) Gomont,"accepted name","Bacteria",
Lyngbya aestuarii (Liebmann) Gomont,"accepted name","Bacteria",
Lyngbya aestuarii (Mertens) Liebman,"accepted name","Bacteria",
Lyngbya aestuarii Liebman ex Gomont,"accepted name","Bacteria",
Lyngbya aestuarii f. aeruginosa (C. Agardh) Wolle,"accepted name","Bacteria",
Lyngbya aestuarii f. natans Gomont,"accepted name","Bacteria",
Lyngbya aestuarii var. brasiliensis M.T.P. Azevedo & C.L. Sant'Anna,"accepted name","Bacteria",
Lyngbya aestuarii var. gaditana P. González,"accepted name","Bacteria",
Lyngbya agardhii P.L. Crouan & H.M. Crouan ex Gomont,"accepted name","Bacteria",
Lyngbya algicola L. Hoffmann,"accepted name","Bacteria",
Lyngbya anguina Montagne,"accepted name","Bacteria",
Lyngbya anomala (C.B.Rao) Umezaki & Watanabe,"accepted name","Bacteria",
Lyngbya aqualimpidensis P. A. C. Senna & L. V. Ferreira,"accepted name","Bacteria",
Lyngbya autumnalis (Gomont) Senna,"accepted name","Bacteria",
Lyngbya bipunctata Lemmermann,"accepted name","Bacteria",
Lyngbya birgei Smith,"accepted name","Bacteria",
Lyngbya birgei f. occidentalis B. Tracanna,"accepted name","Bacteria",
Lyngbya bouillonii L. Hoffmann & V. Demoulin,"accepted name","Bacteria",
Lyngbya brachynema Skuja,"accepted name","Bacteria",
Lyngbya brasiliensis P. A. C. Senna & L. V. Ferreira,"accepted name","Bacteria",
Lyngbya cartilaginea (Montagne) P. A. C. Senna,"accepted name","Bacteria",
Lyngbya chlorospira Skuja,"accepted name","Bacteria",
Lyngbya cinerascens Kützing,"accepted name","Bacteria",
Lyngbya cladophorae Tilden,"accepted name","Bacteria",
Lyngbya comperei P. A. C. Senna,"accepted name","Bacteria",
Lyngbya confervoides C. Agardh,"accepted name","Bacteria",
Lyngbya connectens Brühl & Biswas,"accepted name","Bacteria",
Lyngbya connectens f. granulata B.N. Prasad, R.K. Mehrotra, & Y. Singh,"accepted name","Bacteria",
Lyngbya corium (C. Agardh ex Gomont) Hansg.,"accepted name","Bacteria",
Lyngbya crispa (C. Agardh) C. Agardh,"accepted name","Bacteria",
Lyngbya crispa var. violaceae (C. Agardh) C. Agardh,"accepted name","Bacteria",
Lyngbya cryptovaginata ,"accepted name","Bacteria",
Lyngbya cryptovaginata var. major B.N. Prasad, R.K. Mehrotra & Y. Singh,"accepted name","Bacteria",
Lyngbya dangeardii Frémy,"accepted name","Bacteria",
Lyngbya demoulinii L. Hoffmann,"accepted name","Bacteria",
Lyngbya digueti Gomont,"accepted name","Bacteria",
Lyngbya ferruginea C. Agardh,"accepted name","Bacteria",
Lyngbya fluviatilis G.Martens,"accepted name","Bacteria",
Lyngbya fuscovaginata Starmach,"accepted name","Bacteria",
Lyngbya gomontiana P. A. C. Senna,"accepted name","Bacteria",
Lyngbya gracilis (Meneghini) Rabenhorst,"accepted name","Bacteria",
Lyngbya gracilis var. monilis (Setchell & N.L. Gardner) Drouet,"accepted name","Bacteria",
Lyngbya hemensii K. Cholnoky-Pfannkuche,"accepted name","Bacteria",
Lyngbya hieronymusii Lemmermann,"accepted name","Bacteria",
Lyngbya investiens Hauck,"accepted name","Bacteria",
Lyngbya jadiniana (Gomont) P. A. C. Senna,"accepted name","Bacteria",
Lyngbya kuetzingii (Kützing) Schmidle,"accepted name","Bacteria",
Lyngbya kuetzingii var. distincta (Nordstedt) Lemmermann,"accepted name","Bacteria",
Lyngbya lagerheimii (Möbius) Gomont,"accepted name","Bacteria",
Lyngbya lagerheimii var. crustacea P. González,"accepted name","Bacteria",
Lyngbya latissima Prescott,"accepted name","Bacteria",
Lyngbya lucknowensis B.N. Prasad, R.K. Mehrotra & Y. Singh,"accepted name","Bacteria",
Lyngbya lutea (C. Agardh) Areschoug,"accepted name","Bacteria",
Lyngbya luteofusca (C. Agardh) J. Agardh,"accepted name","Bacteria",
Lyngbya lutescens (Meneghini) Hansgirg,"accepted name","Bacteria",
Lyngbya magnifica Gardner,"accepted name","Bacteria",
Lyngbya maior Gomont,"accepted name","Bacteria",
Lyngbya major Meneghini,"accepted name","Bacteria",
Lyngbya majuscula (Dillwyn) Harvey,"accepted name","Bacteria",
Lyngbya meneghiniana (Kützing) P. Crouan & H. Crouan,"accepted name","Bacteria",
Lyngbya nemuroensis Yoneda,"accepted name","Bacteria",
Lyngbya nigra C. Agardh,"accepted name","Bacteria",
Lyngbya obscura Kützing,"accepted name","Bacteria",
Lyngbya ochracea Thuret ex Gomont,"accepted name","Bacteria",
Lyngbya olivacea Dickie,"accepted name","Bacteria",
Lyngbya orsinii Piccone,"accepted name","Bacteria",
Lyngbya palmarum Bruehl & Biswas,"accepted name","Bacteria",
Lyngbya papyracea (C. Agardh) P. A. C. Senna,"accepted name","Bacteria",
Lyngbya paulistana P. A. C. Senna,"accepted name","Bacteria",
Lyngbya pellucida I. Umezaki,"accepted name","Bacteria",
Lyngbya penicillata (Gomont) Hoffmann, nom. illeg.,"accepted name","Bacteria",
Lyngbya penicilliformis P.Silva,"accepted name","Bacteria",
Lyngbya plana Dickie,"accepted name","Bacteria",
Lyngbya polychroa (Meneghini) Rabenhorst,"accepted name","Bacteria",
Lyngbya prasina Montagne ex Kützing,"accepted name","Bacteria",
Lyngbya priestleyi (F. E. Fritsch) P. A. C. Senna,"accepted name","Bacteria",
Lyngbya pseudovacuolata Vetter,"accepted name","Bacteria",
Lyngbya purpurem ,"accepted name","Bacteria",
Lyngbya retzii (C. Agardh ex Gomont) Hansg.,"accepted name","Bacteria",
Lyngbya rivularianum Gomont,"accepted name","Bacteria",
Lyngbya rubriterricola (N. L. Gardner) P. A. C. Senna,"accepted name","Bacteria",
Lyngbya santannae P. A. C. Senna,"accepted name","Bacteria",
Lyngbya semiplena (C. Agardh) J. Agardh,"accepted name","Bacteria",
Lyngbya spiralis ,"accepted name","Bacteria",
Lyngbya spirulinoides Gomont,"accepted name","Bacteria",
Lyngbya stagnina Kützing,"accepted name","Bacteria",
Lyngbya subcapitata Yoneda,"accepted name","Bacteria",
Lyngbya subincrustata (F. E. Fritsch & F. Rich) P. A. C. Senna,"accepted name","Bacteria",
Lyngbya submonilifera Frémy,"accepted name","Bacteria",
Lyngbya subsemiplena K. Starmach,"accepted name","Bacteria",
Lyngbya subspiroides J. Copeland,"accepted name","Bacteria",
Lyngbya subtilis W. West,"accepted name","Bacteria",
Lyngbya taylorii F.E. Drouet & J.C. Strickland,"accepted name","Bacteria",
Lyngbya torpida K. Cholnoky-Pfannkuche,"accepted name","Bacteria",
Lyngbya truncicola (S. L. Ghose) M. Aboal,"accepted name","Bacteria",
Lyngbya uncinata (C. Agardh ex Gomont) Compere,"accepted name","Bacteria",
Lyngbya vacuolifera Skuja,"accepted name","Bacteria",
Lyngbya vandenberghenii Symoens & van der Werff,"accepted name","Bacteria",
Lyngbya wollei (Farlow) Farlow,"accepted name","Bacteria",
Lyngbyopsis terrestris M. T. P. Azevedo,"accepted name","Bacteria",
Lyngbyopsis willei N.L. Gardner,"accepted name","Bacteria",
Mantellum adherens Dangeard,"accepted name","Bacteria",
Mantellum himalayense M. Watanabe & Komárek,"accepted name","Bacteria",
Mantellum rubrum R. Tavera & J. Komárek,"accepted name","Bacteria",
Mastigocladopsis jogensis Iyengar et Desikachary,"accepted name","Bacteria",
Mastigocladopsis repens M.C. Hernández-Mariné, M. Fernández & V. Merino,"accepted name","Bacteria",
Mastigocladus bursa Dickie,"accepted name","Bacteria",
Mastigocladus hansgirgi Schmidle,"accepted name","Bacteria",
Mastigocladus laminosus Cohn,"accepted name","Bacteria",
Mastigocoleopsis obtusa (N. Carter) Geitler,"accepted name","Bacteria",
Mastigocoleus testarum Lagerheim ex Bornet & Falhault,"accepted name","Bacteria",
Merismopedia affixa Richter,"accepted name","Bacteria",
Merismopedia angularis Thompson,"accepted name","Bacteria",
Merismopedia arctica (Kosinskaja) Komárek & Anagnostidis,"accepted name","Bacteria",
Merismopedia cantonensis Chu,"accepted name","Bacteria",
Merismopedia chondroidea Wittrock,"accepted name","Bacteria",
Merismopedia convoluta BrÃ¨bisson,"accepted name","Bacteria",
Merismopedia convulata Brébisson,"accepted name","Bacteria",
Merismopedia danubiana Hortobágyi,"accepted name","Bacteria",
Merismopedia duplex Playfair,"accepted name","Bacteria",
Merismopedia elegans A. Braun ex Kützing,"accepted name","Bacteria",
Merismopedia elegans var. constrictum Playfair,"accepted name","Bacteria",
Merismopedia ferrophila Hindák,"accepted name","Bacteria",
Merismopedia gardneri (Collins) Setchell,"accepted name","Bacteria",
Merismopedia glauca (Ehrenberg) Kützing,"accepted name","Bacteria",
Merismopedia glauca f. mediterranea (Nägeli) Collins,"accepted name","Bacteria",
Merismopedia hyalina (Ehrenberg) Kützing,"accepted name","Bacteria",
Merismopedia insignis Skorbatov,"accepted name","Bacteria",
Merismopedia litoralis (Oersted) Rabenhorst,"accepted name","Bacteria",
Merismopedia marssonii Lemmermann,"accepted name","Bacteria",
Merismopedia minima Beck,"accepted name","Bacteria",
Merismopedia paludosa Bennet,"accepted name","Bacteria",
Merismopedia punctata Meyen,"accepted name","Bacteria",
Merismopedia punctata var. oblonga Playfair,"accepted name","Bacteria",
Merismopedia punctata var. vacuolatum Playfair,"accepted name","Bacteria",
Merismopedia quadruplicata (Meneghini) Trevisan,"accepted name","Bacteria",
Merismopedia remota Hirose & Chung,"accepted name","Bacteria",
Merismopedia revoluta Askenasy,"accepted name","Bacteria",
Merismopedia revolutivum Askenasy,"accepted name","Bacteria",
Merismopedia sinica Ley,"accepted name","Bacteria",
Merismopedia smithii De Toni,"accepted name","Bacteria",
Merismopedia tenuissima Lemmermann,"accepted name","Bacteria",
Merismopedia tenuissima var. polyedrica Guarrera,"accepted name","Bacteria",
Merismopedia thermalis Kützing,"accepted name","Bacteria",
Merismopedia tranquilla (Ehrenberg) Trevisan,"accepted name","Bacteria",
Merismopedia trolleri Bachmann,"accepted name","Bacteria",
Merismopedia warmingiana Lagerheim,"accepted name","Bacteria",
Microchaete aeruginea Batters,"accepted name","Bacteria",
Microchaete calothrichoides Hansgirg,"accepted name","Bacteria",
Microchaete catenata Lemmermann,"accepted name","Bacteria",
Microchaete diplosiphon Gomont ex Bornet & Flahault,"accepted name","Bacteria",
Microchaete diplosiphon var. cambrica W. West,"accepted name","Bacteria",
Microchaete goeppertiana Kirchner,"accepted name","Bacteria",
Microchaete grisea Thuret,"accepted name","Bacteria",
Microchaete grisea var. major H. Kumar,"accepted name","Bacteria",
Microchaete investiens Frémy,"accepted name","Bacteria",
Microchaete purpurea J. Schmidt,"accepted name","Bacteria",
Microchaete robinsonii J. Komárek,"accepted name","Bacteria",
Microchaete robusta Setchell & Gardner,"accepted name","Bacteria",
Microchaete setcasasii P. González,"accepted name","Bacteria",
Microchaete tapahiensis Setchell,"accepted name","Bacteria",
Microchaete tenera Thuret ex Bornet,"accepted name","Bacteria",
Microchaete tenera var. major K. Möbius,"accepted name","Bacteria",
Microchaete tenera var. tenuis Bharadwaja,"accepted name","Bacteria",
Microchaete uberrima N. Carter,"accepted name","Bacteria",
Microchaete violacea Frémy,"accepted name","Bacteria",
Microchaete vitiensis Askenasy ex Bornet & Flahault,"accepted name","Bacteria",
Microcoleus acutirostris Gomont,"accepted name","Bacteria",
Microcoleus acutissimus Gardner,"accepted name","Bacteria",
Microcoleus anguiformis Harvey,"accepted name","Bacteria",
Microcoleus cavanillesii P. González,"accepted name","Bacteria",
Microcoleus chthonoplastes (Mertens) Zanardini ex Gomont,"accepted name","Bacteria",
Microcoleus codii Frémy,"accepted name","Bacteria",
Microcoleus confluens Setchell & N.L.Gardner,"accepted name","Bacteria",
Microcoleus delicatulus W. West & G.S. West,"accepted name","Bacteria",
Microcoleus evagineus P. González,"accepted name","Bacteria",
Microcoleus grisea Thur. ex Bornet & Flahault,"accepted name","Bacteria",
Microcoleus irriguus (Kützing) F.E. Drouet,"accepted name","Bacteria",
Microcoleus lacustris (Rabenhorst) Farlow ex Gomont,"accepted name","Bacteria",
Microcoleus lacustris Rabenhorst,"accepted name","Bacteria",
Microcoleus limbatus (Harvey) Bornet,"accepted name","Bacteria",
Microcoleus lyngbyei (Kützing) P. Crouan & H. Crouan,"accepted name","Bacteria",
Microcoleus majusculus C. K. Tseng & M. Hua,"accepted name","Bacteria",
Microcoleus paludosus (Kützing) Gomont,"accepted name","Bacteria",
Microcoleus repens Harvey,"accepted name","Bacteria",
Microcoleus rupicola (Tilden) F.E. Drouet,"accepted name","Bacteria",
Microcoleus salinus (Kützing) Montagne,"accepted name","Bacteria",
Microcoleus sanitaecrucis Frémy,"accepted name","Bacteria",
Microcoleus subtorulosus Gomont,"accepted name","Bacteria",
Microcoleus vaginatus (Vaucher) Gomont,"accepted name","Bacteria",
Microcoleus weeksiae Setchell & N.L. Gardner,"accepted name","Bacteria",
Microcoleus wuitneri Frémy,"accepted name","Bacteria",
Microcrocis bella (Beck-Mannagetta) Komárek & Anagnostidis,"accepted name","Bacteria",
Microcrocis geminata (Lagerheim) Geitler,"accepted name","Bacteria",
Microcrocis gigas (Ryppowa) Komárek & Anagnostidis,"accepted name","Bacteria",
Microcrocis granulata (Skuja) Skuja,"accepted name","Bacteria",
Microcrocis irregularis (Lagerheim) Geitler,"accepted name","Bacteria",
Microcrocis marina (Lagerheim) Komárek & Anagnostidis,"accepted name","Bacteria",
Microcrocis obvoluta (Tiffany) T.H. Frank & A.G. Landman,"accepted name","Bacteria",
Microcrocis pulchella (Buell) Geitler,"accepted name","Bacteria",
Microcrocis sabulicola (Lagerheim) Geitler,"accepted name","Bacteria",
Microcrocis solea (Komarenko) Komárek & Anagnostidis,"accepted name","Bacteria",
Microcystiopsis mohgaonkalaensis P. K. Misra & P. K. Maithy,"accepted name","Bacteria",
Microcystis aeruginosa (Kützing) Kützing,"accepted name","Bacteria",
Microcystis aeruginosa f. aeruginosa Kützing,"accepted name","Bacteria",
Microcystis aeruginosa var. elongata Rao,"accepted name","Bacteria",
Microcystis aphanothecioides ,"accepted name","Bacteria",
Microcystis aphanothecioides f. minor Hortobágyi,"accepted name","Bacteria",
Microcystis argentea Schiller,"accepted name","Bacteria",
Microcystis bengalensis Banerjii,"accepted name","Bacteria",
Microcystis botrys Teiling,"accepted name","Bacteria",
Microcystis chroococcoidea W. West & G.S. West,"accepted name","Bacteria",
Microcystis chroococcoidea var. minor Nygaard,"accepted name","Bacteria",
Microcystis clarionensis (Setchell & Gardner) de Toni,"accepted name","Bacteria",
Microcystis comperei Komárek,"accepted name","Bacteria",
Microcystis complanata Skuja,"accepted name","Bacteria",
Microcystis concharum (Hansgirg) P.Silva,"accepted name","Bacteria",
Microcystis densa G.S. West,"accepted name","Bacteria",
Microcystis dimidiata (Kützing) P.C. Silva,"accepted name","Bacteria",
Microcystis elachista (W. West & G.S. West) Compère,"accepted name","Bacteria",
Microcystis elongata Desikachary,"accepted name","Bacteria",
Microcystis endophytica (G.M. Smith) Elenkin,"accepted name","Bacteria",
Microcystis exigua Zalessky,"accepted name","Bacteria",
Microcystis firma (Kützing) Schmidle,"accepted name","Bacteria",
Microcystis flos-aquae (Wittrock) Kirchner,"accepted name","Bacteria",
Microcystis fusco-lutea (Hansgirg) Forti,"accepted name","Bacteria",
Microcystis halophila B. Martens & Pankow,"accepted name","Bacteria",
Microcystis halophila var. macrococca (Hansgirg) P. Silva,"accepted name","Bacteria",
Microcystis ichthyoblabe Kützing,"accepted name","Bacteria",
Microcystis ichtyoblable Kützing,"accepted name","Bacteria",
Microcystis lamelliformis Holsinger,"accepted name","Bacteria",
Microcystis lutescens Schiller,"accepted name","Bacteria",
Microcystis marina (Hansgirg) P.C. Silva,"accepted name","Bacteria",
Microcystis maxima Bernard,"accepted name","Bacteria",
Microcystis merismopedioides Fritsch,"accepted name","Bacteria",
Microcystis minuta Kylin,"accepted name","Bacteria",
Microcystis minuta var. aeruginosa Lindstedt,"accepted name","Bacteria",
Microcystis minuta var. violacea Lindstedt,"accepted name","Bacteria",
Microcystis natans Lemmermann ex Skuja,"accepted name","Bacteria",
Microcystis novacekii (Komárek) Compère,"accepted name","Bacteria",
Microcystis ochracea (Brand) Lemmermann,"accepted name","Bacteria",
Microcystis ovalis Hollenberg,"accepted name","Bacteria",
Microcystis pallida (Farlow) Lemmermann,"accepted name","Bacteria",
Microcystis protea Copeland,"accepted name","Bacteria",
Microcystis protocystis Crow,"accepted name","Bacteria",
Microcystis protogenita (Biasoletto) Cooke,"accepted name","Bacteria",
Microcystis pseudofilamentosa Crow,"accepted name","Bacteria",
Microcystis pulverea (Wood.) Forti,"accepted name","Bacteria",
Microcystis ramosa Bharadwaya,"accepted name","Bacteria",
Microcystis reinboldii (Richter) Forti,"accepted name","Bacteria",
Microcystis richteriana (Hieronymus) P.Silva,"accepted name","Bacteria",
Microcystis robusta (Clark) Nygaard,"accepted name","Bacteria",
Microcystis rosea Kufferath,"accepted name","Bacteria",
Microcystis salina (Woronichin) Elenkin,"accepted name","Bacteria",
Microcystis salinarum (Hansgirg) P.Silva,"accepted name","Bacteria",
Microcystis sanguinea (C. Agardh) Kützing,"accepted name","Bacteria",
Microcystis scripta (Richter) Geitler,"accepted name","Bacteria",
Microcystis smithii Komárek & Anagnostidis,"accepted name","Bacteria",
Microcystis splendens Hollenberg,"accepted name","Bacteria",
Microcystis stagnalis Lemmermann,"accepted name","Bacteria",
Microcystis supersalsa Schiller,"accepted name","Bacteria",
Microcystis thermalis Yoneda,"accepted name","Bacteria",
Microcystis viridis (A. Braun) Lemmermann,"accepted name","Bacteria",
Microcystis wesenbergii (Komárek) Komárek,"accepted name","Bacteria",
Microcystis zanardinii (Hauck) P.Silva,"accepted name","Bacteria",
Montanoa castellana P. González,"accepted name","Bacteria",
Myxobaktron hirudiforme G.S. West,"accepted name","Bacteria",
Myxobaktron palatinum Schmidle,"accepted name","Bacteria",
Myxobaktron plankticus G.B. McGregor,"accepted name","Bacteria",
Myxobaktron salinum Walsby,"accepted name","Bacteria",
Myxobaktron usterianum Schmidle,"accepted name","Bacteria",
Myxococcoides compacta J. Mandal & P. K. Maithy,"accepted name","Bacteria",
Myxococcoides congoensis P. K. Maithy,"accepted name","Bacteria",
Myxococcoides globosa P. K. Maithy & M. Shukla,"accepted name","Bacteria",
Myxococcoides magna P. K. Maithy & M. Shukla,"accepted name","Bacteria",
Myxococcoides ramapuraensis P. K. Maithy & M. Shukla,"accepted name","Bacteria",
Myxococcoides verrucosa P. K. Maithy,"accepted name","Bacteria",
Myxohyella cavanillesiana Gonzalez Guerrero,"accepted name","Bacteria",
Myxohyella infestans (Howe) Geitler,"accepted name","Bacteria",
Myxohyella lutea (Setchell & Gardner) Geitler,"accepted name","Bacteria",
Myxohyella papuana L. Hoffmann,"accepted name","Bacteria",
Myxohyella socialis (Setchell & Gardner) Geitler,"accepted name","Bacteria",
Myxosarcina amethystina Copeland,"accepted name","Bacteria",
Myxosarcina cloacarum Saxena & al.,"accepted name","Bacteria",
Myxosarcina concinna Printz,"accepted name","Bacteria",
Myxosarcina decolorata (Varma & Mitra) Komárek & Anagnostidis,"accepted name","Bacteria",
Myxosarcina gloeocapsoides (Setchell & Gardner) Komárek & Anagnostidis,"accepted name","Bacteria",
Myxosarcina minuta Vogl,"accepted name","Bacteria",
Myxosarcina nizamii P. Srivastava,"accepted name","Bacteria",
Myxosarcina rubra (Gardner) Bourrelly,"accepted name","Bacteria",
Myxosarcina salina Frémy,"accepted name","Bacteria",
Myxosarcina tatrica (Starmach) Komárek & Anagnostidis,"accepted name","Bacteria",
Myxosarcina thermalis Thomas & Gonzalves,"accepted name","Bacteria",
Nematoplaca incrustans Geitler,"accepted name","Bacteria",
Nematoradaisia gasteropodum P. González,"accepted name","Bacteria",
Neophormidium indicum P. K. Misra & P. K. Maithy,"accepted name","Bacteria",
Nephrococcus confertus Li,"accepted name","Bacteria",
Nodularia armorica Thuret,"accepted name","Bacteria",
Nodularia baltica J. Komárek, M. Hübel, H. Hübel & J. Smarda,"accepted name","Bacteria",
Nodularia crassa (Voronikhin) J. Komárek, M. Hübel, H. Hübel & J. Smarda,"accepted name","Bacteria",
Nodularia epiphytica Gardner,"accepted name","Bacteria",
Nodularia harveyana (Thwaites) Thuret,"accepted name","Bacteria",
Nodularia harveyana var. sphaerocarpa (Bornet & Flahault) A.A. Elenkin,"accepted name","Bacteria",
Nodularia harveyana var. sphaerocarpa (Bornet & Flahault) Geitler,"accepted name","Bacteria",
Nodularia quadrata F.E. Fritsch,"accepted name","Bacteria",
Nodularia skujae P. González,"accepted name","Bacteria",
Nodularia spumigena MERTENS,"accepted name","Bacteria",
Nodularia spumigena var. crassa Voronikhin,"accepted name","Bacteria",
Nodularia spumigena var. major (Kützing) Bornet & Flahault,"accepted name","Bacteria",
Nodularia spumigena var. minor F.E. Fritsch,"accepted name","Bacteria",
Nodularia spumigena var. vacuolata F.E. Fritsch,"accepted name","Bacteria",
Nodularia spumigena var. zujaris P. González,"accepted name","Bacteria",
Nodularia tenuis G.S. West,"accepted name","Bacteria",
Nodularia willei Gardner,"accepted name","Bacteria",
Nostoc album Gardner,"accepted name","Bacteria",
Nostoc antarcticum W. West & G.S. West,"accepted name","Bacteria",
Nostoc borneti Gain,"accepted name","Bacteria",
Nostoc brittoni Gardner,"accepted name","Bacteria",
Nostoc bullatum (A. P. de Candolle) Duby,"accepted name","Bacteria",
Nostoc caeruleum Lyngb.,"accepted name","Bacteria",
Nostoc calcicola Brébisson,"accepted name","Bacteria",
Nostoc carneus C. Agardh ex Bornet & Flahault,"accepted name","Bacteria",
Nostoc coerulescens Rabenhorst,"accepted name","Bacteria",
Nostoc coeruleum (Lyngbye) Bornet & Flahault,"accepted name","Bacteria",
Nostoc coeruleum var. planctonicum V.S. Poretsky & V.K. Tschernow,"accepted name","Bacteria",
Nostoc commune Vaucher,"accepted name","Bacteria",
Nostoc commune var. flagelliforme (Berkeley & Curtis) Bornet & Flahault,"accepted name","Bacteria",
Nostoc cordubense C. H. Prosperi,"accepted name","Bacteria",
Nostoc cuticulare (Brébisson) Bornet & Flahault,"accepted name","Bacteria",
Nostoc disciforme F.E. Fritsch,"accepted name","Bacteria",
Nostoc edaphicum ,"accepted name","Bacteria",
Nostoc elgonense Naumann,"accepted name","Bacteria",
Nostoc ellipsoideum Gardner,"accepted name","Bacteria",
Nostoc ellipsosporum Rabenhorst ex Bornet & Flahault,"accepted name","Bacteria",
Nostoc endophytum Bornet & Flahault,"accepted name","Bacteria",
Nostoc epilithicum Ercegovic,"accepted name","Bacteria",
Nostoc foliaceum Mougeot,"accepted name","Bacteria",
Nostoc fuscescens F.E. Fritsch,"accepted name","Bacteria",
Nostoc gelatinosum Schousboe,"accepted name","Bacteria",
Nostoc ghotgewadense G. R. Hegde & K. Somanna,"accepted name","Bacteria",
Nostoc gunnerae Reinke ex Merker,"accepted name","Bacteria",
Nostoc halophilum Hansgirg,"accepted name","Bacteria",
Nostoc halophilum var. gaditanum P. González,"accepted name","Bacteria",
Nostoc hatei S.C. Dixit,"accepted name","Bacteria",
Nostoc humifusum Carmichael ex Bornet & Flahault,"accepted name","Bacteria",
Nostoc insulare Borzi,"accepted name","Bacteria",
Nostoc intricatum Meneghini,"accepted name","Bacteria",
Nostoc letestui Frémy,"accepted name","Bacteria",
Nostoc linckia (Roth) Bornet & Flahault,"accepted name","Bacteria",
Nostoc linckia var. arvense C.B. Rao,"accepted name","Bacteria",
Nostoc longstaffi F.E. Fritsch,"accepted name","Bacteria",
Nostoc macrosporum Meneghini ex Bornet & Flahault,"accepted name","Bacteria",
Nostoc maculiforme Bornet & Flahault,"accepted name","Bacteria",
Nostoc membranaceum Gardner,"accepted name","Bacteria",
Nostoc microscoparium Carmichael,"accepted name","Bacteria",
Nostoc microscopicum Carmichael,"accepted name","Bacteria",
Nostoc minutissimum Kützing,"accepted name","Bacteria",
Nostoc minutum Desmazières,"accepted name","Bacteria",
Nostoc muscorum C. Agardh,"accepted name","Bacteria",
Nostoc natans Kützing,"accepted name","Bacteria",
Nostoc oryzae (F. E. Fritsch) J. Komárek & K. Anagnostidis,"accepted name","Bacteria",
Nostoc palmelioides Kützing,"accepted name","Bacteria",
Nostoc paludosum (Kützing) Bornet & Flahault,"accepted name","Bacteria",
Nostoc parmelioides (Kützing) Bornet & Flahault,"accepted name","Bacteria",
Nostoc parmeloides ,"accepted name","Bacteria",
Nostoc passerinianum (De Notaris) Bornet & Thuret,"accepted name","Bacteria",
Nostoc piscinale Kützing,"accepted name","Bacteria",
Nostoc planctonicum Poretsky & Tschernow,"accepted name","Bacteria",
Nostoc pruniforme (C. Agardh) Bornet & Flahault,"accepted name","Bacteria",
Nostoc punctiforme (Kützing) Hariot,"accepted name","Bacteria",
Nostoc ramosum Ercegovic,"accepted name","Bacteria",
Nostoc repandum W. West & G.S. West,"accepted name","Bacteria",
Nostoc rivulare Kützing,"accepted name","Bacteria",
Nostoc simulans Gardner,"accepted name","Bacteria",
Nostoc sphaericum Vaucher ex Bornet & Flahault,"accepted name","Bacteria",
Nostoc sphaeroides Kützing,"accepted name","Bacteria",
Nostoc sphaerosporum Gardner,"accepted name","Bacteria",
Nostoc spongiaeforme (C. Agardh) Bornet & Flahault,"accepted name","Bacteria",
Nostoc symbioticum F.V. Wettstein,"accepted name","Bacteria",
Nostoc verrucosum (Vaucher) Bornet & Flahault,"accepted name","Bacteria",
Nostoc wichmannii Weber-van Bosse,"accepted name","Bacteria",
Nostoc willei Gardner,"accepted name","Bacteria",
Nostoc zetterstedtii Areschoug,"accepted name","Bacteria",
Nostocella coriacea (Vaucher) Gaillon,"accepted name","Bacteria",
Nostocella lemaniae (C. Agardh) Gaillon,"accepted name","Bacteria",
Nostocella lichenoides (Vaucher) Gaillon,"accepted name","Bacteria",
Nostocella pruniformis (Linnaeus) Gaillon,"accepted name","Bacteria",
Nostocella verrucosa (Vaucher) Gaillon,"accepted name","Bacteria",
Nostochopsis lobatus Wood em. Geitler,"accepted name","Bacteria",
Nostochopsis radians Bharadwaja,"accepted name","Bacteria",
Oncobyrsa hispanica M. Lewin,"accepted name","Bacteria",
Oncobyrsa lacustris Kirchner,"accepted name","Bacteria",
Onkonema compactum Geitler,"accepted name","Bacteria",
Oscillatoria acuiformis Skuja,"accepted name","Bacteria",
Oscillatoria acuminata Gomont,"accepted name","Bacteria",
Oscillatoria acutissima H. Kufferath,"accepted name","Bacteria",
Oscillatoria anguina (Bory ) Gomont,"accepted name","Bacteria",
Oscillatoria angusta Koppe,"accepted name","Bacteria",
Oscillatoria annae Van Goor,"accepted name","Bacteria",
Oscillatoria antarctica A. Massalski, T. Mrozinska & M. Olech,"accepted name","Bacteria",
Oscillatoria antillarum Kützing,"accepted name","Bacteria",
Oscillatoria autumnalis C. Agardh,"accepted name","Bacteria",
Oscillatoria balkrishnanii (N. D. Kamat) J. A. Rino,"accepted name","Bacteria",
Oscillatoria beggiatoiformis (Grunow) Gomont,"accepted name","Bacteria",
Oscillatoria bicudoi P. A. C. Senna,"accepted name","Bacteria",
Oscillatoria bonnemaisonii (P. Crouan & H. Crouan) P. Crouan & H. Crouan,"accepted name","Bacteria",
Oscillatoria boryana ,"accepted name","Bacteria",
Oscillatoria boryana var. marina L. Hoffmann & V. Demoulin,"accepted name","Bacteria",
Oscillatoria bourrellyi J.W.G. Lund,"accepted name","Bacteria",
Oscillatoria breviarticulata Frémy,"accepted name","Bacteria",
Oscillatoria bulgarica ,"accepted name","Bacteria",
Oscillatoria bulgarica var. major M.T.P. Azevedo & C.L. Sant'Anna,"accepted name","Bacteria",
Oscillatoria calcuttensis Biswas,"accepted name","Bacteria",
Oscillatoria carotinosa Geitler,"accepted name","Bacteria",
Oscillatoria castanea L. Hoffmann & V. Demoulin,"accepted name","Bacteria",
Oscillatoria cavanillesiana P. González,"accepted name","Bacteria",
Oscillatoria chilkensis Biswas,"accepted name","Bacteria",
Oscillatoria chrysothrix Skuja ex T. Willén,"accepted name","Bacteria",
Oscillatoria coerulescens Gicklhorn,"accepted name","Bacteria",
Oscillatoria corakiana Playfair,"accepted name","Bacteria",
Oscillatoria cortiana Meneghini ex Gomont,"accepted name","Bacteria",
Oscillatoria curviceps C. Agardh, nom. illeg.,"accepted name","Bacteria",
Oscillatoria decolorata G.S. West,"accepted name","Bacteria",
Oscillatoria decomposita Trentepohl,"accepted name","Bacteria",
Oscillatoria distrophila Skuja ex T. Willén,"accepted name","Bacteria",
Oscillatoria earlei Gardner,"accepted name","Bacteria",
Oscillatoria exilis Skuja,"accepted name","Bacteria",
Oscillatoria flexa Playfair,"accepted name","Bacteria",
Oscillatoria fracta Carlson,"accepted name","Bacteria",
Oscillatoria gomontiana (Setchell) B. Tracanna,"accepted name","Bacteria",
Oscillatoria gomontiana var. crassa (A. B. Gupta) B. Tracanna,"accepted name","Bacteria",
Oscillatoria gracilis M. T. P. Azevedo & C. L. Sant'Anna,"accepted name","Bacteria",
Oscillatoria granulata Gardner,"accepted name","Bacteria",
Oscillatoria grunowiana Gomont,"accepted name","Bacteria",
Oscillatoria guttulata Van Goor,"accepted name","Bacteria",
Oscillatoria hamelii Frémy,"accepted name","Bacteria",
Oscillatoria indica P.Silva, nom. nov.,"accepted name","Bacteria",
Oscillatoria ionica Skuja,"accepted name","Bacteria",
Oscillatoria jasorvensis Vouk,"accepted name","Bacteria",
Oscillatoria jasorvensis f. curva B. Tracanna,"accepted name","Bacteria",
Oscillatoria jenensis G.Schmid,"accepted name","Bacteria",
Oscillatoria jenneri ,"accepted name","Bacteria",
Oscillatoria jenneri f. brevis B. Tracanna,"accepted name","Bacteria",
Oscillatoria koetlitzi F.E. Fritsch,"accepted name","Bacteria",
Oscillatoria koprophila Skuja,"accepted name","Bacteria",
Oscillatoria laetevirens (P.L. Crouan & H.M. Crouan) Gomont, nom. illeg.,"accepted name","Bacteria",
Oscillatoria laingii L. Hoffmann & V. Demoulin,"accepted name","Bacteria",
Oscillatoria lauterbornii Schmidle,"accepted name","Bacteria",
Oscillatoria limosa C. Agardh, nom. illeg.,"accepted name","Bacteria",
Oscillatoria limosa f. minor A.D. Mahajan & R.J. Patel,"accepted name","Bacteria",
Oscillatoria limosa var. dsperso-granulata Schkorb.,"accepted name","Bacteria",
Oscillatoria littoralis Carmichael,"accepted name","Bacteria",
Oscillatoria lud ,"accepted name","Bacteria",
Oscillatoria maraaensis Gardner,"accepted name","Bacteria",
Oscillatoria margaritifera Kützing ex Gomont,"accepted name","Bacteria",
Oscillatoria meslini Frémy,"accepted name","Bacteria",
Oscillatoria miniata (Zanardini) Gomont,"accepted name","Bacteria",
Oscillatoria minima Gicklhorn,"accepted name","Bacteria",
Oscillatoria minutissima P. González,"accepted name","Bacteria",
Oscillatoria miyadii Negoro,"accepted name","Bacteria",
Oscillatoria mougeotii Kützing,"accepted name","Bacteria",
Oscillatoria natans Kützing,"accepted name","Bacteria",
Oscillatoria neumannii ,"accepted name","Bacteria",
Oscillatoria neumannii var. crassior (Virieux) B. Tracanna,"accepted name","Bacteria",
Oscillatoria nigro-viridis ,"accepted name","Bacteria",
Oscillatoria nigro-viridis var. australis Playfair,"accepted name","Bacteria",
Oscillatoria numidica Gomont,"accepted name","Bacteria",
Oscillatoria obscura Brühl & Biswas,"accepted name","Bacteria",
Oscillatoria obtusa Gardner,"accepted name","Bacteria",
Oscillatoria olivaceobrunnea L. Hoffmann & V. Demoulin,"accepted name","Bacteria",
Oscillatoria olivaceobrunnea var. motuporensis L. Hoffmann & V. Demoulin,"accepted name","Bacteria",
Oscillatoria papyracea C. Agardh,"accepted name","Bacteria",
Oscillatoria peronides Skuja,"accepted name","Bacteria",
Oscillatoria pilicola D. E. Wujek & T. Lincoln,"accepted name","Bacteria",
Oscillatoria princeps Vaucher ex Gomont,"accepted name","Bacteria",
Oscillatoria princeps f. purpurea Collins,"accepted name","Bacteria",
Oscillatoria princeps var. pseudolimosa Ghose,"accepted name","Bacteria",
Oscillatoria proboscidea Gomont,"accepted name","Bacteria",
Oscillatoria proboscidea var. westii Forti,"accepted name","Bacteria",
Oscillatoria prolifera ,"accepted name","Bacteria",
Oscillatoria prolifica (Greville) Gomont,"accepted name","Bacteria",
Oscillatoria proteus Skuja,"accepted name","Bacteria",
Oscillatoria pseudacutissimum Geitler,"accepted name","Bacteria",
Oscillatoria pseudominima Skuja,"accepted name","Bacteria",
Oscillatoria pulcherrima M. T. P. Azevedo & C. L. Sant'Anna,"accepted name","Bacteria",
Oscillatoria putrida Schmidle,"accepted name","Bacteria",
Oscillatoria quadripunctulata Bruehl & Biswas,"accepted name","Bacteria",
Oscillatoria quasiperforata Skuja,"accepted name","Bacteria",
Oscillatoria raciborskii Woloszynska,"accepted name","Bacteria",
Oscillatoria raoi De Toni f.,"accepted name","Bacteria",
Oscillatoria redekei Goor,"accepted name","Bacteria",
Oscillatoria retzii C. Agardh,"accepted name","Bacteria",
Oscillatoria ribeyi F.E. Drouet,"accepted name","Bacteria",
Oscillatoria rosea (P. Crouan & H. Crouan) Batters,"accepted name","Bacteria",
Oscillatoria sancta (Kützing) Gomont,"accepted name","Bacteria",
Oscillatoria sancta var. aequinoctialis Gomont,"accepted name","Bacteria",
Oscillatoria sancta var. caldariorum Lagerheim,"accepted name","Bacteria",
Oscillatoria sancta var. tenuis Woronichin,"accepted name","Bacteria",
Oscillatoria simplicissima ,"accepted name","Bacteria",
Oscillatoria simplicissima var. constricta Playfair,"accepted name","Bacteria",
Oscillatoria simplicissima var. granulata Playfair,"accepted name","Bacteria",
Oscillatoria spadicea Carmichael,"accepted name","Bacteria",
Oscillatoria spirulinoides Yoneda,"accepted name","Bacteria",
Oscillatoria subbrevis Schmidle,"accepted name","Bacteria",
Oscillatoria subbrevis f. crassa S.Dixit,"accepted name","Bacteria",
Oscillatoria subbrevis var. major (G.S.West) Umezaki & Watanabe,"accepted name","Bacteria",
Oscillatoria subfusca Vaucher,"accepted name","Bacteria",
Oscillatoria subuliformis (Kützing) Gomont,"accepted name","Bacteria",
Oscillatoria subuliformis Thwaites,"accepted name","Bacteria",
Oscillatoria subuliformis var. major L. Hoffmann & V. Demoulin,"accepted name","Bacteria",
Oscillatoria supradecomposita Trentepohl,"accepted name","Bacteria",
Oscillatoria tenerrima (Kützing) Prain,"accepted name","Bacteria",
Oscillatoria thiebautii (Gomont) Geitler,"accepted name","Bacteria",
Oscillatoria trichoides Szafer,"accepted name","Bacteria",
Oscillatoria uncinata Emoto & Hirose,"accepted name","Bacteria",
Oscillatoria variabilis C.B. Rao, nom. illeg.,"accepted name","Bacteria",
Oscillatoria variabilis Desvaux,"accepted name","Bacteria",
Oscillatoria versicolor (G.Martens) Prain,"accepted name","Bacteria",
Oscillatoria vizagapatensis C.B. Rao,"accepted name","Bacteria",
Oscillatoria waterbergensis Claasen,"accepted name","Bacteria",
Oscillatoria yonedae I. Umezaki,"accepted name","Bacteria",
Oscillatoriopsis psilata P. K. Maithy & M. Shukla,"accepted name","Bacteria",
Palaeohydrococcus raoi P. K. Misra & P. K. Maithy,"accepted name","Bacteria",
Palaeolyngbya baraudensis J. Mandal & P. K. Maithy,"accepted name","Bacteria",
Palaeolyngbya distinctica J. Mandal & P. K. Maithy,"accepted name","Bacteria",
Palaeolyngbya elongata J. Mandal & P. K. Maithy,"accepted name","Bacteria",
Palaeomicrocystis schopfii P. K. Maithy,"accepted name","Bacteria",
Palaeoscytonema indicum J. Mandal & P. K. Maithy,"accepted name","Bacteria",
Palaeoscytonema intermingla J. Mandal & P. K. Maithy,"accepted name","Bacteria",
Palaeoscytonema misrae J. Mandal & P. K. Maithy,"accepted name","Bacteria",
Palaeoscytonema srivastavae P. K. Maithy & M. Shukla,"accepted name","Bacteria",
Palaeowestiellopsis karharbariensis P. K. Maithy & P. K. Misra,"accepted name","Bacteria",
Palikiella elegans Claus,"accepted name","Bacteria",
Palikiella hungarica Claus,"accepted name","Bacteria",
Pannus leloupii (Kufferath) F. Hindák,"accepted name","Bacteria",
Pannus microcystiformis F. Hindák,"accepted name","Bacteria",
Pannus planus F. Hindák,"accepted name","Bacteria",
Pannus spumosus B. Hickel,"accepted name","Bacteria",
Paracapsa siderophila Naumann,"accepted name","Bacteria",
Paraortonella getica O. Dragastan,"accepted name","Bacteria",
Paraortonella richteri O. Dragastan,"accepted name","Bacteria",
Parenchymorpha xishanica C. K. Tseng et M. Hua,"accepted name","Bacteria",
Pascherinema gracile (Pascher) de Toni,"accepted name","Bacteria",
Pascherinema moniliforme (Pascher) de Toni,"accepted name","Bacteria",
Pelagothrix clevei J.Schmidt,"accepted name","Bacteria",
Petalonema alatum Berkeley ex Kirchner,"accepted name","Bacteria",
Petalonema densum (A. Braun) Migula,"accepted name","Bacteria",
Petalonema involvens (A. Braun) Migula,"accepted name","Bacteria",
Petalonema involvens var. elongatum (Bourrelly) A. Couté, G. Tell & Y. Thérézien,"accepted name","Bacteria",
Petalonema pulchrum (Frémy) Geitler,"accepted name","Bacteria",
Petalonema velutinum (Rabenhorst) Migula,"accepted name","Bacteria",
Phormidium acuminata (Gomont) Anagnostidis & Komárek,"accepted name","Bacteria",
Phormidium acuminatum ,"accepted name","Bacteria",
Phormidium acuminatum var. longe-attenuatum (Geitler & Ruttner) I. Umezaki & M. Watanabe,"accepted name","Bacteria",
Phormidium acutissimum (C.Agardh ex Gomont) Anagnostidis & Komárek,"accepted name","Bacteria",
Phormidium aerugineo-caerulea (Gomont) Anagnostidis & Komárek,"accepted name","Bacteria",
Phormidium allorgei (Frémy) Anagnostidis & Komárek,"accepted name","Bacteria",
Phormidium ambiguum Gomont,"accepted name","Bacteria",
Phormidium amoenum Kützing,"accepted name","Bacteria",
Phormidium amphibium (C. Agardh) Anagnostidis & Komárek,"accepted name","Bacteria",
Phormidium animale (C. Agardh ex Gomont) Anagnostidis & Komárek,"accepted name","Bacteria",
Phormidium aqualimpidense (P. A. C. Senna & L. V. Ferreira) M. T. P. Azevedo,"accepted name","Bacteria",
Phormidium arcuatum Skuja,"accepted name","Bacteria",
Phormidium australe J. Phillipson,"accepted name","Bacteria",
Phormidium autumnale C. Agardh ex Gomont,"accepted name","Bacteria",
Phormidium boneri ,"accepted name","Bacteria",
Phormidium breve (Kützing) Anagnostidis & Komárek,"accepted name","Bacteria",
Phormidium brevis (Kützing ex Gomont) Anagnostidis & Komárek,"accepted name","Bacteria",
Phormidium calcareum Kützing,"accepted name","Bacteria",
Phormidium calciphilum I. Umezaki,"accepted name","Bacteria",
Phormidium cebennense Gomont,"accepted name","Bacteria",
Phormidium chalybea (Mert. ex Gomont) Anagnostidis & Komárek,"accepted name","Bacteria",
Phormidium chalybeum (Mertens) Anagnostidis & Komárek,"accepted name","Bacteria",
Phormidium chalybeum var. depauperatum (J. Copeland) I. Umezaki & M. Watanabe,"accepted name","Bacteria",
Phormidium chlorinum (Kützing) Umezaki & Watanabe,"accepted name","Bacteria",
Phormidium cincinnatum Itzigsohn,"accepted name","Bacteria",
Phormidium corallinae (Kützing) Anagnostidis & Komárek,"accepted name","Bacteria",
Phormidium corallyticum Rützler & Santavy,"accepted name","Bacteria",
Phormidium curtum Hollerbach,"accepted name","Bacteria",
Phormidium dictyothallum Skuja,"accepted name","Bacteria",
Phormidium diguetii (Gomont) Anagnostidis & Komárek,"accepted name","Bacteria",
Phormidium dimorphum Lemmermann,"accepted name","Bacteria",
Phormidium ectocarpi Gomont,"accepted name","Bacteria",
Phormidium endospongeliae I. Umezaki,"accepted name","Bacteria",
Phormidium epiphyticum Gardner,"accepted name","Bacteria",
Phormidium favosum Bory ex Gomont,"accepted name","Bacteria",
Phormidium foreaui (Frémy) Umezaki & Watanabe,"accepted name","Bacteria",
Phormidium formosum (Bory de Saint-Vincent) Anagnostidis & Komárek,"accepted name","Bacteria",
Phormidium grande Playfair,"accepted name","Bacteria",
Phormidium hancockii (Drouet) Drouet,"accepted name","Bacteria",
Phormidium holdenii (Forti) L.H.Z. Branco, C.L. Sant'Anna, M.T.P. Azevedo & L. Sormus,"accepted name","Bacteria",
Phormidium incrustatum (Nägeli) Gomont,"accepted name","Bacteria",
Phormidium insulare (N. L. Gardner) P. A. C. Senna & P. Compère,"accepted name","Bacteria",
Phormidium inundatum (Kützing) Gomont,"accepted name","Bacteria",
Phormidium irriguum (Kützing ex Gomont) Anagnostidis & Komárek,"accepted name","Bacteria",
Phormidium jadinianum Gomont,"accepted name","Bacteria",
Phormidium jardinianum Gomont,"accepted name","Bacteria",
Phormidium jenkelianum G.Schmid,"accepted name","Bacteria",
Phormidium konstantinosum I. Umezaki & M. Watanabe,"accepted name","Bacteria",
Phormidium laysanense Lemmermann,"accepted name","Bacteria",
Phormidium limosum (Dillwyn) P.Silva,"accepted name","Bacteria",
Phormidium lismorensis (Playfair) Anagnostidis & Komárek,"accepted name","Bacteria",
Phormidium lloydianum (Gomont) Anagnostidis & Komárek,"accepted name","Bacteria",
Phormidium lucidum Kützing ex Gomont,"accepted name","Bacteria",
Phormidium lucidum var. amoenum (Kützing) Playfair,"accepted name","Bacteria",
Phormidium luridum (Kützing) Gomont,"accepted name","Bacteria",
Phormidium luridum var. olivacea,"accepted name","Bacteria",
Phormidium lyngbyaceum Kützing,"accepted name","Bacteria",
Phormidium martinii (Frémy) Anagnostidis & Komárek,"accepted name","Bacteria",
Phormidium minnesotense (Tilden) Drouet,"accepted name","Bacteria",
Phormidium mucicola Huber-PeStalozzi & Naumann,"accepted name","Bacteria",
Phormidium mucicola f. crassum Skuja,"accepted name","Bacteria",
Phormidium natans (Gomont) P. A. C. Senna & P. Compère,"accepted name","Bacteria",
Phormidium naveanum ,"accepted name","Bacteria",
Phormidium naveanum var. marinum C.K. Tseng & M. Hua,"accepted name","Bacteria",
[truncated: 895 more rows]
