# Supplementary material for: The World Bacterial Biogeography and Biodiversity through Databases: A Case Study of NCBI Nucleotide Database and GBIF Database
Source: Biomed Res Int. 2013 Oct 21;2013:240175. doi: 10.1155/2013/240175 (PMC3818805; doi:10.1155/2013/240175)
Supplement: Supplementary file 1 — The zipped file may be extracted in any directory in the computer but all files and the two folders should be extracted in the same directory so the scripts would function correctly. The scripts had been tested on Windows environment. Python 2.7 and Biopython 1.6 should be installed before running the scripts. To extract data from NCBI Nucleotide you should run “NCBI_Nucleotide_Tracker.py” for countries exception handling, run “NCBI_Nucleotide_Exception.py”. For the GBIF Database, only three countries are provided as an example in the folder “GBIF_Plus” for additional countries you may download them from GBIF website, the only data that should be extracted are these of taxonomy, no need for other metadata (Dataset, Geospatial) as described in the paper. Once all countries of interest are downloaded you may run “GBIF_Filter.py” to filter data. The results of this study are presented in: “country_all.txt” for NCBI Nucleotide Database, “gbif_Classification_2000_Plus.txt”, “absent_taxa_Classification_2000_Plus.txt”, and absent_taxa_Classification_2000_Plus_ex_All.txt” for GBIF Database. The final results are presented in “NCBI_GBIF_overall_data.xlsx”. Some errors that may occur during the script execution are presented in “error.txt” file. [file 240175.f1.zip › Classification_2000_Plus/Deinococcus-thermus.csv]

Scientific name	Name status	Group	Source database
Deinococcus apachensis Rainey and da Costa 2005,"accepted name","Bacteria",
Deinococcus deserti de Groot et al. 2005,"accepted name","Bacteria",
Deinococcus ficus Lai et al. 2006,"accepted name","Bacteria",
Deinococcus frigens Hirsch et al. 2006,"accepted name","Bacteria",
Deinococcus geothermalis Ferreira et al. 1997,"accepted name","Bacteria",
Deinococcus grandis (Oyaizu et al. 1987) Rainey et al. 1997,"accepted name","Bacteria",
Deinococcus hohokamensis Rainey and da Costa 2005,"accepted name","Bacteria",
Deinococcus hopiensis Rainey and da Costa 2005,"accepted name","Bacteria",
Deinococcus indicus Suresh et al. 2004,"accepted name","Bacteria",
Deinococcus maricopensis Rainey and da Costa 2005,"accepted name","Bacteria",
Deinococcus marmoris Hirsch et al. 2006,"accepted name","Bacteria",
Deinococcus mumbaiensis Shashidhar and Bandekar 2006,"accepted name","Bacteria",
Deinococcus murrayi Ferreira et al. 1997,"accepted name","Bacteria",
Deinococcus navajonensis Rainey and da Costa 2005,"accepted name","Bacteria",
Deinococcus papagonensis Rainey and da Costa 2005,"accepted name","Bacteria",
Deinococcus pimensis Rainey and da Costa 2005,"accepted name","Bacteria",
Deinococcus proteolyticus Brooks and Murray 1981,"accepted name","Bacteria",
Deinococcus radiodurans (ex Raj et al. 1960) Brooks and Murray 1981,"accepted name","Bacteria",
Deinococcus radiophilus (ex Lewis 1973) Brooks and Murray 1981,"accepted name","Bacteria",
Deinococcus radiopugnans Brooks and Murray 1981,"accepted name","Bacteria",
Deinococcus saxicola Hirsch et al. 2006,"accepted name","Bacteria",
Deinococcus sonorensis Rainey and da Costa 2005,"accepted name","Bacteria",
Deinococcus yavapaiensis Rainey and da Costa 2005,"accepted name","Bacteria",
Marinithermus hydrothermalis Sako et al. 2003,"accepted name","Bacteria",
Meiothermus cerbereus Chung et al. 1997,"accepted name","Bacteria",
Meiothermus chliarophilus (Tenreiro et al. 1995) Nobre et al. 1996,"accepted name","Bacteria",
Meiothermus ruber (Loginova et al. 1984) Nobre et al. 1996,"accepted name","Bacteria",
Meiothermus silvanus (Tenreiro et al. 1995) Nobre et al. 1996,"accepted name","Bacteria",
Meiothermus taiwanensis Chen et al. 2002,"accepted name","Bacteria",
Meiothermus timidus Pires et al. 2005,"accepted name","Bacteria",
Oceanithermus desulfurans Mori et al. 2004,"accepted name","Bacteria",
Oceanithermus profundus Miroshnichenko et al. 2003,"accepted name","Bacteria",
Thermus antranikianii Chung et al. 2000,"accepted name","Bacteria",
Thermus aquaticus Brock and Freeze 1969 (Approved Lists 1980),"accepted name","Bacteria",
Thermus brockianus Williams et al. 1995,"accepted name","Bacteria",
Thermus filiformis Hudson et al. 1987,"accepted name","Bacteria",
Thermus igniterrae Chung et al. 2000,"accepted name","Bacteria",
Thermus oshimai Williams et al. 1996,"accepted name","Bacteria",
Thermus scotoductus Kristjansson et al. 1994,"accepted name","Bacteria",
Thermus thermophilus (ex Oshima and Imahori 1974) Manaia et al. 1995,"accepted name","Bacteria",
Truepera radiovictrix Albuquerque et al. 2005,"accepted name","Bacteria",
Vulcanithermus mediatlanticus Miroshnichenko et al. 2003,"accepted name","Bacteria",
Deinococcus-thermus
Deinococci
Deinococcales
Deinococcaceae
Trueperaceae
Thermales
Thermaceae
