# Supplementary material for: The World Bacterial Biogeography and Biodiversity through Databases: A Case Study of NCBI Nucleotide Database and GBIF Database
Source: Biomed Res Int. 2013 Oct 21;2013:240175. doi: 10.1155/2013/240175 (PMC3818805; doi:10.1155/2013/240175)
Supplement: Supplementary file 1 — The zipped file may be extracted in any directory in the computer but all files and the two folders should be extracted in the same directory so the scripts would function correctly. The scripts had been tested on Windows environment. Python 2.7 and Biopython 1.6 should be installed before running the scripts. To extract data from NCBI Nucleotide you should run “NCBI_Nucleotide_Tracker.py” for countries exception handling, run “NCBI_Nucleotide_Exception.py”. For the GBIF Database, only three countries are provided as an example in the folder “GBIF_Plus” for additional countries you may download them from GBIF website, the only data that should be extracted are these of taxonomy, no need for other metadata (Dataset, Geospatial) as described in the paper. Once all countries of interest are downloaded you may run “GBIF_Filter.py” to filter data. The results of this study are presented in: “country_all.txt” for NCBI Nucleotide Database, “gbif_Classification_2000_Plus.txt”, “absent_taxa_Classification_2000_Plus.txt”, and absent_taxa_Classification_2000_Plus_ex_All.txt” for GBIF Database. The final results are presented in “NCBI_GBIF_overall_data.xlsx”. Some errors that may occur during the script execution are presented in “error.txt” file. [file 240175.f1.zip › Classification_2000_Plus/Dictyoglomi.csv]

Scientific name	Name status	Group	Source database
Dictyoglomus thermophilum Saiki et al. 1985,"accepted name","Bacteria",
Dictyoglomus turgidum corrig. Svetlichny and Svetlichnayá 1995,"accepted name","Bacteria",
Dictyoglomi
Dictyoglomales
Dictyoglomaceae
