# Supplementary material for: The World Bacterial Biogeography and Biodiversity through Databases: A Case Study of NCBI Nucleotide Database and GBIF Database
Source: Biomed Res Int. 2013 Oct 21;2013:240175. doi: 10.1155/2013/240175 (PMC3818805; doi:10.1155/2013/240175)
Supplement: Supplementary file 1 — The zipped file may be extracted in any directory in the computer but all files and the two folders should be extracted in the same directory so the scripts would function correctly. The scripts had been tested on Windows environment. Python 2.7 and Biopython 1.6 should be installed before running the scripts. To extract data from NCBI Nucleotide you should run “NCBI_Nucleotide_Tracker.py” for countries exception handling, run “NCBI_Nucleotide_Exception.py”. For the GBIF Database, only three countries are provided as an example in the folder “GBIF_Plus” for additional countries you may download them from GBIF website, the only data that should be extracted are these of taxonomy, no need for other metadata (Dataset, Geospatial) as described in the paper. Once all countries of interest are downloaded you may run “GBIF_Filter.py” to filter data. The results of this study are presented in: “country_all.txt” for NCBI Nucleotide Database, “gbif_Classification_2000_Plus.txt”, “absent_taxa_Classification_2000_Plus.txt”, and absent_taxa_Classification_2000_Plus_ex_All.txt” for GBIF Database. The final results are presented in “NCBI_GBIF_overall_data.xlsx”. Some errors that may occur during the script execution are presented in “error.txt” file. [file 240175.f1.zip › Classification_2000_Plus/Firmicutes.csv]

Scientific name	Name status	Group	Source database
Abiotrophia defectiva (Bouvet et al. 1989) Kawamura et al. 1995,"accepted name","Bacteria",
Acetanaerobacterium elongatum Chen and Dong 2004,"accepted name","Bacteria",
Acetitomaculum ruminis Greening and Leedle 1995,"accepted name","Bacteria",
Acetivibrio cellulolyticus Patel et al. 1980,"accepted name","Bacteria",
Acetivibrio cellulosolvens Khan et al. 1984,"accepted name","Bacteria",
Acetivibrio ethanolgignens Robinson and Ritchie 1981,"accepted name","Bacteria",
Acetivibrio multivorans Tanaka et al. 1992,"accepted name","Bacteria",
Acetoanaerobium noterae Sleat et al. 1985,"accepted name","Bacteria",
Acetobacterium bakii Kotsyurbenko et al. 1997,"accepted name","Bacteria",
Acetobacterium carbinolicum Eichler and Schink 1985,"accepted name","Bacteria",
Acetobacterium fimetarium Kotsyurbenko et al. 1997,"accepted name","Bacteria",
Acetobacterium malicum Tanaka and Pfennig 1990,"accepted name","Bacteria",
Acetobacterium paludosum Kotsyurbenko et al. 1997,"accepted name","Bacteria",
Acetobacterium tundrae Simankova et al. 2001,"accepted name","Bacteria",
Acetobacterium wieringae Braun and Gottschalk 1983,"accepted name","Bacteria",
Acetobacterium woodii Balch et al. 1977 (Approved Lists 1980),"accepted name","Bacteria",
Acetohalobium arabaticum Zhilina and Zavarzin 1990,"accepted name","Bacteria",
Acetonema longum Kane and Breznak 1992,"accepted name","Bacteria",
Acholeplasma axanthum Tully and Razin 1970 (Approved Lists 1980),"accepted name","Bacteria",
Acholeplasma brassicae Tully et al. 1994,"accepted name","Bacteria",
Acholeplasma cavigenitalium Hill 1992,"accepted name","Bacteria",
Acholeplasma equifetale Kirchoff 1974 (Approved Lists 1980),"accepted name","Bacteria",
Acholeplasma granularum (Switzer 1964) Edward and Freundt 1970 (Approved Lists 1980),"accepted name","Bacteria",
Acholeplasma hippikon Kirchoff 1974 (Approved Lists 1980),"accepted name","Bacteria",
Acholeplasma laidlawii (Sabin 1941) Edward and Freundt 1970 (Approved Lists 1980),"accepted name","Bacteria",
Acholeplasma modicum Leach 1973 (Approved Lists 1980),"accepted name","Bacteria",
Acholeplasma morum Rose et al. 1980,"accepted name","Bacteria",
Acholeplasma multilocale Hill et al. 1992,"accepted name","Bacteria",
Acholeplasma oculi Al-Aubaidi et al. 1973 (Approved Lists 1980),"accepted name","Bacteria",
Acholeplasma palmae Tully et al. 1994,"accepted name","Bacteria",
Acholeplasma parvum Atobe et al. 1983,"accepted name","Bacteria",
Acholeplasma pleciae (Tully et al. 1994) Knight Jr. 2004,"accepted name","Bacteria",
Acholeplasma vituli Angulo et al. 2000,"accepted name","Bacteria",
Acidaminobacter hydrogenoformans Stams and Hansen 1985,"accepted name","Bacteria",
Acidaminococcus fermentans Rogosa 1969 (Approved Lists 1980),"accepted name","Bacteria",
Aerococcus christensenii Collins et al. 1999,"accepted name","Bacteria",
Aerococcus sanguinicola corrig. Lawson et al. 2001,"accepted name","Bacteria",
Aerococcus urinae Aguirre and Collins 1992,"accepted name","Bacteria",
Aerococcus urinaeequi (Garvie 1988) Felis et al. 2005,"accepted name","Bacteria",
Aerococcus urinaehominis Lawson et al. 2001,"accepted name","Bacteria",
Aerococcus viridans Williams et al. 1953 (Approved Lists 1980),"accepted name","Bacteria",
Agitococcus lubricus Franzmann and Skerman 1981,"accepted name","Bacteria",
Alicyclobacillus acidiphilus Matsubara et al. 2002,"accepted name","Bacteria",
Alicyclobacillus acidocaldarius (Darland and Brock 1971) Wisotzkey et al. 1992,"accepted name","Bacteria",
Alicyclobacillus acidocaldarius subsp. acidocaldarius (Darland and Brock 1971) Wisotzkey et al. 1992,"accepted name","Bacteria",
Alicyclobacillus acidocaldarius subsp. rittmannii Nicolaus et al. 2002,"accepted name","Bacteria",
Alicyclobacillus acidoterrestris (Deinhard et al. 1988) Wisotzkey et al. 1992,"accepted name","Bacteria",
Alicyclobacillus cycloheptanicus (Deinhard et al. 1988) Wisotzkey et al. 1992,"accepted name","Bacteria",
Alicyclobacillus disulfidooxydans ,"accepted name","Bacteria",
Alicyclobacillus herbarius Goto et al. 2002,"accepted name","Bacteria",
Alicyclobacillus hesperidum Albuquerque et al. 2000,"accepted name","Bacteria",
Alicyclobacillus pomorum Goto et al. 2003,"accepted name","Bacteria",
Alicyclobacillus sendaiensis Tsuruoka et al. 2003,"accepted name","Bacteria",
Alicyclobacillus tolerans Karavaiko et al. 2005,"accepted name","Bacteria",
Alicyclobacillus vulcanalis Simbahan et al. 2004,"accepted name","Bacteria",
Alkalibacillus filiformis Romano et al. 2005,"accepted name","Bacteria",
Alkalibacillus salilacus Jeon et al. 2005,"accepted name","Bacteria",
Alkalibacter saccharofermentans Garnova et al. 2005,"accepted name","Bacteria",
Alkalibacterium iburiense Nakajima et al. 2005,"accepted name","Bacteria",
Alkalibacterium olivapovliticus corrig. Ntougias and Russell 2001,"accepted name","Bacteria",
Alkalibacterium psychrotolerans Yumoto et al. 2004,"accepted name","Bacteria",
Alkaliphilus crotonatoxidans Cao et al. 2003,"accepted name","Bacteria",
Alkaliphilus transvaalensis Takai et al. 2001,"accepted name","Bacteria",
Allisonella histaminiformans Garner et al. 2003,"accepted name","Bacteria",
Allobaculum stercoricanis Greetham et al. 2006,"accepted name","Bacteria",
Allofustis seminis Collins et al. 2003,"accepted name","Bacteria",
Alloiococcus otitis Aguirre and Collins 1992,"accepted name","Bacteria",
Aminobacterium colombiense Baena et al. 1999,"accepted name","Bacteria",
Aminobacterium mobile Baena et al. 2000,"accepted name","Bacteria",
Aminomonas paucivorans Baena et al. 1999,"accepted name","Bacteria",
Ammonifex degensii Huber and Stetter 1996,"accepted name","Bacteria",
Ammoniphilus oxalaticus Zaitsev et al. 1998,"accepted name","Bacteria",
Ammoniphilus oxalivorans Zaitsev et al. 1998,"accepted name","Bacteria",
Amphibacillus fermentum Zhilina et al. 2002,"accepted name","Bacteria",
Amphibacillus tropicus Zhilina et al. 2002,"accepted name","Bacteria",
Amphibacillus xylanus Niimura et al. 1990,"accepted name","Bacteria",
Anaeroarcus burkinensis corrig. (Ouattara et al. 1992) Strömpl et al. 1999,"accepted name","Bacteria",
Anaerobacter polyendosporus Duda et al. 1996,"accepted name","Bacteria",
Anaerobaculum mobile Menes and Muxí 2002,"accepted name","Bacteria",
Anaerobaculum thermoterrenum Rees et al. 1997,"accepted name","Bacteria",
Anaerobranca californiensis Gorlenko et al. 2004,"accepted name","Bacteria",
Anaerobranca gottschalkii Prowe and Antranikian 2001,"accepted name","Bacteria",
Anaerobranca horikoshii Engle et al. 1995,"accepted name","Bacteria",
Anaerococcus hydrogenalis (Ezaki et al. 1990) Ezaki et al. 2001,"accepted name","Bacteria",
Anaerococcus lactolyticus (Li et al. 1992) Ezaki et al. 2001,"accepted name","Bacteria",
Anaerococcus octavius (Murdoch et al. 1997) Ezaki et al. 2001,"accepted name","Bacteria",
Anaerococcus prevotii (Foubert and Douglas 1948) Ezaki et al. 2001,"accepted name","Bacteria",
Anaerococcus tetradius (Ezaki et al. 1983) Ezaki et al. 2001,"accepted name","Bacteria",
Anaerococcus vaginalis (Li et al. 1992) Ezaki et al. 2001,"accepted name","Bacteria",
Anaerofilum agile Zellner et al. 1996,"accepted name","Bacteria",
Anaerofilum pentosovorans Zellner et al. 1996,"accepted name","Bacteria",
Anaerofustis stercorihominis Finegold et al. 2004,"accepted name","Bacteria",
Anaeroglobus geminatus Carlier et al. 2002,"accepted name","Bacteria",
Anaeromusa acidaminophila Baena et al. 1999,"accepted name","Bacteria",
Anaeroplasma abactoclasticum Robinson et al. 1975 (Approved Lists 1980),"accepted name","Bacteria",
Anaeroplasma bactoclasticum (Robinson and Hungate 1973) Robinson and Allison 1975 (Approved Lists 1980),"accepted name","Bacteria",
Anaeroplasma intermedium Robinson and Freundt 1987,"accepted name","Bacteria",
Anaeroplasma varium Robinson and Freundt 1987,"accepted name","Bacteria",
Anaerosinus glycerini (Schauder and Schink 1996) Strömpl et al. 1999,"accepted name","Bacteria",
Anaerostipes caccae Schwiertz et al. 2002,"accepted name","Bacteria",
Anaerotruncus colihominis Lawson et al. 2004,"accepted name","Bacteria",
Anaerovibrio lipolyticus corrig. Hungate 1966 (Approved Lists 1980),"accepted name","Bacteria",
Anaerovorax odorimutans Matthies et al. 2000,"accepted name","Bacteria",
Aneurinibacillus aneurinilyticus corrig. (Shida et al. 1994) Shida et al. 1996,"accepted name","Bacteria",
Aneurinibacillus danicus Goto et al. 2004,"accepted name","Bacteria",
Aneurinibacillus migulanus (Takagi et al. 1993) Shida et al. 1996,"accepted name","Bacteria",
Aneurinibacillus terranovensis Allan et al. 2005,"accepted name","Bacteria",
Aneurinibacillus thermoaerophilus (Meier-Stauffer et al. 1996) Heyndrickx et al. 1997,"accepted name","Bacteria",
Anoxybacillus amylolyticus Poli et al. 2006,"accepted name","Bacteria",
Anoxybacillus ayderensis Dulger et al. 2004,"accepted name","Bacteria",
Anoxybacillus contaminans De Clerck et al. 2004,"accepted name","Bacteria",
Anoxybacillus flavithermus Pikuta et al. 2000,"accepted name","Bacteria",
Anoxybacillus gonensis Belduz et al. 2003,"accepted name","Bacteria",
Anoxybacillus kamchatkensis Kevbrin et al. 2006,"accepted name","Bacteria",
Anoxybacillus kestanbolensis Dulger et al. 2004,"accepted name","Bacteria",
Anoxybacillus pushchinoensis corrig. Pikuta et al. 2000,"accepted name","Bacteria",
Anoxybacillus voinovskiensis Yumoto et al. 2004,"accepted name","Bacteria",
Anoxynatronum sibiricum Garnova and Zhilina 2003,"accepted name","Bacteria",
Asteroleplasma anaerobium Robinson and Freundt 1987,"accepted name","Bacteria",
Atopobacter phocae Lawson et al. 2000,"accepted name","Bacteria",
Atopococcus tabaci Collins et al. 2005,"accepted name","Bacteria",
Atopostipes suicloacalis corrig. Cotta et al. 2004,"accepted name","Bacteria",
Bacillus acidicola Albert et al. 2005,"accepted name","Bacteria",
Bacillus aeolius Gugliandolo et al. 2003,"accepted name","Bacteria",
Bacillus aerius Shivaji et al. 2006,"accepted name","Bacteria",
Bacillus aerophilus Shivaji et al. 2006,"accepted name","Bacteria",
Bacillus agaradhaerens Nielsen et al. 1995,"accepted name","Bacteria",
Bacillus akibai Nogi et al. 2005,"accepted name","Bacteria",
Bacillus alcalophilus Vedder 1934 (Approved Lists 1980),"accepted name","Bacteria",
Bacillus algicola Ivanova et al. 2004,"accepted name","Bacteria",
Bacillus altitudinis Shivaji et al. 2006,"accepted name","Bacteria",
Bacillus alveayuensis Bae et al. 2005,"accepted name","Bacteria",
Bacillus amyloliquefaciens (ex Fukumoto 1943) Priest et al. 1987,"accepted name","Bacteria",
Bacillus anthracis Cohn 1872 (Approved Lists 1980),"accepted name","Bacteria",
Bacillus aquimaris Yoon et al. 2003,"accepted name","Bacteria",
Bacillus arenosi Heyrman et al. 2005,"accepted name","Bacteria",
Bacillus arseniciselenatis corrig. Switzer Blum et al. 2001,"accepted name","Bacteria",
Bacillus arsenicus Shivaji et al. 2005,"accepted name","Bacteria",
Bacillus arvi Heyrman et al. 2005,"accepted name","Bacteria",
Bacillus asahii Yumoto et al. 2004,"accepted name","Bacteria",
Bacillus atrophaeus Nakamura 1989,"accepted name","Bacteria",
Bacillus axarquiensis Ruiz-García et al. 2005,"accepted name","Bacteria",
Bacillus azotoformans (ex Pichinoty et al. 1976) Pichinoty et al. 1983,"accepted name","Bacteria",
Bacillus badius Batchelor 1919 (Approved Lists 1980),"accepted name","Bacteria",
Bacillus barbaricus Täubel et al. 2003,"accepted name","Bacteria",
Bacillus bataviensis Heyrman et al. 2004,"accepted name","Bacteria",
Bacillus benzoevorans Pichinoty et al. 1987,"accepted name","Bacteria",
Bacillus bogoriensis Vargas et al. 2005,"accepted name","Bacteria",
Bacillus carboniphilus Fujita et al. 1996,"accepted name","Bacteria",
Bacillus cellulosilyticus Nogi et al. 2005,"accepted name","Bacteria",
Bacillus cereus Frankland and Frankland 1887 (Approved Lists 1980),"accepted name","Bacteria",
Bacillus cibi Yoon et al. 2005,"accepted name","Bacteria",
Bacillus circulans Jordan 1890 (Approved Lists 1980),"accepted name","Bacteria",
Bacillus clarkii Nielsen et al. 1995,"accepted name","Bacteria",
Bacillus clausii Nielsen et al. 1995,"accepted name","Bacteria",
Bacillus coagulans Hammer 1915 (Approved Lists 1980),"accepted name","Bacteria",
Bacillus cohnii Spanka and Fritze 1993,"accepted name","Bacteria",
Bacillus decolorationis Heyrman et al. 2003,"accepted name","Bacteria",
Bacillus drentensis Heyrman et al. 2004,"accepted name","Bacteria",
Bacillus edaphicus Shelobolina et al. 1998,"accepted name","Bacteria",
Bacillus endophyticus Reva et al. 2002,"accepted name","Bacteria",
Bacillus farraginis Scheldeman et al. 2004,"accepted name","Bacteria",
Bacillus fastidiosus den Dooren de Jong 1929 (Approved Lists 1980),"accepted name","Bacteria",
Bacillus firmus Bredemann and Werner 1933 (Approved Lists 1980),"accepted name","Bacteria",
Bacillus flexus (ex Batchelor 1919) Priest et al. 1989,"accepted name","Bacteria",
Bacillus fordii Scheldeman et al. 2004,"accepted name","Bacteria",
Bacillus fortis Scheldeman et al. 2004,"accepted name","Bacteria",
Bacillus fumarioli Logan et al. 2000,"accepted name","Bacteria",
Bacillus funiculus Ajithkumar et al. 2002,"accepted name","Bacteria",
Bacillus fusiformis (ex Meyer and Gottheil 1901) Priest et al. 1989,"accepted name","Bacteria",
Bacillus galactophilus Takagi et al. 1993,"accepted name","Bacteria",
Bacillus galactosidilyticus Heyndrickx et al. 2004,"accepted name","Bacteria",
Bacillus gelatini De Clerck et al. 2004,"accepted name","Bacteria",
Bacillus gibsonii Nielsen et al. 1995,"accepted name","Bacteria",
Bacillus halmapalus Nielsen et al. 1995,"accepted name","Bacteria",
Bacillus haloalkaliphilus Fritze 1996,"accepted name","Bacteria",
Bacillus halodurans (ex Boyer 1973) Nielsen et al. 1995,"accepted name","Bacteria",
Bacillus halophilus Ventosa et al. 1990,"accepted name","Bacteria",
Bacillus hemicellulosilyticus Nogi et al. 2005,"accepted name","Bacteria",
Bacillus herbersteinensis Wieser et al. 2005,"accepted name","Bacteria",
Bacillus horikoshii Nielsen et al. 1995,"accepted name","Bacteria",
Bacillus horti Yumoto et al. 1998,"accepted name","Bacteria",
Bacillus humi Heyrman et al. 2005,"accepted name","Bacteria",
Bacillus hwajinpoensis Yoon et al. 2004,"accepted name","Bacteria",
Bacillus indicus Suresh et al. 2004,"accepted name","Bacteria",
Bacillus infernus Boone et al. 1995,"accepted name","Bacteria",
Bacillus insolitus Larkin and Stokes 1967 (Approved Lists 1980),"accepted name","Bacteria",
Bacillus jeotgali Yoon et al. 2001,"accepted name","Bacteria",
Bacillus koreensis Lim et al. 2006,"accepted name","Bacteria",
Bacillus krulwichiae Yumoto et al. 2003,"accepted name","Bacteria",
Bacillus laevolacticus (ex Nakayama and Yanoshi 1967) Andersch et al. 1994,"accepted name","Bacteria",
Bacillus lentus Gibson 1935 (Approved Lists 1980),"accepted name","Bacteria",
Bacillus licheniformis (Weigmann 1898) Chester 1901 (Approved Lists 1980),"accepted name","Bacteria",
Bacillus litoralis Yoon and Oh 2005,"accepted name","Bacteria",
Bacillus luciferensis Logan et al. 2002,"accepted name","Bacteria",
Bacillus macauensis Zhang et al. 2006,"accepted name","Bacteria",
Bacillus macyae Santini et al. 2004,"accepted name","Bacteria",
Bacillus malacitensis Ruiz-García et al. 2005,"accepted name","Bacteria",
Bacillus mannanilyticus Nogi et al. 2005,"accepted name","Bacteria",
Bacillus marisflavi Yoon et al. 2003,"accepted name","Bacteria",
Bacillus massiliensis Glazunova et al. 2006,"accepted name","Bacteria",
Bacillus megaterium de Bary 1884 (Approved Lists 1980),"accepted name","Bacteria",
Bacillus methanolicus Arfman et al. 1992,"accepted name","Bacteria",
Bacillus mojavensis Roberts et al. 1994,"accepted name","Bacteria",
Bacillus mucilaginosus Avakyan et al. 1998,"accepted name","Bacteria",
Bacillus muralis Heyrman et al. 2005,"accepted name","Bacteria",
Bacillus mycoides Flügge 1886 (Approved Lists 1980),"accepted name","Bacteria",
Bacillus naganoensis Tomimura et al. 1990,"accepted name","Bacteria",
Bacillus nealsonii Venkateswaran et al. 2003,"accepted name","Bacteria",
Bacillus neidei Nakamura et al. 2002,"accepted name","Bacteria",
Bacillus niacini Nagel and Andreesen 1991,"accepted name","Bacteria",
Bacillus novalis Heyrman et al. 2004,"accepted name","Bacteria",
Bacillus odysseyi La Duc et al. 2004,"accepted name","Bacteria",
Bacillus okhensis Nowlan et al. 2006,"accepted name","Bacteria",
Bacillus okuhidensis Li et al. 2002,"accepted name","Bacteria",
Bacillus oleronius Kuhnigk et al. 1996,"accepted name","Bacteria",
Bacillus oshimensis Yumoto et al. 2005,"accepted name","Bacteria",
Bacillus patagoniensis Olivera et al. 2005,"accepted name","Bacteria",
Bacillus pseudalcaliphilus corrig. Nielsen et al. 1995,"accepted name","Bacteria",
Bacillus pseudofirmus Nielsen et al. 1995,"accepted name","Bacteria",
Bacillus pseudomycoides Nakamura 1998,"accepted name","Bacteria",
Bacillus psychrodurans Abd El-Rahman et al. 2002,"accepted name","Bacteria",
Bacillus psychrosaccharolyticus (ex Larkin and Stokes 1967) Priest et al. 1989,"accepted name","Bacteria",
Bacillus psychrotolerans Abd El-Rahman et al. 2002,"accepted name","Bacteria",
Bacillus pumilus Meyer and Gottheil 1901 (Approved Lists 1980),"accepted name","Bacteria",
Bacillus pycnus Nakamura et al. 2002,"accepted name","Bacteria",
Bacillus ruris Heyndrickx et al. 2005,"accepted name","Bacteria",
Bacillus safensis Satomi et al. 2006,"accepted name","Bacteria",
Bacillus salarius Lim et al. 2006,"accepted name","Bacteria",
Bacillus saliphilus Romano et al. 2005,"accepted name","Bacteria",
Bacillus schlegelii Schenk and Aragno 1981,"accepted name","Bacteria",
Bacillus selenitireducens Switzer Blum et al. 2001,"accepted name","Bacteria",
Bacillus seohaeanensis Lee et al. 2006,"accepted name","Bacteria",
Bacillus shackletonii Logan et al. 2004,"accepted name","Bacteria",
Bacillus silvestris Rheims et al. 1999,"accepted name","Bacteria",
Bacillus simplex (ex Meyer and Gottheil 1901) Priest et al. 1989,"accepted name","Bacteria",
Bacillus siralis Pettersson et al. 2000,"accepted name","Bacteria",
Bacillus smithii Nakamura et al. 1988,"accepted name","Bacteria",
Bacillus soli Heyrman et al. 2004,"accepted name","Bacteria",
Bacillus sonorensis Palmisano et al. 2001,"accepted name","Bacteria",
Bacillus sphaericus Meyer and Neide 1904 (Approved Lists 1980),"accepted name","Bacteria",
Bacillus sporothermodurans Pettersson et al. 1996,"accepted name","Bacteria",
Bacillus stratosphericus Shivaji et al. 2006,"accepted name","Bacteria",
Bacillus subterraneus Kanso et al. 2002,"accepted name","Bacteria",
Bacillus subtilis ,"accepted name","Bacteria",
Bacillus subtilis subsp. spizizenii Nakamura et al. 1999,"accepted name","Bacteria",
Bacillus subtilis subsp. subtilis (Ehrenberg 1835) Cohn 1872,"accepted name","Bacteria",
Bacillus tequilensis Gatson et al. 2006,"accepted name","Bacteria",
Bacillus thermantarcticus corrig. Nicolaus et al. 2002,"accepted name","Bacteria",
Bacillus thermoamylovorans Combet-Blanc et al. 1995,"accepted name","Bacteria",
Bacillus thermocloacae Demharter and Hensel 1989,"accepted name","Bacteria",
Bacillus thuringiensis Berliner 1915 (Approved Lists 1980),"accepted name","Bacteria",
Bacillus tusciae Bonjour and Aragno 1985,"accepted name","Bacteria",
Bacillus vallismortis Roberts et al. 1996,"accepted name","Bacteria",
Bacillus vedderi Agnew et al. 1996,"accepted name","Bacteria",
Bacillus velezensis Ruiz-García et al. 2005,"accepted name","Bacteria",
Bacillus vietnamensis Noguchi et al. 2004,"accepted name","Bacteria",
Bacillus vireti Heyrman et al. 2004,"accepted name","Bacteria",
Bacillus wakoensis Nogi et al. 2005,"accepted name","Bacteria",
Bacillus weihenstephanensis Lechner et al. 1998,"accepted name","Bacteria",
Brevibacillus agri (Nakamura 1993) Shida et al. 1996,"accepted name","Bacteria",
Brevibacillus borstelensis (Shida et al. 1995) Shida et al. 1996,"accepted name","Bacteria",
Brevibacillus brevis (Migula 1900) Shida et al. 1996,"accepted name","Bacteria",
Brevibacillus centrosporus (Nakamura 1993) Shida et al. 1996,"accepted name","Bacteria",
Brevibacillus choshinensis (Takagi et al. 1993) Shida et al. 1996,"accepted name","Bacteria",
Brevibacillus formosus (Shida et al. 1995) Shida et al. 1996,"accepted name","Bacteria",
Brevibacillus invocatus Logan et al. 2002,"accepted name","Bacteria",
Brevibacillus laterosporus (Laubach 1916) Shida et al. 1996,"accepted name","Bacteria",
Brevibacillus levickii Allan et al. 2005,"accepted name","Bacteria",
Brevibacillus limnophilus Goto et al. 2004,"accepted name","Bacteria",
Brevibacillus parabrevis (Takagi et al. 1993) Shida et al. 1996,"accepted name","Bacteria",
Brevibacillus reuszeri (Shida et al. 1995) Shida et al. 1996,"accepted name","Bacteria",
Brevibacillus thermoruber (Manachini et al. 1985) Shida et al. 1996,"accepted name","Bacteria",
Brochothrix campestris Talon et al. 1988,"accepted name","Bacteria",
Brochothrix thermosphacta (McLean and Sulzbacher 1953) Sneath and Jones 1976 (Approved Lists 1980),"accepted name","Bacteria",
Bryantella formatexigens Wolin et al. 2004,"accepted name","Bacteria",
Bulleidia extructa Downes et al. 2000,"accepted name","Bacteria",
Butyrivibrio crossotus Moore et al. 1976 (Approved Lists 1980),"accepted name","Bacteria",
Butyrivibrio fibrisolvens Bryant and Small 1956 (Approved Lists 1980),"accepted name","Bacteria",
Butyrivibrio hungatei Kopecný et al. 2003,"accepted name","Bacteria",
Caldalkalibacillus thermarum Xue et al. 2006,"accepted name","Bacteria",
Caldanaerobacter subterraneus ,"accepted name","Bacteria",
Caldanaerobacter subterraneus subsp. pacificus Fardeau et al. 2004,"accepted name","Bacteria",
Caldanaerobacter subterraneus subsp. subterraneus (Fardeau et al. 2000) Fardeau et al. 2004,"accepted name","Bacteria",
Caldanaerobacter subterraneus subsp. tengcongensis (Xue et al. 2001) Fardeau et al. 2004,"accepted name","Bacteria",
Caldanaerobacter subterraneus subsp. yonseiensis (Kim et al. 2001) Fardeau et al. 2004,"accepted name","Bacteria",
Caldicellulosiruptor acetigenus (Nielsen et al. 1994) Onyenwoke et al. 2006,"accepted name","Bacteria",
Caldicellulosiruptor kristjanssonii Bredholt et al. 1999,"accepted name","Bacteria",
Caldicellulosiruptor lactoaceticus Mladenovska et al. 1997,"accepted name","Bacteria",
Caldicellulosiruptor owensensis Huang et al. 1998,"accepted name","Bacteria",
Caldicellulosiruptor saccharolyticus Rainey et al. 1995,"accepted name","Bacteria",
Caloramator coolhaasii Plugge et al. 2000,"accepted name","Bacteria",
Caloramator fervidus (Patel et al. 1987) Collins et al. 1994,"accepted name","Bacteria",
Caloramator indicus Chrisostomos et al. 1996,"accepted name","Bacteria",
Caloramator proteoclasticus Tarlera et al. 1997,"accepted name","Bacteria",
Caloramator viterbiensis corrig. Seyfried et al. 2002,"accepted name","Bacteria",
Caloranaerobacter azorensis Wery et al. 2001,"accepted name","Bacteria",
Caminicella sporogenes Alain et al. 2002,"accepted name","Bacteria",
Carboxydocella sporoproducens Slepova et al. 2006,"accepted name","Bacteria",
Carboxydocella thermautotrophica Sokolova et al. 2002,"accepted name","Bacteria",
Carboxydothermus hydrogenoformans Svetlichny et al. 1991,"accepted name","Bacteria",
Carnobacterium alterfunditum Franzmann et al. 1993,"accepted name","Bacteria",
Carnobacterium divergens (Holzapfel and Gerber 1984) Collins et al. 1987,"accepted name","Bacteria",
Carnobacterium funditum Franzmann et al. 1993,"accepted name","Bacteria",
Carnobacterium gallinarum Collins et al. 1987,"accepted name","Bacteria",
Carnobacterium inhibens Jöborn et al. 1999,"accepted name","Bacteria",
Carnobacterium maltaromaticum (Miller et al. 1974) Mora et al. 2003,"accepted name","Bacteria",
Carnobacterium mobile Collins et al. 1987,"accepted name","Bacteria",
Carnobacterium pleistocenium Pikuta et al. 2005,"accepted name","Bacteria",
Carnobacterium viridans Holley et al. 2002,"accepted name","Bacteria",
Caryophanon latum Peshkoff 1939 (Approved Lists 1980),"accepted name","Bacteria",
Caryophanon tenue (ex Peshkoff 1939) Trentini 1988,"accepted name","Bacteria",
Catellicoccus marimammalium Lawson et al. 2006,"accepted name","Bacteria",
Catenibacterium mitsuokai Kageyama and Benno 2000,"accepted name","Bacteria",
Catonella morbi Moore and Moore 1994,"accepted name","Bacteria",
Centipeda periodontii Lai et al. 1983,"accepted name","Bacteria",
Cerasibacillus quisquiliarum Nakamura et al. 2004,"accepted name","Bacteria",
Clostridium absonum Nakamura et al. 1973 (Approved Lists 1980),"accepted name","Bacteria",
Clostridium aceticum (ex Wieringa 1940) Gottschalk and Braun 1981,"accepted name","Bacteria",
Clostridium acetireducens Örlygsson et al. 1996,"accepted name","Bacteria",
Clostridium acetobutylicum McCoy et al. 1926 (Approved Lists 1980),"accepted name","Bacteria",
Clostridium acidilosi ,"accepted name","Bacteria",
Clostridium acidisoli Kuhner et al. 2000,"accepted name","Bacteria",
Clostridium acidurici corrig. (Liebert 1909) Barker 1938 (Approved Lists 1980),"accepted name","Bacteria",
Clostridium aerotolerans van Gylswyk and van der Toorn 1987,"accepted name","Bacteria",
Clostridium akagii Kuhner et al. 2000,"accepted name","Bacteria",
Clostridium aldrichii Yang et al. 1990,"accepted name","Bacteria",
Clostridium algidicarnis Lawson et al. 1995,"accepted name","Bacteria",
Clostridium algidixylanolyticum Broda et al. 2000,"accepted name","Bacteria",
Clostridium alkalicellulosi corrig. Zhilina et al. 2006,"accepted name","Bacteria",
Clostridium aminophilum Paster et al. 1993,"accepted name","Bacteria",
Clostridium aminovalericum Hardman and Stadtman 1960 (Approved Lists 1980),"accepted name","Bacteria",
Clostridium amygdalinum Parshina et al. 2003,"accepted name","Bacteria",
Clostridium arcticum (ex Jordan and McNicol 1979) Cato et al. 1988,"accepted name","Bacteria",
Clostridium argentinense Suen et al. 1988,"accepted name","Bacteria",
Clostridium aurantibutyricum Hellinger 1944 (Approved Lists 1980),"accepted name","Bacteria",
Clostridium baratii corrig. (Prévot 1938) Holdeman and Moore 1970 (Approved Lists 1980),"accepted name","Bacteria",
Clostridium bartlettii Song et al. 2004,"accepted name","Bacteria",
Clostridium beijerinckii Donker 1926 (Approved Lists 1980),"accepted name","Bacteria",
Clostridium bifermentans (Weinberg and Séguin 1918) Bergey et al. 1923 (Approved Lists 1980),"accepted name","Bacteria",
Clostridium bolteae Song et al. 2003,"accepted name","Bacteria",
Clostridium botulinum (van Ermengem 1896) Bergey et al. 1923 (Approved Lists 1980),"accepted name","Bacteria",
Clostridium bowmanii Spring et al. 2003,"accepted name","Bacteria",
Clostridium butyricum Prazmowski 1880 (Approved Lists 1980),"accepted name","Bacteria",
Clostridium cadaveris (Klein 1899) McClung and McCoy 1957 (Approved Lists 1980),"accepted name","Bacteria",
Clostridium caminithermale Brisbarre et al. 2003,"accepted name","Bacteria",
Clostridium carboxidivorans Liou et al. 2005,"accepted name","Bacteria",
Clostridium carnis (Klein 1904) Spray 1939 (Approved Lists 1980),"accepted name","Bacteria",
Clostridium celatum Hauschild and Holdeman 1974 (Approved Lists 1980),"accepted name","Bacteria",
Clostridium celerecrescens Palop et al. 1989,"accepted name","Bacteria",
Clostridium cellobioparum Hungate 1944 (Approved Lists 1980),"accepted name","Bacteria",
Clostridium cellulofermentans He et al. 1991,"accepted name","Bacteria",
Clostridium cellulolyticum Petitdemange et al. 1984,"accepted name","Bacteria",
Clostridium cellulosi He et al. 1991,"accepted name","Bacteria",
Clostridium cellulovorans Sleat et al. 1985,"accepted name","Bacteria",
Clostridium chartatabidum Kelly et al. 1996,"accepted name","Bacteria",
Clostridium chauvoei (Arloing et al. 1887) Scott 1928 (Approved Lists 1980),"accepted name","Bacteria",
Clostridium clostridioforme corrig. (Burri and Ankersmit 1906) Kaneuchi et al. 1976 (Approved Lists 1980),"accepted name","Bacteria",
Clostridium coccoides Kaneuchi et al. 1976 (Approved Lists 1980),"accepted name","Bacteria",
Clostridium cochlearium (Douglas et al. 1919) Bergey et al. 1923 (Approved Lists 1980),"accepted name","Bacteria",
Clostridium cocleatum Kaneuchi et al. 1979 (Approved Lists 1980),"accepted name","Bacteria",
Clostridium colicanis Greetham et al. 2003,"accepted name","Bacteria",
Clostridium colinum (ex Berkhoff et al. 1974) Berkhoff 1985,"accepted name","Bacteria",
Clostridium collagenovorans Jain and Zeikus 1988,"accepted name","Bacteria",
Clostridium cylindrosporum (ex Barker and Beck 1942) Andreesen et al. 1985,"accepted name","Bacteria",
Clostridium difficile (Hall and O'Toole 1935) Prévot 1938 (Approved Lists 1980),"accepted name","Bacteria",
Clostridium diolis Biebl and Spröer 2003,"accepted name","Bacteria",
Clostridium disporicum Horn 1987,"accepted name","Bacteria",
Clostridium drakei Liou et al. 2005,"accepted name","Bacteria",
Clostridium estertheticum Collins et al. 1993,"accepted name","Bacteria",
Clostridium estertheticum subsp. estertheticum Collins et al. 1993,"accepted name","Bacteria",
Clostridium estertheticum subsp. laramiense (Kalchayanand et al. 1993) Spring et al. 2003,"accepted name","Bacteria",
Clostridium fallax (Weinberg and Séguin 1915) Bergey et al. 1923 (Approved Lists 1980),"accepted name","Bacteria",
Clostridium felsineum (Carbone and Tombolato 1917) Bergey et al. 1939 (Approved Lists 1980),"accepted name","Bacteria",
Clostridium fimetarium Kotsyurbenko et al. 1997,"accepted name","Bacteria",
Clostridium formicaceticum corrig. Andreesen et al. 1970 (Approved Lists 1980),"accepted name","Bacteria",
Clostridium frigidicarnis Broda et al. 1999,"accepted name","Bacteria",
Clostridium frigoris Spring et al. 2003,"accepted name","Bacteria",
Clostridium ganghwense Kim et al. 2006,"accepted name","Bacteria",
Clostridium gasigenes Broda et al. 2000,"accepted name","Bacteria",
Clostridium ghonii corrig. Prévot 1938 (Approved Lists 1980),"accepted name","Bacteria",
Clostridium glycolicum Gaston and Stadtman 1963 (Approved Lists 1980),"accepted name","Bacteria",
Clostridium grantii Mountfort et al. 1996,"accepted name","Bacteria",
Clostridium haemolyticum (Hall 1929) Scott et al. 1935 (Approved Lists 1980),"accepted name","Bacteria",
Clostridium halophilum corrig. Fendrich et al. 1991,"accepted name","Bacteria",
Clostridium hastiforme MacLennan 1939 (Approved Lists 1980),"accepted name","Bacteria",
Clostridium hathewayi Steer et al. 2002,"accepted name","Bacteria",
Clostridium herbivorans Varel et al. 1995,"accepted name","Bacteria",
Clostridium hiranonis Kitahara et al. 2001,"accepted name","Bacteria",
Clostridium histolyticum (Weinberg and Séguin 1916) Bergey et al. 1923 (Approved Lists 1980),"accepted name","Bacteria",
Clostridium homopropionicum Dörner and Schink 1991,"accepted name","Bacteria",
Clostridium hungatei Monserrate et al. 2001,"accepted name","Bacteria",
Clostridium hylemonae Kitahara et al. 2000,"accepted name","Bacteria",
Clostridium indolis McClung and McCoy 1957 (Approved Lists 1980),"accepted name","Bacteria",
Clostridium innocuum Smith and King 1962 (Approved Lists 1980),"accepted name","Bacteria",
Clostridium intestinale corrig. Lee et al. 1989,"accepted name","Bacteria",
Clostridium irregulare corrig. (Choukévitch 1911) Prévot 1938 (Approved Lists 1980),"accepted name","Bacteria",
Clostridium isatidis Padden et al. 1999,"accepted name","Bacteria",
Clostridium jejuense Jeong et al. 2004,"accepted name","Bacteria",
Clostridium josui Sukhumavasi et al. 1988,"accepted name","Bacteria",
Clostridium kluyveri Barker and Taha 1942 (Approved Lists 1980),"accepted name","Bacteria",
Clostridium lactatifermentans van der Wielen et al. 2002,"accepted name","Bacteria",
Clostridium lacusfryxellense Spring et al. 2003,"accepted name","Bacteria",
Clostridium lentocellum Murray et al. 1987,"accepted name","Bacteria",
Clostridium lentoputrescens Hartsell and Rettger 1934 (Approved Lists 1980),"accepted name","Bacteria",
Clostridium leptum Moore et al. 1976 (Approved Lists 1980),"accepted name","Bacteria",
Clostridium limosum Andre 1948 (Approved Lists 1980),"accepted name","Bacteria",
Clostridium litorale Fendrich et al. 1991,"accepted name","Bacteria",
Clostridium lituseburense (Laplanche and Saissac 1948) McClung and McCoy 1957 (Approved Lists 1980),"accepted name","Bacteria",
Clostridium ljungdahlii Tanner et al. 1993,"accepted name","Bacteria",
Clostridium lundense Cirne et al. 2006,"accepted name","Bacteria",
Clostridium magnum Schink 1984,"accepted name","Bacteria",
Clostridium malenominatum (Weinberg et al. 1937) Spray 1948 (Approved Lists 1980),"accepted name","Bacteria",
Clostridium mangenotii (Prévot and Zimmès-Chaverou 1947) McClung and McCoy 1957 (Approved Lists 1980),"accepted name","Bacteria",
Clostridium mayombei Kane et al. 1992,"accepted name","Bacteria",
Clostridium methoxybenzovorans Mechichi et al. 1999,"accepted name","Bacteria",
Clostridium methylpentosum Himelbloom and Canale-Parola 1989,"accepted name","Bacteria",
Clostridium neopropionicum Tholozan et al. 1995,"accepted name","Bacteria",
Clostridium nexile Holdeman and Moore 1974 (Approved Lists 1980),"accepted name","Bacteria",
Clostridium novyi (Migula 1894) Bergey et al. 1923 (Approved Lists 1980),"accepted name","Bacteria",
Clostridium oceanicum Smith 1970 (Approved Lists 1980),"accepted name","Bacteria",
Clostridium orbiscindens Winter et al. 1991,"accepted name","Bacteria",
Clostridium oroticum (Wachsman and Barker 1954) Cato et al. 1968 (Approved Lists 1980),"accepted name","Bacteria",
Clostridium papyrosolvens Madden et al. 1982,"accepted name","Bacteria",
Clostridium paradoxum Li et al. 1993,"accepted name","Bacteria",
Clostridium paraperfringens Nakamura et al. 1970 (Approved Lists 1980),"accepted name","Bacteria",
Clostridium paraputrificum (Bienstock 1906) Snyder 1936 (Approved Lists 1980),"accepted name","Bacteria",
Clostridium pascui Wilde et al. 1997,"accepted name","Bacteria",
Clostridium pasteurianum Winogradsky 1895 (Approved Lists 1980),"accepted name","Bacteria",
Clostridium peptidivorans Mechichi et al. 2000,"accepted name","Bacteria",
Clostridium perenne (Prévot 1940) McClung and McCoy 1957 (Approved Lists 1980),"accepted name","Bacteria",
Clostridium perfringens (Veillon and Zuber 1898) Hauduroy et al. 1937 (Approved Lists 1980),"accepted name","Bacteria",
Clostridium phytofermentans Warnick et al. 2002,"accepted name","Bacteria",
Clostridium piliforme (ex Tyzzer 1917) Duncan et al. 1993,"accepted name","Bacteria",
Clostridium polysaccharolyticum (van Gylswyk 1981) van Gylswyk et al. 1983,"accepted name","Bacteria",
Clostridium populeti Sleat and Mah 1985,"accepted name","Bacteria",
Clostridium propionicum Cardon and Barker 1946 (Approved Lists 1980),"accepted name","Bacteria",
Clostridium proteoclasticum Attwood et al. 1996,"accepted name","Bacteria",
Clostridium proteolyticum Jain and Zeikus 1988,"accepted name","Bacteria",
Clostridium psychrophilum Spring et al. 2003,"accepted name","Bacteria",
Clostridium puniceum Lund et al. 1981,"accepted name","Bacteria",
Clostridium purinilyticum corrig. Dürre et al. 1981,"accepted name","Bacteria",
Clostridium putrefaciens (McBryde 1911) Sturges and Drake 1927 (Approved Lists 1980),"accepted name","Bacteria",
Clostridium putrificum (Trevisan 1889) Reddish and Rettger 1922 (Approved Lists 1980), species (rejected name).,"accepted name","Bacteria",
Clostridium quinii Svensson et al. 1995,"accepted name","Bacteria",
Clostridium ramosum (Veillon and Zuber 1898) Holdeman et al. 1971 (Approved Lists 1980),"accepted name","Bacteria",
Clostridium rectum (Heller 1922) Holdeman and Moore 1972 (Approved Lists 1980),"accepted name","Bacteria",
Clostridium roseum (ex McCoy and McClung 1935) Cato et al. 1988,"accepted name","Bacteria",
Clostridium saccharobutylicum Keis et al. 2001,"accepted name","Bacteria",
Clostridium saccharolyticum Murray et al. 1982,"accepted name","Bacteria",
Clostridium saccharoperbutylacetonicum Keis et al. 2001,"accepted name","Bacteria",
Clostridium sardiniense corrig. Prévot 1938 (Approved Lists 1980),"accepted name","Bacteria",
Clostridium sartagoforme corrig. Partansky and Henry 1935 (Approved Lists 1980),"accepted name","Bacteria",
Clostridium scatologenes (Weinberg and Ginsbourg 1927) Prévot 1948 (Approved Lists 1980),"accepted name","Bacteria",
Clostridium schirmacherense Alam et al. 2006,"accepted name","Bacteria",
Clostridium scindens Morris et al. 1985,"accepted name","Bacteria",
Clostridium septicum (Macé 1889) Ford 1927 (Approved Lists 1980),"accepted name","Bacteria",
Clostridium sordellii (Hall and Scott 1927) Prévot 1938 (Approved Lists 1980),"accepted name","Bacteria",
Clostridium sphenoides (Douglas et al. 1919) Bergey et al. 1923 (Approved Lists 1980),"accepted name","Bacteria",
Clostridium spiroforme Kaneuchi et al. 1979 (Approved Lists 1980),"accepted name","Bacteria",
Clostridium sporogenes (Metchnikoff 1908) Bergey et al. 1923 (Approved Lists 1980),"accepted name","Bacteria",
Clostridium sporosphaeroides Soriano and Soriano 1948 (Approved Lists 1980),"accepted name","Bacteria",
Clostridium stercorarium ,"accepted name","Bacteria",
Clostridium stercorarium subsp. leptospartum (Toda et al. 1989) Fardeau et al. 2001,"accepted name","Bacteria",
Clostridium stercorarium subsp. stercorarium Madden 1983,"accepted name","Bacteria",
Clostridium stercorarium subsp. thermolacticum (Le Ruyet et al. 1988) Fardeau et al. 2001,"accepted name","Bacteria",
Clostridium sticklandii Stadtman and McClung 1957 (Approved Lists 1980),"accepted name","Bacteria",
Clostridium straminisolvens Kato et al. 2004,"accepted name","Bacteria",
Clostridium subterminale (Hall and Whitehead 1927) Spray 1948 (Approved Lists 1980),"accepted name","Bacteria",
Clostridium symbiosum (Stevens 1956) Kaneuchi et al. 1976 (Approved Lists 1980),"accepted name","Bacteria",
Clostridium termitidis Hethener et al. 1992,"accepted name","Bacteria",
Clostridium tertium (Henry 1917) Bergey et al. 1923 (Approved Lists 1980),"accepted name","Bacteria",
Clostridium tetani (Flügge 1886) Bergey et al. 1923 (Approved Lists 1980),"accepted name","Bacteria",
Clostridium tetanomorphum (ex Bulloch et al. 1919) Wilde et al. 1989,"accepted name","Bacteria",
Clostridium thermoalcaliphilum Li et al. 1994,"accepted name","Bacteria",
Clostridium thermobutyricum Wiegel et al. 1989,"accepted name","Bacteria",
Clostridium thermocellum Viljoen et al. 1926 (Approved Lists 1980),"accepted name","Bacteria",
Clostridium thermopalmarium Soh et al. 1991,"accepted name","Bacteria",
Clostridium thermopapyrolyticum Méndez et al. 1991,"accepted name","Bacteria",
Clostridium thermosuccinogenes Drent et al. 1995,"accepted name","Bacteria",
Clostridium thiosulfatireducens Hernández-Eugenio et al. 2002,"accepted name","Bacteria",
Clostridium tyrobutyricum van Beynum and Pette 1935 (Approved Lists 1980),"accepted name","Bacteria",
Clostridium uliginosum Matthies et al. 2001,"accepted name","Bacteria",
Clostridium ultunense Schnürer et al. 1996,"accepted name","Bacteria",
Clostridium vincentii Mountfort et al. 1997,"accepted name","Bacteria",
Clostridium viride Buckel et al. 1995,"accepted name","Bacteria",
Clostridium xylanolyticum Rogers and Baecker 1991,"accepted name","Bacteria",
Clostridium xylanovorans Mechichi et al. 2000,"accepted name","Bacteria",
Cohnella hongkongensis Kämpfer et al. 2006,"accepted name","Bacteria",
Cohnella thermotolerans Kämpfer et al. 2006,"accepted name","Bacteria",
Coprobacillus cateniformis corrig. Kageyama and Benno 2000,"accepted name","Bacteria",
Coprococcus catus Holdeman and Moore 1974 (Approved Lists 1980),"accepted name","Bacteria",
Coprococcus comes Holdeman and Moore 1974 (Approved Lists 1980),"accepted name","Bacteria",
Coprococcus eutactus Holdeman and Moore 1974 (Approved Lists 1980),"accepted name","Bacteria",
Coprothermobacter platensis Etchebehere et al. 1998,"accepted name","Bacteria",
Coprothermobacter proteolyticus (Ollivier et al. 1985) Rainey and Stackebrandt 1993,"accepted name","Bacteria",
Cryptanaerobacter phenolicus Juteau et al. 2005,"accepted name","Bacteria",
Dehalobacter restrictus Holliger et al. 1998,"accepted name","Bacteria",
Dendrosporobacter quercicolus (Stankewich et al. 1971) Strömpl et al. 2000,"accepted name","Bacteria",
Desemzia incerta (Steinhaus 1941) Stackebrandt et al. 1999,"accepted name","Bacteria",
Desulfitobacterium chlororespirans Sanford et al. 2001,"accepted name","Bacteria",
Desulfitobacterium dehalogenans Utkin et al. 1994,"accepted name","Bacteria",
Desulfitobacterium frappieri Bouchard et al. 1996,"accepted name","Bacteria",
Desulfitobacterium hafniense Christiansen and Ahring 1996,"accepted name","Bacteria",
Desulfitobacterium metallireducens Finneran et al. 2002,"accepted name","Bacteria",
Desulfonispora thiosulfatigenes Denger et al. 1999,"accepted name","Bacteria",
Desulfosporosinus auripigmenti corrig. (Newman et al. 2000) Stackebrandt et al. 2003,"accepted name","Bacteria",
Desulfosporosinus meridiei Robertson et al. 2001,"accepted name","Bacteria",
Desulfosporosinus orientis (Campbell and Postgate 1965) Stackebrandt et al. 1997,"accepted name","Bacteria",
Desulfotomaculum acetoxidans Widdel and Pfennig 1977 (Approved Lists 1980),"accepted name","Bacteria",
Desulfotomaculum aeronauticum Hagenauer et al. 1997,"accepted name","Bacteria",
Desulfotomaculum alkaliphilum Pikuta et al. 2000,"accepted name","Bacteria",
Desulfotomaculum antarctica ,"accepted name","Bacteria",
Desulfotomaculum antarcticum (ex Iizuka et al. 1969) Campbell and Singleton 1988,"accepted name","Bacteria",
Desulfotomaculum arcticum Vandieken et al. 2006,"accepted name","Bacteria",
Desulfotomaculum australicum Love et al. 1993,"accepted name","Bacteria",
Desulfotomaculum carboxydivorans Parshina et al. 2005,"accepted name","Bacteria",
Desulfotomaculum geothermicum Daumas et al. 1990,"accepted name","Bacteria",
Desulfotomaculum gibsoniae Kuever et al. 1999,"accepted name","Bacteria",
Desulfotomaculum guttoideum Gogotova and Vainstein 1986,"accepted name","Bacteria",
Desulfotomaculum halophilum Tardy-Jacquenod et al. 1998,"accepted name","Bacteria",
Desulfotomaculum kuznetsovii Nazina et al. 1990,"accepted name","Bacteria",
Desulfotomaculum luciae Liu et al. 1997,"accepted name","Bacteria",
Desulfotomaculum nigrificans (Werkman and Weaver 1927) Campbell and Postgate 1965 (Approved Lists 1980),"accepted name","Bacteria",
Desulfotomaculum putei Liu et al. 1997,"accepted name","Bacteria",
Desulfotomaculum ruminis Campbell and Postgate 1965 (Approved Lists 1980),"accepted name","Bacteria",
Desulfotomaculum sapomandens Cord-Ruwisch and Garcia 1990,"accepted name","Bacteria",
Desulfotomaculum solfataricum Goorissen et al. 2003,"accepted name","Bacteria",
Desulfotomaculum thermoacetoxidans Min and Zinder 1995,"accepted name","Bacteria",
Desulfotomaculum thermobenzoicum ,"accepted name","Bacteria",
Desulfotomaculum thermobenzoicum subsp. thermobenzoicum Tasaki et al. 1991,"accepted name","Bacteria",
Desulfotomaculum thermobenzoicum subsp. thermosyntrophicum Plugge et al. 2002,"accepted name","Bacteria",
Desulfotomaculum thermocisternum Nilsen et al. 1996,"accepted name","Bacteria",
Desulfotomaculum thermosapovorans Fardeau et al. 1995,"accepted name","Bacteria",
Dethiosulfovibrio acidaminovorans Surkov et al. 2001,"accepted name","Bacteria",
Dethiosulfovibrio marinus Surkov et al. 2001,"accepted name","Bacteria",
Dethiosulfovibrio peptidovorans Magot et al. 1997,"accepted name","Bacteria",
Dethiosulfovibrio russensis Surkov et al. 2001,"accepted name","Bacteria",
Dialister invisus Downes et al. 2003,"accepted name","Bacteria",
Dialister micraerophilus Jumas-Bilak et al. 2005,"accepted name","Bacteria",
Dialister pneumosintes (Olitsky and Gates 1921) Moore and Moore 1994,"accepted name","Bacteria",
Dialister propionicifaciens Jumas-Bilak et al. 2005,"accepted name","Bacteria",
Dolosicoccus paucivorans Collins et al. 1999,"accepted name","Bacteria",
Dolosigranulum pigrum Aguirre et al. 1994,"accepted name","Bacteria",
Dorea formicigenerans (Holdeman and Moore 1974) Taras et al. 2002,"accepted name","Bacteria",
Dorea longicatena Taras et al. 2002,"accepted name","Bacteria",
Enterococcus aquimarinus Svec et al. 2005,"accepted name","Bacteria",
Enterococcus asini de Vaux et al. 1998,"accepted name","Bacteria",
Enterococcus avium (ex Nowlan and Deibel 1967) Collins et al. 1984,"accepted name","Bacteria",
Enterococcus caccae Carvalho et al. 2006,"accepted name","Bacteria",
Enterococcus canintestini Naser et al. 2005,"accepted name","Bacteria",
Enterococcus canis De Graef et al. 2003,"accepted name","Bacteria",
Enterococcus casseliflavus (ex Vaughn et al. 1979) Collins et al. 1984,"accepted name","Bacteria",
Enterococcus cecorum (Devriese et al. 1983) Williams et al. 1989,"accepted name","Bacteria",
Enterococcus columbae Devriese et al. 1993,"accepted name","Bacteria",
Enterococcus devriesei Svec et al. 2005,"accepted name","Bacteria",
Enterococcus dispar Collins et al. 1991,"accepted name","Bacteria",
Enterococcus durans (ex Sherman and Wing 1937) Collins et al. 1984,"accepted name","Bacteria",
Enterococcus faecalis (Andrewes and Horder 1906) Schleifer and Kilpper-Bälz 1984,"accepted name","Bacteria",
Enterococcus faecium (Orla-Jensen 1919) Schleifer and Kilpper-Bälz 1984,"accepted name","Bacteria",
Enterococcus flavescens Pompei et al. 1992,"accepted name","Bacteria",
Enterococcus gallinarum (Bridge and Sneath 1982) Collins et al. 1984,"accepted name","Bacteria",
Enterococcus gilvus Tyrrell et al. 2002,"accepted name","Bacteria",
Enterococcus haemoperoxidus Svec et al. 2001,"accepted name","Bacteria",
Enterococcus hermanniensis Koort et al. 2004,"accepted name","Bacteria",
Enterococcus hirae Farrow and Collins 1985,"accepted name","Bacteria",
Enterococcus italicus Fortina et al. 2004,"accepted name","Bacteria",
Enterococcus malodoratus (ex Pette 1955) Collins et al. 1984,"accepted name","Bacteria",
Enterococcus moraviensis Svec et al. 2001,"accepted name","Bacteria",
Enterococcus mundtii Collins et al. 1986,"accepted name","Bacteria",
Enterococcus pallens Tyrrell et al. 2002,"accepted name","Bacteria",
Enterococcus phoeniculicola Law-Brown and Meyers 2003,"accepted name","Bacteria",
Enterococcus porcinus Teixeira et al. 2001,"accepted name","Bacteria",
Enterococcus pseudoavium Collins et al. 1989,"accepted name","Bacteria",
Enterococcus raffinosus Collins et al. 1989,"accepted name","Bacteria",
Enterococcus ratti Teixeira et al. 2001,"accepted name","Bacteria",
Enterococcus saccharolyticus (Farrow et al. 1985) Rodrigues and Collins 1991,"accepted name","Bacteria",
Enterococcus saccharominimus Vancanneyt et al. 2004,"accepted name","Bacteria",
Enterococcus seriolicida Kusuda et al. 1991,"accepted name","Bacteria",
Enterococcus silesiacus Svec et al. 2006,"accepted name","Bacteria",
Enterococcus sulfureus Martinez-Murcia and Collins 1991,"accepted name","Bacteria",
Enterococcus termitis Svec et al. 2006,"accepted name","Bacteria",
Enterococcus villorum Vancanneyt et al. 2001,"accepted name","Bacteria",
Entomoplasma ellychniae (Tully et al. 1989) Tully et al. 1993,"accepted name","Bacteria",
Entomoplasma freundtii Tully et al. 1998,"accepted name","Bacteria",
Entomoplasma lucivorax (Williamson et al. 1990) Tully et al. 1993,"accepted name","Bacteria",
Entomoplasma luminosum (Williamson et al. 1990) Tully et al. 1993,"accepted name","Bacteria",
Entomoplasma melaleucae (Tully et al. 1990) Tully et al. 1993,"accepted name","Bacteria",
Entomoplasma somnilux (Williamson et al. 1990) Tully et al. 1993,"accepted name","Bacteria",
Eperythrozoon parvum Splitter 1950 (Approved Lists 1980),"accepted name","Bacteria",
Eremococcus coleocola Collins et al. 1999,"accepted name","Bacteria",
Erysipelothrix inopinata Verbarg et al. 2004,"accepted name","Bacteria",
Erysipelothrix rhusiopathiae (Migula 1900) Buchanan 1918 (Approved Lists 1980),"accepted name","Bacteria",
Erysipelothrix tonsillarum Takahashi et al. 1987,"accepted name","Bacteria",
Ethanoligenens harbinense Xing et al. 2006,"accepted name","Bacteria",
Eubacterium acidaminophilum Zindel et al. 1989,"accepted name","Bacteria",
Eubacterium aggregans Mechichi et al. 2000,"accepted name","Bacteria",
Eubacterium angustum Beuscher and Andreesen 1985,"accepted name","Bacteria",
Eubacterium barkeri (Stadtman et al. 1972) Collins et al. 1994,"accepted name","Bacteria",
Eubacterium biforme (Eggerth 1935) Prévot 1938 (Approved Lists 1980),"accepted name","Bacteria",
Eubacterium brachy Holdeman et al. 1980,"accepted name","Bacteria",
Eubacterium budayi (Le Blaye and Guggenheim 1914) Holdeman and Moore 1970 (Approved Lists 1980),"accepted name","Bacteria",
Eubacterium callanderi Mountfort et al. 1988,"accepted name","Bacteria",
Eubacterium cellulosolvens (Bryant et al. 1958) Holdeman and Moore 1972 (Approved Lists 1980),"accepted name","Bacteria",
Eubacterium combesii (Prévot and Laplanche 1947) Holdeman and Moore 1970 (Approved Lists 1980),"accepted name","Bacteria",
Eubacterium contortum (Prévot 1947) Holdeman et al. 1971 (Approved Lists 1980),"accepted name","Bacteria",
Eubacterium coprostanoligenes Freier et al. 1994,"accepted name","Bacteria",
Eubacterium cylindroides (Rocchi 1908) Holdeman and Moore 1970 (Approved Lists 1980),"accepted name","Bacteria",
Eubacterium desmolans Morris et al. 1986,"accepted name","Bacteria",
Eubacterium dolichum Moore et al. 1976 (Approved Lists 1980),"accepted name","Bacteria",
Eubacterium eligens Holdeman and Moore 1974 (Approved Lists 1980),"accepted name","Bacteria",
Eubacterium fissicatena Taylor 1972 (Approved Lists 1980),"accepted name","Bacteria",
Eubacterium hadrum Moore et al. 1976 (Approved Lists 1980),"accepted name","Bacteria",
Eubacterium hallii Holdeman and Moore 1974 (Approved Lists 1980),"accepted name","Bacteria",
Eubacterium infirmum Cheeseman et al. 1996,"accepted name","Bacteria",
Eubacterium limosum (Eggerth 1935) Prévot 1938 (Approved Lists 1980),"accepted name","Bacteria",
Eubacterium minutum Poco et al. 1996,"accepted name","Bacteria",
Eubacterium moniliforme (Repaci 1910) Holdeman and Moore 1970 (Approved Lists 1980),"accepted name","Bacteria",
Eubacterium multiforme (Distaso 1911) Holdeman and Moore 1970 (Approved Lists 1980),"accepted name","Bacteria",
Eubacterium nitritogenes Prévot 1940 (Approved Lists 1980),"accepted name","Bacteria",
Eubacterium nodatum Holdeman et al. 1980,"accepted name","Bacteria",
Eubacterium oxidoreducens corrig. Krumholz and Bryant 1986,"accepted name","Bacteria",
Eubacterium plautii (Séguin 1928) Hofstad and Aasjord 1982,"accepted name","Bacteria",
Eubacterium plexicaudatum Wilkins et al. 1974 (Approved Lists 1980),"accepted name","Bacteria",
Eubacterium pyruvativorans Wallace et al. 2003,"accepted name","Bacteria",
Eubacterium ramulus Moore et al. 1976 (Approved Lists 1980),"accepted name","Bacteria",
Eubacterium rectale (Hauduroy et al. 1937) Prévot 1938 (Approved Lists 1980),"accepted name","Bacteria",
Eubacterium ruminantium Bryant 1959 (Approved Lists 1980),"accepted name","Bacteria",
Eubacterium saburreum (Prévot 1966) Holdeman and Moore 1970 (Approved Lists 1980),"accepted name","Bacteria",
Eubacterium saphenum corrig. Uematsu et al. 1993,"accepted name","Bacteria",
Eubacterium siraeum Moore et al. 1976 (Approved Lists 1980),"accepted name","Bacteria",
Eubacterium sulci (Cato et al. 1985) Jalava and Eerola 1999,"accepted name","Bacteria",
Eubacterium tarantellae corrig. Udey et al. 1977 (Approved Lists 1980),"accepted name","Bacteria",
Eubacterium tardum Cheeseman et al. 1996,"accepted name","Bacteria",
Eubacterium tenue (Bergey et al. 1923) Holdeman and Moore 1970 (Approved Lists 1980),"accepted name","Bacteria",
Eubacterium tortuosum (Debono 1912) Prévot 1938 (Approved Lists 1980),"accepted name","Bacteria",
Eubacterium uniforme van Gylswyk and van der Toorn 1985,"accepted name","Bacteria",
Eubacterium ventriosum (Tissier 1908) Prévot 1938 (Approved Lists 1980),"accepted name","Bacteria",
Eubacterium xylanophilum van Gylswyk and van der Toorn 1985,"accepted name","Bacteria",
Eubacterium yurii ,"accepted name","Bacteria",
Eubacterium yurii subsp. margaretiae Margaret and Krywolap 1986,"accepted name","Bacteria",
Eubacterium yurii subsp. schtitka Margaret and Krywolap 1988,"accepted name","Bacteria",
Eubacterium yurii subsp. yurii Margaret and Krywolap 1986,"accepted name","Bacteria",
Exiguobacterium acetylicum (Levine and Soppeland 1926) Farrow et al. 1994,"accepted name","Bacteria",
Exiguobacterium aestuarii Kim et al. 2005,"accepted name","Bacteria",
Exiguobacterium antarcticum Frühling et al. 2002,"accepted name","Bacteria",
Exiguobacterium artemiae López-Cortés et al. 2006,"accepted name","Bacteria",
Exiguobacterium aurantiacum Collins et al. 1984,"accepted name","Bacteria",
Exiguobacterium marinum Kim et al. 2005,"accepted name","Bacteria",
Exiguobacterium mexicanum López-Cortés et al. 2006,"accepted name","Bacteria",
Exiguobacterium oxidotolerans Yumoto et al. 2004,"accepted name","Bacteria",
Exiguobacterium undae Frühling et al. 2002,"accepted name","Bacteria",
Facklamia hominis Collins et al. 1997,"accepted name","Bacteria",
Facklamia ignava Collins et al. 1998,"accepted name","Bacteria",
Facklamia languida Lawson et al. 1999,"accepted name","Bacteria",
Facklamia miroungae Hoyles et al. 2001,"accepted name","Bacteria",
Facklamia sourekii Collins et al. 1999,"accepted name","Bacteria",
Facklamia tabacinasalis Collins et al. 1999,"accepted name","Bacteria",
Faecalibacterium prausnitzii (Hauduroy et al. 1937) Duncan et al. 2002,"accepted name","Bacteria",
Fastidiosipila sanguinis Falsen et al. 2005,"accepted name","Bacteria",
Filibacter limicola Maiden and Jones 1985,"accepted name","Bacteria",
Filifactor alocis (Cato et al. 1985) Jalava and Eerola 1999,"accepted name","Bacteria",
Filifactor villosus (Love et al. 1979) Collins et al. 1994,"accepted name","Bacteria",
Filobacillus milosensis corrig. Schlesner et al. 2001,"accepted name","Bacteria",
Finegoldia magna (Prévot 1933) Murdoch and Shah 2000,"accepted name","Bacteria",
Fusibacter paucivorans Ravot et al. 1999,"accepted name","Bacteria",
Gallicola barnesae (Schiefer-Ullrich and Andreesen 1986) Ezaki et al. 2001,"accepted name","Bacteria",
Garciella nitratireducens Miranda-Tello et al. 2003,"accepted name","Bacteria",
Gelria glutamica Plugge et al. 2002,"accepted name","Bacteria",
Gemella bergeri corrig. Collins et al. 1998,"accepted name","Bacteria",
Gemella cuniculi Hoyles et al. 2000,"accepted name","Bacteria",
Gemella haemolysans (Thjøtta and Bøe 1938) Berger 1960 (Approved Lists 1980),"accepted name","Bacteria",
Gemella morbillorum (Prévot 1933) Kilpper-Bälz and Schleifer 1988,"accepted name","Bacteria",
Gemella palaticanis Collins et al. 1999,"accepted name","Bacteria",
Gemella sanguinis Collins et al. 1999,"accepted name","Bacteria",
Geobacillus caldoxylosilyticus (Ahmad et al. 2000) Fortina et al. 2001,"accepted name","Bacteria",
Geobacillus debilis Banat et al. 2004,"accepted name","Bacteria",
Geobacillus gargensis Nazina et al. 2004,"accepted name","Bacteria",
Geobacillus jurassicus Nazina et al. 2005,"accepted name","Bacteria",
Geobacillus kaustophilus (Priest et al. 1989) Nazina et al. 2001,"accepted name","Bacteria",
Geobacillus lituanicus Kuisiene et al. 2004,"accepted name","Bacteria",
Geobacillus pallidus (Scholz et al. 1988) Banat et al. 2004,"accepted name","Bacteria",
Geobacillus stearothermophilus (Donk 1920) Nazina et al. 2001,"accepted name","Bacteria",
Geobacillus subterraneus Nazina et al. 2001,"accepted name","Bacteria",
Geobacillus tepidamans Schäffer et al. 2004,"accepted name","Bacteria",
Geobacillus thermocatenulatus (Golovacheva et al. 1991) Nazina et al. 2001,"accepted name","Bacteria",
Geobacillus thermodenitrificans (Manachini et al. 2000) Nazina et al. 2001,"accepted name","Bacteria",
Geobacillus thermoglucosidasius (Suzuki et al. 1984) Nazina et al. 2001,"accepted name","Bacteria",
Geobacillus thermoleovorans (Zarilla and Perry 1988) Nazina et al. 2001,"accepted name","Bacteria",
Geobacillus toebii Sung et al. 2002,"accepted name","Bacteria",
Geobacillus uzenensis Nazina et al. 2001,"accepted name","Bacteria",
Geobacillus vulcani (Caccamo et al. 2000) Nazina et al. 2004,"accepted name","Bacteria",
Globicatella sanguinis corrig. Collins et al. 1995,"accepted name","Bacteria",
Globicatella sulfidifaciens Vandamme et al. 2001,"accepted name","Bacteria",
Gracilibacillus dipsosauri (Lawson et al. 1996) Wainø et al. 1999,"accepted name","Bacteria",
Gracilibacillus halotolerans Wainø et al. 1999,"accepted name","Bacteria",
Gracilibacillus orientalis Carrasco et al. 2006,"accepted name","Bacteria",
Gracilibacter thermotolerans Lee et al. 2006,"accepted name","Bacteria",
Granulicatella adiacens (Bouvet et al. 1989) Collins and Lawson 2000,"accepted name","Bacteria",
Granulicatella balaenopterae (Lawson et al. 1999) Collins and Lawson 2000,"accepted name","Bacteria",
Granulicatella elegans (Roggenkamp et al. 1999) Collins and Lawson 2000,"accepted name","Bacteria",
Guggenheimella bovis Wyss et al. 2005,"accepted name","Bacteria",
Halanaerobacter chitinivorans corrig. Liaw and Mah 1996,"accepted name","Bacteria",
Halanaerobacter lacunaris ,"accepted name","Bacteria",
Halanaerobacter salinarius Mouné et al. 1999,"accepted name","Bacteria",
Halanaerobium acetethylicum corrig. (Rengpipat et al. 1989) Rainey et al. 1995,"accepted name","Bacteria",
Halanaerobium alcaliphilum corrig. Tsai et al. 1995,"accepted name","Bacteria",
Halanaerobium congolense corrig. Ravot et al. 1998,"accepted name","Bacteria",
Halanaerobium fermentans corrig. Kobayashi et al. 2000,"accepted name","Bacteria",
Halanaerobium kushneri corrig. Bhupathiraju et al. 1999,"accepted name","Bacteria",
Halanaerobium lacusrosei corrig. Cayol et al. 1995,"accepted name","Bacteria",
Halanaerobium praevalens corrig. Zeikus et al. 1984,"accepted name","Bacteria",
Halanaerobium saccharolyticum ,"accepted name","Bacteria",
Halanaerobium saccharolyticum subsp. saccharolyticum corrig. (Zhilina et al. 1992) Rainey et al. 1995,"accepted name","Bacteria",
Halanaerobium saccharolyticum subsp. senegalense corrig. (Cayol et al. 1994) Rainey et al. 1995,"accepted name","Bacteria",
Halanaerobium salsuginis corrig. Bhupathiraju et al. 1994,"accepted name","Bacteria",
Halobacillus aidingensis Liu et al. 2005,"accepted name","Bacteria",
Halobacillus dabanensis Liu et al. 2005,"accepted name","Bacteria",
Halobacillus halophilus (Claus et al. 1984) Spring et al. 1996,"accepted name","Bacteria",
Halobacillus karajensis Amoozegar et al. 2003,"accepted name","Bacteria",
Halobacillus litoralis Spring et al. 1996,"accepted name","Bacteria",
Halobacillus locisalis Yoon et al. 2004,"accepted name","Bacteria",
Halobacillus salinus Yoon et al. 2003,"accepted name","Bacteria",
Halobacillus trueperi Spring et al. 1996,"accepted name","Bacteria",
Halobacillus yeomjeoni Yoon et al. 2005,"accepted name","Bacteria",
Halobacteroides elegans Zhilina et al. 1997,"accepted name","Bacteria",
Halobacteroides halobius Oren et al. 1984,"accepted name","Bacteria",
Halocella cellulosilytica corrig. Simankova et al. 1994,"accepted name","Bacteria",
Halolactibacillus halophilus Ishikawa et al. 2005,"accepted name","Bacteria",
Halolactibacillus miurensis Ishikawa et al. 2005,"accepted name","Bacteria",
Halonatronum saccharophilum Zhilina et al. 2001,"accepted name","Bacteria",
Halothermothrix orenii Cayol et al. 1994,"accepted name","Bacteria",
Helcococcus kunzii Collins et al. 1993,"accepted name","Bacteria",
Helcococcus ovis Collins et al. 1999,"accepted name","Bacteria",
Helcococcus sueciensis Collins et al. 2004,"accepted name","Bacteria",
Heliobacillus mobilis Beer-Romero and Gest 1998,"accepted name","Bacteria",
Heliobacterium chlorum Gest and Favinger 1985,"accepted name","Bacteria",
Heliobacterium gestii Ormerod et al. 1996,"accepted name","Bacteria",
Heliobacterium modesticaldum Kimble et al. 1996,"accepted name","Bacteria",
Heliobacterium sulfidophilum Bryantseva et al. 2001,"accepted name","Bacteria",
Heliobacterium undosum Bryantseva et al. 2001,"accepted name","Bacteria",
Heliophilum fasciatum Ormerod et al. 1996,"accepted name","Bacteria",
Heliorestis baculata Bryantseva et al. 2001,"accepted name","Bacteria",
Heliorestis daurensis Bryantseva et al. 2000,"accepted name","Bacteria",
Hespellia porcina Whitehead et al. 2004,"accepted name","Bacteria",
Hespellia stercorisuis Whitehead et al. 2004,"accepted name","Bacteria",
Holdemania filiformis Willems et al. 1997,"accepted name","Bacteria",
Ignavigranum ruoffiae Collins et al. 1999,"accepted name","Bacteria",
Isobaculum melis Collins et al. 2002,"accepted name","Bacteria",
Jeotgalibacillus alimentarius Yoon et al. 2001,"accepted name","Bacteria",
Jeotgalicoccus halotolerans Yoon et al. 2003,"accepted name","Bacteria",
Jeotgalicoccus pinnipedialis Hoyles et al. 2004,"accepted name","Bacteria",
Jeotgalicoccus psychrophilus Yoon et al. 2003,"accepted name","Bacteria",
Johnsonella ignava Moore and Moore 1994,"accepted name","Bacteria",
Kurthia gibsonii Shaw and Keddie 1983,"accepted name","Bacteria",
Kurthia sibirica Belikova et al. 1988,"accepted name","Bacteria",
Kurthia zopfii (Kurth 1883) Trevisan 1885 (Approved Lists 1980),"accepted name","Bacteria",
Laceyella putida (Lacey and Cross 1989) Yoon et al. 2005,"accepted name","Bacteria",
Laceyella sacchari (Lacey 1971) Yoon et al. 2005,"accepted name","Bacteria",
Lachnobacterium bovis Whitford et al. 2001,"accepted name","Bacteria",
Lachnospira multipara corrig. Bryant and Small 1956 (Approved Lists 1980),"accepted name","Bacteria",
Lachnospira pectinoschiza Cornick et al. 1994,"accepted name","Bacteria",
Lactobacillus acetotolerans Entani et al. 1986,"accepted name","Bacteria",
Lactobacillus acidifarinae Vancanneyt et al. 2005,"accepted name","Bacteria",
Lactobacillus acidipiscis Tanasupawat et al. 2000,"accepted name","Bacteria",
Lactobacillus acidophilus Johnson et al. 1980,"accepted name","Bacteria",
Lactobacillus agilis Weiss et al. 1982,"accepted name","Bacteria",
Lactobacillus algidus Kato et al. 2000,"accepted name","Bacteria",
Lactobacillus alimentarius (ex Reuter 1970) Reuter 1983,"accepted name","Bacteria",
Lactobacillus amylolyticus Bohak et al. 1999,"accepted name","Bacteria",
Lactobacillus amylophilus Nakamura and Crowell 1981,"accepted name","Bacteria",
Lactobacillus amylovorus Nakamura 1981,"accepted name","Bacteria",
Lactobacillus animalis Dent and Williams 1983,"accepted name","Bacteria",
Lactobacillus antri Roos et al. 2005,"accepted name","Bacteria",
Lactobacillus apodemi Osawa et al. 2006,"accepted name","Bacteria",
Lactobacillus arizonensis Swezey et al. 2000,"accepted name","Bacteria",
Lactobacillus aviarius ,"accepted name","Bacteria",
Lactobacillus aviarius subsp. araffinosus Fujisawa et al. 1986,"accepted name","Bacteria",
Lactobacillus aviarius subsp. aviarius Fujisawa et al. 1985,"accepted name","Bacteria",
Lactobacillus bavaricus Stetter and Stetter 1980,"accepted name","Bacteria",
Lactobacillus bifermentans (ex Pette and van Beynum 1943) Kandler et al. 1983,"accepted name","Bacteria",
Lactobacillus brevis (Orla-Jensen 1919) Bergey et al. 1934 (Approved Lists 1980),"accepted name","Bacteria",
Lactobacillus buchneri (Henneberg 1903) Bergey et al. 1923 (Approved Lists 1980),"accepted name","Bacteria",
Lactobacillus carnis Shaw and Harding 1986,"accepted name","Bacteria",
Lactobacillus casei ,"accepted name","Bacteria",
Lactobacillus casei subsp. alactosus Mills and Lessel 1973 (Approved Lists 1980),"accepted name","Bacteria",
Lactobacillus casei subsp. casei (Orla-Jensen 1916) Hansen and Lessel 1971 (Approved Lists 1980),"accepted name","Bacteria",
Lactobacillus casei subsp. pseudoplantarum Abo-Elnaga and Kandler 1965 (Approved Lists 1980),"accepted name","Bacteria",
Lactobacillus catenaformis corrig. (Eggerth 1935) Moore and Holdeman 1970 (Approved Lists 1980),"accepted name","Bacteria",
Lactobacillus cellobiosus Rogosa et al. 1953 (Approved Lists 1980),"accepted name","Bacteria",
Lactobacillus coleohominis Nikolaitchouk et al. 2001,"accepted name","Bacteria",
Lactobacillus collinoides Carr and Davies 1972 (Approved Lists 1980),"accepted name","Bacteria",
Lactobacillus concavus Tong and Dong 2005,"accepted name","Bacteria",
Lactobacillus coryniformis ,"accepted name","Bacteria",
Lactobacillus coryniformis subsp. coryniformis Abo-Elnaga and Kandler 1965 (Approved Lists 1980),"accepted name","Bacteria",
Lactobacillus coryniformis subsp. torquens Abo-Elnaga and Kandler 1965 (Approved Lists 1980),"accepted name","Bacteria",
Lactobacillus crispatus (Brygoo and Aladame 1953) Moore and Holdeman 1970 (Approved Lists 1980),"accepted name","Bacteria",
Lactobacillus curvatus ,"accepted name","Bacteria",
Lactobacillus curvatus subsp. curvatus (Troili-Petersson 1903) Abo-Elnaga and Kandler 1965,"accepted name","Bacteria",
Lactobacillus curvatus subsp. melibiosus Torriani et al. 1996,"accepted name","Bacteria",
Lactobacillus cypricasei Lawson et al. 2001,"accepted name","Bacteria",
Lactobacillus delbrueckii ,"accepted name","Bacteria",
Lactobacillus delbrueckii subsp. bulgaricus (Orla-Jensen 1919) Weiss et al. 1984,"accepted name","Bacteria",
Lactobacillus delbrueckii subsp. delbrueckii (Leichmann 1896) Beijerinck 1901,"accepted name","Bacteria",
Lactobacillus delbrueckii subsp. indicus Dellaglio et al. 2005,"accepted name","Bacteria",
Lactobacillus delbrueckii subsp. lactis (Orla-Jensen 1919) Weiss et al. 1984,"accepted name","Bacteria",
Lactobacillus diolivorans Krooneman et al. 2002,"accepted name","Bacteria",
Lactobacillus durianis Leisner et al. 2002,"accepted name","Bacteria",
Lactobacillus equi Morotomi et al. 2002,"accepted name","Bacteria",
Lactobacillus farciminis (ex Reuter 1970) Reuter 1983,"accepted name","Bacteria",
Lactobacillus ferintoshensis Simpson et al. 2002,"accepted name","Bacteria",
Lactobacillus fermentum Beijerinck 1901 (Approved Lists 1980),"accepted name","Bacteria",
Lactobacillus fornicalis Dicks et al. 2000,"accepted name","Bacteria",
Lactobacillus fructivorans Charlton et al. 1934 (Approved Lists 1980),"accepted name","Bacteria",
Lactobacillus frumenti Müller et al. 2000,"accepted name","Bacteria",
Lactobacillus fuchuensis Sakala et al. 2002,"accepted name","Bacteria",
Lactobacillus gallinarum Fujisawa et al. 1992,"accepted name","Bacteria",
Lactobacillus gasseri Lauer and Kandler 1980,"accepted name","Bacteria",
Lactobacillus gastricus Roos et al. 2005,"accepted name","Bacteria",
Lactobacillus graminis Beck et al. 1989,"accepted name","Bacteria",
Lactobacillus hammesii Valcheva et al. 2005,"accepted name","Bacteria",
Lactobacillus hamsteri Mitsuoka and Fujisawa 1988,"accepted name","Bacteria",
Lactobacillus harbinensis Miyamoto et al. 2006,"accepted name","Bacteria",
Lactobacillus helveticus (Orla-Jensen 1919) Bergey et al. 1925 (Approved Lists 1980),"accepted name","Bacteria",
Lactobacillus heterohiochii Kitahara et al. 1957 (Approved Lists 1980),"accepted name","Bacteria",
Lactobacillus hilgardii Douglas and Cruess 1936 (Approved Lists 1980),"accepted name","Bacteria",
Lactobacillus homohiochii Kitahara et al. 1957 (Approved Lists 1980),"accepted name","Bacteria",
Lactobacillus iners Falsen et al. 1999,"accepted name","Bacteria",
Lactobacillus ingluviei Baele et al. 2003,"accepted name","Bacteria",
Lactobacillus intestinalis (ex Hemme 1974) Fujisawa et al. 1990,"accepted name","Bacteria",
Lactobacillus jensenii Gasser et al. 1970 (Approved Lists 1980),"accepted name","Bacteria",
Lactobacillus johnsonii Fujisawa et al. 1992,"accepted name","Bacteria",
Lactobacillus kalixensis Roos et al. 2005,"accepted name","Bacteria",
Lactobacillus kefiranofaciens Fujisawa et al. 1988,"accepted name","Bacteria",
Lactobacillus kefiranofaciens subsp. kefiranofaciens Fujisawa et al. 1988,"accepted name","Bacteria",
Lactobacillus kefiranofaciens subsp. kefirgranum (Takizawa et al. 1994) Vancanneyt et al. 2004,"accepted name","Bacteria",
Lactobacillus kefiri corrig. Kandler and Kunath 1983,"accepted name","Bacteria",
Lactobacillus kimchii Yoon et al. 2000,"accepted name","Bacteria",
Lactobacillus kitasatonis Mukai et al. 2003,"accepted name","Bacteria",
Lactobacillus kunkeei Edwards et al. 1998,"accepted name","Bacteria",
Lactobacillus leichmannii (Henneberg 1903) Bergey et al. 1923 (Approved Lists 1980),"accepted name","Bacteria",
Lactobacillus lindneri (ex Henneberg 1901) Back et al. 1997,"accepted name","Bacteria",
Lactobacillus malefermentans (ex Russell and Walker 1953) Farrow et al. 1989,"accepted name","Bacteria",
Lactobacillus manihotivorans Morlon-Guyot et al. 1998,"accepted name","Bacteria",
Lactobacillus mindensis Ehrmann et al. 2003,"accepted name","Bacteria",
Lactobacillus mucosae Roos et al. 2000,"accepted name","Bacteria",
Lactobacillus murinus Hemme et al. 1982,"accepted name","Bacteria",
Lactobacillus nagelii Edwards et al. 2000,"accepted name","Bacteria",
Lactobacillus nantensis Valcheva et al. 2006,"accepted name","Bacteria",
Lactobacillus oligofermentans Koort et al. 2005,"accepted name","Bacteria",
Lactobacillus oris Farrow and Collins 1988,"accepted name","Bacteria",
Lactobacillus panis Wiese et al. 1996,"accepted name","Bacteria",
Lactobacillus pantheris Liu and Dong 2002,"accepted name","Bacteria",
Lactobacillus parabrevis Vancanneyt et al. 2006,"accepted name","Bacteria",
Lactobacillus parabuchneri Farrow et al. 1989,"accepted name","Bacteria",
Lactobacillus paracasei ,"accepted name","Bacteria",
Lactobacillus paracasei subsp. paracasei Collins et al. 1989,"accepted name","Bacteria",
Lactobacillus paracasei subsp. tolerans (Abo-Elnaga and Kandler 1965) Collins et al. 1989,"accepted name","Bacteria",
Lactobacillus paracollinoides Suzuki et al. 2004,"accepted name","Bacteria",
Lactobacillus parakefiri corrig. Takizawa et al. 1994,"accepted name","Bacteria",
Lactobacillus paralimentarius Cai et al. 1999,"accepted name","Bacteria",
Lactobacillus paraplantarum Curk et al. 1996,"accepted name","Bacteria",
Lactobacillus pentosus (ex Fred et al. 1921) Zanoni et al. 1987,"accepted name","Bacteria",
Lactobacillus perolens Back et al. 2000,"accepted name","Bacteria",
Lactobacillus plantarum ,"accepted name","Bacteria",
Lactobacillus plantarum subsp. argentoratensis Bringel et al. 2005,"accepted name","Bacteria",
Lactobacillus plantarum subsp. plantarum (Orla-Jensen 1919) Bergey et al. 1923,"accepted name","Bacteria",
Lactobacillus pontis Vogel et al. 1994,"accepted name","Bacteria",
Lactobacillus psittaci Lawson et al. 2001,"accepted name","Bacteria",
Lactobacillus rennini Chenoll et al. 2006,"accepted name","Bacteria",
Lactobacillus reuteri Kandler et al. 1982,"accepted name","Bacteria",
Lactobacillus rhamnosus (Hansen 1968) Collins et al. 1989,"accepted name","Bacteria",
Lactobacillus rogosae Holdeman and Moore 1974 (Approved Lists 1980),"accepted name","Bacteria",
Lactobacillus rossiae corrig. Corsetti et al. 2005,"accepted name","Bacteria",
Lactobacillus ruminis Sharpe et al. 1973 (Approved Lists 1980),"accepted name","Bacteria",
Lactobacillus saerimneri Pedersen and Roos 2004,"accepted name","Bacteria",
Lactobacillus sakei ,"accepted name","Bacteria",
Lactobacillus sakei subsp. carnosus corrig. Torriani et al. 1996,"accepted name","Bacteria",
Lactobacillus sakei subsp. sakei corrig. Katagiri et al. 1934,"accepted name","Bacteria",
Lactobacillus salivarius ,"accepted name","Bacteria",
Lactobacillus salivarius subsp. salicinius Rogosa et al. 1953 (Approved Lists 1980),"accepted name","Bacteria",
Lactobacillus salivarius subsp. salivarius Rogosa et al. 1953 (Approved Lists 1980),"accepted name","Bacteria",
Lactobacillus sanfranciscensis corrig. (ex Kline and Sugihara 1971) Weiss and Schillinger 1984,"accepted name","Bacteria",
Lactobacillus satsumensis Endo and Okada 2005,"accepted name","Bacteria",
Lactobacillus sharpeae Weiss et al. 1982,"accepted name","Bacteria",
Lactobacillus siliginis Aslam et al. 2006,"accepted name","Bacteria",
Lactobacillus sobrius Konstantinov et al. 2006,"accepted name","Bacteria",
Lactobacillus spicheri Meroth et al. 2004,"accepted name","Bacteria",
Lactobacillus suebicus Kleynmans et al. 1989,"accepted name","Bacteria",
Lactobacillus suntoryeus Cachat and Priest 2005,"accepted name","Bacteria",
Lactobacillus thermotolerans Niamsup et al. 2003,"accepted name","Bacteria",
Lactobacillus trichodes Fornachon et al. 1949 (Approved Lists 1980),"accepted name","Bacteria",
Lactobacillus ultunensis Roos et al. 2005,"accepted name","Bacteria",
Lactobacillus vaccinostercus Kozaki and Okada 1983,"accepted name","Bacteria",
Lactobacillus vaginalis Embley et al. 1989,"accepted name","Bacteria",
Lactobacillus versmoldensis Kröckel et al. 2003,"accepted name","Bacteria",
Lactobacillus vini Rodas et al. 2006,"accepted name","Bacteria",
Lactobacillus vitulinus Sharpe et al. 1973 (Approved Lists 1980),"accepted name","Bacteria",
Lactobacillus xylosus Kitahara 1938 (Approved Lists 1980),"accepted name","Bacteria",
Lactobacillus yamanashiensis ,"accepted name","Bacteria",
Lactobacillus yamanashiensis subsp. mali (Carr and Davies 1970) Nonomura 1983,"accepted name","Bacteria",
Lactobacillus yamanashiensis subsp. yamanashiensis (ex Nonomura et al. 1965) Nonomura 1983,"accepted name","Bacteria",
Lactobacillus zeae (ex Kuznetsov 1959) Dicks et al. 1996,"accepted name","Bacteria",
Lactobacillus zymae Vancanneyt et al. 2005,"accepted name","Bacteria",
Lactococcus garvieae (Collins et al. 1984) Schleifer et al. 1986,"accepted name","Bacteria",
Lactococcus lactis ,"accepted name","Bacteria",
Lactococcus lactis subsp. cremoris (Orla-Jensen 1919) Schleifer et al. 1986,"accepted name","Bacteria",
Lactococcus lactis subsp. hordniae (ex Latorre-Guzman et al. 1977) Schleifer et al. 1986,"accepted name","Bacteria",
Lactococcus lactis subsp. lactis (Lister 1873) Schleifer et al. 1986,"accepted name","Bacteria",
Lactococcus piscium Williams et al. 1990,"accepted name","Bacteria",
Lactococcus plantarum (Collins et al. 1984) Schleifer et al. 1986,"accepted name","Bacteria",
Lactococcus raffinolactis (Orla-Jensen and Hansen 1932) Schleifer et al. 1988,"accepted name","Bacteria",
Lactovum miscens Matthies et al. 2005,"accepted name","Bacteria",
Lentibacillus halophilus Tanasupawat et al. 2006,"accepted name","Bacteria",
Lentibacillus juripiscarius Namwong et al. 2005,"accepted name","Bacteria",
Lentibacillus lacisalsi Lim et al. 2005,"accepted name","Bacteria",
Lentibacillus salarius Jeon et al. 2005,"accepted name","Bacteria",
Lentibacillus salicampi Yoon et al. 2002,"accepted name","Bacteria",
Leuconostoc amelibiosum Schillinger et al. 1989,"accepted name","Bacteria",
Leuconostoc argentinum Dicks et al. 1993,"accepted name","Bacteria",
Leuconostoc carnosum Shaw and Harding 1989,"accepted name","Bacteria",
Leuconostoc citreum Farrow et al. 1989,"accepted name","Bacteria",
Leuconostoc durionis Leisner et al. 2005,"accepted name","Bacteria",
Leuconostoc fallax Martinez-Murcia and Collins 1992,"accepted name","Bacteria",
Leuconostoc ficulneum Antunes et al. 2002,"accepted name","Bacteria",
Leuconostoc fructosum (Kodama 1956) Antunes et al. 2002,"accepted name","Bacteria",
Leuconostoc gasicomitatum Björkroth et al. 2001,"accepted name","Bacteria",
Leuconostoc gelidum Shaw and Harding 1989,"accepted name","Bacteria",
Leuconostoc inhae Kim et al. 2003,"accepted name","Bacteria",
Leuconostoc kimchii Kim et al. 2000,"accepted name","Bacteria",
Leuconostoc lactis Garvie 1960 (Approved Lists 1980),"accepted name","Bacteria",
Leuconostoc mesenteroides ,"accepted name","Bacteria",
Leuconostoc mesenteroides subsp. cremoris (Knudsen and Sörensen 1929) Garvie 1983,"accepted name","Bacteria",
Leuconostoc mesenteroides subsp. dextranicum (Beijerinck 1912) Garvie 1983,"accepted name","Bacteria",
Leuconostoc mesenteroides subsp. mesenteroides (Tsenkovskii 1878) van Tieghem 1878,"accepted name","Bacteria",
Leuconostoc oenos ,"accepted name","Bacteria",
Leuconostoc pseudoficulneum Chambel et al. 2006,"accepted name","Bacteria",
Leuconostoc pseudomesenteroides Farrow et al. 1989,"accepted name","Bacteria",
Listeria grayi Errebo Larsen and Seeliger 1966 (Approved Lists 1980),"accepted name","Bacteria",
Listeria innocua (ex Seeliger and Schoofs 1979) Seeliger 1983,"accepted name","Bacteria",
Listeria ivanovii ,"accepted name","Bacteria",
Listeria ivanovii subsp. ivanovii Seeliger et al. 1984,"accepted name","Bacteria",
Listeria ivanovii subsp. londoniensis Boerlin et al. 1992,"accepted name","Bacteria",
Listeria monocytogenes (Murray et al. 1926) Pirie 1940 (Approved Lists 1980),"accepted name","Bacteria",
Listeria murrayi Welshimer and Meredith 1971 (Approved Lists 1980),"accepted name","Bacteria",
Listeria seeligeri Rocourt and Grimont 1983,"accepted name","Bacteria",
Listeria welshimeri Rocourt and Grimont 1983,"accepted name","Bacteria",
Macrococcus bovicus Kloos et al. 1998,"accepted name","Bacteria",
Macrococcus brunensis Mannerová et al. 2003,"accepted name","Bacteria",
Macrococcus carouselicus Kloos et al. 1998,"accepted name","Bacteria",
Macrococcus caseolyticus (Schleifer et al. 1982) Kloos et al. 1998,"accepted name","Bacteria",
Macrococcus equipercicus Kloos et al. 1998,"accepted name","Bacteria",
Macrococcus hajekii Mannerová et al. 2003,"accepted name","Bacteria",
Macrococcus lamae Mannerová et al. 2003,"accepted name","Bacteria",
Mahella australiensis Bonilla Salinas et al. 2004,"accepted name","Bacteria",
Marinibacillus campisalis Yoon et al. 2004,"accepted name","Bacteria",
Marinibacillus marinus (Rüger and Richter 1979) Yoon et al. 2001,"accepted name","Bacteria",
Marinilactibacillus piezotolerans Toffin et al. 2005,"accepted name","Bacteria",
Marinilactibacillus psychrotolerans Ishikawa et al. 2003,"accepted name","Bacteria",
Marinococcus albus Hao et al. 1985,"accepted name","Bacteria",
Marinococcus halophilus (Novitsky and Kushner 1976) Hao et al. 1985,"accepted name","Bacteria",
Marinococcus halotolerans Li et al. 2005,"accepted name","Bacteria",
Megasphaera cerevisiae Engelmann and Weiss 1986,"accepted name","Bacteria",
Megasphaera elsdenii (Gutierrez et al. 1959) Rogosa 1971 (Approved Lists 1980),"accepted name","Bacteria",
Megasphaera micronuciformis Marchandin et al. 2003,"accepted name","Bacteria",
Megasphaera paucivorans Juvonen and Suihko 2006,"accepted name","Bacteria",
Megasphaera sueciensis Juvonen and Suihko 2006,"accepted name","Bacteria",
Melissococcus plutonius corrig. (ex White 1912) Bailey and Collins 1983,"accepted name","Bacteria",
Mesoplasma chauliocola Tully et al. 1994,"accepted name","Bacteria",
Mesoplasma coleopterae Tully et al. 1994,"accepted name","Bacteria",
Mesoplasma corruscae Tully et al. 1994,"accepted name","Bacteria",
Mesoplasma entomophilum (Tully et al. 1988) Tully et al. 1993,"accepted name","Bacteria",
Mesoplasma florum (McCoy et al. 1984) Tully et al. 1993,"accepted name","Bacteria",
Mesoplasma grammopterae Tully et al. 1994,"accepted name","Bacteria",
Mesoplasma lactucae (Rose et al. 1990) Tully et al. 1993,"accepted name","Bacteria",
Mesoplasma photuris Tully et al. 1994,"accepted name","Bacteria",
Mesoplasma seiffertii (Bonnet et al. 1991) Tully et al. 1993,"accepted name","Bacteria",
Mesoplasma syrphidae Tully et al. 1994,"accepted name","Bacteria",
Mesoplasma tabanidae Tully et al. 1994,"accepted name","Bacteria",
Micromonas micros (Prévot 1933) Murdoch and Shah 2000,"accepted name","Bacteria",
Mitsuokella jalaludinii Lan et al. 2002,"accepted name","Bacteria",
Mitsuokella multacida corrig. (Mitsuoka et al. 1974) Shah and Collins 1983,"accepted name","Bacteria",
Mogibacterium diversum Nakazawa et al. 2002,"accepted name","Bacteria",
Mogibacterium neglectum Nakazawa et al. 2002,"accepted name","Bacteria",
Mogibacterium pumilum Nakazawa et al. 2000,"accepted name","Bacteria",
Mogibacterium timidum (Holdeman et al. 1980) Nakazawa et al. 2000,"accepted name","Bacteria",
Mogibacterium vescum Nakazawa et al. 2000,"accepted name","Bacteria",
Moorella glycerini Slobodkin et al. 1997,"accepted name","Bacteria",
Moorella mulderi Balk et al. 2005,"accepted name","Bacteria",
Moorella thermoacetica (Fontaine et al. 1942) Collins et al. 1994,"accepted name","Bacteria",
Moorella thermoautotrophica (Wiegel et al. 1982) Collins et al. 1994,"accepted name","Bacteria",
Mycoplasma adleri Del Giudice et al. 1995,"accepted name","Bacteria",
Mycoplasma agalactiae (Wroblewski 1931) Freundt 1955 (Approved Lists 1980),"accepted name","Bacteria",
Mycoplasma agassizii Brown et al. 2001,"accepted name","Bacteria",
Mycoplasma alkalescens Leach 1973 (Approved Lists 1980),"accepted name","Bacteria",
Mycoplasma alligatoris Brown et al. 2001,"accepted name","Bacteria",
Mycoplasma alvi Gourlay et al. 1977 (Approved Lists 1980),"accepted name","Bacteria",
Mycoplasma amphoriforme Pitcher et al. 2005,"accepted name","Bacteria",
Mycoplasma anatis Roberts 1964 (Approved Lists 1980),"accepted name","Bacteria",
Mycoplasma anseris Bradbury et al. 1988,"accepted name","Bacteria",
Mycoplasma arginini Barile et al. 1968 (Approved Lists 1980),"accepted name","Bacteria",
Mycoplasma arthritidis (Sabin 1941) Freundt 1955 (Approved Lists 1980),"accepted name","Bacteria",
Mycoplasma auris DaMassa et al. 1994,"accepted name","Bacteria",
Mycoplasma bovigenitalium Freundt 1955 (Approved Lists 1980),"accepted name","Bacteria",
Mycoplasma bovirhinis Leach 1967 (Approved Lists 1980),"accepted name","Bacteria",
Mycoplasma bovis (Hale et al. 1962) Askaa and Erno 1976 (Approved Lists 1980),"accepted name","Bacteria",
Mycoplasma bovoculi Langford and Leach 1973 (Approved Lists 1980),"accepted name","Bacteria",
Mycoplasma buccale Freundt et al. 1974 (Approved Lists 1980),"accepted name","Bacteria",
Mycoplasma buteonis Poveda et al. 1994,"accepted name","Bacteria",
Mycoplasma californicum Jasper et al. 1981,"accepted name","Bacteria",
Mycoplasma canadense Langford et al. 1976 (Approved Lists 1980),"accepted name","Bacteria",
Mycoplasma canis Edward 1955 (Approved Lists 1980),"accepted name","Bacteria",
Mycoplasma capricolum ,"accepted name","Bacteria",
Mycoplasma capricolum subsp. capricolum Tully et al. 1974,"accepted name","Bacteria",
Mycoplasma capricolum subsp. capripneumoniae Leach et al. 1993,"accepted name","Bacteria",
Mycoplasma caviae Hill 1971 (Approved Lists 1980),"accepted name","Bacteria",
Mycoplasma cavipharyngis Hill 1989,"accepted name","Bacteria",
Mycoplasma citelli Rose et al. 1978 (Approved Lists 1980),"accepted name","Bacteria",
Mycoplasma cloacale Bradbury and Forrest 1984,"accepted name","Bacteria",
Mycoplasma coccoides (Schilling 1928) Neimark et al. 2005 (illegitimate new combination),"accepted name","Bacteria",
Mycoplasma collis Hill 1983,"accepted name","Bacteria",
Mycoplasma columbinasale Jordan et al. 1982,"accepted name","Bacteria",
Mycoplasma columbinum Shimizu et al. 1978 (Approved Lists 1980),"accepted name","Bacteria",
Mycoplasma columborale Shimizu et al. 1978 (Approved Lists 1980),"accepted name","Bacteria",
Mycoplasma conjunctivae Barile et al. 1972 (Approved Lists 1980),"accepted name","Bacteria",
Mycoplasma corogypsi Panangala et al. 1993,"accepted name","Bacteria",
Mycoplasma cottewii DaMassa et al. 1994,"accepted name","Bacteria",
Mycoplasma cricetuli Hill 1983,"accepted name","Bacteria",
Mycoplasma crocodyli Kirchhoff et al. 1997,"accepted name","Bacteria",
Mycoplasma cynos Rosendal 1973 (Approved Lists 1980),"accepted name","Bacteria",
Mycoplasma dispar Gourlay and Leach 1970 (Approved Lists 1980),"accepted name","Bacteria",
Mycoplasma edwardii Tully et al. 1970 (Approved Lists 1980),"accepted name","Bacteria",
Mycoplasma elephantis Kirchhoff et al. 1996,"accepted name","Bacteria",
Mycoplasma equigenitalium Kirchhoff 1978 (Approved Lists 1980),"accepted name","Bacteria",
Mycoplasma equirhinis Allam and Lemcke 1975 (Approved Lists 1980),"accepted name","Bacteria",
Mycoplasma falconis Poveda et al. 1994,"accepted name","Bacteria",
Mycoplasma fastidiosum Lemcke and Poland 1980,"accepted name","Bacteria",
Mycoplasma faucium Freundt et al. 1974 (Approved Lists 1980),"accepted name","Bacteria",
Mycoplasma felifaucium Hill 1988,"accepted name","Bacteria",
Mycoplasma feliminutum Heyward et al. 1969 (Approved Lists 1980),"accepted name","Bacteria",
Mycoplasma felis Cole et al. 1967 (Approved Lists 1980),"accepted name","Bacteria",
Mycoplasma fermentans Edward 1955 (Approved Lists 1980),"accepted name","Bacteria",
Mycoplasma flocculare Meyling and Friss 1972 (Approved Lists 1980),"accepted name","Bacteria",
Mycoplasma gallinaceum Jordan et al. 1982,"accepted name","Bacteria",
Mycoplasma gallinarum Freundt 1955 (Approved Lists 1980),"accepted name","Bacteria",
Mycoplasma gallisepticum Edward and Kanarek 1960 (Approved Lists 1980),"accepted name","Bacteria",
Mycoplasma gallopavonis Jordan et al. 1982,"accepted name","Bacteria",
Mycoplasma gateae Cole et al. 1967 (Approved Lists 1980),"accepted name","Bacteria",
Mycoplasma genitalium Tully et al. 1983,"accepted name","Bacteria",
Mycoplasma glycophilum Forrest and Bradbury 1984,"accepted name","Bacteria",
Mycoplasma gypis Poveda et al. 1994,"accepted name","Bacteria",
Mycoplasma haematoparvum Sykes et al. 2005.,"accepted name","Bacteria",
Mycoplasma haemocanis ,"accepted name","Bacteria",
Mycoplasma haemofelis Neimark et al. 2001.,"accepted name","Bacteria",
Mycoplasma haemomuris Neimark et al. 2001.,"accepted name","Bacteria",
Mycoplasma hominis (Freundt 1953) Edward 1955 (Approved Lists 1980),"accepted name","Bacteria",
Mycoplasma hyopharyngis Erickson et al. 1986,"accepted name","Bacteria",
Mycoplasma hyopneumoniae Mare and Switzer 1965 (Approved Lists 1980),"accepted name","Bacteria",
Mycoplasma hyorhinis Switzer 1955 (Approved Lists 1980),"accepted name","Bacteria",
Mycoplasma hyosynoviae Ross and Karmon 1970 (Approved Lists 1980),"accepted name","Bacteria",
Mycoplasma iguanae Brown et al. 2006,"accepted name","Bacteria",
Mycoplasma imitans Bradbury et al. 1993,"accepted name","Bacteria",
Mycoplasma indiense Hill 1993,"accepted name","Bacteria",
Mycoplasma iners Edward and Kanarek 1960 (Approved Lists 1980),"accepted name","Bacteria",
Mycoplasma iowae Jordan et al. 1982,"accepted name","Bacteria",
Mycoplasma lagogenitalium Kobayashi et al. 1997,"accepted name","Bacteria",
Mycoplasma leonicaptivi corrig. Hill 1992,"accepted name","Bacteria",
Mycoplasma leopharyngis Hill 1992,"accepted name","Bacteria",
Mycoplasma lipofaciens Bradbury et al. 1983,"accepted name","Bacteria",
Mycoplasma lipophilum Del Giudice et al. 1974 (Approved Lists 1980),"accepted name","Bacteria",
Mycoplasma maculosum Edward 1955 (Approved Lists 1980),"accepted name","Bacteria",
Mycoplasma meleagridis Yamamoto et al. 1965 (Approved Lists 1980),"accepted name","Bacteria",
Mycoplasma microti Brown et al. 2001,"accepted name","Bacteria",
Mycoplasma moatsii Madden et al. 1974 (Approved Lists 1980),"accepted name","Bacteria",
Mycoplasma mobile Kirchhoff et al. 1987,"accepted name","Bacteria",
Mycoplasma molare Rosendal 1974 (Approved Lists 1980),"accepted name","Bacteria",
Mycoplasma muris McGarrity et al. 1983,"accepted name","Bacteria",
Mycoplasma mustelae Salih et al. 1983,"accepted name","Bacteria",
Mycoplasma mycoides ,"accepted name","Bacteria",
Mycoplasma mycoides subsp. capri (Edward 1953) Freundt 1955 (Approved Lists 1980),"accepted name","Bacteria",
Mycoplasma mycoides subsp. mycoides (Borrel et al. 1910) Freundt 1955 (Approved Lists 1980),"accepted name","Bacteria",
Mycoplasma neurolyticum (Sabin 1941) Freundt 1955 (Approved Lists 1980),"accepted name","Bacteria",
Mycoplasma opalescens Rosendal 1975 (Approved Lists 1980),"accepted name","Bacteria",
Mycoplasma orale Taylor-Robinson et al. 1964 (Approved Lists 1980),"accepted name","Bacteria",
Mycoplasma ovipneumoniae Carmichael et al. 1972 (Approved Lists 1980),"accepted name","Bacteria",
Mycoplasma ovis (Neitz et al. 1934) Neimark et al. 2004,"accepted name","Bacteria",
Mycoplasma oxoniensis Hill 1991,"accepted name","Bacteria",
Mycoplasma penetrans Lo et al. 1992,"accepted name","Bacteria",
Mycoplasma phocae ,"accepted name","Bacteria",
Mycoplasma phocicerebrale corrig. Giebel et al. 1991,"accepted name","Bacteria",
Mycoplasma phocidae Ruhnke and Madoff 1992,"accepted name","Bacteria",
Mycoplasma phocirhinis corrig. Giebel et al. 1991,"accepted name","Bacteria",
Mycoplasma pirum Del Giudice et al. 1985,"accepted name","Bacteria",
Mycoplasma pneumoniae Somerson et al. 1963 (Approved Lists 1980),"accepted name","Bacteria",
Mycoplasma primatum Del Giudice et al. 1971 (Approved Lists 1980),"accepted name","Bacteria",
Mycoplasma pullorum Jordan et al. 1982,"accepted name","Bacteria",
Mycoplasma pulmonis (Sabin 1941) Freundt 1955 (Approved Lists 1980),"accepted name","Bacteria",
Mycoplasma putrefaciens Tully et al. 1974 (Approved Lists 1980),"accepted name","Bacteria",
Mycoplasma salivarium Edward 1955 (Approved Lists 1980),"accepted name","Bacteria",
Mycoplasma simbae Hill 1992,"accepted name","Bacteria",
Mycoplasma spermatophilum Hill 1991,"accepted name","Bacteria",
Mycoplasma spumans Edward 1955 (Approved Lists 1980),"accepted name","Bacteria",
Mycoplasma sturni Forsyth et al. 1996,"accepted name","Bacteria",
Mycoplasma sualvi Gourlay et al. 1983,"accepted name","Bacteria",
Mycoplasma subdolum Lemcke and Kirchhoff 1979 (Approved Lists 1980),"accepted name","Bacteria",
Mycoplasma suis corrig. (Splitter 1950) Neimark et al. 2002,"accepted name","Bacteria",
Mycoplasma synoviae Olson et al. 1964 (Approved Lists 1980),"accepted name","Bacteria",
Mycoplasma testudineum Brown et al. 2004,"accepted name","Bacteria",
Mycoplasma testudinis Hill 1985,"accepted name","Bacteria",
Mycoplasma verecundum Gourlay et al. 1974 (Approved Lists 1980),"accepted name","Bacteria",
Mycoplasma wenyonii (Adler and Ellenbogen 1934) Neimark et al. 2002,"accepted name","Bacteria",
Mycoplasma yeatsii DaMassa et al. 1994,"accepted name","Bacteria",
Natroniella acetigena Zhilina et al. 1996,"accepted name","Bacteria",
Natronincola histidinovorans corrig. Zhilina et al. 1999,"accepted name","Bacteria",
Oceanobacillus iheyensis Lu et al. 2002,"accepted name","Bacteria",
Oceanobacillus oncorhynchi ,"accepted name","Bacteria",
Oceanobacillus oncorhynchi subsp. incaldanensis Romano et al. 2006,"accepted name","Bacteria",
Oceanobacillus oncorhynchi subsp. oncorhynchi Yumoto et al. 2005,"accepted name","Bacteria",
Oceanobacillus picturae (Heyrman et al. 2003) Lee et al. 2006,"accepted name","Bacteria",
Oenococcus oeni (Garvie 1967) Dicks et al. 1995,"accepted name","Bacteria",
Orenia marismortui (Oren et al. 1988) Rainey et al. 1995,"accepted name","Bacteria",
Orenia salinaria Mouné et al. 2000,"accepted name","Bacteria",
Orenia sivashensis Zhilina et al. 2000,"accepted name","Bacteria",
Oribacterium sinus Carlier et al. 2004,"accepted name","Bacteria",
Ornithinibacillus bavariensis Mayr et al. 2006,"accepted name","Bacteria",
Ornithinibacillus californiensis Mayr et al. 2006,"accepted name","Bacteria",
Oscillospira guilliermondii corrig. Chatton and Pérard 1913 (Approved Lists 1980),"accepted name","Bacteria",
Oxalophagus oxalicus (Dehning and Schink 1990) Collins et al. 1994,"accepted name","Bacteria",
Oxobacter pfennigii (Krumholz and Bryant 1985) Collins et al. 1994,"accepted name","Bacteria",
Paenibacillus agarexedens (ex Wieringa 1941) Uetanabaro et al. 2003,"accepted name","Bacteria",
Paenibacillus agaridevorans Uetanabaro et al. 2003,"accepted name","Bacteria",
Paenibacillus alginolyticus (Nakamura 1987) Shida et al. 1997,"accepted name","Bacteria",
Paenibacillus alkaliterrae Yoon et al. 2005,"accepted name","Bacteria",
Paenibacillus alvei (Cheshire and Cheyne 1885) Ash et al. 1994,"accepted name","Bacteria",
Paenibacillus amylolyticus (Nakamura 1984) Ash et al. 1994,"accepted name","Bacteria",
Paenibacillus anaericanus Horn et al. 2005,"accepted name","Bacteria",
Paenibacillus antarcticus Montes et al. 2004,"accepted name","Bacteria",
Paenibacillus apiarius (ex Katznelson 1955) Nakamura 1996,"accepted name","Bacteria",
Paenibacillus assamensis Saha et al. 2005,"accepted name","Bacteria",
Paenibacillus azoreducens Meehan et al. 2001,"accepted name","Bacteria",
Paenibacillus azotofixans (Seldin et al. 1984) Ash et al. 1994,"accepted name","Bacteria",
Paenibacillus barcinonensis Sánchez et al. 2005,"accepted name","Bacteria",
Paenibacillus barengoltzii Osman et al. 2006,"accepted name","Bacteria",
Paenibacillus borealis Elo et al. 2001,"accepted name","Bacteria",
Paenibacillus brasilensis von der Weid et al. 2002,"accepted name","Bacteria",
Paenibacillus campinasensis Yoon et al. 1998,"accepted name","Bacteria",
Paenibacillus chibensis Shida et al. 1997,"accepted name","Bacteria",
Paenibacillus chinjuensis Yoon et al. 2002,"accepted name","Bacteria",
Paenibacillus chitinolyticus (Kuroshima et al. 1996) Lee et al. 2004,"accepted name","Bacteria",
Paenibacillus chondroitinus (Nakamura 1987) Shida et al. 1997,"accepted name","Bacteria",
Paenibacillus cineris Logan et al. 2004,"accepted name","Bacteria",
Paenibacillus cookii Logan et al. 2004,"accepted name","Bacteria",
Paenibacillus curdlanolyticus (Kanzawa et al. 1995) Shida et al. 1997,"accepted name","Bacteria",
Paenibacillus daejeonensis Lee et al. 2002,"accepted name","Bacteria",
Paenibacillus dendritiformis Tcherpakov et al. 1999,"accepted name","Bacteria",
Paenibacillus durus corrig. (Smith and Cato 1974) Collins et al. 1994,"accepted name","Bacteria",
Paenibacillus ehimensis (Kuroshima et al. 1996) Lee et al. 2004,"accepted name","Bacteria",
Paenibacillus elgii Kim et al. 2004,"accepted name","Bacteria",
Paenibacillus favisporus Velázquez et al. 2004,"accepted name","Bacteria",
Paenibacillus gansuensis Lim et al. 2006,"accepted name","Bacteria",
Paenibacillus glucanolyticus (Alexander and Priest 1989) Shida et al. 1997,"accepted name","Bacteria",
Paenibacillus glycanilyticus Dasman et al. 2002,"accepted name","Bacteria",
Paenibacillus gordonae (Pichinoty et al. 1987) Ash et al. 1994,"accepted name","Bacteria",
Paenibacillus graminis Berge et al. 2002,"accepted name","Bacteria",
Paenibacillus granivorans Van der Maarel et al. 2001,"accepted name","Bacteria",
Paenibacillus hodogayensis Takeda et al. 2005,"accepted name","Bacteria",
Paenibacillus illinoisensis Shida et al. 1997,"accepted name","Bacteria",
Paenibacillus jamilae Aguilera et al. 2001,"accepted name","Bacteria",
Paenibacillus kobensis (Kanzawa et al. 1995) Shida et al. 1997,"accepted name","Bacteria",
Paenibacillus koleovorans Takeda et al. 2002,"accepted name","Bacteria",
Paenibacillus koreensis Chung et al. 2000,"accepted name","Bacteria",
Paenibacillus kribbensis Yoon et al. 2003,"accepted name","Bacteria",
Paenibacillus lactis Scheldeman et al. 2004,"accepted name","Bacteria",
Paenibacillus larvae ,"accepted name","Bacteria",
Paenibacillus larvae subsp. larvae (White 1906) Ash et al. 1994,"accepted name","Bacteria",
Paenibacillus larvae subsp. pulvifaciens (Nakamura 1984) Heyndrickx et al. 1996,"accepted name","Bacteria",
Paenibacillus lautus (Nakamura 1984) Heyndrickx et al. 1996,"accepted name","Bacteria",
Paenibacillus lentimorbus (Dutky 1940) Pettersson et al. 1999,"accepted name","Bacteria",
Paenibacillus macerans (Schardinger 1905) Ash et al. 1994,"accepted name","Bacteria",
Paenibacillus macquariensis (Marshall and Ohye 1966) Ash et al. 1994,"accepted name","Bacteria",
Paenibacillus massiliensis Roux and Raoult 2004,"accepted name","Bacteria",
Paenibacillus mendelii Smerda et al. 2005,"accepted name","Bacteria",
Paenibacillus motobuensis Iida et al. 2005,"accepted name","Bacteria",
Paenibacillus naphthalenovorans Daane et al. 2002,"accepted name","Bacteria",
Paenibacillus nematophilus Enright et al. 2003,"accepted name","Bacteria",
Paenibacillus odorifer Berge et al. 2002,"accepted name","Bacteria",
Paenibacillus pabuli (Nakamura 1984) Ash et al. 1994,"accepted name","Bacteria",
Paenibacillus pasadenensis Osman et al. 2006,"accepted name","Bacteria",
Paenibacillus peoriae (Montefusco et al. 1993) Heyndrickx et al. 1996,"accepted name","Bacteria",
Paenibacillus phyllosphaerae Rivas et al. 2005,"accepted name","Bacteria",
Paenibacillus polymyxa (Prazmowski 1880) Ash et al. 1994,"accepted name","Bacteria",
Paenibacillus popilliae (Dutky 1940) Pettersson et al. 1999,"accepted name","Bacteria",
Paenibacillus rhizosphaerae Rivas et al. 2005,"accepted name","Bacteria",
Paenibacillus sanguinis Roux and Raoult 2004,"accepted name","Bacteria",
Paenibacillus stellifer Suominen et al. 2003,"accepted name","Bacteria",
Paenibacillus terrae Yoon et al. 2003,"accepted name","Bacteria",
Paenibacillus thiaminolyticus (Nakamura 1990) Shida et al. 1997,"accepted name","Bacteria",
Paenibacillus timonensis Roux and Raoult 2004,"accepted name","Bacteria",
Paenibacillus turicensis Bosshard et al. 2002,"accepted name","Bacteria",
Paenibacillus validus (Nakamura 1984) Ash et al. 1994,"accepted name","Bacteria",
Paenibacillus wynnii Rodríguez-Díaz et al. 2005,"accepted name","Bacteria",
Paenibacillus xylanilyticus Rivas et al. 2005,"accepted name","Bacteria",
Papillibacter cinnamivorans Defnoun et al. 2000,"accepted name","Bacteria",
Paralactobacillus selangorensis Leisner et al. 2000,"accepted name","Bacteria",
Paraliobacillus ryukyuensis Ishikawa et al. 2003,"accepted name","Bacteria",
Parasporobacterium paucivorans Lomans et al. 2004,"accepted name","Bacteria",
Pasteuria nishizawae Sayre et al. 1992,"accepted name","Bacteria",
Pasteuria penetrans (ex Thorne 1940) Sayre and Starr 1986,"accepted name","Bacteria",
Pasteuria ramosa Metchnikoff 1888 (Approved Lists 1980),"accepted name","Bacteria",
Pasteuria thornei Starr and Sayre 1988,"accepted name","Bacteria",
Paucisalibacillus globulus Nunes et al. 2006,"accepted name","Bacteria",
Pectinatus cerevisiiphilus Lee et al. 1978 (Approved Lists 1980),"accepted name","Bacteria",
Pectinatus frisingensis Schleifer et al. 1990,"accepted name","Bacteria",
Pectinatus haikarae Juvonen and Suihko 2006,"accepted name","Bacteria",
Pectinatus portalensis Gonzalez et al. 2005,"accepted name","Bacteria",
Pediococcus acidilactici Lindner 1887 (Approved Lists 1980),"accepted name","Bacteria",
Pediococcus cellicola Zhang et al. 2005,"accepted name","Bacteria",
Pediococcus claussenii Dobson et al. 2002,"accepted name","Bacteria",
Pediococcus damnosus Claussen 1903 (Approved Lists 1980),"accepted name","Bacteria",
Pediococcus dextrinicus (Coster and White 1964) Back 1978 (Approved Lists 1980),"accepted name","Bacteria",
Pediococcus inopinatus Back 1988,"accepted name","Bacteria",
Pediococcus parvulus Gunther and White 1961 (Approved Lists 1980),"accepted name","Bacteria",
Pediococcus pentosaceus Mees 1934 (Approved Lists 1980),"accepted name","Bacteria",
Pediococcus stilesii Franz et al. 2006,"accepted name","Bacteria",
Pelospora glutarica Matthies et al. 2000,"accepted name","Bacteria",
Pelotomaculum isophthalicicum corrig. Qiu et al. 2006,"accepted name","Bacteria",
Pelotomaculum schinkii de Bok et al. 2005,"accepted name","Bacteria",
Pelotomaculum terephthalicicum corrig. Qiu et al. 2006,"accepted name","Bacteria",
Pelotomaculum thermopropionicum Imachi et al. 2002,"accepted name","Bacteria",
Peptococcus glycinophilus (Cardon and Barker 1946) Douglas 1957 (Approved Lists 1980),"accepted name","Bacteria",
Peptococcus niger (Hall 1930) Kluyver and van Niel 1936 (Approved Lists 1980),"accepted name","Bacteria",
Peptoniphilus asaccharolyticus (Distaso 1912) Ezaki et al. 2001,"accepted name","Bacteria",
Peptoniphilus harei (Murdoch et al. 1997) Ezaki et al. 2001,"accepted name","Bacteria",
Peptoniphilus indolicus (Christiansen 1934) Ezaki et al. 2001,"accepted name","Bacteria",
Peptoniphilus ivorii (Murdoch et al. 1997) Ezaki et al. 2001,"accepted name","Bacteria",
Peptoniphilus lacrimalis (Li et al. 1992) Ezaki et al. 2001,"accepted name","Bacteria",
Peptostreptococcus anaerobius (Natvig 1905) Kluyver and van Niel 1936 (Approved Lists 1980),"accepted name","Bacteria",
Peptostreptococcus stomatis Downes and Wade 2006,"accepted name","Bacteria",
Phascolarctobacterium faecium Del Dot et al. 1994,"accepted name","Bacteria",
Phytoplasma allocasuarinae Marcone et al. 2004.,"accepted name","Bacteria",
Phytoplasma asteris Lee et al. 2004.,"accepted name","Bacteria",
Phytoplasma aurantifolia Zreik et al. 1995.,"accepted name","Bacteria",
Phytoplasma australasia White et al. 1998.,"accepted name","Bacteria",
Phytoplasma brasiliense Montano et al. 2001.,"accepted name","Bacteria",
Phytoplasma castaneae Jung et al. 2002.,"accepted name","Bacteria",
Phytoplasma cynodontis Marcone et al. 2004.,"accepted name","Bacteria",
Phytoplasma fraxini Griffiths et al. 1999.,"accepted name","Bacteria",
Phytoplasma japonicum Sawayanagi et al. 1999.,"accepted name","Bacteria",
Phytoplasma mali Seemüller and Schneider 2004.,"accepted name","Bacteria",
Phytoplasma oryzae Jung et al. 2003.,"accepted name","Bacteria",
Phytoplasma phoenicium ,"accepted name","Bacteria",
Phytoplasma pini Schneider et al. 2005.,"accepted name","Bacteria",
Phytoplasma prunorum Seemüller and Schneider 2004.,"accepted name","Bacteria",
Phytoplasma pyri Seemüller and Schneider 2004.,"accepted name","Bacteria",
Phytoplasma rhamni Marcone et al. 2004.,"accepted name","Bacteria",
Phytoplasma spartii Marcone et al. 2004.,"accepted name","Bacteria",
Phytoplasma trifolii Hiruki and Wang 2004.,"accepted name","Bacteria",
Phytoplasma ulmi Lee et al. 2004.,"accepted name","Bacteria",
Phytoplasma ziziphi Jung et al. 2003.,"accepted name","Bacteria",
Pilibacter termitis Higashiguchi et al. 2006,"accepted name","Bacteria",
Planifilum fimeticola Hatayama et al. 2005,"accepted name","Bacteria",
Planifilum fulgidum Hatayama et al. 2005,"accepted name","Bacteria",
Planococcus antarcticus Reddy et al. 2002,"accepted name","Bacteria",
Planococcus citreus Migula 1894 (Approved Lists 1980),"accepted name","Bacteria",
Planococcus kocurii Hao and Komagata 1986,"accepted name","Bacteria",
Planococcus maitriensis Alam et al. 2004,"accepted name","Bacteria",
Planococcus maritimus Yoon et al. 2003,"accepted name","Bacteria",
Planococcus rifietoensis corrig. Romano et al. 2003,"accepted name","Bacteria",
Planococcus stackebrandtii Mayilraj et al. 2005,"accepted name","Bacteria",
Planomicrobium alkanoclasticum (Engelhardt et al. 2001) Dai et al. 2005,"accepted name","Bacteria",
Planomicrobium chinense Dai et al. 2005,"accepted name","Bacteria",
Planomicrobium koreense Yoon et al. 2001,"accepted name","Bacteria",
Planomicrobium mcmeekinii (Junge et al. 1998) Yoon et al. 2001,"accepted name","Bacteria",
Planomicrobium okeanokoites (ZoBell and Upham 1944) Yoon et al. 2001,"accepted name","Bacteria",
Planomicrobium psychrophilum (Reddy et al. 2002) Dai et al. 2005,"accepted name","Bacteria",
Pontibacillus chungwhensis Lim et al. 2005,"accepted name","Bacteria",
Pontibacillus marinus Lim et al. 2005,"accepted name","Bacteria",
Propionispira arboris Schink et al. 1983,"accepted name","Bacteria",
Propionispora hippei Abou-Zeid et al. 2004,"accepted name","Bacteria",
Propionispora vibrioides Biebl et al. 2001,"accepted name","Bacteria",
Pseudobutyrivibrio ruminis van Gylswyk et al. 1996,"accepted name","Bacteria",
Pseudobutyrivibrio xylanivorans Kopecný et al. 2003,"accepted name","Bacteria",
Pseudoramibacter alactolyticus (Prévot and Taffanel 1942) Willems and Collins 1996,"accepted name","Bacteria",
Quinella ovalis Krumholz et al. 1993,"accepted name","Bacteria",
Roseburia cecicola Stanton and Savage 1983,"accepted name","Bacteria",
Roseburia intestinalis Duncan et al. 2002,"accepted name","Bacteria",
Ruminococcus albus Hungate 1957 (Approved Lists 1980),"accepted name","Bacteria",
Ruminococcus bromii Moore et al. 1972 (Approved Lists 1980),"accepted name","Bacteria",
Ruminococcus callidus Holdeman and Moore 1974 (Approved Lists 1980),"accepted name","Bacteria",
Ruminococcus flavefaciens Sijpesteijn 1948 (Approved Lists 1980),"accepted name","Bacteria",
Ruminococcus gnavus Moore et al. 1976 (Approved Lists 1980),"accepted name","Bacteria",
Ruminococcus hansenii (Holdeman and Moore 1974) Ezaki et al. 1994,"accepted name","Bacteria",
Ruminococcus hydrogenotrophicus Bernalier et al. 1997,"accepted name","Bacteria",
Ruminococcus lactaris Moore et al. 1976 (Approved Lists 1980),"accepted name","Bacteria",
Ruminococcus luti Simmering et al. 2002,"accepted name","Bacteria",
Ruminococcus obeum Moore et al. 1976 (Approved Lists 1980),"accepted name","Bacteria",
Ruminococcus productus (Prévot 1941) Ezaki et al. 1994,"accepted name","Bacteria",
Ruminococcus schinkii Rieu-Lesme et al. 1997,"accepted name","Bacteria",
Ruminococcus torques Holdeman and Moore 1974 (Approved Lists 1980),"accepted name","Bacteria",
Saccharococcus thermophilus Nystrand 1984,"accepted name","Bacteria",
Salinibacillus aidingensis Ren and Zhou 2005,"accepted name","Bacteria",
Salinibacillus kushneri Ren and Zhou 2005,"accepted name","Bacteria",
Salinicoccus alkaliphilus Zhang et al. 2002,"accepted name","Bacteria",
Salinicoccus hispanicus (Marquez et al. 1990) Ventosa et al. 1993,"accepted name","Bacteria",
Salinicoccus roseus Ventosa et al. 1990,"accepted name","Bacteria",
Sarcina maxima Lindner 1888 (Approved Lists 1980),"accepted name","Bacteria",
Sarcina ventriculi Goodsir 1842 (Approved Lists 1980),"accepted name","Bacteria",
Schwartzia succinivorans van Gylswyk et al. 1997,"accepted name","Bacteria",
Sedimentibacter hydroxybenzoicus (Zhang et al. 1994) Breitenstein et al. 2002,"accepted name","Bacteria",
Sedimentibacter saalensis Breitenstein et al. 2002,"accepted name","Bacteria",
Seinonella peptonophila (Nonomura and Ohara 1971) Yoon et al. 2005,"accepted name","Bacteria",
Selenihalanaerobacter shriftii Switzer Blum et al. 2001,"accepted name","Bacteria",
Selenomonas artemidis Moore et al. 1987,"accepted name","Bacteria",
Selenomonas dianae Moore et al. 1987,"accepted name","Bacteria",
Selenomonas flueggei Moore et al. 1987,"accepted name","Bacteria",
Selenomonas infelix Moore et al. 1987,"accepted name","Bacteria",
Selenomonas lacticifex Schleifer et al. 1990,"accepted name","Bacteria",
Selenomonas lipolytica Dighe et al. 1998,"accepted name","Bacteria",
Selenomonas noxia Moore et al. 1987,"accepted name","Bacteria",
Selenomonas ruminantium ,"accepted name","Bacteria",
Selenomonas ruminantium subsp. lactilytica Bryant 1956 (Approved Lists 1980),"accepted name","Bacteria",
Selenomonas ruminantium subsp. ruminantium Bryant 1974 (Approved Lists 1980),"accepted name","Bacteria",
Selenomonas sputigena (Flügge 1886) Boskamp 1922 (Approved Lists 1980),"accepted name","Bacteria",
Shuttleworthia satelles Downes et al. 2002,"accepted name","Bacteria",
Sinococcus qinghaiensis Li et al. 2006,"accepted name","Bacteria",
Soehngenia saccharolytica Parshina et al. 2003,"accepted name","Bacteria",
Solobacterium moorei Kageyama and Benno 2000,"accepted name","Bacteria",
Spiroplasma alleghenense Adams et al. 1997,"accepted name","Bacteria",
Spiroplasma apis Mouches et al. 1984,"accepted name","Bacteria",
Spiroplasma atrichopogonis Koerber et al. 2005,"accepted name","Bacteria",
Spiroplasma cantharicola Whitcomb et al. 1993,"accepted name","Bacteria",
Spiroplasma chinense Guo et al. 1990,"accepted name","Bacteria",
Spiroplasma chrysopicola Whitcomb et al. 1997,"accepted name","Bacteria",
Spiroplasma citri Saglio et al. 1973 (Approved Lists 1980),"accepted name","Bacteria",
Spiroplasma clarkii Whitcomb et al. 1993,"accepted name","Bacteria",
Spiroplasma corruscae Hackett et al. 1996,"accepted name","Bacteria",
Spiroplasma culicicola Hung et al. 1987,"accepted name","Bacteria",
Spiroplasma diabroticae Carle et al. 1997,"accepted name","Bacteria",
Spiroplasma diminutum Williamson et al. 1996,"accepted name","Bacteria",
Spiroplasma floricola Davis et al. 1981,"accepted name","Bacteria",
Spiroplasma gladiatoris Whitcomb et al. 1997,"accepted name","Bacteria",
Spiroplasma helicoides Whitcomb et al. 1997,"accepted name","Bacteria",
Spiroplasma insolitum Hackett et al. 1993,"accepted name","Bacteria",
Spiroplasma ixodetis Tully et al. 1995,"accepted name","Bacteria",
Spiroplasma kunkelii Whitcomb et al. 1986,"accepted name","Bacteria",
Spiroplasma lampyridicola Stevens et al. 1997,"accepted name","Bacteria",
Spiroplasma leptinotarsae Hackett et al. 1996,"accepted name","Bacteria",
Spiroplasma leucomae Oduori et al. 2005,"accepted name","Bacteria",
Spiroplasma lineolae French et al. 1997,"accepted name","Bacteria",
Spiroplasma litorale Konai et al. 1997,"accepted name","Bacteria",
Spiroplasma melliferum Clark et al. 1985,"accepted name","Bacteria",
Spiroplasma mirum Tully et al. 1982,"accepted name","Bacteria",
Spiroplasma monobiae Whitcomb et al. 1993,"accepted name","Bacteria",
Spiroplasma montanense Whitcomb et al. 1997,"accepted name","Bacteria",
Spiroplasma penaei Nunan et al. 2005,"accepted name","Bacteria",
Spiroplasma phoeniceum Saillard et al. 1987,"accepted name","Bacteria",
Spiroplasma platyhelix Williamson et al. 1997,"accepted name","Bacteria",
Spiroplasma poulsonii Williamson et al. 1999,"accepted name","Bacteria",
Spiroplasma sabaudiense Abalain-Colloc et al. 1987,"accepted name","Bacteria",
Spiroplasma syrphidicola Whitcomb et al. 1996,"accepted name","Bacteria",
Spiroplasma tabanidicola Whitcomb et al. 1997,"accepted name","Bacteria",
Spiroplasma taiwanense Abalain-Colloc et al. 1988,"accepted name","Bacteria",
Spiroplasma turonicum Hélias et al. 1998,"accepted name","Bacteria",
Spiroplasma velocicrescens Konai et al. 1995,"accepted name","Bacteria",
Sporacetigenium mesophilum Chen et al. 2006,"accepted name","Bacteria",
Sporanaerobacter acetigenes Hernández-Eugenio et al. 2002,"accepted name","Bacteria",
Sporobacter termitidis Grech-Mora et al. 1996,"accepted name","Bacteria",
Sporobacterium olearium Mechichi et al. 1999,"accepted name","Bacteria",
Sporohalobacter lortetii (Oren 1984) Oren et al. 1988,"accepted name","Bacteria",
Sporolactobacillus inulinus (Kitahara and Suzuki 1963) Kitahara and Lai 1967 (Approved Lists 1980),"accepted name","Bacteria",
Sporolactobacillus kofuensis Yanagida et al. 1997,"accepted name","Bacteria",
Sporolactobacillus lactosus Yanagida et al. 1997,"accepted name","Bacteria",
Sporolactobacillus nakayamae ,"accepted name","Bacteria",
Sporolactobacillus nakayamae subsp. nakayamae Yanagida et al. 1997,"accepted name","Bacteria",
Sporolactobacillus nakayamae subsp. racemicus Yanagida et al. 1997,"accepted name","Bacteria",
Sporolactobacillus terrae Yanagida et al. 1997,"accepted name","Bacteria",
Sporomusa acidovorans Ollivier et al. 1990,"accepted name","Bacteria",
Sporomusa aerivorans Boga et al. 2003,"accepted name","Bacteria",
Sporomusa malonica Dehning et al. 1990,"accepted name","Bacteria",
Sporomusa ovata Möller et al. 1985,"accepted name","Bacteria",
Sporomusa paucivorans Hermann et al. 1987,"accepted name","Bacteria",
Sporomusa rhizae Gößner et al. 2006,"accepted name","Bacteria",
Sporomusa silvacetica Kuhner et al. 1997,"accepted name","Bacteria",
Sporomusa sphaeroides Möller et al. 1985,"accepted name","Bacteria",
Sporomusa termitida Breznak et al. 1990,"accepted name","Bacteria",
Sporosarcina aquimarina Yoon et al. 2001,"accepted name","Bacteria",
Sporosarcina globispora (Larkin and Stokes 1967) Yoon et al. 2001,"accepted name","Bacteria",
Sporosarcina macmurdoensis Reddy et al. 2003,"accepted name","Bacteria",
Sporosarcina pasteurii (Miquel 1889) Yoon et al. 2001,"accepted name","Bacteria",
Sporosarcina psychrophila (Nakamura 1984) Yoon et al. 2001,"accepted name","Bacteria",
Sporosarcina ureae (Beijerinck 1901) Kluyver and van Niel 1936 (Approved Lists 1980),"accepted name","Bacteria",
Sporotomaculum hydroxybenzoicum Brauman et al. 1998,"accepted name","Bacteria",
Sporotomaculum syntrophicum Qiu et al. 2003,"accepted name","Bacteria",
Staphylococcus arlettae Schleifer et al. 1985,"accepted name","Bacteria",
Staphylococcus aureus ,"accepted name","Bacteria",
Staphylococcus aureus subsp. anaerobius De La Fuente et al. 1985,"accepted name","Bacteria",
Staphylococcus aureus subsp. aureus Rosenbach 1884,"accepted name","Bacteria",
Staphylococcus auricularis Kloos and Schleifer 1983,"accepted name","Bacteria",
Staphylococcus capitis ,"accepted name","Bacteria",
Staphylococcus capitis subsp. capitis Kloos and Schleifer 1975,"accepted name","Bacteria",
Staphylococcus capitis subsp. urealyticus corrig. Bannerman and Kloos 1991,"accepted name","Bacteria",
Staphylococcus caprae Devriese et al. 1983,"accepted name","Bacteria",
Staphylococcus carnosus ,"accepted name","Bacteria",
Staphylococcus carnosus subsp. carnosus Schleifer and Fischer 1982,"accepted name","Bacteria",
Staphylococcus carnosus subsp. utilis Probst et al. 1998,"accepted name","Bacteria",
Staphylococcus chromogenes (Devriese et al. 1978) Hájek et al. 1987,"accepted name","Bacteria",
Staphylococcus cohnii ,"accepted name","Bacteria",
Staphylococcus cohnii subsp. cohnii Schleifer and Kloos 1975,"accepted name","Bacteria",
Staphylococcus cohnii subsp. urealyticus corrig. Kloos and Wolfshohl 1991,"accepted name","Bacteria",
Staphylococcus condimenti Probst et al. 1998,"accepted name","Bacteria",
Staphylococcus delphini Varaldo et al. 1988,"accepted name","Bacteria",
Staphylococcus epidermidis (Winslow and Winslow 1908) Evans 1916 (Approved Lists 1980),"accepted name","Bacteria",
Staphylococcus equorum ,"accepted name","Bacteria",
Staphylococcus equorum subsp. equorum Schleifer et al. 1985,"accepted name","Bacteria",
Staphylococcus equorum subsp. linens Place et al. 2003,"accepted name","Bacteria",
Staphylococcus felis Igimi et al. 1989,"accepted name","Bacteria",
Staphylococcus fleurettii Vernozy-Rozand et al. 2000,"accepted name","Bacteria",
Staphylococcus gallinarum Devriese et al. 1983,"accepted name","Bacteria",
Staphylococcus haemolyticus Schleifer and Kloos 1975 (Approved Lists 1980),"accepted name","Bacteria",
Staphylococcus hominis ,"accepted name","Bacteria",
Staphylococcus hominis subsp. hominis Kloos and Schleifer 1975,"accepted name","Bacteria",
Staphylococcus hominis subsp. novobiosepticus Kloos et al. 1998,"accepted name","Bacteria",
Staphylococcus hyicus ,"accepted name","Bacteria",
Staphylococcus hyicus subsp. hyicus (Sompolinsky 1953) Devriese et al. 1978 (Approved Lists 1980),"accepted name","Bacteria",
Staphylococcus intermedius Hajek 1976 (Approved Lists 1980),"accepted name","Bacteria",
Staphylococcus kloosii Schleifer et al. 1985,"accepted name","Bacteria",
Staphylococcus lentus (Kloos et al. 1976) Schleifer et al. 1983,"accepted name","Bacteria",
Staphylococcus lugdunensis Freney et al. 1988,"accepted name","Bacteria",
Staphylococcus lutrae Foster et al. 1997,"accepted name","Bacteria",
Staphylococcus muscae Hájek et al. 1992,"accepted name","Bacteria",
Staphylococcus nepalensis Spergser et al. 2003,"accepted name","Bacteria",
Staphylococcus pasteuri Chesneau et al. 1993,"accepted name","Bacteria",
Staphylococcus piscifermentans Tanasupawat et al. 1992,"accepted name","Bacteria",
Staphylococcus pseudintermedius Devriese et al. 2005,"accepted name","Bacteria",
Staphylococcus pulvereri Zakrzewska-Czerwinska et al. 1995,"accepted name","Bacteria",
Staphylococcus saccharolyticus (Foubert and Douglas 1948) Kilpper-Bälz and Schleifer 1984,"accepted name","Bacteria",
Staphylococcus saprophyticus ,"accepted name","Bacteria",
Staphylococcus saprophyticus subsp. bovis Hájek et al. 1996,"accepted name","Bacteria",
Staphylococcus saprophyticus subsp. saprophyticus (Fairbrother 1940) Shaw et al. 1951,"accepted name","Bacteria",
Staphylococcus schleiferi ,"accepted name","Bacteria",
Staphylococcus schleiferi subsp. coagulans Igimi et al. 1990,"accepted name","Bacteria",
Staphylococcus schleiferi subsp. schleiferi Freney et al. 1988,"accepted name","Bacteria",
Staphylococcus sciuri ,"accepted name","Bacteria",
Staphylococcus sciuri subsp. carnaticus Kloos et al. 1997,"accepted name","Bacteria",
Staphylococcus sciuri subsp. rodentium Kloos et al. 1997,"accepted name","Bacteria",
Staphylococcus sciuri subsp. sciuri Kloos et al. 1976 (Approved Lists 1980),"accepted name","Bacteria",
Staphylococcus simiae Pantucek et al. 2005,"accepted name","Bacteria",
Staphylococcus simulans Kloos and Schleifer 1975 (Approved Lists 1980),"accepted name","Bacteria",
Staphylococcus succinus Lambert et al. 1998,"accepted name","Bacteria",
Staphylococcus succinus subsp. casei Place et al. 2003,"accepted name","Bacteria",
Staphylococcus succinus subsp. succinus Lambert et al. 1998,"accepted name","Bacteria",
Staphylococcus vitulinus corrig. Webster et al. 1994,"accepted name","Bacteria",
Staphylococcus warneri Kloos and Schleifer 1975 (Approved Lists 1980),"accepted name","Bacteria",
Staphylococcus xylosus Schleifer and Kloos 1975 (Approved Lists 1980),"accepted name","Bacteria",
Streptococcus acidominimus Ayers and Mudge 1922 (Approved Lists 1980),"accepted name","Bacteria",
Streptococcus agalactiae Lehmann and Neumann 1896 (Approved Lists 1980),"accepted name","Bacteria",
Streptococcus alactolyticus Farrow et al. 1985,"accepted name","Bacteria",
Streptococcus anginosus (Andrewes and Horder 1906) Smith and Sherman 1938 (Approved Lists 1980),"accepted name","Bacteria",
Streptococcus australis Willcox et al. 2001,"accepted name","Bacteria",
Streptococcus bovis Orla-Jensen 1919 (Approved Lists 1980),"accepted name","Bacteria",
Streptococcus canis Devriese et al. 1986,"accepted name","Bacteria",
Streptococcus castoreus Lawson et al. 2005,"accepted name","Bacteria",
Streptococcus constellatus ,"accepted name","Bacteria",
Streptococcus constellatus subsp. constellatus (Prévot 1924) Holdeman and Moore 1974,"accepted name","Bacteria",
Streptococcus constellatus subsp. pharyngis Whiley et al. 1999,"accepted name","Bacteria",
Streptococcus criceti corrig. Coykendall 1977 (Approved Lists 1980),"accepted name","Bacteria",
Streptococcus cristatus corrig. Handley et al. 1991,"accepted name","Bacteria",
Streptococcus devriesei Collins et al. 2004,"accepted name","Bacteria",
Streptococcus didelphis Rurangirwa et al. 2000,"accepted name","Bacteria",
Streptococcus difficilis corrig. Eldar et al. 1995,"accepted name","Bacteria",
Streptococcus downei Whiley et al. 1988,"accepted name","Bacteria",
Streptococcus durans (ex Sherman and Wing 1937) Knight et al. 1984,"accepted name","Bacteria",
Streptococcus dysgalactiae ,"accepted name","Bacteria",
Streptococcus dysgalactiae subsp. dysgalactiae (ex Diernhofer 1932) Garvie et al. 1983,"accepted name","Bacteria",
Streptococcus dysgalactiae subsp. equisimilis Vandamme et al. 1996,"accepted name","Bacteria",
Streptococcus entericus Vela et al. 2002,"accepted name","Bacteria",
Streptococcus equi ,"accepted name","Bacteria",
Streptococcus equi subsp. equi Sand and Jensen 1888,"accepted name","Bacteria",
Streptococcus equi subsp. ruminatorum Fernández et al. 2004,"accepted name","Bacteria",
Streptococcus equi subsp. zooepidemicus (ex Frost and Englebrecht 1936) Farrow and Collins 1985,"accepted name","Bacteria",
Streptococcus equinus Andrewes and Horder 1906 (Approved Lists 1980),"accepted name","Bacteria",
Streptococcus ferus (ex Coykendall 1977) Coykendall 1983,"accepted name","Bacteria",
Streptococcus gallinaceus Collins et al. 2002,"accepted name","Bacteria",
Streptococcus gallolyticus Osawa et al. 1996,"accepted name","Bacteria",
Streptococcus gallolyticus subsp. gallolyticus Osawa et al. 1996,"accepted name","Bacteria",
Streptococcus gallolyticus subsp. macedonicus (Tsakalidou et al. 1998) Schlegel et al. 2003,"accepted name","Bacteria",
Streptococcus gallolyticus subsp. pasteurianus (Poyart et al. 2002) Schlegel et al. 2003,"accepted name","Bacteria",
Streptococcus gordonii Kilian et al. 1989,"accepted name","Bacteria",
Streptococcus halichoeri Lawson et al. 2004,"accepted name","Bacteria",
Streptococcus hyointestinalis Devriese et al. 1988,"accepted name","Bacteria",
Streptococcus hyovaginalis Devriese et al. 1997,"accepted name","Bacteria",
Streptococcus infantarius Schlegel et al. 2000,"accepted name","Bacteria",
Streptococcus infantarius subsp. coli Schlegel et al. 2003,"accepted name","Bacteria",
Streptococcus infantarius subsp. infantarius Schlegel et al. 2003,"accepted name","Bacteria",
Streptococcus infantis Kawamura et al. 1998,"accepted name","Bacteria",
Streptococcus iniae Pier and Madin 1976 (Approved Lists 1980),"accepted name","Bacteria",
Streptococcus intermedius Prévot 1925 (Approved Lists 1980),"accepted name","Bacteria",
Streptococcus intestinalis Robinson et al. 1988,"accepted name","Bacteria",
Streptococcus lactis ,"accepted name","Bacteria",
Streptococcus lactis subsp. diacetilactis (ex Matuszewski et al. 1936) Garvie and Farrow 1982,"accepted name","Bacteria",
Streptococcus lutetiensis Poyart et al. 2002,"accepted name","Bacteria",
Streptococcus macacae Beighton et al. 1984,"accepted name","Bacteria",
Streptococcus marimammalium Lawson et al. 2005,"accepted name","Bacteria",
Streptococcus massiliensis Glazunova et al. 2006,"accepted name","Bacteria",
Streptococcus minor Vancanneyt et al. 2004,"accepted name","Bacteria",
Streptococcus mitis Andrewes and Horder 1906 (Approved Lists 1980),"accepted name","Bacteria",
Streptococcus mutans Clarke 1924 (Approved Lists 1980),"accepted name","Bacteria",
Streptococcus oligofermentans Tong et al. 2003,"accepted name","Bacteria",
Streptococcus oralis Bridge and Sneath 1982,"accepted name","Bacteria",
Streptococcus orisratti Zhu et al. 2000,"accepted name","Bacteria",
Streptococcus ovis Collins et al. 2001,"accepted name","Bacteria",
Streptococcus parasanguinis corrig. Whiley et al. 1990,"accepted name","Bacteria",
Streptococcus parauberis Williams and Collins 1990,"accepted name","Bacteria",
Streptococcus peroris Kawamura et al. 1998,"accepted name","Bacteria",
Streptococcus phocae Skaar et al. 1994,"accepted name","Bacteria",
Streptococcus pleomorphus Barnes et al. 1979 (Approved Lists 1980),"accepted name","Bacteria",
Streptococcus pluranimalium Devriese et al. 1999,"accepted name","Bacteria",
Streptococcus pneumoniae (Klein 1884) Chester 1901 (Approved Lists 1980),"accepted name","Bacteria",
Streptococcus porcinus Collins et al. 1985,"accepted name","Bacteria",
Streptococcus pseudopneumoniae Arbique et al. 2005,"accepted name","Bacteria",
Streptococcus pyogenes Rosenbach 1884 (Approved Lists 1980),"accepted name","Bacteria",
Streptococcus ratti corrig. Coykendall 1977 (Approved Lists 1980),"accepted name","Bacteria",
Streptococcus salivarius ,"accepted name","Bacteria",
Streptococcus salivarius subsp. salivarius Andrewes and Horder 1906,"accepted name","Bacteria",
Streptococcus sanguinis corrig. White and Niven 1946 (Approved Lists 1980),"accepted name","Bacteria",
Streptococcus shiloi Eldar et al. 1995,"accepted name","Bacteria",
Streptococcus sinensis Woo et al. 2002,"accepted name","Bacteria",
Streptococcus sobrinus (ex Coykendall 1974) Coykendall 1983,"accepted name","Bacteria",
Streptococcus suis (ex Elliot 1966) Kilpper-Bälz and Schleifer 1987,"accepted name","Bacteria",
Streptococcus thermophilus (Orla-Jensen 1919) Schleifer et al. 1995,"accepted name","Bacteria",
Streptococcus thoraltensis Devriese et al. 1997,"accepted name","Bacteria",
Streptococcus uberis Diernhofer 1932 (Approved Lists 1980),"accepted name","Bacteria",
Streptococcus urinalis Collins et al. 2000,"accepted name","Bacteria",
Streptococcus vestibularis Whiley and Hardie 1988,"accepted name","Bacteria",
Streptococcus waius Flint et al. 1999,"accepted name","Bacteria",
Subdoligranulum variabile Holmstrøm et al. 2004,"accepted name","Bacteria",
Succiniclasticum ruminis van Gylswyk 1995,"accepted name","Bacteria",
Succinispira mobilis Janssen and O'Farrell 1999,"accepted name","Bacteria",
Sulfobacillus acidophilus Norris et al. 1996,"accepted name","Bacteria",
Sulfobacillus sibiricus Melamud et al. 2006,"accepted name","Bacteria",
Sulfobacillus thermosulfidooxidans Golovacheva and Karavaiko 1991,"accepted name","Bacteria",
Sulfobacillus thermotolerans Bogdanova et al. 2006,"accepted name","Bacteria",
Symbiobacterium thermophilum Ohno et al. 2000,"accepted name","Bacteria",
Syntrophobotulus glycolicus Friedrich et al. 1996,"accepted name","Bacteria",
Syntrophococcus sucromutans Krumholz and Bryant 1986,"accepted name","Bacteria",
Syntrophomonas curvata Zhang et al. 2004,"accepted name","Bacteria",
Syntrophomonas erecta Zhang et al. 2005,"accepted name","Bacteria",
Syntrophomonas sapovorans Roy et al. 1987,"accepted name","Bacteria",
Syntrophomonas wolfei ,"accepted name","Bacteria",
Syntrophomonas wolfei subsp. saponavida Lorowitz et al. 1989,"accepted name","Bacteria",
Syntrophomonas wolfei subsp. wolfei McInerney et al. 1982,"accepted name","Bacteria",
Syntrophospora bryantii (Stieb and Schink 1985) Zhao et al. 1990,"accepted name","Bacteria",
Syntrophothermus lipocalidus Sekiguchi et al. 2000,"accepted name","Bacteria",
Tenuibacillus multivorans Ren and Zhou 2005,"accepted name","Bacteria",
Tepidanaerobacter syntrophicus Sekiguchi et al. 2006,"accepted name","Bacteria",
Tepidibacter formicigenes Urios et al. 2004,"accepted name","Bacteria",
Tepidibacter thalassicus Slobodkin et al. 2003,"accepted name","Bacteria",
Tepidimicrobium ferriphilum Slobodkin et al. 2006,"accepted name","Bacteria",
Tetragenococcus halophilus (Mees 1934) Collins et al. 1993,"accepted name","Bacteria",
Tetragenococcus koreensis Lee et al. 2005,"accepted name","Bacteria",
Tetragenococcus muriaticus Satomi et al. 1997,"accepted name","Bacteria",
Tetragenococcus solitarius (Collins et al. 1989) Ennahar and Cai 2005,"accepted name","Bacteria",
Thalassobacillus devorans García et al. 2005,"accepted name","Bacteria",
Thermacetogenium phaeum Hattori et al. 2000,"accepted name","Bacteria",
Thermaerobacter litoralis Tanaka et al. 2006,"accepted name","Bacteria",
Thermaerobacter marianensis Takai et al. 1999,"accepted name","Bacteria",
Thermaerobacter nagasakiensis Nunoura et al. 2002,"accepted name","Bacteria",
Thermaerobacter subterraneus Spanevello et al. 2002,"accepted name","Bacteria",
Thermanaeromonas toyohensis Mori et al. 2002,"accepted name","Bacteria",
Thermanaerovibrio acidaminovorans (Guangsheng et al. 1997) Baena et al. 1999,"accepted name","Bacteria",
Thermanaerovibrio velox Zavarzina et al. 2000,"accepted name","Bacteria",
Thermicanus aegyptius Gößner et al. 2000,"accepted name","Bacteria",
Thermincola carboxydiphila Sokolova et al. 2005,"accepted name","Bacteria",
Thermoactinomyces candidus Kurup et al. 1975 (Approved Lists 1980),"accepted name","Bacteria",
Thermoactinomyces intermedius Kurup et al. 1981,"accepted name","Bacteria",
Thermoactinomyces thalpophilus (ex Waksman and Corke 1953) Lacey and Cross 1989,"accepted name","Bacteria",
Thermoactinomyces vulgaris Tsilinsky 1899 (Approved Lists 1980),"accepted name","Bacteria",
Thermoanaerobacter acetoethylicus (Ben-Bassat and Zeikus 1983) Rainey and Stackebrandt 1993,"accepted name","Bacteria",
Thermoanaerobacter brockii ,"accepted name","Bacteria",
Thermoanaerobacter brockii subsp. brockii (Zeikus et al. 1983) Lee et al. 1993,"accepted name","Bacteria",
Thermoanaerobacter brockii subsp. finnii (Schmid et al. 1986) Cayol et al. 1995,"accepted name","Bacteria",
Thermoanaerobacter brockii subsp. lactiethylicus Cayol et al. 1995,"accepted name","Bacteria",
Thermoanaerobacter ethanolicus Wiegel and Ljungdahl 1982,"accepted name","Bacteria",
Thermoanaerobacter italicus Kozianowski et al. 1998,"accepted name","Bacteria",
Thermoanaerobacter kivui (Leigh and Wolfe 1983) Collins et al. 1994,"accepted name","Bacteria",
Thermoanaerobacter mathranii Larsen et al. 1998,"accepted name","Bacteria",
Thermoanaerobacter siderophilus Slobodkin et al. 1999,"accepted name","Bacteria",
Thermoanaerobacter sulfurophilus Bonch-Osmolovskaya 1998,"accepted name","Bacteria",
Thermoanaerobacter thermocopriae (Jin et al. 1988) Collins et al. 1994,"accepted name","Bacteria",
Thermoanaerobacter thermohydrosulfuricus (Klaushofer and Parkkinen 1965) Lee et al. 1993,"accepted name","Bacteria",
Thermoanaerobacter wiegelii Cook et al. 1996,"accepted name","Bacteria",
Thermoanaerobacterium aotearoense Liu et al. 1996,"accepted name","Bacteria",
Thermoanaerobacterium polysaccharolyticum Cann et al. 2001,"accepted name","Bacteria",
Thermoanaerobacterium saccharolyticum Lee et al. 1993,"accepted name","Bacteria",
Thermoanaerobacterium thermosaccharolyticum (McClung 1935) Collins et al. 1994,"accepted name","Bacteria",
Thermoanaerobacterium thermosulfurigenes (Schink and Zeikus 1983) Lee et al. 1993,"accepted name","Bacteria",
Thermoanaerobacterium xylanolyticum Lee et al. 1993,"accepted name","Bacteria",
Thermoanaerobacterium zeae Cann et al. 2001,"accepted name","Bacteria",
Thermobacillus xylanilyticus Touzel et al. 2000,"accepted name","Bacteria",
Thermobrachium celere Engle et al. 1996,"accepted name","Bacteria",
Thermodesulfobium narugense Mori et al. 2004,"accepted name","Bacteria",
Thermoflavimicrobium dichotomicum (Krasil'nikov and Agre 1964) Yoon et al. 2005,"accepted name","Bacteria",
Thermohalobacter berrensis Cayol et al. 2000,"accepted name","Bacteria",
Thermohydrogenium kirishiense Zacharova et al. 1996,"accepted name","Bacteria",
Thermosediminibacter litoriperuensis Lee et al. 2006,"accepted name","Bacteria",
Thermosediminibacter oceani Lee et al. 2006,"accepted name","Bacteria",
Thermosinus carboxydivorans Sokolova et al. 2004,"accepted name","Bacteria",
Thermosyntropha lipolytica Svetlitshnyi et al. 1996,"accepted name","Bacteria",
Thermoterrabacterium ferrireducens Slobodkin et al. 1997,"accepted name","Bacteria",
Thermovenabulum ferriorganovorum Zavarzina et al. 2002,"accepted name","Bacteria",
Thermovirga lienii Dahle and Birkeland 2006,"accepted name","Bacteria",
Tindallia californiensis Pikuta et al. 2003,"accepted name","Bacteria",
Tindallia magadiensis corrig. Kevbrin et al. 1999,"accepted name","Bacteria",
Tissierella creatinini Farrow et al. 1995,"accepted name","Bacteria",
Tissierella creatinophila Harms et al. 1998,"accepted name","Bacteria",
Tissierella praeacuta (Tissier 1908) Collins and Shah 1986,"accepted name","Bacteria",
Trichococcus collinsii Liu et al. 2002,"accepted name","Bacteria",
Trichococcus flocculiformis Scheff et al. 1984,"accepted name","Bacteria",
Trichococcus palustris (Zhilina et al. 1997) Liu et al. 2002,"accepted name","Bacteria",
Trichococcus pasteurii (Schink 1985) Liu et al. 2002,"accepted name","Bacteria",
Trichococcus patagoniensis Pikuta et al. 2006,"accepted name","Bacteria",
Turicibacter sanguinis Bosshard et al. 2002,"accepted name","Bacteria",
Ureaplasma canigenitalium Harasawa et al. 1993,"accepted name","Bacteria",
Ureaplasma cati Harasawa et al. 1990,"accepted name","Bacteria",
Ureaplasma diversum Howard and Gourlay 1982,"accepted name","Bacteria",
Ureaplasma felinum Harasawa et al. 1990,"accepted name","Bacteria",
Ureaplasma gallorale Koshimizu et al. 1987,"accepted name","Bacteria",
Ureaplasma parvum Robertson et al. 2002,"accepted name","Bacteria",
Ureaplasma urealyticum Shepard et al. 1974 (Approved Lists 1980),"accepted name","Bacteria",
Ureibacillus suwonensis Kim et al. 2006,"accepted name","Bacteria",
Ureibacillus terrenus Fortina et al. 2001,"accepted name","Bacteria",
Ureibacillus thermosphaericus (Andersson et al. 1996) Fortina et al. 2001,"accepted name","Bacteria",
Vagococcus carniphilus Shewmaker et al. 2004,"accepted name","Bacteria",
Vagococcus fessus Hoyles et al. 2000,"accepted name","Bacteria",
Vagococcus fluvialis Collins et al. 1990,"accepted name","Bacteria",
Vagococcus lutrae Lawson et al. 1999,"accepted name","Bacteria",
Vagococcus salmoninarum Wallbanks et al. 1990,"accepted name","Bacteria",
Veillonella alcalescens ,"accepted name","Bacteria",
Veillonella alcalescens subsp. alcalescens Prévot 1933 (Approved Lists 1980),"accepted name","Bacteria",
Veillonella atypica (Rogosa 1965) Mays et al. 1982,"accepted name","Bacteria",
Veillonella caviae Mays et al. 1982,"accepted name","Bacteria",
Veillonella criceti (Rogosa 1965) Mays et al. 1982,"accepted name","Bacteria",
Veillonella dispar (Rogosa 1965) Mays et al. 1982,"accepted name","Bacteria",
Veillonella montpellierensis Jumas-Bilak et al. 2004,"accepted name","Bacteria",
Veillonella parvula ,"accepted name","Bacteria",
Veillonella parvula subsp. parvula Rogosa 1965 (Approved Lists 1980),"accepted name","Bacteria",
Veillonella ratti (Rogosa 1965) Mays et al. 1982,"accepted name","Bacteria",
Veillonella rodentium (Rogosa 1965) Mays et al. 1982,"accepted name","Bacteria",
Virgibacillus carmonensis Heyrman et al. 2003,"accepted name","Bacteria",
Virgibacillus dokdonensis Yoon et al. 2005,"accepted name","Bacteria",
Virgibacillus halodenitrificans (Denariaz et al. 1989) Yoon et al. 2004,"accepted name","Bacteria",
Virgibacillus koreensis Lee et al. 2006,"accepted name","Bacteria",
Virgibacillus marismortui (Arahal et al. 1999) Heyrman et al. 2003,"accepted name","Bacteria",
Virgibacillus necropolis Heyrman et al. 2003,"accepted name","Bacteria",
Virgibacillus pantothenticus (Proom and Knight 1950) Heyndrickx et al. 1998,"accepted name","Bacteria",
Virgibacillus proomii Heyndrickx et al. 1999,"accepted name","Bacteria",
Virgibacillus salexigens (Garabito et al. 1997) Heyrman et al. 2003,"accepted name","Bacteria",
Vulcanibacillus modesticaldus L'Haridon et al. 2006,"accepted name","Bacteria",
Weissella cibaria Björkroth et al. 2002,"accepted name","Bacteria",
Weissella confusa (Holzapfel and Kandler 1969) Collins et al. 1994,"accepted name","Bacteria",
Weissella halotolerans (Kandler et al. 1983) Collins et al. 1994,"accepted name","Bacteria",
Weissella hellenica Collins et al. 1994,"accepted name","Bacteria",
Weissella kandleri (Holzapfel and van Wyk 1983) Collins et al. 1994,"accepted name","Bacteria",
Weissella kimchii Choi et al. 2002,"accepted name","Bacteria",
Weissella koreensis Lee et al. 2002,"accepted name","Bacteria",
Weissella minor (Kandler et al. 1983) Collins et al. 1994,"accepted name","Bacteria",
Weissella paramesenteroides (Garvie 1967) Collins et al. 1994,"accepted name","Bacteria",
Weissella soli Magnusson et al. 2002,"accepted name","Bacteria",
Weissella thailandensis Tanasupawat et al. 2000,"accepted name","Bacteria",
Weissella viridescens (Niven and Evans 1957) Collins et al. 1994,"accepted name","Bacteria",
Zymophilus paucivorans Schleifer et al. 1990,"accepted name","Bacteria",
Zymophilus raffinosivorans Schleifer et al. 1990,"accepted name","Bacteria",
Firmicutes
Bacilli
Bacillales
Alicyclobacillaceae
Bacillaceae
Caryophanaceae
Listeriaceae
Paenibacillaceae
Planococcaceae
Sporolactobacillaceae
Staphylococcaceae
Thermoactinomycetaceae
Turicibacteraceae
Lactobacillales
Aerococcaceae
Carnobacteriaceae
Enterococcaceae
Lactobacillaceae
Leuconostocaceae
Streptococcaceae
Clostridia
Clostridiales
Acidaminococcaceae
Clostridiaceae
Eubacteriaceae
Heliobacteriaceae
Lachnospiraceae
Peptococcaceae
Peptostreptococcaceae
Syntrophomonadaceae
Halanaerobiales
Halanaerobiaceae
Halobacteroidaceae
Thermoanaerobacteriales
Thermoanaerobacteriaceae
Thermodesulfobiaceae
Mollicutes
Acholeplasmatales
Acholeplasmataceae
Anaeroplasmatales
Anaeroplasmataceae
Entomoplasmatales
Entomoplasmataceae
Spiroplasmataceae
Incertae sedis 8
Erysipelotrichaceae
Mycoplasmatales
Mycoplasmataceae
