# Supplementary material for: The World Bacterial Biogeography and Biodiversity through Databases: A Case Study of NCBI Nucleotide Database and GBIF Database
Source: Biomed Res Int. 2013 Oct 21;2013:240175. doi: 10.1155/2013/240175 (PMC3818805; doi:10.1155/2013/240175)
Supplement: Supplementary file 1 — The zipped file may be extracted in any directory in the computer but all files and the two folders should be extracted in the same directory so the scripts would function correctly. The scripts had been tested on Windows environment. Python 2.7 and Biopython 1.6 should be installed before running the scripts. To extract data from NCBI Nucleotide you should run “NCBI_Nucleotide_Tracker.py” for countries exception handling, run “NCBI_Nucleotide_Exception.py”. For the GBIF Database, only three countries are provided as an example in the folder “GBIF_Plus” for additional countries you may download them from GBIF website, the only data that should be extracted are these of taxonomy, no need for other metadata (Dataset, Geospatial) as described in the paper. Once all countries of interest are downloaded you may run “GBIF_Filter.py” to filter data. The results of this study are presented in: “country_all.txt” for NCBI Nucleotide Database, “gbif_Classification_2000_Plus.txt”, “absent_taxa_Classification_2000_Plus.txt”, and absent_taxa_Classification_2000_Plus_ex_All.txt” for GBIF Database. The final results are presented in “NCBI_GBIF_overall_data.xlsx”. Some errors that may occur during the script execution are presented in “error.txt” file. [file 240175.f1.zip › Classification_2000_Plus/Fusobacteria.csv]

Scientific name	Name status	Group	Source database
Cetobacterium ceti Foster et al. 1996,"accepted name","Bacteria",
Cetobacterium somerae Finegold et al. 2003,"accepted name","Bacteria",
Fusobacterium canifelinum Conrads et al. 2004,"accepted name","Bacteria",
Fusobacterium equinum Dorsch et al. 2001,"accepted name","Bacteria",
Fusobacterium gonidiaformans (Tunnicliff and Jackson 1925) Moore and Holdeman 1970 (Approved Lists 1980),"accepted name","Bacteria",
Fusobacterium mortiferum (Harris 1901) Moore and Holdeman 1970 (Approved Lists 1980),"accepted name","Bacteria",
Fusobacterium naviforme (Jungano 1909) Moore and Holdeman 1970 (Approved Lists 1980),"accepted name","Bacteria",
Fusobacterium necrogenes (Weinberg et al. 1937) Moore and Holdeman 1970 (Approved Lists 1980),"accepted name","Bacteria",
Fusobacterium necrophorum ,"accepted name","Bacteria",
Fusobacterium necrophorum subsp. funduliforme (ex Hallé 1898) Shinjo et al. 1991,"accepted name","Bacteria",
Fusobacterium necrophorum subsp. necrophorum (Flügge 1886) Moore and Holdeman 1969,"accepted name","Bacteria",
Fusobacterium nucleatum ,"accepted name","Bacteria",
Fusobacterium nucleatum subsp. animalis Gharbia and Shah 1992,"accepted name","Bacteria",
Fusobacterium nucleatum subsp. fusiforme (ex Veillon and Zuber 1898) Gharbia and Shah 1992,"accepted name","Bacteria",
Fusobacterium nucleatum subsp. nucleatum Knorr 1922,"accepted name","Bacteria",
Fusobacterium nucleatum subsp. polymorphum (ex Knorr 1922) Dzink et al. 1990,"accepted name","Bacteria",
Fusobacterium nucleatum subsp. vincentii Dzink et al. 1990,"accepted name","Bacteria",
Fusobacterium perfoetens (Tissier 1905) Moore and Holdeman 1973 (Approved Lists 1980),"accepted name","Bacteria",
Fusobacterium periodonticum Slots et al. 1984,"accepted name","Bacteria",
Fusobacterium pseudonecrophorum (ex Harris and Brown 1927) Shinjo et al. 1990,"accepted name","Bacteria",
Fusobacterium russii (Hauduroy et al. 1937) Moore and Holdeman 1970 (Approved Lists 1980),"accepted name","Bacteria",
Fusobacterium simiae Slots and Potts 1982,"accepted name","Bacteria",
Fusobacterium ulcerans Adriaans and Shah 1988,"accepted name","Bacteria",
Fusobacterium varium (Eggerth and Gagnon 1933) Moore and Holdeman 1969 (Approved Lists 1980),"accepted name","Bacteria",
Ilyobacter delafieldii Janssen and Harfoot 1991,"accepted name","Bacteria",
Ilyobacter insuetus Brune et al. 2002,"accepted name","Bacteria",
Ilyobacter polytropus Stieb and Schink 1985,"accepted name","Bacteria",
Ilyobacter tartaricus Schink 1985,"accepted name","Bacteria",
Leptotrichia buccalis (Robin 1853) Trevisan 1879 (Approved Lists 1980),"accepted name","Bacteria",
Leptotrichia goodfellowii Eribe et al. 2004,"accepted name","Bacteria",
Leptotrichia hofstadii Eribe et al. 2004,"accepted name","Bacteria",
Leptotrichia shahii Eribe et al. 2004,"accepted name","Bacteria",
Leptotrichia trevisanii Tee et al. 2002,"accepted name","Bacteria",
Leptotrichia wadei Eribe et al. 2004,"accepted name","Bacteria",
Propionigenium maris Janssen and Liesack 1996,"accepted name","Bacteria",
Propionigenium modestum Schink and Pfennig 1983,"accepted name","Bacteria",
Sebaldella termitidis (Sebald 1962) Collins and Shah 1986,"accepted name","Bacteria",
Sneathia sanguinegens Collins et al. 2002,"accepted name","Bacteria",
Streptobacillus moniliformis Levaditi et al. 1925 (Approved Lists 1980),"accepted name","Bacteria",
Fusobacteria
Fusobacteriales
Fusobacteriaceae
