# Supplementary material for: The World Bacterial Biogeography and Biodiversity through Databases: A Case Study of NCBI Nucleotide Database and GBIF Database
Source: Biomed Res Int. 2013 Oct 21;2013:240175. doi: 10.1155/2013/240175 (PMC3818805; doi:10.1155/2013/240175)
Supplement: Supplementary file 1 — The zipped file may be extracted in any directory in the computer but all files and the two folders should be extracted in the same directory so the scripts would function correctly. The scripts had been tested on Windows environment. Python 2.7 and Biopython 1.6 should be installed before running the scripts. To extract data from NCBI Nucleotide you should run “NCBI_Nucleotide_Tracker.py” for countries exception handling, run “NCBI_Nucleotide_Exception.py”. For the GBIF Database, only three countries are provided as an example in the folder “GBIF_Plus” for additional countries you may download them from GBIF website, the only data that should be extracted are these of taxonomy, no need for other metadata (Dataset, Geospatial) as described in the paper. Once all countries of interest are downloaded you may run “GBIF_Filter.py” to filter data. The results of this study are presented in: “country_all.txt” for NCBI Nucleotide Database, “gbif_Classification_2000_Plus.txt”, “absent_taxa_Classification_2000_Plus.txt”, and absent_taxa_Classification_2000_Plus_ex_All.txt” for GBIF Database. The final results are presented in “NCBI_GBIF_overall_data.xlsx”. Some errors that may occur during the script execution are presented in “error.txt” file. [file 240175.f1.zip › Classification_2000_Plus/Proteobacteria.csv]

Scientific name	Name status	Group	Source database
Acetobacter aceti (Pasteur 1864) Beijerinck 1898 (Approved Lists 1980),"accepted name","Bacteria",
Acetobacter aceti subsp. aceti (Pasteur 1864) De Ley and Frateur 1974 (Approved Lists 1980),"accepted name","Bacteria",
Acetobacter cerevisiae Cleenwerck et al. 2002,"accepted name","Bacteria",
Acetobacter cibinongensis Lisdiyanti et al. 2002,"accepted name","Bacteria",
Acetobacter estunensis (Carr 1958) Lisdiyanti et al. 2001,"accepted name","Bacteria",
Acetobacter indonesiensis Lisdiyanti et al. 2001,"accepted name","Bacteria",
Acetobacter lovaniensis (Frateur 1950) Lisdiyanti et al. 2001,"accepted name","Bacteria",
Acetobacter malorum Cleenwerck et al. 2002,"accepted name","Bacteria",
Acetobacter nitrogenifigens Dutta and Gachhui 2006,"accepted name","Bacteria",
Acetobacter oeni Silva et al. 2006,"accepted name","Bacteria",
Acetobacter orientalis Lisdiyanti et al. 2002,"accepted name","Bacteria",
Acetobacter orleanensis (Henneberg 1906) Lisdiyanti et al. 2001,"accepted name","Bacteria",
Acetobacter pasteurianus ,"accepted name","Bacteria",
Acetobacter pasteurianus subsp. ascendens (Henneberg 1898) De Ley and Frateur 1974 (Approved Lists 1980),"accepted name","Bacteria",
Acetobacter pasteurianus subsp. paradoxus (Frateur 1950) De Ley and Frateur 1974 (Approved Lists 1980),"accepted name","Bacteria",
Acetobacter pasteurianus subsp. pasteurianus (Hansen 1879) De Ley and Frateur 1974 (Approved Lists 1980),"accepted name","Bacteria",
Acetobacter peroxydans Visser't Hooft 1925 (Approved Lists 1980),"accepted name","Bacteria",
Acetobacter pomorum Sokollek et al. 1998,"accepted name","Bacteria",
Acetobacter syzygii Lisdiyanti et al. 2002,"accepted name","Bacteria",
Acetobacter tropicalis Lisdiyanti et al. 2001,"accepted name","Bacteria",
Acetobacter xylinus ,"accepted name","Bacteria",
Acetobacter xylinus subsp. sucrofermentans corrig. Toyosaki et al. 1996,"accepted name","Bacteria",
Acetobacter xylinus subsp. xylinus corrig. (Brown 1886) Yamada 1984,"accepted name","Bacteria",
Achromatium oxaliferum Schewiakoff 1893 (Approved Lists 1980),"accepted name","Bacteria",
Achromobacter denitrificans (Rüger and Tan 1983) Coenye et al. 2003,"accepted name","Bacteria",
Achromobacter insolitus Coenye et al. 2003,"accepted name","Bacteria",
Achromobacter piechaudii (Kiredjian et al. 1986) Yabuuchi et al. 1998,"accepted name","Bacteria",
Achromobacter ruhlandii (Packer and Vishniac 1955) Yabuuchi et al. 1998,"accepted name","Bacteria",
Achromobacter spanius Coenye et al. 2003,"accepted name","Bacteria",
Acidicaldus organivorans corrig. Johnson et al. 2006,"accepted name","Bacteria",
Acidiphilium acidophilum (Harrison 1983) Hiraishi et al. 1998,"accepted name","Bacteria",
Acidiphilium angustum Wichlacz et al. 1986,"accepted name","Bacteria",
Acidiphilium cryptum Harrison 1981,"accepted name","Bacteria",
Acidiphilium multivorum Wakao et al. 1995,"accepted name","Bacteria",
Acidiphilium organovorum Lobos et al. 1986,"accepted name","Bacteria",
Acidiphilium rubrum Wichlacz et al. 1986,"accepted name","Bacteria",
Acidisphaera rubrifaciens Hiraishi et al. 2000,"accepted name","Bacteria",
Acidithiobacillus albertensis corrig. (Bryant et al. 1988) Kelly and Wood 2000,"accepted name","Bacteria",
Acidithiobacillus caldus (Hallberg and Lindstrom 1995) Kelly and Wood 2000,"accepted name","Bacteria",
Acidithiobacillus ferrooxidans (Temple and Colmer 1951) Kelly and Wood 2000,"accepted name","Bacteria",
Acidithiobacillus thiooxidans (Waksman and Joffe 1922) Kelly and Wood 2000,"accepted name","Bacteria",
Acidocella aminolytica (Kishimoto et al. 1994) Kishimoto et al. 1996,"accepted name","Bacteria",
Acidocella facilis (Wichlacz et al. 1986) Kishimoto et al. 1996,"accepted name","Bacteria",
Acidomonas methanolica (Uhlig et al. 1986) Urakami et al. 1989,"accepted name","Bacteria",
Acidovorax anthurii Gardan et al. 2000,"accepted name","Bacteria",
Acidovorax avenae ,"accepted name","Bacteria",
Acidovorax avenae subsp. avenae (Manns 1909) Willems et al. 1992,"accepted name","Bacteria",
Acidovorax avenae subsp. cattleyae (Pavarino 1911) Willems et al. 1992,"accepted name","Bacteria",
Acidovorax avenae subsp. citrulli (Schaad et al. 1978) Willems et al. 1992,"accepted name","Bacteria",
Acidovorax defluvii Schulze et al. 1999,"accepted name","Bacteria",
Acidovorax delafieldii (Davis 1970) Willems et al. 1990,"accepted name","Bacteria",
Acidovorax facilis (Schatz and Bovell 1952) Willems et al. 1990,"accepted name","Bacteria",
Acidovorax konjaci (Goto 1983) Willems et al. 1992,"accepted name","Bacteria",
Acidovorax temperans Willems et al. 1990,"accepted name","Bacteria",
Acidovorax valerianellae Gardan et al. 2003,"accepted name","Bacteria",
Acinetobacter baumannii Bouvet and Grimont 1986,"accepted name","Bacteria",
Acinetobacter baylyi Carr et al. 2003,"accepted name","Bacteria",
Acinetobacter bouvetii Carr et al. 2003,"accepted name","Bacteria",
Acinetobacter calcoaceticus (Beijerinck 1911) Baumann et al. 1968 (Approved Lists 1980),"accepted name","Bacteria",
Acinetobacter gerneri Carr et al. 2003,"accepted name","Bacteria",
Acinetobacter grimontii Carr et al. 2003,"accepted name","Bacteria",
Acinetobacter haemolyticus (ex Stenzel and Mannheim 1963) Bouvet and Grimont 1986,"accepted name","Bacteria",
Acinetobacter johnsonii Bouvet and Grimont 1986,"accepted name","Bacteria",
Acinetobacter junii Bouvet and Grimont 1986,"accepted name","Bacteria",
Acinetobacter lwoffii (Audureau 1940) Brisou and Prévot 1954 (Approved Lists 1980),"accepted name","Bacteria",
Acinetobacter parvus Nemec et al. 2003,"accepted name","Bacteria",
Acinetobacter radioresistens Nishimura et al. 1988,"accepted name","Bacteria",
Acinetobacter schindleri Nemec et al. 2001,"accepted name","Bacteria",
Acinetobacter tandoii Carr et al. 2003,"accepted name","Bacteria",
Acinetobacter tjernbergiae Carr et al. 2003,"accepted name","Bacteria",
Acinetobacter towneri Carr et al. 2003,"accepted name","Bacteria",
Acinetobacter ursingii Nemec et al. 2001,"accepted name","Bacteria",
Actinobacillus arthritidis Christensen et al. 2002,"accepted name","Bacteria",
Actinobacillus capsulatus Arseculeratne 1962 (Approved Lists 1980),"accepted name","Bacteria",
Actinobacillus delphinicola Foster et al. 1996,"accepted name","Bacteria",
Actinobacillus equuli ,"accepted name","Bacteria",
Actinobacillus equuli subsp. equuli (van Straaten 1918) Haupt 1934,"accepted name","Bacteria",
Actinobacillus equuli subsp. haemolyticus Christensen et al. 2002,"accepted name","Bacteria",
Actinobacillus hominis Friis-Møller 1985,"accepted name","Bacteria",
Actinobacillus indolicus Møller et al. 1996,"accepted name","Bacteria",
Actinobacillus lignieresii Brumpt 1910 (Approved Lists 1980),"accepted name","Bacteria",
Actinobacillus minor Møller et al. 1996,"accepted name","Bacteria",
Actinobacillus muris Bisgaard 1988,"accepted name","Bacteria",
Actinobacillus pleuropneumoniae (Shope 1964) Pohl et al. 1983,"accepted name","Bacteria",
Actinobacillus porcinus Møller et al. 1996,"accepted name","Bacteria",
Actinobacillus rossii Sneath and Stevens 1990,"accepted name","Bacteria",
Actinobacillus scotiae Foster et al. 1998,"accepted name","Bacteria",
Actinobacillus seminis (ex Baynes and Simmons 1960) Sneath and Stevens 1990,"accepted name","Bacteria",
Actinobacillus succinogenes Guettler et al. 1999,"accepted name","Bacteria",
Actinobacillus suis van Dorssen and Jaartsveld 1962 (Approved Lists 1980),"accepted name","Bacteria",
Actinobacillus ureae (Jones 1962) Mutters et al. 1986,"accepted name","Bacteria",
Advenella incenata Coenye et al. 2005,"accepted name","Bacteria",
Aegyptianella pullorum Carpano 1929 (Approved Lists 1980),"accepted name","Bacteria",
Aeromonas allosaccharophila Martinez-Murcia et al. 1992,"accepted name","Bacteria",
Aeromonas bestiarum Ali et al. 1996,"accepted name","Bacteria",
Aeromonas caviae (ex Eddy 1962) Popoff 1984,"accepted name","Bacteria",
Aeromonas culicicola Pidiyar et al. 2002,"accepted name","Bacteria",
Aeromonas encheleia Esteve et al. 1995,"accepted name","Bacteria",
Aeromonas enteropelogenes Schubert et al. 1991,"accepted name","Bacteria",
Aeromonas eucrenophila Schubert and Hegazi 1988,"accepted name","Bacteria",
Aeromonas hydrophila ,"accepted name","Bacteria",
Aeromonas hydrophila subsp. anaerogenes Schubert 1964 (Approved Lists 1980),"accepted name","Bacteria",
Aeromonas hydrophila subsp. dhakensis Huys et al. 2002,"accepted name","Bacteria",
Aeromonas hydrophila subsp. hydrophila (Chester 1901) Stanier 1943 (Approved Lists 1980),"accepted name","Bacteria",
Aeromonas hydrophila subsp. ranae Huys et al. 2003,"accepted name","Bacteria",
Aeromonas ichthiosmia Schubert et al. 1991,"accepted name","Bacteria",
Aeromonas jandaei Carnahan et al. 1992,"accepted name","Bacteria",
Aeromonas media Allen et al. 1983,"accepted name","Bacteria",
Aeromonas molluscorum Miñana-Galbis et al. 2004,"accepted name","Bacteria",
Aeromonas popoffii Huys et al. 1997,"accepted name","Bacteria",
Aeromonas punctata ,"accepted name","Bacteria",
Aeromonas punctata subsp. caviae (Scherago 1936) Schubert 1964 (Approved Lists 1980),"accepted name","Bacteria",
Aeromonas punctata subsp. punctata (Zimmermann 1890) Snieszko 1957 (Approved Lists 1980),"accepted name","Bacteria",
Aeromonas salmonicida ,"accepted name","Bacteria",
Aeromonas salmonicida subsp. achromogenes (Smith 1963) Schubert 1967 (Approved Lists 1980),"accepted name","Bacteria",
Aeromonas salmonicida subsp. masoucida Kimura 1969 (Approved Lists 1980),"accepted name","Bacteria",
Aeromonas salmonicida subsp. pectinolytica Pavan et al. 2000,"accepted name","Bacteria",
Aeromonas salmonicida subsp. salmonicida (Lehmann and Neumann 1896) Griffin et al. 1953 (Approved Lists 1980),"accepted name","Bacteria",
Aeromonas salmonicida subsp. smithia Austin et al. 1989,"accepted name","Bacteria",
Aeromonas schubertii Hickman-Brenner et al. 1989,"accepted name","Bacteria",
Aeromonas sharmana Saha and Chakrabarti 2006,"accepted name","Bacteria",
Aeromonas simiae Harf-Monteil et al. 2004,"accepted name","Bacteria",
Aeromonas sobria Popoff and Véron 1981,"accepted name","Bacteria",
Aeromonas trota Carnahan et al. 1992,"accepted name","Bacteria",
Aeromonas veronii Hickman-Brenner et al. 1988,"accepted name","Bacteria",
Aestuariibacter halophilus Yi et al. 2004,"accepted name","Bacteria",
Aestuariibacter salexigens Yi et al. 2004,"accepted name","Bacteria",
Afipia birgiae La Scola et al. 2002,"accepted name","Bacteria",
Afipia broomeae Brenner et al. 1992,"accepted name","Bacteria",
Afipia clevelandensis Brenner et al. 1992,"accepted name","Bacteria",
Afipia felis Brenner et al. 1992,"accepted name","Bacteria",
Afipia massiliensis La Scola et al. 2002,"accepted name","Bacteria",
Agarivorans albus Kurahashi and Yokota 2004,"accepted name","Bacteria",
Aggregatibacter actinomycetemcomitans (Klinger 1912) Nørskov-Lauritsen and Kilian 2006,"accepted name","Bacteria",
Aggregatibacter aphrophilus (Khairat 1940) Nørskov-Lauritsen and Kilian 2006,"accepted name","Bacteria",
Aggregatibacter segnis (Kilian 1977) Nørskov-Lauritsen and Kilian 2006,"accepted name","Bacteria",
Agrobacterium meteori Rüger and Höfle 1992,"accepted name","Bacteria",
Agrobacterium tumefaciens (Smith and Townsend 1907) Conn 1942 (Approved Lists 1980),"accepted name","Bacteria",
Agromonas oligotrophica Ohta and Hattori 1985,"accepted name","Bacteria",
Ahrensia kielensis corrig. (ex Ahrens 1968) Uchino et al. 1999,"accepted name","Bacteria",
Albibacter methylovorans Doronina et al. 2001,"accepted name","Bacteria",
Albidovulum inexpectatum Albuquerque et al. 2003,"accepted name","Bacteria",
Alcaligenes aquatilis Van Trappen et al. 2005,"accepted name","Bacteria",
Alcaligenes faecalis ,"accepted name","Bacteria",
Alcaligenes faecalis subsp. faecalis Castellani and Chalmers 1919,"accepted name","Bacteria",
Alcaligenes faecalis subsp. homari Austin et al. 1981,"accepted name","Bacteria",
Alcaligenes faecalis subsp. parafaecalis Schroll et al. 2001,"accepted name","Bacteria",
Alcaligenes faecalis subsp. phenolicus Rehfuss and Urban 2006,"accepted name","Bacteria",
Alcaligenes xylosoxidans (Yabuuchi and Yano 1981) Kiredjian et al. 1986,"accepted name","Bacteria",
Alcanivorax borkumensis Yakimov et al. 1998,"accepted name","Bacteria",
Alcanivorax dieselolei Liu and Shao 2005,"accepted name","Bacteria",
Alcanivorax jadensis (Bruns and Berthe-Corti 1999) Fernández-Martínez et al. 2003,"accepted name","Bacteria",
Alcanivorax venustensis Fernández-Martínez et al. 2003,"accepted name","Bacteria",
Algicola bacteriolytica (Sawabe et al. 1998) Ivanova et al. 2004,"accepted name","Bacteria",
Alicycliphilus denitrificans Mechichi et al. 2003,"accepted name","Bacteria",
Alishewanella fetalis Fonnesbech Vogel et al. 2000,"accepted name","Bacteria",
Alkalilimnicola halodurans corrig. Yakimov et al. 2001,"accepted name","Bacteria",
Alkalispirillum mobile Rijkenberg et al. 2002,"accepted name","Bacteria",
Alkanindiges illinoisensis Bogan et al. 2003,"accepted name","Bacteria",
Allochromatium minutissimum (Winogradsky 1888) Imhoff et al. 1998,"accepted name","Bacteria",
Allochromatium vinosum (Ehrenberg 1838) Imhoff et al. 1998,"accepted name","Bacteria",
Allochromatium warmingii (Cohn 1875) Imhoff et al. 1998,"accepted name","Bacteria",
Allomonas enterica Kalina et al. 1984,"accepted name","Bacteria",
Alterococcus agarolyticus Shieh and Jean 1999,"accepted name","Bacteria",
Alteromonas addita Ivanova et al. 2005,"accepted name","Bacteria",
Alteromonas fuliginea Romanenko et al. 1995,"accepted name","Bacteria",
Alteromonas hispanica Martínez-Checa et al. 2005,"accepted name","Bacteria",
Alteromonas litorea Yoon et al. 2004,"accepted name","Bacteria",
Alteromonas macleodii Baumann et al. 1972 (Approved Lists 1980),"accepted name","Bacteria",
Alteromonas marina Yoon et al. 2003,"accepted name","Bacteria",
Alteromonas stellipolaris Van Trappen et al. 2004,"accepted name","Bacteria",
Alysiella crassa (Schmid 1922) Xie and Yokota 2005,"accepted name","Bacteria",
Alysiella filiformis (Schmid 1922) Langeron 1923 (Approved Lists 1980),"accepted name","Bacteria",
Amaricoccus kaplicensis Maszenan et al. 1997,"accepted name","Bacteria",
Amaricoccus macauensis Maszenan et al. 1997,"accepted name","Bacteria",
Amaricoccus tamworthensis Maszenan et al. 1997,"accepted name","Bacteria",
Amaricoccus veronensis Maszenan et al. 1997,"accepted name","Bacteria",
Aminobacter aganoensis Urakami et al. 1992,"accepted name","Bacteria",
Aminobacter aminovorans (den Dooren de Jong 1926) Urakami et al. 1992,"accepted name","Bacteria",
Aminobacter ciceronei McDonald et al. 2005,"accepted name","Bacteria",
Aminobacter lissarensis McDonald et al. 2005,"accepted name","Bacteria",
Aminobacter niigataensis Urakami et al. 1992,"accepted name","Bacteria",
Anaerobiospirillum succiniciproducens Davis et al. 1976 (Approved Lists 1980),"accepted name","Bacteria",
Anaerobiospirillum thomasii Malnick 1997,"accepted name","Bacteria",
Anaeromyxobacter dehalogenans Sanford et al. 2002,"accepted name","Bacteria",
Anaplasma bovis (ex Donatien and Lestoquard 1936) Dumler et al. 2001,"accepted name","Bacteria",
Anaplasma caudatum (ex Kreier and Ristic 1963) Ristic and Kreier 1984,"accepted name","Bacteria",
Anaplasma centrale (ex Theiler 1911) Ristic and Kreier 1984,"accepted name","Bacteria",
Anaplasma marginale Theiler 1910 (Approved Lists 1980),"accepted name","Bacteria",
Anaplasma ovis Lestoquard 1924 (Approved Lists 1980),"accepted name","Bacteria",
Anaplasma phagocytophilum corrig. (Foggie 1949) Dumler et al. 2001,"accepted name","Bacteria",
Anaplasma platys Dumler et al. 2001,"accepted name","Bacteria",
Ancalomicrobium adetum Staley 1968 (Approved Lists 1980),"accepted name","Bacteria",
Ancylobacter aquaticus (Ørskov 1928) Raj 1983,"accepted name","Bacteria",
Ancylobacter polymorphus Xin et al. 2006,"accepted name","Bacteria",
Ancylobacter rudongensis Xin et al. 2004,"accepted name","Bacteria",
Ancylobacter vacuolatus Xin et al. 2006,"accepted name","Bacteria",
Angulomicrobium amanitiforme Fritz et al. 2004,"accepted name","Bacteria",
Angulomicrobium tetraedrale Vasil'eva et al. 1986,"accepted name","Bacteria",
Antarctobacter heliothermus Labrenz et al. 1998,"accepted name","Bacteria",
Aquabacter spiritensis Irgens et al. 1993,"accepted name","Bacteria",
Aquabacterium citratiphilum Kalmbach et al. 1999,"accepted name","Bacteria",
Aquabacterium commune Kalmbach et al. 1999,"accepted name","Bacteria",
Aquabacterium parvum Kalmbach et al. 1999,"accepted name","Bacteria",
Aquamicrobium defluvii Bambauer et al. 1998,"accepted name","Bacteria",
Aquaspirillum arcticum Butler et al. 1990,"accepted name","Bacteria",
Aquaspirillum bengal Kumar et al. 1974 (Approved Lists 1980),"accepted name","Bacteria",
Aquaspirillum dispar Hylemon et al. 1973 (Approved Lists 1980),"accepted name","Bacteria",
Aquaspirillum itersonii ,"accepted name","Bacteria",
Aquaspirillum itersonii subsp. itersonii (Giesberger 1936) Hylemon et al. 1973 (Approved Lists 1980),"accepted name","Bacteria",
Aquaspirillum itersonii subsp. nipponicum (Terasaki 1973) Terasaki 1979 (Approved Lists 1980),"accepted name","Bacteria",
Aquaspirillum peregrinum ,"accepted name","Bacteria",
Aquaspirillum peregrinum subsp. integrum (Terasaki 1973) Terasaki 1979 (Approved Lists 1980),"accepted name","Bacteria",
Aquaspirillum peregrinum subsp. peregrinum (Pretorius 1963) Hylemon et al. 1973 (Approved Lists 1980),"accepted name","Bacteria",
Aquaspirillum polymorphum (Williams and Rittenberg 1957) Hylemon et al. 1973 (Approved Lists 1980),"accepted name","Bacteria",
Aquaspirillum putridiconchylium (Terasaki 1961) Hylemon et al. 1973 (Approved Lists 1980),"accepted name","Bacteria",
Aquaspirillum serpens (Müller 1786) Hylemon et al. 1973 (Approved Lists 1980),"accepted name","Bacteria",
Aquaspirillum serpens subsp. bengal,"accepted name","Bacteria",
Aquaspirillum serpens subsp. serpens,"accepted name","Bacteria",
Aquicella lusitana Santos et al. 2004,"accepted name","Bacteria",
Aquicella siphonis Santos et al. 2004,"accepted name","Bacteria",
Aquimonas voraii Saha et al. 2005,"accepted name","Bacteria",
Aquitalea magnusonii Lau et al. 2006,"accepted name","Bacteria",
Archangium gephyra Jahn 1924 (Approved Lists 1980),"accepted name","Bacteria",
Arcobacter butzleri (Kiehlbauch et al. 1991) Vandamme et al. 1992,"accepted name","Bacteria",
Arcobacter cibarius Houf et al. 2005,"accepted name","Bacteria",
Arcobacter cryaerophilus (Neill et al. 1985) Vandamme et al. 1991,"accepted name","Bacteria",
Arcobacter halophilus Donachie et al. 2005,"accepted name","Bacteria",
Arcobacter nitrofigilis (McClung et al. 1983) Vandamme et al. 1991,"accepted name","Bacteria",
Arcobacter skirrowii Vandamme et al. 1992,"accepted name","Bacteria",
Arhodomonas aquaeolei Adkins et al. 1993,"accepted name","Bacteria",
Arsenophonus nasoniae Gherna et al. 1991,"accepted name","Bacteria",
Arsenophonus triatominarum Hypsa and Dale 1997.,"accepted name","Bacteria",
Asaia bogorensis Yamada et al. 2000,"accepted name","Bacteria",
Asaia krungthepensis Yukphan et al. 2004,"accepted name","Bacteria",
Asaia siamensis Katsura et al. 2001,"accepted name","Bacteria",
Asticcacaulis benevestitus Vasilyeva et al. 2006,"accepted name","Bacteria",
Asticcacaulis biprosthecium (sic) Pate et al. 1973 (Approved Lists 1980),"accepted name","Bacteria",
Asticcacaulis excentricus Poindexter 1964 (Approved Lists 1980),"accepted name","Bacteria",
Asticcacaulis taihuensis Liu et al. 2005,"accepted name","Bacteria",
Aurantimonas coralicida Denner et al. 2003,"accepted name","Bacteria",
Avibacterium avium (Hinz and Kunjara 1977) Blackall et al. 2005,"accepted name","Bacteria",
Avibacterium gallinarum (Hall et al. 1955) Blackall et al. 2005,"accepted name","Bacteria",
Avibacterium paragallinarum (Biberstein and White 1969) Blackall et al. 2005,"accepted name","Bacteria",
Avibacterium volantium (Mutters et al. 1985) Blackall et al. 2005,"accepted name","Bacteria",
Azoarcus anaerobius Springer et al. 1998,"accepted name","Bacteria",
Azoarcus buckelii Mechichi et al. 2002,"accepted name","Bacteria",
Azoarcus communis Reinhold-Hurek et al. 1993,"accepted name","Bacteria",
Azoarcus evansii Anders et al. 1995,"accepted name","Bacteria",
Azoarcus indigens Reinhold-Hurek et al. 1993,"accepted name","Bacteria",
Azoarcus toluclasticus Song et al. 1999,"accepted name","Bacteria",
Azoarcus tolulyticus Zhou et al. 1995,"accepted name","Bacteria",
Azoarcus toluvorans Song et al. 1999,"accepted name","Bacteria",
Azohydromonas australica Xie and Yokota 2005,"accepted name","Bacteria",
Azohydromonas lata (Palleroni and Palleroni 1978) Xie and Yokota 2005,"accepted name","Bacteria",
Azomonas agilis (Beijerinck 1901) Winogradsky 1938 (Approved Lists 1980),"accepted name","Bacteria",
Azomonas insignis (Derx 1951) Jensen 1955 (Approved Lists 1980),"accepted name","Bacteria",
Azomonas macrocytogenes (Jensen 1955) New and Tchan 1982,"accepted name","Bacteria",
Azonexus caeni Quan et al. 2006,"accepted name","Bacteria",
Azonexus fungiphilus Reinhold-Hurek and Hurek 2000,"accepted name","Bacteria",
Azorhizobium caulinodans Dreyfus et al. 1988,"accepted name","Bacteria",
Azorhizobium doebereinerae Moreira et al. 2006,"accepted name","Bacteria",
Azorhizophilus paspali (Döbereiner 1966) Thompson and Skerman 1981,"accepted name","Bacteria",
Azospira oryzae Reinhold-Hurek and Hurek 2000,"accepted name","Bacteria",
Azospirillum amazonense Magalhães et al. 1984,"accepted name","Bacteria",
Azospirillum brasilense corrig. Tarrand et al. 1979 (Approved Lists 1980),"accepted name","Bacteria",
Azospirillum doebereinerae Eckert et al. 2001,"accepted name","Bacteria",
Azospirillum halopraeferens Reinhold et al. 1987,"accepted name","Bacteria",
Azospirillum irakense Khammas et al. 1991,"accepted name","Bacteria",
Azospirillum largimobile corrig. (Skerman et al. 1983) Ben Dekhil et al. 1997,"accepted name","Bacteria",
Azospirillum lipoferum (Beijerinck 1925) Tarrand et al. 1979 (Approved Lists 1980),"accepted name","Bacteria",
Azospirillum melinis Peng et al. 2006,"accepted name","Bacteria",
Azospirillum oryzae Xie and Yokota 2005,"accepted name","Bacteria",
Azotobacter armeniacus Thompson and Skerman 1981,"accepted name","Bacteria",
Azotobacter beijerinckii Lipman 1904 (Approved Lists 1980),"accepted name","Bacteria",
Azotobacter chroococcum Beijerinck 1901 (Approved Lists 1980),"accepted name","Bacteria",
Azotobacter nigricans ,"accepted name","Bacteria",
Azotobacter nigricans subsp. achromogenes Thompson and Skerman 1981,"accepted name","Bacteria",
Azotobacter nigricans subsp. nigricans Krasil'nikov 1949,"accepted name","Bacteria",
Azotobacter salinestris Page and Shivprasad 1991,"accepted name","Bacteria",
Azotobacter vinelandii Lipman 1903 (Approved Lists 1980),"accepted name","Bacteria",
Azovibrio restrictus Reinhold-Hurek and Hurek 2000,"accepted name","Bacteria",
Bacteriovorax litoralis Baer et al. 2004,"accepted name","Bacteria",
Bacteriovorax marinus Baer et al. 2004,"accepted name","Bacteria",
Bacteriovorax stolpii (Seidler et al. 1972) Baer et al. 2000,"accepted name","Bacteria",
Balneatrix alpica Dauga et al. 1993,"accepted name","Bacteria",
Balneimonas flocculans corrig. Takeda et al. 2004,"accepted name","Bacteria",
Bartonella alsatica Heller et al. 1999,"accepted name","Bacteria",
Bartonella bacilliformis (Strong et al. 1913) Strong et al. 1915 (Approved Lists 1980),"accepted name","Bacteria",
Bartonella birtlesii Bermond et al. 2000,"accepted name","Bacteria",
Bartonella bovis Bermond et al. 2002 non Donatien and Lestoquard 1934,"accepted name","Bacteria",
Bartonella capreoli Bermond et al. 2002,"accepted name","Bacteria",
Bartonella chomelii Maillard et al. 2004,"accepted name","Bacteria",
Bartonella clarridgeiae Lawson and Collins 1996,"accepted name","Bacteria",
Bartonella doshiae Birtles et al. 1995,"accepted name","Bacteria",
Bartonella elizabethae (Daly et al. 1993) Brenner et al. 1993,"accepted name","Bacteria",
Bartonella grahamii Birtles et al. 1995,"accepted name","Bacteria",
Bartonella henselae (Regnery et al. 1992) Brenner et al. 1993,"accepted name","Bacteria",
Bartonella koehlerae Droz et al. 2000,"accepted name","Bacteria",
Bartonella peromysci (Ristic and Kreier 1984) Birtles et al. 1995,"accepted name","Bacteria",
Bartonella quintana (Schmincke 1917) Brenner et al. 1993,"accepted name","Bacteria",
Bartonella schoenbuchensis corrig. Dehio et al. 2001,"accepted name","Bacteria",
Bartonella talpae (Ristic and Kreier 1984) Birtles et al. 1995,"accepted name","Bacteria",
Bartonella taylorii Birtles et al. 1995,"accepted name","Bacteria",
Bartonella tribocorum Heller et al. 1998,"accepted name","Bacteria",
Bartonella vinsonii ,"accepted name","Bacteria",
Bartonella vinsonii subsp. arupensis Welch et al. 2000,"accepted name","Bacteria",
Bartonella vinsonii subsp. berkhoffii Kordick et al. 1996,"accepted name","Bacteria",
Bartonella vinsonii subsp. vinsonii (Weiss and Dasch 1982) Brenner et al. 1993,"accepted name","Bacteria",
Bdellovibrio bacteriovorus Stolp and Starr 1963 (Approved Lists 1980),"accepted name","Bacteria",
Beggiatoa alba (Vaucher 1803) Trevisan 1845 (Approved Lists 1980),"accepted name","Bacteria",
Beijerinckia derxii ,"accepted name","Bacteria",
Beijerinckia derxii subsp. derxii Tchan 1957,"accepted name","Bacteria",
Beijerinckia derxii subsp. venezuelae Thompson and Skerman 1981,"accepted name","Bacteria",
Beijerinckia fluminensis Döbereiner and Ruschel 1958 (Approved Lists 1980),"accepted name","Bacteria",
Beijerinckia indica ,"accepted name","Bacteria",
Beijerinckia indica subsp. indica (Starkey and De 1939) Derx 1950,"accepted name","Bacteria",
Beijerinckia indica subsp. lacticogenes Thompson and Skerman 1981,"accepted name","Bacteria",
Beijerinckia mobilis Derx 1950 (Approved Lists 1980),"accepted name","Bacteria",
Belnapia moabensis Reddy et al. 2006,"accepted name","Bacteria",
Beneckea alginolytica (Miyamoto et al. 1961) Baumann et al. 1971 (Approved Lists 1980),"accepted name","Bacteria",
Beneckea parahaemolytica (Fujino et al. 1951) Baumann et al. 1971 (Approved Lists 1980),"accepted name","Bacteria",
Bergeriella denitrificans (Berger 1962) Xie and Yokota 2005,"accepted name","Bacteria",
Bilophila wadsworthia Baron et al. 1990,"accepted name","Bacteria",
Blastobacter aggregatus Hirsch and Müller 1986,"accepted name","Bacteria",
Blastobacter capsulatus Hirsch and Müller 1986,"accepted name","Bacteria",
Blastobacter denitrificans Hirsch and Müller 1986,"accepted name","Bacteria",
Blastobacter henricii Zavarzin 1961 (Approved Lists 1980),"accepted name","Bacteria",
Blastochloris sulfoviridis (Keppen and Gorlenko 1975) Hiraishi 1997,"accepted name","Bacteria",
Blastochloris viridis (Drews and Giesbrecht 1966) Hiraishi 1997,"accepted name","Bacteria",
Blastomonas natatoria (Sly 1985) Sly and Cahill 1997,"accepted name","Bacteria",
Blastomonas ursincola (Yurkov et al. 1997) Hiraishi et al. 2000,"accepted name","Bacteria",
Bordetella avium Kersters et al. 1984,"accepted name","Bacteria",
Bordetella bronchiseptica (Ferry 1912) Moreno-López 1952 (Approved Lists 1980),"accepted name","Bacteria",
Bordetella hinzii Vandamme et al. 1995,"accepted name","Bacteria",
Bordetella holmesii Weyant et al. 1995,"accepted name","Bacteria",
Bordetella parapertussis (Eldering and Kendrick 1938) Moreno-López 1952 (Approved Lists 1980),"accepted name","Bacteria",
Bordetella pertussis (Bergey et al. 1923) Moreno-López 1952 (Approved Lists 1980),"accepted name","Bacteria",
Bordetella petrii Von Wintzingerode et al. 2001,"accepted name","Bacteria",
Bordetella trematum Vandamme et al. 1996,"accepted name","Bacteria",
Bosea eneae La Scola et al. 2003,"accepted name","Bacteria",
Bosea massiliensis La Scola et al. 2003,"accepted name","Bacteria",
Bosea minatitlanensis Ouattara et al. 2003,"accepted name","Bacteria",
Bosea thiooxidans Das et al. 1996,"accepted name","Bacteria",
Bosea vestrisii La Scola et al. 2003,"accepted name","Bacteria",
Brachymonas denitrificans Hiraishi et al. 1995,"accepted name","Bacteria",
Brackiella oedipodis Willems et al. 2002,"accepted name","Bacteria",
Bradyrhizobium betae Rivas et al. 2004,"accepted name","Bacteria",
Bradyrhizobium canariense Vinuesa et al. 2005,"accepted name","Bacteria",
Bradyrhizobium elkanii Kuykendall et al. 1993,"accepted name","Bacteria",
Bradyrhizobium japonicum (Kirchner 1896) Jordan 1982,"accepted name","Bacteria",
Bradyrhizobium liaoningense Xu et al. 1995,"accepted name","Bacteria",
Bradyrhizobium yuanmingense Yao et al. 2002,"accepted name","Bacteria",
Brenneria alni (Surico et al. 1996) Hauben et al. 1999,"accepted name","Bacteria",
Brenneria nigrifluens (Wilson et al. 1957) Hauben et al. 1999,"accepted name","Bacteria",
Brenneria quercina (Hildebrand and Schroth 1967) Hauben et al. 1999,"accepted name","Bacteria",
Brenneria rubrifaciens (Wilson et al. 1967) Hauben et al. 1999,"accepted name","Bacteria",
Brenneria salicis (Day 1924) Hauben et al. 1999,"accepted name","Bacteria",
Brevundimonas alba (ex Poindexter 1964) Abraham et al. 1999,"accepted name","Bacteria",
Brevundimonas aurantiaca (ex Poindexter 1964) Abraham et al. 1999,"accepted name","Bacteria",
Brevundimonas bacteroides (Poindexter 1964) Abraham et al. 1999,"accepted name","Bacteria",
Brevundimonas diminuta (Leifson and Hugh 1954) Segers et al. 1994,"accepted name","Bacteria",
Brevundimonas intermedia (Poindexter 1964) Abraham et al. 1999,"accepted name","Bacteria",
Brevundimonas kwangchunensis Yoon et al. 2006,"accepted name","Bacteria",
Brevundimonas mediterranea Fritz et al. 2005,"accepted name","Bacteria",
Brevundimonas nasdae Li et al. 2004,"accepted name","Bacteria",
Brevundimonas subvibrioides (Poindexter 1964) Abraham et al. 1999,"accepted name","Bacteria",
Brevundimonas variabilis (Poindexter 1989) Abraham et al. 1999,"accepted name","Bacteria",
Brevundimonas vesicularis (Büsing et al. 1953) Segers et al. 1994,"accepted name","Bacteria",
Brucella abortus (Schmidt 1901) Meyer and Shaw 1920 (Approved Lists 1980),"accepted name","Bacteria",
Brucella canis Carmichael and Bruner 1968 (Approved Lists 1980),"accepted name","Bacteria",
Brucella melitensis (Hughes 1893) Meyer and Shaw 1920 (Approved Lists 1980),"accepted name","Bacteria",
Brucella neotomae Stoenner and Lackman 1957 (Approved Lists 1980),"accepted name","Bacteria",
Brucella ovis Buddle 1956 (Approved Lists 1980),"accepted name","Bacteria",
Brucella suis Huddleson 1929 (Approved Lists 1980),"accepted name","Bacteria",
Buchnera aphidicola Munson et al. 1991,"accepted name","Bacteria",
Budvicia aquatica Aldová et al. 1985,"accepted name","Bacteria",
Burkholderia ambifaria Coenye et al. 2001,"accepted name","Bacteria",
Burkholderia andropogonis (Smith 1911) Gillis et al. 1995,"accepted name","Bacteria",
Burkholderia anthina Vandamme et al. 2002,"accepted name","Bacteria",
Burkholderia caledonica Coenye et al. 2001,"accepted name","Bacteria",
Burkholderia calva Van Oevelen et al. 2004.,"accepted name","Bacteria",
Burkholderia caribensis Achouak et al. 1999,"accepted name","Bacteria",
Burkholderia caryophylli (Burkholder 1942) Yabuuchi et al. 1993,"accepted name","Bacteria",
Burkholderia cenocepacia Vandamme et al. 2003,"accepted name","Bacteria",
Burkholderia cepacia (Palleroni and Holmes 1981) Yabuuchi et al. 1993,"accepted name","Bacteria",
Burkholderia cocovenenans (van Damme et al. 1960) Zhao et al. 1995,"accepted name","Bacteria",
Burkholderia dolosa Vermis et al. 2004,"accepted name","Bacteria",
Burkholderia fungorum Coenye et al. 2001,"accepted name","Bacteria",
Burkholderia gladioli (Severini 1913) Yabuuchi et al. 1993,"accepted name","Bacteria",
Burkholderia glathei (Zolg and Ottow 1975) Vandamme et al. 1997,"accepted name","Bacteria",
Burkholderia glumae (Kurita and Tabei 1967) Urakami et al. 1994,"accepted name","Bacteria",
Burkholderia graminis Viallard et al. 1998,"accepted name","Bacteria",
Burkholderia hospita Goris et al. 2003,"accepted name","Bacteria",
Burkholderia kirkii ,"accepted name","Bacteria",
Burkholderia kururiensis Zhang et al. 2000,"accepted name","Bacteria",
Burkholderia mallei (Zopf 1885) Yabuuchi et al. 1993,"accepted name","Bacteria",
Burkholderia mimosarum Chen et al. 2006,"accepted name","Bacteria",
Burkholderia multivorans Vandamme et al. 1997,"accepted name","Bacteria",
Burkholderia nigropunctata Van Oevelen et al. 2004.,"accepted name","Bacteria",
Burkholderia oklahomensis Glass et al. 2006,"accepted name","Bacteria",
Burkholderia phenazinium (Bell and Turner 1973) Viallard et al. 1998,"accepted name","Bacteria",
Burkholderia phenoliruptrix Coenye et al. 2005,"accepted name","Bacteria",
Burkholderia phymatum Vandamme et al. 2003,"accepted name","Bacteria",
Burkholderia phytofirmans Sessitsch et al. 2005,"accepted name","Bacteria",
Burkholderia plantarii (Azegami et al. 1987) Urakami et al. 1994,"accepted name","Bacteria",
Burkholderia pseudomallei (Whitmore 1913) Yabuuchi et al. 1993,"accepted name","Bacteria",
Burkholderia pyrrocinia (Imanaka et al. 1965) Vandamme et al. 1997,"accepted name","Bacteria",
Burkholderia sacchari Brämer et al. 2001,"accepted name","Bacteria",
Burkholderia silvatlantica Perin et al. 2006,"accepted name","Bacteria",
Burkholderia sordidicola Lim et al. 2003,"accepted name","Bacteria",
Burkholderia stabilis Vandamme et al. 2000,"accepted name","Bacteria",
Burkholderia terrae Yang et al. 2006,"accepted name","Bacteria",
Burkholderia terricola Goris et al. 2003,"accepted name","Bacteria",
Burkholderia thailandensis Brett et al. 1998,"accepted name","Bacteria",
Burkholderia tropica Reis et al. 2004,"accepted name","Bacteria",
Burkholderia tuberum Vandamme et al. 2003,"accepted name","Bacteria",
Burkholderia ubonensis corrig. Yabuuchi et al. 2000,"accepted name","Bacteria",
Burkholderia unamae Caballero-Mellado et al. 2004,"accepted name","Bacteria",
Burkholderia vandii Urakami et al. 1994,"accepted name","Bacteria",
Burkholderia vietnamiensis Gillis et al. 1995,"accepted name","Bacteria",
Burkholderia xenovorans Goris et al. 2004,"accepted name","Bacteria",
Buttiauxella agrestis Ferragut et al. 1982,"accepted name","Bacteria",
Buttiauxella brennerae Müller et al. 1996,"accepted name","Bacteria",
Buttiauxella ferragutiae Müller et al. 1996,"accepted name","Bacteria",
Buttiauxella gaviniae Müller et al. 1996,"accepted name","Bacteria",
Buttiauxella izardii Müller et al. 1996,"accepted name","Bacteria",
Buttiauxella noackiae Müller et al. 1996,"accepted name","Bacteria",
Buttiauxella warmboldiae Müller et al. 1996,"accepted name","Bacteria",
Byssophaga cruenta ,"accepted name","Bacteria",
Caedibacter caryophilus corrig. Schmidt et al. 1987,"accepted name","Bacteria",
Caedibacter paraconjugatus Quackenbush 1982,"accepted name","Bacteria",
Caedibacter pseudomutans Quackenbush 1982,"accepted name","Bacteria",
Caedibacter taeniospiralis (ex Preer et al. 1974) Preer and Preer 1982,"accepted name","Bacteria",
Caedibacter varicaedens Quackenbush 1982,"accepted name","Bacteria",
Caenibacterium thermophilum Manaia et al. 2003,"accepted name","Bacteria",
Caldimonas manganoxidans Takeda et al. 2002,"accepted name","Bacteria",
Caldimonas taiwanensis Chen et al. 2005,"accepted name","Bacteria",
Caminibacter hydrogeniphilus Alain et al. 2002,"accepted name","Bacteria",
Caminibacter mediatlanticus Voordeckers et al. 2005,"accepted name","Bacteria",
Caminibacter profundus Miroshnichenko et al. 2004,"accepted name","Bacteria",
Campylobacter coli (Doyle 1948) Véron and Chatelain 1973 (Approved Lists 1980),"accepted name","Bacteria",
Campylobacter concisus Tanner et al. 1981,"accepted name","Bacteria",
Campylobacter curvus (Tanner et al. 1984) Vandamme et al. 1991,"accepted name","Bacteria",
Campylobacter fetus ,"accepted name","Bacteria",
Campylobacter fetus subsp. fetus (Smith and Taylor 1919) Véron and Chatelain 1973 (Approved Lists 1980),"accepted name","Bacteria",
Campylobacter fetus subsp. venerealis (Florent 1959) Véron and Chatelain 1973 (Approved Lists 1980),"accepted name","Bacteria",
Campylobacter gracilis (Tanner et al. 1981) Vandamme et al. 1995,"accepted name","Bacteria",
Campylobacter helveticus Stanley et al. 1993,"accepted name","Bacteria",
Campylobacter hominis Lawson et al. 2001,"accepted name","Bacteria",
Campylobacter hyoilei Alderton et al. 1995,"accepted name","Bacteria",
Campylobacter hyointestinalis ,"accepted name","Bacteria",
Campylobacter hyointestinalis subsp. hyointestinalis Gebhart et al. 1985,"accepted name","Bacteria",
Campylobacter hyointestinalis subsp. lawsonii On et al. 1995,"accepted name","Bacteria",
Campylobacter insulaenigrae Foster et al. 2004,"accepted name","Bacteria",
Campylobacter jejuni ,"accepted name","Bacteria",
Campylobacter jejuni subsp. doylei Steele and Owen 1988,"accepted name","Bacteria",
Campylobacter jejuni subsp. jejuni (Jones et al. 1931) Véron and Chatelain 1973,"accepted name","Bacteria",
Campylobacter lanienae Logan et al. 2000,"accepted name","Bacteria",
Campylobacter lari corrig. Benjamin et al. 1984,"accepted name","Bacteria",
Campylobacter mucosalis (Lawson et al. 1981) Roop et al. 1985,"accepted name","Bacteria",
Campylobacter mustelae (Fox et al. 1988) Fox et al. 1989,"accepted name","Bacteria",
Campylobacter rectus (Tanner et al. 1981) Vandamme et al. 1991,"accepted name","Bacteria",
Campylobacter showae Etoh et al. 1993,"accepted name","Bacteria",
Campylobacter sputorum ,"accepted name","Bacteria",
Campylobacter sputorum subsp. bubulus (Florent 1953) Véron and Chatelain 1973 (Approved Lists 1980),"accepted name","Bacteria",
Campylobacter sputorum subsp. sputorum (Prévot 1940) Véron and Chatelain 1973 (Approved Lists 1980),"accepted name","Bacteria",
Campylobacter upsaliensis Sandstedt and Ursing 1991,"accepted name","Bacteria",
Carbophilus carboxidus (ex Nozhevnikova and Zavarzin 1974) Meyer et al. 1994,"accepted name","Bacteria",
Cardiobacterium hominis Slotnick and Dougherty 1964 (Approved Lists 1980),"accepted name","Bacteria",
Cardiobacterium valvarum Han et al. 2004,"accepted name","Bacteria",
Carnimonas nigrificans Garriga et al. 1998,"accepted name","Bacteria",
Castellaniella defragrans (Foss et al. 1998) Kämpfer et al. 2006,"accepted name","Bacteria",
Castellaniella denitrificans Kämpfer et al. 2006,"accepted name","Bacteria",
Catellibacterium nectariphilum Tanaka et al. 2004,"accepted name","Bacteria",
Catenococcus thiocycli corrig. Sorokin 1994,"accepted name","Bacteria",
Caulobacter crescentus Poindexter 1964 (Approved Lists 1980),"accepted name","Bacteria",
Caulobacter fusiformis Poindexter 1964 (Approved Lists 1980),"accepted name","Bacteria",
Caulobacter halobacteroides Poindexter 1964 (Approved Lists 1980),"accepted name","Bacteria",
Caulobacter henricii Poindexter 1964 (Approved Lists 1980),"accepted name","Bacteria",
Caulobacter leidyi corrig. Poindexter 1964 (Approved Lists 1980),"accepted name","Bacteria",
Caulobacter segnis (Urakami et al. 1990) Abraham et al. 1999,"accepted name","Bacteria",
Caulobacter vibrioides Henrici and Johnson 1935 (Approved Lists 1980),"accepted name","Bacteria",
Cedecea davisae Grimont et al. 1981,"accepted name","Bacteria",
Cedecea lapagei Grimont et al. 1981,"accepted name","Bacteria",
Cedecea neteri Farmer et al. 1983,"accepted name","Bacteria",
Cellvibrio fibrivorans Mergaert et al. 2003,"accepted name","Bacteria",
Cellvibrio fulvus (ex Stapp and Bortels 1934) Humphry et al. 2003,"accepted name","Bacteria",
Cellvibrio gandavensis Mergaert et al. 2003,"accepted name","Bacteria",
Cellvibrio japonicus Humphry et al. 2003,"accepted name","Bacteria",
Cellvibrio mixtus ,"accepted name","Bacteria",
Cellvibrio mixtus subsp. dextranolyticus Blackall et al. 1986,"accepted name","Bacteria",
Cellvibrio mixtus subsp. mixtus Blackall et al. 1986,"accepted name","Bacteria",
Cellvibrio ostraviensis Mergaert et al. 2003,"accepted name","Bacteria",
Cellvibrio vulgaris (ex Stapp and Bortels 1934) Humphry et al. 2003,"accepted name","Bacteria",
Chelatobacter heintzii Auling et al. 1993,"accepted name","Bacteria",
Chelatococcus asaccharovorans Auling et al. 1993,"accepted name","Bacteria",
Chitinibacter tainanensis Chern et al. 2004,"accepted name","Bacteria",
Chitinimonas koreensis Kim et al. 2006,"accepted name","Bacteria",
Chitinimonas taiwanensis Chang et al. 2004,"accepted name","Bacteria",
Chondromyces apiculatus Thaxter 1897 (Approved Lists 1980),"accepted name","Bacteria",
Chondromyces catenulatus Thaxter 1904 (Approved Lists 1980),"accepted name","Bacteria",
Chondromyces crocatus Berkeley and Curtis 1874 (Approved Lists 1980),"accepted name","Bacteria",
Chondromyces lanuginosus Kofler 1913 (Approved Lists 1980),"accepted name","Bacteria",
Chondromyces pediculatus Thaxter 1904 (Approved Lists 1980),"accepted name","Bacteria",
Chondromyces robustus ,"accepted name","Bacteria",
Chromatium okenii (Ehrenberg 1838) Perty 1852 (Approved Lists 1980),"accepted name","Bacteria",
Chromatium weissei Perty 1852 (Approved Lists 1980),"accepted name","Bacteria",
Chromobacterium violaceum Bergonzini 1880 (Approved Lists 1980),"accepted name","Bacteria",
Chromohalobacter beijerinckii (Hof 1935) Peçonek et al. 2006,"accepted name","Bacteria",
Chromohalobacter canadensis (Huval et al. 1996) Arahal et al. 2001,"accepted name","Bacteria",
Chromohalobacter israelensis (Huval et al. 1996) Arahal et al. 2001,"accepted name","Bacteria",
Chromohalobacter marismortui (ex Elazari-Volcani 1940) Ventosa et al. 1989,"accepted name","Bacteria",
Chromohalobacter nigrandesensis Prado et al. 2006,"accepted name","Bacteria",
Chromohalobacter salexigens Arahal et al. 2001,"accepted name","Bacteria",
Chromohalobacter sarecensis Quillaguamán et al. 2004,"accepted name","Bacteria",
Chryseomonas polytricha Holmes et al. 1986,"accepted name","Bacteria",
Citreicella thiooxidans Sorokin et al. 2006,"accepted name","Bacteria",
Citrobacter amalonaticus (Young et al. 1971) Brenner and Farmer 1982,"accepted name","Bacteria",
Citrobacter braakii Brenner et al. 1993,"accepted name","Bacteria",
Citrobacter diversus (Burkey 1928) Werkman and Gillen 1932 (Approved Lists 1980), species (rejected name).,"accepted name","Bacteria",
Citrobacter farmeri Brenner et al. 1993,"accepted name","Bacteria",
Citrobacter freundii (Braak 1928) Werkman and Gillen 1932 (Approved Lists 1980),"accepted name","Bacteria",
Citrobacter gillenii Brenner et al. 2000,"accepted name","Bacteria",
Citrobacter koseri Frederiksen 1970 (Approved Lists 1980),"accepted name","Bacteria",
Citrobacter murliniae Brenner et al. 2000,"accepted name","Bacteria",
Citrobacter rodentium Schauer et al. 1996,"accepted name","Bacteria",
Citrobacter sedlakii Brenner et al. 1993,"accepted name","Bacteria",
Citrobacter werkmanii Brenner et al. 1993,"accepted name","Bacteria",
Citrobacter youngae Brenner et al. 1993,"accepted name","Bacteria",
Cobetia marina (Cobet et al. 1970) Arahal et al. 2002,"accepted name","Bacteria",
Collimonas fungivorans De Boer et al. 2004,"accepted name","Bacteria",
Colwellia aestuarii Jung et al. 2006,"accepted name","Bacteria",
Colwellia demingiae Bowman et al. 1998,"accepted name","Bacteria",
Colwellia hadaliensis Deming et al. 1988,"accepted name","Bacteria",
Colwellia hornerae Bowman et al. 1998,"accepted name","Bacteria",
Colwellia maris Yumoto et al. 1998,"accepted name","Bacteria",
Colwellia piezophila Nogi et al. 2004,"accepted name","Bacteria",
Colwellia psychrerythraea corrig. (ex D'Aoust and Kushner 1972) Deming et al. 1988,"accepted name","Bacteria",
Colwellia psychrotropica Bowman et al. 1998,"accepted name","Bacteria",
Colwellia rossensis Bowman et al. 1998,"accepted name","Bacteria",
Comamonas aquatica (Hylemon et al. 1973) Wauters et al. 2003,"accepted name","Bacteria",
Comamonas badia Tago and Yokota 2005,"accepted name","Bacteria",
Comamonas denitrificans Gumaelius et al. 2001,"accepted name","Bacteria",
Comamonas kerstersii Wauters et al. 2003,"accepted name","Bacteria",
Comamonas koreensis Chang et al. 2002,"accepted name","Bacteria",
Comamonas nitrativorans Etchebehere et al. 2001,"accepted name","Bacteria",
Comamonas terrigena (ex Hugh 1962) De Vos et al. 1985,"accepted name","Bacteria",
Comamonas testosteroni (Marcus and Talalay 1956) Tamaoka et al. 1987,"accepted name","Bacteria",
Conchiformibius kuhniae corrig. Xie and Yokota 2005,"accepted name","Bacteria",
Conchiformibius steedae corrig. (Kuhn and Gregory 1979) Xie and Yokota 2005,"accepted name","Bacteria",
Conglomeromonas largomobilis Skerman et al. 1983,"accepted name","Bacteria",
Corallococcus coralloides ,"accepted name","Bacteria",
Corallococcus exiguus ,"accepted name","Bacteria",
Corallococcus macrosporus ,"accepted name","Bacteria",
Coxiella burnetii (Derrick 1939) Philip 1948 (Approved Lists 1980),"accepted name","Bacteria",
Crabtreella saccharophila Xie and Yokota 2006,"accepted name","Bacteria",
Craurococcus roseus Saitoh et al. 1998,"accepted name","Bacteria",
Cupriavidus laharis Sato et al. 2006,"accepted name","Bacteria",
Cupriavidus necator Makkar and Casida 1987,"accepted name","Bacteria",
Cupriavidus pinatubonensis Sato et al. 2006,"accepted name","Bacteria",
Curvibacter delicatus (Leifson 1962) Ding and Yokota 2004,"accepted name","Bacteria",
Curvibacter gracilis Ding and Yokota 2004,"accepted name","Bacteria",
Curvibacter lanceolatus (Leifson 1962) Ding and Yokota 2004,"accepted name","Bacteria",
Cycloclasticus pugetii Dyksterhouse et al. 1995,"accepted name","Bacteria",
Cystobacter armeniaca ,"accepted name","Bacteria",
Cystobacter badius ,"accepted name","Bacteria",
Cystobacter disciformis ,"accepted name","Bacteria",
Cystobacter ferrugineus (Krzemieniewska and Krzemieniewski 1927) McCurdy 1970 (Approved Lists 1980),"accepted name","Bacteria",
Cystobacter fuscus Schroeter 1886 (Approved Lists 1980),"accepted name","Bacteria",
Cystobacter gracilis ,"accepted name","Bacteria",
Cystobacter miniatus ,"accepted name","Bacteria",
Cystobacter minor ,"accepted name","Bacteria",
Cystobacter velatus ,"accepted name","Bacteria",
Cystobacter violaceus ,"accepted name","Bacteria",
Dechloromonas agitata Achenbach et al. 2001,"accepted name","Bacteria",
Dechloromonas denitrificans Horn et al. 2005,"accepted name","Bacteria",
Dechloromonas hortensis Wolterink et al. 2005,"accepted name","Bacteria",
Dechlorosoma suillum Achenbach et al. 2001,"accepted name","Bacteria",
Defluvibacter lusatiensis corrig. Fritsche et al. 1999,"accepted name","Bacteria",
Defluviicoccus vanus corrig. Maszenan et al. 2005,"accepted name","Bacteria",
Deleya aesta (Baumann et al. 1972) Baumann et al. 1983,"accepted name","Bacteria",
Delftia acidovorans (den Dooren de Jong 1926) Wen et al. 1999,"accepted name","Bacteria",
Delftia tsuruhatensis Shigematsu et al. 2003,"accepted name","Bacteria",
Denitratisoma oestradiolicum Fahrbach et al. 2006,"accepted name","Bacteria",
Derxia gummosa Jensen et al. 1960 (Approved Lists 1980),"accepted name","Bacteria",
Desulfacinum hydrothermale Sievert and Kuever 2000,"accepted name","Bacteria",
Desulfacinum infernum Rees et al. 1995,"accepted name","Bacteria",
Desulfarculus baarsii (Widdel 1981) Kuever et al. 2006,"accepted name","Bacteria",
Desulfatibacillum aliphaticivorans Cravo-Laureau et al. 2004,"accepted name","Bacteria",
Desulfatibacillum alkenivorans Cravo-Laureau et al. 2004,"accepted name","Bacteria",
Desulfobacca acetoxidans Oude Elferink et al. 1999,"accepted name","Bacteria",
Desulfobacter curvatus Widdel 1988,"accepted name","Bacteria",
Desulfobacter giganteus ,"accepted name","Bacteria",
Desulfobacter halotolerans Brandt and Ingvorsen 1998,"accepted name","Bacteria",
Desulfobacter hydrogenophilus Widdel 1988,"accepted name","Bacteria",
Desulfobacter latus Widdel 1988,"accepted name","Bacteria",
Desulfobacter postgatei Widdel 1981,"accepted name","Bacteria",
Desulfobacter vibrioformis Lien and Beeder 1997,"accepted name","Bacteria",
Desulfobacterium anilini Schnell et al. 1990,"accepted name","Bacteria",
Desulfobacterium autotrophicum Brysch et al. 1988,"accepted name","Bacteria",
Desulfobacterium catecholicum Szewzyk and Pfennig 1988,"accepted name","Bacteria",
Desulfobacterium indolicum Bak and Widdel 1988,"accepted name","Bacteria",
Desulfobacterium niacini Kuever et al. 2006,"accepted name","Bacteria",
Desulfobacterium vacuolatum Kuever et al. 2006,"accepted name","Bacteria",
Desulfobacula phenolica (Bak and Widdel 1988) Kuever et al. 2001,"accepted name","Bacteria",
Desulfobacula toluolica Rabus et al. 2000,"accepted name","Bacteria",
Desulfobotulus saprovorans ,"accepted name","Bacteria",
Desulfobulbus elongatus Samain et al. 1985,"accepted name","Bacteria",
Desulfobulbus mediterraneus Sass et al. 2002,"accepted name","Bacteria",
Desulfobulbus propionicus Widdel 1981,"accepted name","Bacteria",
Desulfobulbus rhabdoformis Lien et al. 1998,"accepted name","Bacteria",
Desulfocapsa sulfexigens corrig. Finster et al. 2000,"accepted name","Bacteria",
Desulfocapsa thiozymogenes Janssen et al. 1997,"accepted name","Bacteria",
Desulfocella halophila Brandt et al. 1999,"accepted name","Bacteria",
Desulfococcus biacutus Platen et al. 1991,"accepted name","Bacteria",
Desulfococcus multivorans Widdel 1981,"accepted name","Bacteria",
Desulfofaba fastidiosa Abildgaard et al. 2004,"accepted name","Bacteria",
Desulfofaba gelida Knoblauch et al. 1999,"accepted name","Bacteria",
Desulfofaba hansenii (Finster et al. 2001) Abildgaard et al. 2004,"accepted name","Bacteria",
Desulfofrigus fragile Knoblauch et al. 1999,"accepted name","Bacteria",
Desulfofrigus oceanense Knoblauch et al. 1999,"accepted name","Bacteria",
Desulfofustis glycolicus Friedrich et al. 1996,"accepted name","Bacteria",
Desulfohalobium retbaense Ollivier et al. 1991,"accepted name","Bacteria",
Desulfohalobium utahense Jakobsen et al. 2006,"accepted name","Bacteria",
Desulfomicrobium apsheronum Rozanova et al. 1994,"accepted name","Bacteria",
Desulfomicrobium baculatum corrig. (Rozanova and Nazina 1984) Rozanova et al. 1994,"accepted name","Bacteria",
Desulfomicrobium escambiense corrig. Sharak Genthner et al. 1996,"accepted name","Bacteria",
Desulfomicrobium macestii (Gogotova and Vainshtein 1989) Hippe et al. 2003,"accepted name","Bacteria",
Desulfomicrobium norvegicum Genthner et al. 1997,"accepted name","Bacteria",
Desulfomicrobium orale Langendijk et al. 2001,"accepted name","Bacteria",
Desulfomonile limimaris Sun et al. 2001,"accepted name","Bacteria",
Desulfomonile tiedjei DeWeerd et al. 1991,"accepted name","Bacteria",
Desulfonatronovibrio hydrogenovorans Zhilina et al. 1997,"accepted name","Bacteria",
Desulfonatronum cooperativum Zhilina et al. 2005,"accepted name","Bacteria",
Desulfonatronum lacustre Pikuta et al. 1998,"accepted name","Bacteria",
Desulfonatronum thiodismutans Pikuta et al. 2003,"accepted name","Bacteria",
Desulfonauticus submarinus Audiffrin et al. 2003,"accepted name","Bacteria",
Desulfonema ishimotonii corrig. Fukui et al. 2000,"accepted name","Bacteria",
Desulfonema limicola Widdel 1981,"accepted name","Bacteria",
Desulfonema magnum Widdel 1981,"accepted name","Bacteria",
Desulforegula conservatrix Rees and Patel 2001,"accepted name","Bacteria",
Desulforhabdus amnigena corrig. Oude Elferink et al. 1997,"accepted name","Bacteria",
Desulforhopalus singaporensis Lie et al. 2000,"accepted name","Bacteria",
Desulforhopalus vacuolatus Isaksen and Teske 1999,"accepted name","Bacteria",
Desulfosarcina cetonica corrig. (Galushko and Rozanova 1994) Kuever et al. 2006,"accepted name","Bacteria",
Desulfosarcina cetonium ,"accepted name","Bacteria",
Desulfosarcina ovata Kuever et al. 2006,"accepted name","Bacteria",
Desulfosarcina variabilis Widdel 1981,"accepted name","Bacteria",
Desulfospira joergensenii Finster et al. 1997,"accepted name","Bacteria",
Desulfotalea arctica Knoblauch et al. 1999,"accepted name","Bacteria",
Desulfotalea psychrophila Knoblauch et al. 1999,"accepted name","Bacteria",
Desulfothermus naphthae Kuever et al. 2006,"accepted name","Bacteria",
Desulfotignum balticum Kuever et al. 2001,"accepted name","Bacteria",
Desulfotignum phosphitoxidans Schink et al. 2002,"accepted name","Bacteria",
Desulfovibrio acrylicus van der Maarel et al. 1997,"accepted name","Bacteria",
Desulfovibrio aespoeensis Motamedi and Pedersen 1998,"accepted name","Bacteria",
Desulfovibrio africanus Campbell et al. 1966 (Approved Lists 1980),"accepted name","Bacteria",
Desulfovibrio alaskensis Feio et al. 2004,"accepted name","Bacteria",
Desulfovibrio alcoholivorans corrig. Qatibi et al. 1995,"accepted name","Bacteria",
Desulfovibrio alkalitolerans Abildgaard et al. 2006,"accepted name","Bacteria",
Desulfovibrio aminophilus Baena et al. 1999,"accepted name","Bacteria",
Desulfovibrio bastinii Magot et al. 2004,"accepted name","Bacteria",
Desulfovibrio burkinensis Ouattara et al. 1999,"accepted name","Bacteria",
Desulfovibrio carbinolicus Nanninga and Gottschal 1995,"accepted name","Bacteria",
Desulfovibrio cuneatus Sass et al. 1998,"accepted name","Bacteria",
Desulfovibrio dechloracetivorans Sun et al. 2001,"accepted name","Bacteria",
Desulfovibrio desulfuricans ,"accepted name","Bacteria",
Desulfovibrio desulfuricans subsp. aestuarii Postgate and Campbell 1966 (Approved Lists 1980),"accepted name","Bacteria",
Desulfovibrio desulfuricans subsp. desulfuricans (Beijerinck 1895) Kluyver and van Niel 1936 (Approved Lists 1980),"accepted name","Bacteria",
Desulfovibrio ferrireducens Vandieken et al. 2006,"accepted name","Bacteria",
Desulfovibrio frigidus Vandieken et al. 2006,"accepted name","Bacteria",
Desulfovibrio fructosivorans corrig. Ollivier et al. 1990,"accepted name","Bacteria",
Desulfovibrio furfuralis Folkerts et al. 1989,"accepted name","Bacteria",
Desulfovibrio gabonensis Tardy-Jacquenod et al. 1996,"accepted name","Bacteria",
Desulfovibrio giganteus Esnault et al. 1988,"accepted name","Bacteria",
Desulfovibrio gigas Le Gall 1963 (Approved Lists 1980),"accepted name","Bacteria",
Desulfovibrio gracilis Magot et al. 2004,"accepted name","Bacteria",
Desulfovibrio halophilus Caumette et al. 1991,"accepted name","Bacteria",
Desulfovibrio hydrothermalis Alazard et al. 2003,"accepted name","Bacteria",
Desulfovibrio indonesiensis corrig. Feio et al. 2000,"accepted name","Bacteria",
Desulfovibrio inopinatus Reichenbecher and Schink 1999,"accepted name","Bacteria",
Desulfovibrio intestinalis Fröhlich et al. 1999,"accepted name","Bacteria",
Desulfovibrio litoralis Sass et al. 1998,"accepted name","Bacteria",
Desulfovibrio longreachensis corrig. Redburn and Patel 1995,"accepted name","Bacteria",
Desulfovibrio longus Magot et al. 1992,"accepted name","Bacteria",
Desulfovibrio magneticus Sakaguchi et al. 2002,"accepted name","Bacteria",
Desulfovibrio mexicanus Hernandez-Eugenio et al. 2001,"accepted name","Bacteria",
Desulfovibrio oxamicus (Postgate and Campbell 1966) López-Cortés et al. 2006,"accepted name","Bacteria",
Desulfovibrio oxyclinae Krekeler et al. 2000,"accepted name","Bacteria",
Desulfovibrio piger (Moore et al. 1976) Loubinoux et al. 2002,"accepted name","Bacteria",
Desulfovibrio pigra ,"accepted name","Bacteria",
Desulfovibrio profundus Bale et al. 1997,"accepted name","Bacteria",
Desulfovibrio putealis Basso et al. 2005,"accepted name","Bacteria",
Desulfovibrio salexigens Postgate and Campbell 1966 (Approved Lists 1980),"accepted name","Bacteria",
Desulfovibrio sapovorans Widdel 1981,"accepted name","Bacteria",
Desulfovibrio senezii Tsu et al. 1999,"accepted name","Bacteria",
Desulfovibrio simplex Zellner et al. 1990,"accepted name","Bacteria",
Desulfovibrio sulfodismutans Bak and Pfennig 1988,"accepted name","Bacteria",
Desulfovibrio termitidis Trinkerl et al. 1991,"accepted name","Bacteria",
Desulfovibrio vietnamensis Dang et al. 2002,"accepted name","Bacteria",
Desulfovibrio vulgaris ,"accepted name","Bacteria",
Desulfovibrio vulgaris subsp. vulgaris Postgate and Campbell 1966 (Approved Lists 1980),"accepted name","Bacteria",
Desulfovibrio zosterae Nielsen et al. 1999,"accepted name","Bacteria",
Desulfovirga adipica Tanaka et al. 2000,"accepted name","Bacteria",
Desulfurella acetivorans Bonch-Osmolovskaya et al. 1993,"accepted name","Bacteria",
Desulfurella kamchatkensis Miroshnichenko 1998,"accepted name","Bacteria",
Desulfurella multipotens Miroshnichenko et al. 1996,"accepted name","Bacteria",
Desulfurella propionica Miroshnichenko 1998,"accepted name","Bacteria",
Desulfuromonas acetexigens Finster et al. 1997,"accepted name","Bacteria",
Desulfuromonas acetoxidans Pfennig and Biebl 1977 (Approved Lists 1980),"accepted name","Bacteria",
Desulfuromonas chloroethenica Krumholz 1997,"accepted name","Bacteria",
Desulfuromonas palmitatis Coates et al. 2000,"accepted name","Bacteria",
Desulfuromonas svalbardensis Vandieken et al. 2006,"accepted name","Bacteria",
Desulfuromonas thiophila Finster et al. 1997,"accepted name","Bacteria",
Desulfuromusa bakii Liesack and Finster 1994,"accepted name","Bacteria",
Desulfuromusa ferrireducens Vandieken et al. 2006,"accepted name","Bacteria",
Desulfuromusa kysingii Liesack and Finster 1994,"accepted name","Bacteria",
Desulfuromusa succinoxidans Liesack and Finster 1994,"accepted name","Bacteria",
Devosia euplotis Vannini et al. 2004.,"accepted name","Bacteria",
Devosia limi Vanparys et al. 2005,"accepted name","Bacteria",
Devosia neptuniae Rivas et al. 2003,"accepted name","Bacteria",
Devosia riboflavina (ex Foster 1944) Nakagawa et al. 1996,"accepted name","Bacteria",
Diaphorobacter nitroreducens Khan and Hiraishi 2003,"accepted name","Bacteria",
Dichelobacter nodosus (Beveridge 1941) Dewhirst et al. 1990,"accepted name","Bacteria",
Dichotomicrobium thermohalophilum Hirsch and Hoffman 1989,"accepted name","Bacteria",
Dickeya chrysanthemi (Burkholder et al. 1953) Samson et al. 2005,"accepted name","Bacteria",
Dickeya dadantii Samson et al. 2005,"accepted name","Bacteria",
Dickeya dianthicola Samson et al. 2005,"accepted name","Bacteria",
Dickeya dieffenbachiae Samson et al. 2005,"accepted name","Bacteria",
Dickeya paradisiaca (Fernandez-Borrero and Lopez-Duque 1970) Samson et al. 2005,"accepted name","Bacteria",
Dickeya zeae Samson et al. 2005,"accepted name","Bacteria",
Dinoroseobacter shibae Biebl et al. 2005,"accepted name","Bacteria",
Dokdonella fugitiva Cunha et al. 2006,"accepted name","Bacteria",
Dokdonella koreensis Yoon et al. 2006,"accepted name","Bacteria",
Duganella violaceinigra Li et al. 2004,"accepted name","Bacteria",
Duganella zoogloeoides Hiraishi et al. 1997,"accepted name","Bacteria",
Dyella japonica Xie and Yokota 2005,"accepted name","Bacteria",
Dyella koreensis An et al. 2005,"accepted name","Bacteria",
Dyella yeojuensis Kim et al. 2006,"accepted name","Bacteria",
Ectothiorhodospira haloalkaliphila Imhoff and Süling 1997,"accepted name","Bacteria",
Ectothiorhodospira marina Imhoff and Süling 1997,"accepted name","Bacteria",
Ectothiorhodospira marismortui Oren et al. 1990,"accepted name","Bacteria",
Ectothiorhodospira mobilis Pelsh 1936 (Approved Lists 1980),"accepted name","Bacteria",
Ectothiorhodospira shaposhnikovii Cherni et al. 1969 (Approved Lists 1980),"accepted name","Bacteria",
Ectothiorhodospira vacuolata Imhoff et al. 1982,"accepted name","Bacteria",
Edwardsiella anguillimortifera (Hoshina 1962) Sakazaki and Tamura 1975 (Approved Lists 1980),"accepted name","Bacteria",
Edwardsiella hoshinae Grimont et al. 1981,"accepted name","Bacteria",
Edwardsiella ictaluri Hawke et al. 1981,"accepted name","Bacteria",
Edwardsiella tarda Ewing and McWhorter 1965 (Approved Lists 1980),"accepted name","Bacteria",
Ehrlichia canis (Donatien and Lestoquard 1935) Moshkovski 1945 (Approved Lists 1980),"accepted name","Bacteria",
Ehrlichia chaffeensis Anderson et al. 1992,"accepted name","Bacteria",
Ehrlichia equi Lewis et al. 1988,"accepted name","Bacteria",
Ehrlichia ewingii Anderson et al. 1992,"accepted name","Bacteria",
Ehrlichia muris Wen et al. 1995,"accepted name","Bacteria",
Ehrlichia ruminantium (Cowdry 1925) Dumler et al. 2001,"accepted name","Bacteria",
Eikenella corrodens (Eiken 1958) Jackson and Goodman 1972 (Approved Lists 1980),"accepted name","Bacteria",
Enhydrobacter aerosaccus Staley et al. 1987,"accepted name","Bacteria",
Enhygromyxa salina Iizuka et al. 2003,"accepted name","Bacteria",
Ensifer adhaerens Casida 1982,"accepted name","Bacteria",
Ensifer arboris (Nick et al. 1999) Young 2003,"accepted name","Bacteria",
Ensifer fredii (Scholla and Elkan 1984) Young 2003,"accepted name","Bacteria",
Ensifer kostiensis (Nick et al. 1999) Young 2003,"accepted name","Bacteria",
Ensifer kummerowiae (Wei et al. 2002) Young 2003,"accepted name","Bacteria",
Ensifer medicae (Rome et al. 1996) Young 2003,"accepted name","Bacteria",
Ensifer meliloti (Dangeard 1926) Young 2003,"accepted name","Bacteria",
Ensifer saheli (De Lajudie et al. 1994) Young 2003,"accepted name","Bacteria",
Ensifer terangae (De Lajudie et al. 1994) Young 2003,"accepted name","Bacteria",
Ensifer xinjiangensis (Chen et al. 1988) Young 2003,"accepted name","Bacteria",
Enterobacter aerogenes Hormaeche and Edwards 1960 (Approved Lists 1980),"accepted name","Bacteria",
Enterobacter amnigenus Izard et al. 1981,"accepted name","Bacteria",
Enterobacter asburiae Brenner et al. 1988,"accepted name","Bacteria",
Enterobacter cancerogenus (Urosevic 1966) Dickey and Zumoff 1988,"accepted name","Bacteria",
Enterobacter cloacae (Jordan 1890) Hormaeche and Edwards 1960 (Approved Lists 1980),"accepted name","Bacteria",
Enterobacter cloacae subsp. cloacae (Jordan 1890) Hormaeche and Edwards 1960,"accepted name","Bacteria",
Enterobacter cloacae subsp. dissolvens (Rosen 1922) Hoffmann et al. 2005,"accepted name","Bacteria",
Enterobacter cowanii Inoue et al. 2001,"accepted name","Bacteria",
Enterobacter gergoviae Brenner et al. 1980,"accepted name","Bacteria",
Enterobacter hormaechei O'Hara et al. 1990,"accepted name","Bacteria",
Enterobacter kobei Kosako et al. 1997,"accepted name","Bacteria",
Enterobacter ludwigii Hoffmann et al. 2005,"accepted name","Bacteria",
Enterobacter nimipressuralis (Carter 1945) Brenner et al. 1988,"accepted name","Bacteria",
Enterobacter pyrinus Chung et al. 1993,"accepted name","Bacteria",
Enterobacter radicincitans Kämpfer et al. 2005,"accepted name","Bacteria",
Enterobacter sakazakii Farmer et al. 1980,"accepted name","Bacteria",
Enterobacter taylorae Farmer et al. 1985,"accepted name","Bacteria",
Enterovibrio coralii Thompson et al. 2005,"accepted name","Bacteria",
Enterovibrio norvegicus Thompson et al. 2002,"accepted name","Bacteria",
Erwinia amylovora (Burrill 1882) Winslow et al. 1920 (Approved Lists 1980),"accepted name","Bacteria",
Erwinia aphidicola Harada et al. 1998,"accepted name","Bacteria",
Erwinia billingiae Mergaert et al. 1999,"accepted name","Bacteria",
Erwinia carotovora ,"accepted name","Bacteria",
Erwinia carotovora subsp. atroseptica (van Hall 1902) Dye 1969 (Approved Lists 1980),"accepted name","Bacteria",
Erwinia cypripedii (Hori 1911) Bergey et al. 1923 (Approved Lists 1980),"accepted name","Bacteria",
Erwinia herbicola (Löhnis 1911) Dye 1964 (Approved Lists 1980),"accepted name","Bacteria",
Erwinia mallotivora Goto 1976 (Approved Lists 1980),"accepted name","Bacteria",
Erwinia milletiae (Kawakami and Yoshida 1920) Magrou 1937 (Approved Lists 1980),"accepted name","Bacteria",
Erwinia papayae Gardan et al. 2004,"accepted name","Bacteria",
Erwinia persicina corrig. Hao et al. 1990,"accepted name","Bacteria",
Erwinia psidii Neto et al. 1988,"accepted name","Bacteria",
Erwinia pyrifoliae Kim et al. 1999,"accepted name","Bacteria",
Erwinia rhapontici (Millard 1924) Burkholder 1948 (Approved Lists 1980),"accepted name","Bacteria",
Erwinia toletana Rojas et al. 2004,"accepted name","Bacteria",
Erwinia tracheiphila (Smith 1895) Bergey et al. 1923 (Approved Lists 1980),"accepted name","Bacteria",
Erwinia uredovora (Pon et al. 1954) Dye 1963 (Approved Lists 1980),"accepted name","Bacteria",
Erythrobacter aquimaris Yoon et al. 2004,"accepted name","Bacteria",
Erythrobacter citreus Denner et al. 2002,"accepted name","Bacteria",
Erythrobacter flavus Yoon et al. 2003,"accepted name","Bacteria",
Erythrobacter gaetbuli Yoon et al. 2005,"accepted name","Bacteria",
Erythrobacter litoralis Yurkov et al. 1994,"accepted name","Bacteria",
Erythrobacter longus Shiba and Simidu 1982,"accepted name","Bacteria",
Erythrobacter luteolus Yoon et al. 2005,"accepted name","Bacteria",
Erythrobacter seohaensis Yoon et al. 2005,"accepted name","Bacteria",
Erythrobacter vulgaris Ivanova et al. 2006,"accepted name","Bacteria",
Erythromicrobium ramosum Yurkov et al. 1994,"accepted name","Bacteria",
Escherichia albertii Huys et al. 2003,"accepted name","Bacteria",
Escherichia blattae Burgess et al. 1973 (Approved Lists 1980),"accepted name","Bacteria",
Escherichia coli (Migula 1895) Castellani and Chalmers 1919 (Approved Lists 1980),"accepted name","Bacteria",
Escherichia fergusonii Farmer et al. 1985,"accepted name","Bacteria",
Escherichia hermannii Brenner et al. 1983,"accepted name","Bacteria",
Escherichia vulneris Brenner et al. 1983,"accepted name","Bacteria",
Ewingella americana Grimont et al. 1984,"accepted name","Bacteria",
Ferribacterium limneticum Cummings et al. 2000,"accepted name","Bacteria",
Ferrimonas balearica Rosselló-Mora et al. 1996,"accepted name","Bacteria",
Ferrimonas marina Katsuta et al. 2005,"accepted name","Bacteria",
Filomicrobium fusiforme Schlesner 1988,"accepted name","Bacteria",
Formivibrio citricus Tanaka et al. 1991,"accepted name","Bacteria",
Francisella philomiragia (Jensen et al. 1969) Hollis et al. 1990,"accepted name","Bacteria",
Francisella tularensis ,"accepted name","Bacteria",
Francisella tularensis subsp. holarctica (ex Olsufjev et al. 1959) Olsufjev and Meshcheryakova 1983,"accepted name","Bacteria",
Francisella tularensis subsp. mediasiatica (ex Aikimbaev 1966) Olsufjev and Meshcheryakova 1983,"accepted name","Bacteria",
Francisella tularensis subsp. novicida,"accepted name","Bacteria",
Francisella tularensis subsp. tularensis (McCoy and Chapin 1912) Dorofe'ev 1947,"accepted name","Bacteria",
Frateuria aurantia (ex Kondô and Ameyama 1958) Swings et al. 1980,"accepted name","Bacteria",
Fulvimarina pelagi Cho and Giovannoni 2003,"accepted name","Bacteria",
Fulvimonas soli Mergaert et al. 2002,"accepted name","Bacteria",
Gallibacterium anatis (Mutters et al. 1985) Christensen et al. 2003,"accepted name","Bacteria",
Gallionella ferruginea Ehrenberg 1838 (Approved Lists 1980),"accepted name","Bacteria",
Gemmiger formicilis Gossling and Moore 1975 (Approved Lists 1980),"accepted name","Bacteria",
Gemmobacter aquatilis Rothe et al. 1988,"accepted name","Bacteria",
Geobacter bemidjiensis Nevin et al. 2005,"accepted name","Bacteria",
Geobacter bremensis Straub and Buchholz-Cleven 2001,"accepted name","Bacteria",
Geobacter chapellei Coates et al. 2001,"accepted name","Bacteria",
Geobacter grbiciae Coates et al. 2001,"accepted name","Bacteria",
Geobacter hydrogenophilus Coates et al. 2001,"accepted name","Bacteria",
Geobacter metallireducens Lovley et al. 1995,"accepted name","Bacteria",
Geobacter pelophilus Straub and Buchholz-Cleven 2001,"accepted name","Bacteria",
Geobacter psychrophilus Nevin et al. 2005,"accepted name","Bacteria",
Geobacter sulfurreducens Caccavo et al. 1995,"accepted name","Bacteria",
Geopsychrobacter electrodiphilus Holmes et al. 2005,"accepted name","Bacteria",
Geothermobacter ehrlichii Kashefi et al. 2005,"accepted name","Bacteria",
Giesbergeria anulus (Williams and Rittenberg 1957) Grabovich et al. 2006,"accepted name","Bacteria",
Giesbergeria giesbergeri (Williams and Rittenberg 1957) Grabovich et al. 2006,"accepted name","Bacteria",
Giesbergeria kuznetsovii Grabovich et al. 2006,"accepted name","Bacteria",
Giesbergeria sinuosa (Williams and Rittenberg 1957) Grabovich et al. 2006,"accepted name","Bacteria",
Giesbergeria voronezhensis Grabovich et al. 2006,"accepted name","Bacteria",
Glaciecola mesophila Romanenko et al. 2003,"accepted name","Bacteria",
Glaciecola nitratireducens Baik et al. 2006,"accepted name","Bacteria",
Glaciecola pallidula Bowman et al. 1998,"accepted name","Bacteria",
Glaciecola polaris Van Trappen et al. 2004,"accepted name","Bacteria",
Glaciecola punicea Bowman et al. 1998,"accepted name","Bacteria",
Gluconacetobacter azotocaptans Fuentes-Ramírez et al. 2001,"accepted name","Bacteria",
Gluconacetobacter diazotrophicus corrig. (Gillis et al. 1989) Yamada et al. 1998,"accepted name","Bacteria",
Gluconacetobacter entanii Schüller et al. 2000,"accepted name","Bacteria",
Gluconacetobacter europaeus corrig. (Sievers et al. 1992) Yamada et al. 1998,"accepted name","Bacteria",
Gluconacetobacter hansenii corrig. (Gosselé et al. 1983) Yamada et al. 1998,"accepted name","Bacteria",
Gluconacetobacter intermedius (Boesch et al. 1998) Yamada 2000,"accepted name","Bacteria",
Gluconacetobacter johannae Fuentes-Ramírez et al. 2001,"accepted name","Bacteria",
Gluconacetobacter liquefaciens corrig. (Asai 1935) Yamada et al. 1998,"accepted name","Bacteria",
Gluconacetobacter nataicola Lisdiyanti et al. 2006,"accepted name","Bacteria",
Gluconacetobacter oboediens (Sokollek et al. 1998) Yamada 2000,"accepted name","Bacteria",
Gluconacetobacter rhaeticus Dellaglio et al. 2005,"accepted name","Bacteria",
Gluconacetobacter sacchari Franke et al. 1999,"accepted name","Bacteria",
Gluconacetobacter saccharivorans Lisdiyanti et al. 2006,"accepted name","Bacteria",
Gluconacetobacter swingsii Dellaglio et al. 2005,"accepted name","Bacteria",
Gluconacetobacter xylinus corrig. (Brown 1886) Yamada et al. 1998,"accepted name","Bacteria",
Gluconobacter albidus (ex Kondo and Ameyama 1958) Yukphan et al. 2005,"accepted name","Bacteria",
Gluconobacter asaii Mason and Claus 1989,"accepted name","Bacteria",
Gluconobacter cerinus (ex Asai 1935) Yamada and Akita 1984,"accepted name","Bacteria",
Gluconobacter frateurii Mason and Claus 1989,"accepted name","Bacteria",
Gluconobacter oxydans ,"accepted name","Bacteria",
Gluconobacter oxydans subsp. industrius (Henneberg 1898) De Ley and Frateur 1974 (Approved Lists 1980),"accepted name","Bacteria",
Gluconobacter oxydans subsp. melanogenes (Beijerinck 1911) De Ley and Frateur 1974 (Approved Lists 1980),"accepted name","Bacteria",
Gluconobacter oxydans subsp. oxydans (Henneberg 1897) De Ley 1961 (Approved Lists 1980),"accepted name","Bacteria",
Gluconobacter oxydans subsp. sphaericus Ameyama 1975 (Approved Lists 1980),"accepted name","Bacteria",
Gluconobacter oxydans subsp. suboxydans (Kluyver and de Leeuw 1924) De Ley and Frateur 1974 (Approved Lists 1980),"accepted name","Bacteria",
Gluconobacter thailandicus Tanasupawat et al. 2005,"accepted name","Bacteria",
Grimontia hollisae (Hickman et al. 1982) Thompson et al. 2003,"accepted name","Bacteria",
Haemophilus aegyptius (Trevisan 1889) Pittman and Davis 1950 (Approved Lists 1980),"accepted name","Bacteria",
Haemophilus ducreyi (Neveu-Lemaire 1921) Bergey et al. 1923 (Approved Lists 1980),"accepted name","Bacteria",
Haemophilus felis Inzana et al. 1999,"accepted name","Bacteria",
Haemophilus haemoglobinophilus (Lehmann and Neumann 1907) Murray 1939 (Approved Lists 1980),"accepted name","Bacteria",
Haemophilus haemolyticus Bergey et al. 1923 (Approved Lists 1980),"accepted name","Bacteria",
Haemophilus influenzae (Lehmann and Neumann 1896) Winslow et al. 1917 (Approved Lists 1980),"accepted name","Bacteria",
Haemophilus paracuniculus Targowski and Targowski 1984,"accepted name","Bacteria",
Haemophilus parahaemolyticus Pittman 1953 (Approved Lists 1980),"accepted name","Bacteria",
Haemophilus parainfluenzae Rivers 1922 (Approved Lists 1980),"accepted name","Bacteria",
Haemophilus paraphrohaemolyticus Zinnemann et al. 1971 (Approved Lists 1980),"accepted name","Bacteria",
Haemophilus parasuis Biberstein and White 1969 (Approved Lists 1980),"accepted name","Bacteria",
Haemophilus piscium Snieszko et al. 1950 (Approved Lists 1980),"accepted name","Bacteria",
Haemophilus pittmaniae Nørskov-Lauritsen et al. 2005,"accepted name","Bacteria",
Hafnia alvei Møller 1954 (Approved Lists 1980),"accepted name","Bacteria",
Hahella chejuensis Lee et al. 2001,"accepted name","Bacteria",
Hahella ganghwensis Baik et al. 2005,"accepted name","Bacteria",
Haliangium ochraceum Fudou et al. 2002,"accepted name","Bacteria",
Haliangium tepidum Fudou et al. 2002,"accepted name","Bacteria",
Halochromatium glycolicum (Caumette et al. 1997) Imhoff et al. 1998,"accepted name","Bacteria",
Halochromatium salexigens (Caumette et al. 1989) Imhoff et al. 1998,"accepted name","Bacteria",
Halomonas alimentaria Yoon et al. 2002,"accepted name","Bacteria",
Halomonas almeriensis Martínez-Checa et al. 2005,"accepted name","Bacteria",
Halomonas anticariensis Martínez-Cánovas et al. 2004,"accepted name","Bacteria",
Halomonas aquamarina (ZoBell and Upham 1944) Dobson and Franzmann 1996,"accepted name","Bacteria",
Halomonas axialensis Kaye et al. 2004,"accepted name","Bacteria",
Halomonas boliviensis Quillaguamán et al. 2004,"accepted name","Bacteria",
Halomonas campaniensis Romano et al. 2005,"accepted name","Bacteria",
Halomonas campisalis Mormile et al. 2000,"accepted name","Bacteria",
Halomonas cupida (Baumann et al. 1972) Dobson and Franzmann 1996,"accepted name","Bacteria",
Halomonas desiderata Berendes et al. 1997,"accepted name","Bacteria",
Halomonas elongata Vreeland et al. 1980,"accepted name","Bacteria",
Halomonas eurihalina (Quesada et al. 1990) Mellado et al. 1995,"accepted name","Bacteria",
Halomonas halmophila (Elazari-Volcani 1940) Franzmann et al. 1989,"accepted name","Bacteria",
Halomonas halocynthiae Romanenko et al. 2002,"accepted name","Bacteria",
Halomonas halodenitrificans (Robinson and Gibbons 1952) Dobson and Franzmann 1996,"accepted name","Bacteria",
Halomonas halodurans Hebert and Vreeland 1987,"accepted name","Bacteria",
Halomonas halophila (Quesada et al. 1984) Dobson and Franzmann 1996,"accepted name","Bacteria",
Halomonas hydrothermalis Kaye et al. 2004,"accepted name","Bacteria",
Halomonas koreensis Lim et al. 2004,"accepted name","Bacteria",
Halomonas magadiensis corrig. Duckworth et al. 2000,"accepted name","Bacteria",
Halomonas marisflavi corrig.Yoon et al. 2001,"accepted name","Bacteria",
Halomonas maura Bouchotroch et al. 2001,"accepted name","Bacteria",
Halomonas meridiana James et al. 1990,"accepted name","Bacteria",
Halomonas muralis Heyrman et al. 2002,"accepted name","Bacteria",
Halomonas neptunia Kaye et al. 2004,"accepted name","Bacteria",
Halomonas organivorans García et al. 2004,"accepted name","Bacteria",
Halomonas pacifica (Baumann et al. 1972) Dobson and Franzmann 1996,"accepted name","Bacteria",
Halomonas pantelleriensis corrig. Romano et al. 1997,"accepted name","Bacteria",
Halomonas salina (Valderrama et al. 1991) Dobson and Franzmann 1996,"accepted name","Bacteria",
Halomonas subglaciescola Franzmann et al. 1987,"accepted name","Bacteria",
Halomonas sulfidaeris Kaye et al. 2004,"accepted name","Bacteria",
Halomonas taeanensis Lee et al. 2005,"accepted name","Bacteria",
Halomonas variabilis (Fendrich 1989) Dobson and Franzmann 1996,"accepted name","Bacteria",
Halomonas ventosae Martínez-Cánovas et al. 2004,"accepted name","Bacteria",
Halomonas venusta (Baumann et al. 1972) Dobson and Franzmann 1996,"accepted name","Bacteria",
Halorhodospira abdelmalekii (Imhoff and Trüper 1982) Imhoff and Süling 1997,"accepted name","Bacteria",
Halorhodospira halochloris (Imhoff and Trüper 1979) Imhoff and Süling 1997,"accepted name","Bacteria",
Halorhodospira halophila (Raymond and Sistrom 1969) Imhoff and Süling 1997,"accepted name","Bacteria",
Halorhodospira neutriphila Hirschler-Réa et al. 2003,"accepted name","Bacteria",
Halospina denitrificans Sorokin et al. 2006,"accepted name","Bacteria",
Halothiobacillus halophilus (Wood and Kelly 1995) Kelly and Wood 2000,"accepted name","Bacteria",
Halothiobacillus hydrothermalis (Durand et al. 1997) Kelly and Wood 2000,"accepted name","Bacteria",
Halothiobacillus kellyi Sievert et al. 2000,"accepted name","Bacteria",
Halothiobacillus neapolitanus (Parker 1957) Kelly and Wood 2000,"accepted name","Bacteria",
Halovibrio denitrificans Sorokin et al. 2006,"accepted name","Bacteria",
Haploangium minus ,"accepted name","Bacteria",
Haploangium rugiseptum ,"accepted name","Bacteria",
Helicobacter acinonychis corrig. Eaton et al. 1993,"accepted name","Bacteria",
Helicobacter anseris Fox et al. 2006,"accepted name","Bacteria",
Helicobacter aurati Patterson et al. 2002,"accepted name","Bacteria",
Helicobacter bilis Fox et al. 1997,"accepted name","Bacteria",
Helicobacter bizzozeronii Hänninen et al. 1996,"accepted name","Bacteria",
Helicobacter brantae Fox et al. 2006,"accepted name","Bacteria",
Helicobacter canadensis Fox et al. 2002,"accepted name","Bacteria",
Helicobacter canis Stanley et al. 1994,"accepted name","Bacteria",
Helicobacter cetorum Harper et al. 2006,"accepted name","Bacteria",
Helicobacter cholecystus Franklin et al. 1997,"accepted name","Bacteria",
Helicobacter cinaedi (Totten et al. 1988) Vandamme et al. 1991,"accepted name","Bacteria",
Helicobacter cynogastricus Van den Bulck et al. 2006,"accepted name","Bacteria",
Helicobacter felis Paster et al. 1991,"accepted name","Bacteria",
Helicobacter fennelliae (Totten et al. 1988) Vandamme et al. 1991,"accepted name","Bacteria",
Helicobacter ganmani Robertson et al. 2001,"accepted name","Bacteria",
Helicobacter heilmannii O'Rourke et al. 2004.,"accepted name","Bacteria",
Helicobacter hepaticus Fox et al. 1994,"accepted name","Bacteria",
Helicobacter marmotae Fox et al. 2006,"accepted name","Bacteria",
Helicobacter mastomyrinus Shen et al. 2006,"accepted name","Bacteria",
Helicobacter mesocricetorum Simmons et al. 2000,"accepted name","Bacteria",
Helicobacter muridarum Lee et al. 1992,"accepted name","Bacteria",
Helicobacter nemestrinae Bronsdon et al. 1991,"accepted name","Bacteria",
Helicobacter pametensis Dewhirst et al. 1994,"accepted name","Bacteria",
Helicobacter pullorum Stanley et al. 1995,"accepted name","Bacteria",
Helicobacter pylori (Marshall et al. 1985) Goodwin et al. 1989,"accepted name","Bacteria",
Helicobacter rodentium Shen et al. 1997,"accepted name","Bacteria",
Helicobacter salomonis Jalava et al. 1997,"accepted name","Bacteria",
Helicobacter trogontum Mendes et al. 1996,"accepted name","Bacteria",
Helicobacter typhlonius Franklin et al. 2002,"accepted name","Bacteria",
Herbaspirillum autotrophicum (Aragno and Schlegel 1978) Ding and Yokota 2004,"accepted name","Bacteria",
Herbaspirillum chlorophenolicum Im et al. 2004,"accepted name","Bacteria",
Herbaspirillum frisingense Kirchhof et al. 2001,"accepted name","Bacteria",
Herbaspirillum hiltneri Rothballer et al. 2006,"accepted name","Bacteria",
Herbaspirillum huttiense (Leifson 1962) Ding and Yokota 2004,"accepted name","Bacteria",
Herbaspirillum lusitanum Valverde et al. 2003,"accepted name","Bacteria",
Herbaspirillum putei Ding and Yokota 2004,"accepted name","Bacteria",
Herbaspirillum rubrisubalbicans (Christopher and Edgerton 1930) Baldani et al. 1996,"accepted name","Bacteria",
Herbaspirillum seropedicae Baldani et al. 1986,"accepted name","Bacteria",
Herminiimonas aquatilis Kämpfer et al. 2006,"accepted name","Bacteria",
Herminiimonas arsenicoxydans Muller et al. 2006,"accepted name","Bacteria",
Herminiimonas fonticola Fernandes et al. 2005,"accepted name","Bacteria",
Hippea maritima Miroshnichenko et al. 1999,"accepted name","Bacteria",
Hirschia baltica Schlesner et al. 1990,"accepted name","Bacteria",
Histophilus somni Angen et al. 2003,"accepted name","Bacteria",
Hoeflea alexandrii Palacios et al. 2006,"accepted name","Bacteria",
Hoeflea marina Peix et al. 2005,"accepted name","Bacteria",
Hoeflea phototrophica Biebl et al. 2006,"accepted name","Bacteria",
Holospora caryophila (ex Preer et al. 1974) Preer and Preer 1982,"accepted name","Bacteria",
Holospora elegans (ex Hafkine 1890) Preer and Preer 1982,"accepted name","Bacteria",
Holospora obtusa (ex Hafkine 1890) Preer and Preer 1982,"accepted name","Bacteria",
Holospora undulata (ex Hafkine 1890) Preer and Preer 1982,"accepted name","Bacteria",
Hyalangium minutum ,"accepted name","Bacteria",
Hydrocarboniphaga effusa Palleroni et al. 2004,"accepted name","Bacteria",
Hydrogenimonas thermophila Takai et al. 2004,"accepted name","Bacteria",
Hydrogenophaga atypica Kämpfer et al. 2005,"accepted name","Bacteria",
Hydrogenophaga defluvii Kämpfer et al. 2005,"accepted name","Bacteria",
Hydrogenophaga flava (Niklewski 1910) Willems et al. 1989,"accepted name","Bacteria",
Hydrogenophaga intermedia Contzen et al. 2001,"accepted name","Bacteria",
Hydrogenophaga palleronii (Davis 1970) Willems et al. 1989,"accepted name","Bacteria",
Hydrogenophaga pseudoflava (Auling et al. 1978) Willems et al. 1989,"accepted name","Bacteria",
Hydrogenophaga taeniospiralis (Lalucat et al. 1982) Willems et al. 1989,"accepted name","Bacteria",
Hydrogenophilus hirschii Stöhr et al. 2001,"accepted name","Bacteria",
Hydrogenophilus thermoluteolus Hayashi et al. 1999,"accepted name","Bacteria",
Hydrogenovibrio marinus Nishihara et al. 1991,"accepted name","Bacteria",
Hylemonella gracilis (Canale-Parola et al. 1966) Spring et al. 2004,"accepted name","Bacteria",
Hyphomicrobium aestuarii Hirsch 1989,"accepted name","Bacteria",
Hyphomicrobium chloromethanicum McDonald et al. 2001,"accepted name","Bacteria",
Hyphomicrobium coagulans (ex Takada 1975) Hirsch 1989,"accepted name","Bacteria",
Hyphomicrobium denitrificans Urakami et al. 1995,"accepted name","Bacteria",
Hyphomicrobium facile ,"accepted name","Bacteria",
Hyphomicrobium facile subsp. facile corrig. Hirsch 1989,"accepted name","Bacteria",
Hyphomicrobium facile subsp. tolerans corrig. Hirsch 1989,"accepted name","Bacteria",
Hyphomicrobium facile subsp. ureaphilum corrig. Hirsch 1989,"accepted name","Bacteria",
Hyphomicrobium hollandicum Hirsch 1989,"accepted name","Bacteria",
Hyphomicrobium methylovorum Izumi et al. 1983,"accepted name","Bacteria",
Hyphomicrobium sulfonivorans Borodina et al. 2002,"accepted name","Bacteria",
Hyphomicrobium vulgare Stutzer and Hartleb 1898 (Approved Lists 1980),"accepted name","Bacteria",
Hyphomicrobium zavarzinii Hirsch 1989,"accepted name","Bacteria",
Hyphomonas adhaerens Weiner et al. 2000,"accepted name","Bacteria",
Hyphomonas hirschiana Weiner et al. 1985,"accepted name","Bacteria",
Hyphomonas jannaschiana Weiner et al. 1985,"accepted name","Bacteria",
Hyphomonas johnsonii Weiner et al. 2000,"accepted name","Bacteria",
Hyphomonas neptunium (Leifson 1964) Moore et al. 1984,"accepted name","Bacteria",
Hyphomonas oceanitis Weiner et al. 1985,"accepted name","Bacteria",
Hyphomonas polymorpha (ex Pongratz 1957) Moore et al. 1984,"accepted name","Bacteria",
Hyphomonas rosenbergii Weiner et al. 2000,"accepted name","Bacteria",
Ideonella dechloratans Malmqvist et al. 1994,"accepted name","Bacteria",
Idiomarina abyssalis Ivanova et al. 2000,"accepted name","Bacteria",
Idiomarina baltica Brettar et al. 2003,"accepted name","Bacteria",
Idiomarina fontislapidosi Martínez-Cánovas et al. 2004,"accepted name","Bacteria",
Idiomarina homiensis Kwon et al. 2006,"accepted name","Bacteria",
Idiomarina loihiensis Donachie et al. 2003,"accepted name","Bacteria",
Idiomarina ramblicola Martínez-Cánovas et al. 2004,"accepted name","Bacteria",
Idiomarina seosinensis Choi and Cho 2005,"accepted name","Bacteria",
Idiomarina zobellii Ivanova et al. 2000,"accepted name","Bacteria",
Inquilinus limosus Coenye et al. 2002,"accepted name","Bacteria",
Iodobacter fluviatilis corrig. (Moss et al. 1981) Logan 1989,"accepted name","Bacteria",
Isochromatium buderi (Trüper and Jannasch 1968) Imhoff et al. 1998,"accepted name","Bacteria",
Jahnia thaxteri ,"accepted name","Bacteria",
Jannaschia cystaugens Adachi et al. 2004,"accepted name","Bacteria",
Jannaschia helgolandensis Wagner-Döbler et al. 2003,"accepted name","Bacteria",
Jannaschia rubra Macián et al. 2005,"accepted name","Bacteria",
Jannaschia seosinensis Choi et al. 2006,"accepted name","Bacteria",
Janthinobacterium agaricidamnosum Lincoln et al. 1999,"accepted name","Bacteria",
Janthinobacterium lividum (Eisenberg 1891) De Ley et al. 1978 (Approved Lists 1980),"accepted name","Bacteria",
Kaistia adipata Im et al. 2005,"accepted name","Bacteria",
Kangiella aquimarina Yoon et al. 2004,"accepted name","Bacteria",
Kangiella koreensis Yoon et al. 2004,"accepted name","Bacteria",
Kerstersia gyiorum Coenye et al. 2003,"accepted name","Bacteria",
Ketogulonicigenium robustum corrig. Urbance et al. 2001,"accepted name","Bacteria",
Ketogulonicigenium vulgare corrig. Urbance et al. 2001,"accepted name","Bacteria",
Kingella denitrificans Snell and Lapage 1976 (Approved Lists 1980),"accepted name","Bacteria",
Kingella kingae (Henriksen and Bøvre 1968) Henriksen and Bøvre 1976 (Approved Lists 1980),"accepted name","Bacteria",
Kingella oralis corrig. Dewhirst et al. 1993,"accepted name","Bacteria",
Kingella potus Lawson et al. 2005,"accepted name","Bacteria",
Klebsiella granulomatis (Aragão and Vianna 1913) Carter et al. 1999,"accepted name","Bacteria",
Klebsiella mobilis Bascomb et al. 1971 (Approved Lists 1980),"accepted name","Bacteria",
Klebsiella oxytoca (Flügge 1886) Lautrop 1956 (Approved Lists 1980),"accepted name","Bacteria",
Klebsiella pneumoniae ,"accepted name","Bacteria",
Klebsiella pneumoniae subsp. ozaenae (Abel 1893) Ørskov 1984,"accepted name","Bacteria",
Klebsiella pneumoniae subsp. pneumoniae (Schroeter 1886) Trevisan 1887,"accepted name","Bacteria",
Klebsiella pneumoniae subsp. rhinoscleromatis (Trevisan 1887) Ørskov 1984,"accepted name","Bacteria",
Klebsiella singaporensis Li et al. 2004,"accepted name","Bacteria",
Klebsiella trevisanii Ferragut et al. 1983,"accepted name","Bacteria",
Klebsiella variicola Rosenblueth et al. 2004,"accepted name","Bacteria",
Kluyvera ascorbata Farmer et al. 1981,"accepted name","Bacteria",
Kluyvera cochleae Müller et al. 1996,"accepted name","Bacteria",
Kluyvera cryocrescens Farmer et al. 1981,"accepted name","Bacteria",
Kluyvera georgiana Müller et al. 1996,"accepted name","Bacteria",
Kluyvera intermedia (Izard et al. 1980) Pavan et al. 2005,"accepted name","Bacteria",
Kofleria flava ,"accepted name","Bacteria",
Kordiimonas gwangyangensis Kwon et al. 2005,"accepted name","Bacteria",
Koserella trabulsii Hickman-Brenner et al. 1985,"accepted name","Bacteria",
Kozakia baliensis Lisdiyanti et al. 2002,"accepted name","Bacteria",
Labrys methylaminiphilus Miller et al. 2005,"accepted name","Bacteria",
Labrys monachus corrig. Vasilyeva and Semenov 1985,"accepted name","Bacteria",
Lamprobacter modestohalophilus Gorlenko et al. 1988,"accepted name","Bacteria",
Lamprocystis purpurea (Eichler and Pfennig 1989) Imhoff 2001,"accepted name","Bacteria",
Lamprocystis roseopersicina (Kützing 1849) Schroeter 1886 (Approved Lists 1980),"accepted name","Bacteria",
Lampropedia hyalina (Ehrenberg 1832) Schroeter 1886 (Approved Lists 1980),"accepted name","Bacteria",
Laribacter hongkongensis Yuen et al. 2002,"accepted name","Bacteria",
Lautropia mirabilis Gerner-Smidt et al. 1995,"accepted name","Bacteria",
Lawsonia intracellularis McOrist et al. 1995,"accepted name","Bacteria",
Lebetimonas acidiphila Takai et al. 2005,"accepted name","Bacteria",
Leclercia adecarboxylata (Leclerc 1962) Tamura et al. 1987,"accepted name","Bacteria",
Legionella adelaidensis Benson et al. 1991,"accepted name","Bacteria",
Legionella anisa Gorman et al. 1985,"accepted name","Bacteria",
Legionella beliardensis Lo Presti et al. 2001,"accepted name","Bacteria",
Legionella birminghamensis Wilkinson et al. 1988,"accepted name","Bacteria",
Legionella bozemanae corrig. Brenner et al. 1980,"accepted name","Bacteria",
Legionella brunensis Wilkinson et al. 1989,"accepted name","Bacteria",
Legionella busanensis Park et al. 2003,"accepted name","Bacteria",
Legionella cherrii Brenner et al. 1985,"accepted name","Bacteria",
Legionella cincinnatiensis Thacker et al. 1989,"accepted name","Bacteria",
Legionella drancourtii La Scola et al. 2004,"accepted name","Bacteria",
Legionella drozanskii Adeleke et al. 2001,"accepted name","Bacteria",
Legionella dumoffii Brenner et al. 1980,"accepted name","Bacteria",
Legionella erythra Brenner et al. 1985,"accepted name","Bacteria",
Legionella fairfieldensis Thacker et al. 1991,"accepted name","Bacteria",
Legionella fallonii Adeleke et al. 2001,"accepted name","Bacteria",
Legionella feeleii Herwaldt et al. 1984,"accepted name","Bacteria",
Legionella geestiana Dennis et al. 1993,"accepted name","Bacteria",
Legionella gormanii Morris et al. 1980,"accepted name","Bacteria",
Legionella gratiana Bornstein et al. 1991,"accepted name","Bacteria",
Legionella gresilensis Lo Presti et al. 2001,"accepted name","Bacteria",
Legionella hackeliae Brenner et al. 1985,"accepted name","Bacteria",
Legionella israelensis Bercovier et al. 1986,"accepted name","Bacteria",
Legionella jamestowniensis Brenner et al. 1985,"accepted name","Bacteria",
Legionella jordanis Cherry et al. 1982,"accepted name","Bacteria",
Legionella lansingensis Thacker et al. 1994,"accepted name","Bacteria",
Legionella londiniensis Dennis et al. 1993,"accepted name","Bacteria",
Legionella longbeachae McKinney et al. 1982,"accepted name","Bacteria",
Legionella lytica (Drozanski 1991) Hookey et al. 1996,"accepted name","Bacteria",
Legionella maceachernii Brenner et al. 1985,"accepted name","Bacteria",
Legionella micdadei Hébert et al. 1980,"accepted name","Bacteria",
Legionella moravica Wilkinson et al. 1989,"accepted name","Bacteria",
Legionella nautarum Dennis et al. 1993,"accepted name","Bacteria",
Legionella oakridgensis Orrison et al. 1983,"accepted name","Bacteria",
Legionella parisiensis Brenner et al. 1985,"accepted name","Bacteria",
Legionella pittsburghensis Pasculle et al. 1980,"accepted name","Bacteria",
Legionella pneumophila ,"accepted name","Bacteria",
Legionella pneumophila subsp. fraseri Brenner et al. 1989,"accepted name","Bacteria",
Legionella pneumophila subsp. pascullei Brenner et al. 1989,"accepted name","Bacteria",
Legionella pneumophila subsp. pneumophila Brenner et al. 1979,"accepted name","Bacteria",
Legionella quateirensis Dennis et al. 1993,"accepted name","Bacteria",
Legionella quinlivanii Benson et al. 1990,"accepted name","Bacteria",
Legionella rowbothamii Adeleke et al. 2001,"accepted name","Bacteria",
Legionella rubrilucens Brenner et al. 1985,"accepted name","Bacteria",
Legionella sainthelensi Campbell et al. 1984,"accepted name","Bacteria",
Legionella santicrucis Brenner et al. 1985,"accepted name","Bacteria",
Legionella shakespearei Verma et al. 1992,"accepted name","Bacteria",
Legionella spiritensis Brenner et al. 1985,"accepted name","Bacteria",
Legionella steigerwaltii Brenner et al. 1985,"accepted name","Bacteria",
Legionella taurinensis Lo Presti et al. 1999,"accepted name","Bacteria",
Legionella tucsonensis Thacker et al. 1990,"accepted name","Bacteria",
Legionella wadsworthii Edelstein et al. 1983,"accepted name","Bacteria",
Legionella waltersii Benson et al. 1996,"accepted name","Bacteria",
Legionella worsleiensis Dennis et al. 1993,"accepted name","Bacteria",
Leisingera methylohalidivorans Schäfer et al. 2002,"accepted name","Bacteria",
Leminorella grimontii Hickman-Brenner et al. 1985,"accepted name","Bacteria",
Leminorella richardii Hickman-Brenner et al. 1985,"accepted name","Bacteria",
Leptothrix cholodnii Mulder and van Veen 1963 (Approved Lists 1980),"accepted name","Bacteria",
Leptothrix discophora (ex Schwers 1912) Spring et al. 1997,"accepted name","Bacteria",
Leptothrix lopholea Dorff 1934 (Approved Lists 1980),"accepted name","Bacteria",
Leptothrix mobilis Spring et al. 1997,"accepted name","Bacteria",
Leptothrix ochracea (Roth 1797) Kützing 1843 (Approved Lists 1980),"accepted name","Bacteria",
Leucothrix mucor Oersted 1844 (Approved Lists 1980),"accepted name","Bacteria",
Levinea malonatica Young et al. 1971 (Approved Lists 1980),"accepted name","Bacteria",
Liberibacter africanus ,"accepted name","Bacteria",
Liberibacter africanus subsp. africanus,"accepted name","Bacteria",
Liberibacter africanus subsp. capensis,"accepted name","Bacteria",
Liberibacter asiaticus ,"accepted name","Bacteria",
Limnobacter thiooxidans Spring et al. 2001,"accepted name","Bacteria",
Listonella anguillarum corrig. (Bergeman 1909) MacDonell and Colwell 1986,"accepted name","Bacteria",
Listonella pelagia (Baumann et al. 1971) MacDonell and Colwell 1986,"accepted name","Bacteria",
Loktanella agnita Ivanova et al. 2005,"accepted name","Bacteria",
Loktanella fryxellensis Van Trappen et al. 2004,"accepted name","Bacteria",
Loktanella hongkongensis Lau et al. 2004,"accepted name","Bacteria",
Loktanella koreensis Weon et al. 2006,"accepted name","Bacteria",
Loktanella rosea Ivanova et al. 2005,"accepted name","Bacteria",
Loktanella salsilacus Van Trappen et al. 2004,"accepted name","Bacteria",
Loktanella vestfoldensis Van Trappen et al. 2004,"accepted name","Bacteria",
Lonepinella koalarum Osawa et al. 1996,"accepted name","Bacteria",
Luteibacter rhizovicinus Johansen et al. 2005,"accepted name","Bacteria",
Luteimonas mephitis Finkmann et al. 2000,"accepted name","Bacteria",
Lysobacter antibioticus Christensen and Cook 1978 (Approved Lists 1980),"accepted name","Bacteria",
Lysobacter brunescens Christensen and Cook 1978 (Approved Lists 1980),"accepted name","Bacteria",
Lysobacter concretionis Bae et al. 2005,"accepted name","Bacteria",
Lysobacter daejeonensis Weon et al. 2006,"accepted name","Bacteria",
Lysobacter enzymogenes ,"accepted name","Bacteria",
Lysobacter enzymogenes subsp. cookii,"accepted name","Bacteria",
Lysobacter enzymogenes subsp. enzymogenes,"accepted name","Bacteria",
Lysobacter gummosus Christensen and Cook 1978 (Approved Lists 1980),"accepted name","Bacteria",
Lysobacter koreensis Lee et al. 2006,"accepted name","Bacteria",
Lysobacter yangpyeongensis Weon et al. 2006,"accepted name","Bacteria",
Lyticum flagellatum (ex Preer et al. 1974) Preer and Preer 1982,"accepted name","Bacteria",
Lyticum sinuosum (ex Preer et al. 1974) Preer and Preer 1982,"accepted name","Bacteria",
Macromonas bipunctata (ex Gicklhorn 1920) Dubinina and Grabovich 1989,"accepted name","Bacteria",
Macromonas mobilis (Lauterborn 1915) Utermöhl and Koppe 1924 (Approved Lists 1980),"accepted name","Bacteria",
Magnetospirillum gryphiswaldense Schleifer et al. 1992,"accepted name","Bacteria",
Magnetospirillum magnetotacticum (Maratea and Blakemore 1981) Schleifer et al. 1992,"accepted name","Bacteria",
Malikia granosa Spring et al. 2005,"accepted name","Bacteria",
Malikia spinosa (Leifson 1962) Spring et al. 2005,"accepted name","Bacteria",
Malonomonas rubra Dehning and Schink 1990,"accepted name","Bacteria",
Mannheimia glucosida Angen et al. 1999,"accepted name","Bacteria",
Mannheimia granulomatis (Ribeiro et al. 1990) Angen et al. 1999,"accepted name","Bacteria",
Mannheimia haemolytica (Newsom and Cross 1932) Angen et al. 1999,"accepted name","Bacteria",
Mannheimia ruminalis Angen et al. 1999,"accepted name","Bacteria",
Mannheimia varigena Angen et al. 1999,"accepted name","Bacteria",
Maricaulis maris (Poindexter 1964) Abraham et al. 1999,"accepted name","Bacteria",
Maricaulis parjimensis Abraham et al. 2002,"accepted name","Bacteria",
Maricaulis salignorans Abraham et al. 2002,"accepted name","Bacteria",
Maricaulis virginensis Abraham et al. 2002,"accepted name","Bacteria",
Maricaulis washingtonensis Abraham et al. 2002,"accepted name","Bacteria",
Marichromatium gracile (Strzeszewski 1913) Imhoff et al. 1998,"accepted name","Bacteria",
Marichromatium indicum Arunasri et al. 2005,"accepted name","Bacteria",
Marichromatium purpuratum (Imhoff and Trüper 1980) Imhoff et al. 1998,"accepted name","Bacteria",
Marinimicrobium agarilyticum Lim et al. 2006,"accepted name","Bacteria",
Marinimicrobium koreense Lim et al. 2006,"accepted name","Bacteria",
Marinobacter algicola Green et al. 2006,"accepted name","Bacteria",
Marinobacter aquaeolei Nguyen et al. 1999,"accepted name","Bacteria",
Marinobacter bryozoorum Romanenko et al. 2005,"accepted name","Bacteria",
Marinobacter daepoensis Yoon et al. 2004,"accepted name","Bacteria",
Marinobacter excellens Gorshkova et al. 2003,"accepted name","Bacteria",
Marinobacter flavimaris Yoon et al. 2004,"accepted name","Bacteria",
Marinobacter hydrocarbonoclasticus Gauthier et al. 1992,"accepted name","Bacteria",
Marinobacter lipolyticus Martín et al. 2003,"accepted name","Bacteria",
Marinobacter litoralis Yoon et al. 2003,"accepted name","Bacteria",
Marinobacter lutaoensis Shieh et al. 2003,"accepted name","Bacteria",
Marinobacter maritimus Shivaji et al. 2005,"accepted name","Bacteria",
Marinobacter sediminum Romanenko et al. 2005,"accepted name","Bacteria",
Marinobacterium georgiense González et al. 1997,"accepted name","Bacteria",
Marinobacterium jannaschii (Bowditch et al. 1984) Satomi et al. 2002,"accepted name","Bacteria",
Marinobacterium stanieri (Baumann et al. 1983) Satomi et al. 2002,"accepted name","Bacteria",
Marinomonas aquimarina corrig. Macián et al. 2005,"accepted name","Bacteria",
Marinomonas dokdonensis Yoon et al. 2005,"accepted name","Bacteria",
Marinomonas mediterranea Solano and Sanchez-Amat 1999,"accepted name","Bacteria",
Marinomonas polaris Gupta et al. 2006,"accepted name","Bacteria",
Marinomonas pontica Ivanova et al. 2005,"accepted name","Bacteria",
Marinomonas primoryensis Romanenko et al. 2003 sp. nov.,"accepted name","Bacteria",
Marinomonas ushuaiensis Prabagaran et al. 2005,"accepted name","Bacteria",
Marinospirillum alkaliphilum Zhang et al. 2002,"accepted name","Bacteria",
Marinospirillum insulare Satomi et al. 2004,"accepted name","Bacteria",
Marinospirillum megaterium Satomi et al. 1998,"accepted name","Bacteria",
Marinospirillum minutulum (Watanabe 1959) Satomi et al. 1998,"accepted name","Bacteria",
Marinovum algicola (Lafay et al. 1995) Martens et al. 2006,"accepted name","Bacteria",
Martelella mediterranea Rivas et al. 2005,"accepted name","Bacteria",
Massilia albidiflava Zhang et al. 2006,"accepted name","Bacteria",
Massilia dura Zhang et al. 2006,"accepted name","Bacteria",
Massilia lutea Zhang et al. 2006,"accepted name","Bacteria",
Massilia plicata Zhang et al. 2006,"accepted name","Bacteria",
Massilia timonae La Scola et al. 2000,"accepted name","Bacteria",
Meganema perideroedes Thomsen et al. 2006,"accepted name","Bacteria",
Melittangium alboraceum (Peterson 1959) McCurdy 1971 (Approved Lists 1980),"accepted name","Bacteria",
Melittangium boletus Jahn 1924 (Approved Lists 1980),"accepted name","Bacteria",
Melittangium lichenicola (Thaxter 1892) McCurdy 1971 (Approved Lists 1980),"accepted name","Bacteria",
Mesophilobacter marinus Nishimura et al. 1989,"accepted name","Bacteria",
Mesorhizobium amorphae Wang et al. 1999,"accepted name","Bacteria",
Mesorhizobium chacoense Velázquez et al. 2001,"accepted name","Bacteria",
Mesorhizobium ciceri (Nour et al. 1994) Jarvis et al. 1997,"accepted name","Bacteria",
Mesorhizobium huakuii (Chen et al. 1991) Jarvis et al. 1997,"accepted name","Bacteria",
Mesorhizobium loti (Jarvis et al. 1982) Jarvis et al. 1997,"accepted name","Bacteria",
Mesorhizobium mediterraneum (Nour et al. 1995) Jarvis et al. 1997,"accepted name","Bacteria",
Mesorhizobium plurifarium de Lajudie et al. 1998,"accepted name","Bacteria",
Mesorhizobium septentrionale Gao et al. 2004,"accepted name","Bacteria",
Mesorhizobium temperatum Gao et al. 2004,"accepted name","Bacteria",
Mesorhizobium thiogangeticum Ghosh and Roy 2006,"accepted name","Bacteria",
Mesorhizobium tianshanense (Chen et al. 1995) Jarvis et al. 1997,"accepted name","Bacteria",
Methylarcula marina Doronina et al. 2000,"accepted name","Bacteria",
Methylarcula terricola Doronina et al. 2000,"accepted name","Bacteria",
Methylibium petroleiphilum Nakatsu et al. 2006,"accepted name","Bacteria",
Methylobacillus flagellatus Govorukhina et al. 1998,"accepted name","Bacteria",
Methylobacillus glycogenes Yordy and Weaver 1977 (Approved Lists 1980),"accepted name","Bacteria",
Methylobacillus pratensis Doronina et al. 2004,"accepted name","Bacteria",
Methylobacter luteus (Romanovskaya et al. 1981) Bowman et al. 1993,"accepted name","Bacteria",
Methylobacter marinus Bowman et al. 1993,"accepted name","Bacteria",
Methylobacter psychrophilus Omel'chenko et al. 2000,"accepted name","Bacteria",
Methylobacter tundripaludum Wartiainen et al. 2006,"accepted name","Bacteria",
Methylobacter whittenburyi (Romanovskaya et al. 1981) Bowman et al. 1993,"accepted name","Bacteria",
Methylobacterium adhaesivum Gallego et al. 2006,"accepted name","Bacteria",
Methylobacterium aminovorans Urakami et al. 1993,"accepted name","Bacteria",
Methylobacterium aquaticum Gallego et al. 2005,"accepted name","Bacteria",
Methylobacterium chloromethanicum McDonald et al. 2001,"accepted name","Bacteria",
Methylobacterium dichloromethanicum Doronina et al. 2000,"accepted name","Bacteria",
Methylobacterium extorquens (Urakami and Komagata 1984) Bousfield and Green 1985,"accepted name","Bacteria",
Methylobacterium fujisawaense Green et al. 1988,"accepted name","Bacteria",
Methylobacterium hispanicum Gallego et al. 2005,"accepted name","Bacteria",
Methylobacterium isbiliense Gallego et al. 2005,"accepted name","Bacteria",
Methylobacterium lusitanum Doronina et al. 2002,"accepted name","Bacteria",
Methylobacterium mesophilicum (Austin and Goodfellow 1979) Green and Bousfield 1983,"accepted name","Bacteria",
Methylobacterium nodulans Jourand et al. 2004,"accepted name","Bacteria",
Methylobacterium organophilum Patt et al. 1976 (Approved Lists 1980),"accepted name","Bacteria",
Methylobacterium podarium Anesti et al. 2006,"accepted name","Bacteria",
Methylobacterium populi Van Aken et al. 2004,"accepted name","Bacteria",
Methylobacterium radiotolerans corrig. (Ito and Iizuka 1971) Green and Bousfield 1983,"accepted name","Bacteria",
Methylobacterium rhodesianum Green et al. 1988,"accepted name","Bacteria",
Methylobacterium rhodinum corrig. (Heumann 1962) Green and Bousfield 1983,"accepted name","Bacteria",
Methylobacterium suomiense Doronina et al. 2002,"accepted name","Bacteria",
Methylobacterium thiocyanatum Wood et al. 1999,"accepted name","Bacteria",
Methylobacterium variabile Gallego et al. 2005,"accepted name","Bacteria",
Methylobacterium zatmanii Green et al. 1988,"accepted name","Bacteria",
Methylocaldum gracile (ex Romanovskaya et al. 1978) Bodrossy et al. 1998,"accepted name","Bacteria",
Methylocaldum szegediense Bodrossy et al. 1998,"accepted name","Bacteria",
Methylocaldum tepidum Bodrossy et al. 1998,"accepted name","Bacteria",
Methylocapsa acidiphila Dedysh et al. 2002,"accepted name","Bacteria",
Methylocella palustris Dedysh et al. 2000,"accepted name","Bacteria",
Methylocella silvestris Dunfield et al. 2003,"accepted name","Bacteria",
Methylocella tundrae Dedysh et al. 2004,"accepted name","Bacteria",
Methylococcus bovis Romanovskaya et al. 1981,"accepted name","Bacteria",
Methylococcus capsulatus Foster and Davis 1966 (Approved Lists 1980),"accepted name","Bacteria",
Methylococcus chroococcus Romanovskaya et al. 1981,"accepted name","Bacteria",
Methylococcus mobilis Hazeu et al. 1980,"accepted name","Bacteria",
Methylococcus thermophilus Malashenko et al. 1975 (Approved Lists 1980),"accepted name","Bacteria",
Methylococcus vinelandii Romanovskaya et al. 1981,"accepted name","Bacteria",
Methylocystis echinoides (ex Gal'chenko et al. 1977) Bowman et al. 1993,"accepted name","Bacteria",
Methylocystis parvus (ex Whittenbury et al. 1970) Bowman et al. 1993,"accepted name","Bacteria",
Methylocystis rosea Wartiainen et al. 2006,"accepted name","Bacteria",
Methylohalobius crimeensis Heyer et al. 2005,"accepted name","Bacteria",
Methylomicrobium agile (Bowman et al. 1993) Bowman et al. 1995,"accepted name","Bacteria",
Methylomicrobium album (Bowman et al. 1993) Bowman et al. 1995,"accepted name","Bacteria",
Methylomicrobium buryatense Kaluzhnaya et al. 2001,"accepted name","Bacteria",
Methylomicrobium pelagicum (Sieburth et al. 1988) Bowman et al. 1995,"accepted name","Bacteria",
Methylomonas aurantiaca Bowman et al. 1990,"accepted name","Bacteria",
Methylomonas fodinarum Bowman et al. 1990,"accepted name","Bacteria",
Methylomonas methanica (ex Söhngen 1906) Whittenbury and Krieg 1984,"accepted name","Bacteria",
Methylomonas scandinavica Kalyuzhnaya et al. 2000,"accepted name","Bacteria",
Methylophaga alcalica Doronina et al. 2003,"accepted name","Bacteria",
Methylophaga marina Janvier et al. 1985,"accepted name","Bacteria",
Methylophaga sulfidovorans de Zwart et al. 1998,"accepted name","Bacteria",
Methylophaga thalassica Janvier et al. 1985,"accepted name","Bacteria",
Methylophilus leisingeri corrig. Doronina and Trotsenko 2001,"accepted name","Bacteria",
Methylophilus methylotrophus Jenkins et al. 1987,"accepted name","Bacteria",
Methylopila capsulata Doronina et al. 1998,"accepted name","Bacteria",
Methylopila helvetica Doronina et al. 2000,"accepted name","Bacteria",
Methylorhabdus multivorans Doronina et al. 1996,"accepted name","Bacteria",
Methylosarcina fibrata Wise et al. 2001,"accepted name","Bacteria",
Methylosarcina lacus Kalyuzhnaya et al. 2005,"accepted name","Bacteria",
Methylosarcina quisquiliarum Wise et al. 2001,"accepted name","Bacteria",
Methylosinus sporium (ex Whittenbury et al. 1970) Bowman et al. 1993,"accepted name","Bacteria",
Methylosinus trichosporium (ex Whittenbury et al. 1970) Bowman et al. 1993,"accepted name","Bacteria",
Methylosphaera hansonii Bowman et al. 1998,"accepted name","Bacteria",
Methylothermus thermalis Tsubota et al. 2005,"accepted name","Bacteria",
Methylovorus glucosotrophus Govorukhina and Trotsenko 1991,"accepted name","Bacteria",
Methylovorus mays Doronina et al. 2001,"accepted name","Bacteria",
Micavibrio admirandus Lambina et al. 1989,"accepted name","Bacteria",
Microbulbifer elongatus (Humm 1946) Yoon et al. 2003,"accepted name","Bacteria",
Microbulbifer hydrolyticus González et al. 1997,"accepted name","Bacteria",
Microbulbifer maritimus Yoon et al. 2004,"accepted name","Bacteria",
Microbulbifer salipaludis Yoon et al. 2003,"accepted name","Bacteria",
Microvirga subterranea Kanso and Patel 2003,"accepted name","Bacteria",
Microvirgula aerodenitrificans Patureau et al. 1998,"accepted name","Bacteria",
Mitsuaria chitosanitabida Amakata et al. 2005,"accepted name","Bacteria",
Moellerella wisconsensis Hickman-Brenner et al. 1984,"accepted name","Bacteria",
Moraxella boevrei Kodjo et al. 1997,"accepted name","Bacteria",
Moraxella canis Jannes et al. 1993,"accepted name","Bacteria",
Moraxella caprae Kodjo et al. 1995,"accepted name","Bacteria",
Moraxella cuniculi (Berger 1962) Bøvre and Hagen 1984,"accepted name","Bacteria",
Moraxella equi Hughes and Pugh 1970 (Approved Lists 1980),"accepted name","Bacteria",
Moraxella lincolnii Vandamme et al. 1993,"accepted name","Bacteria",
Moraxella oblonga Xie and Yokota 2005,"accepted name","Bacteria",
Moraxella saccharolytica Flamm 1956 (Approved Lists 1980),"accepted name","Bacteria",
Morganella morganii ,"accepted name","Bacteria",
Morganella morganii subsp. morganii (Winslow et al. 1919) Fulton 1943,"accepted name","Bacteria",
Morganella morganii subsp. sibonii Jensen et al. 1992,"accepted name","Bacteria",
Moritella abyssi Xu et al. 2003,"accepted name","Bacteria",
Moritella japonica Nogi et al. 1999,"accepted name","Bacteria",
Moritella marina (Baumann et al. 1984) Urakawa et al. 1999,"accepted name","Bacteria",
Moritella profunda Xu et al. 2003,"accepted name","Bacteria",
Moritella viscosa (Lunder et al. 2000) Benediktsdóttir et al. 2000,"accepted name","Bacteria",
Moritella yayanosii Nogi and Kato 1999,"accepted name","Bacteria",
Morococcus cerebrosus Long et al. 1981,"accepted name","Bacteria",
Muricoccus roseus Kämpfer et al. 2003,"accepted name","Bacteria",
Mycoplana bullata Gray and Thornton 1928 (Approved Lists 1980),"accepted name","Bacteria",
Mycoplana dimorpha Gray and Thornton 1928 (Approved Lists 1980),"accepted name","Bacteria",
Mycoplana ramosa Urakami et al. 1990,"accepted name","Bacteria",
Myxococcus flavescens Yamanaka et al. 1990,"accepted name","Bacteria",
Myxococcus fulvus (Cohn 1875) Jahn 1911 (Approved Lists 1980),"accepted name","Bacteria",
Myxococcus macrosporus (Krzemieniewska and Krzemieniewski 1926) Zahler and McCurdy 1974 (Approved Lists 1980),"accepted name","Bacteria",
Myxococcus stipitatus Thaxter 1897 (Approved Lists 1980),"accepted name","Bacteria",
Myxococcus virescens Thaxter 1892 (Approved Lists 1980),"accepted name","Bacteria",
Myxococcus xanthus Beebe 1941 (Approved Lists 1980),"accepted name","Bacteria",
Nannocystis excedens ,"accepted name","Bacteria",
Nannocystis excedens subsp. aggregans,"accepted name","Bacteria",
Nannocystis excedens subsp. cinnabarina,"accepted name","Bacteria",
Nannocystis excedens subsp. excedans,"accepted name","Bacteria",
Nannocystis excedens subsp. glomerata,"accepted name","Bacteria",
Nannocystis excedens subsp. pulla,"accepted name","Bacteria",
Nannocystis pusilla ,"accepted name","Bacteria",
Nautilia lithotrophica Miroshnichenko et al. 2002,"accepted name","Bacteria",
Naxibacter alkalitolerans Xu et al. 2005,"accepted name","Bacteria",
Neisseria animalis Berger 1960 (Approved Lists 1980),"accepted name","Bacteria",
Neisseria animaloris Vandamme et al. 2006,"accepted name","Bacteria",
Neisseria bacilliformis Han et al. 2006,"accepted name","Bacteria",
Neisseria canis Berger 1962 (Approved Lists 1980),"accepted name","Bacteria",
Neisseria cinerea (von Lingelsheim 1906) Murray 1939 (Approved Lists 1980),"accepted name","Bacteria",
Neisseria dentiae Sneath and Barrett 1997,"accepted name","Bacteria",
Neisseria elongata ,"accepted name","Bacteria",
Neisseria elongata subsp. elongata Bøvre and Holten 1970 (Approved Lists 1980),"accepted name","Bacteria",
Neisseria elongata subsp. glycolytica Henriksen and Holten 1976 (Approved Lists 1980),"accepted name","Bacteria",
Neisseria elongata subsp. nitroreducens Grant et al. 1991,"accepted name","Bacteria",
Neisseria flava Bergey et al. 1923 (Approved Lists 1980),"accepted name","Bacteria",
Neisseria flavescens Branham 1930 (Approved Lists 1980),"accepted name","Bacteria",
Neisseria gonorrhoeae (Zopf 1885) Trevisan 1885 (Approved Lists 1980),"accepted name","Bacteria",
Neisseria iguanae Barrett et al. 1994,"accepted name","Bacteria",
Neisseria lactamica Hollis et al. 1969 (Approved Lists 1980),"accepted name","Bacteria",
Neisseria macacae Vedros et al. 1983,"accepted name","Bacteria",
Neisseria meningitidis (Albrecht and Ghon 1901) Murray 1929 (Approved Lists 1980),"accepted name","Bacteria",
Neisseria mucosa Véron et al. 1959 (Approved Lists 1980),"accepted name","Bacteria",
Neisseria perflava Bergey et al. 1923 (Approved Lists 1980),"accepted name","Bacteria",
Neisseria polysaccharea Riou and Guibourdenche 1987,"accepted name","Bacteria",
Neisseria sicca (von Lingelsheim 1908) Bergey et al. 1923 (Approved Lists 1980),"accepted name","Bacteria",
Neisseria subflava (Flügge 1886) Trevisan 1889 (Approved Lists 1980),"accepted name","Bacteria",
Neisseria weaveri Holmes et al. 1993,"accepted name","Bacteria",
Neisseria zoodegmatis Vandamme et al. 2006,"accepted name","Bacteria",
Neoehrlichia mikurensis Kawahara et al. 2004,"accepted name","Bacteria",
Neorickettsia helminthoeca Philip et al. 1953 (Approved Lists 1980),"accepted name","Bacteria",
Neorickettsia risticii (Holland et al. 1985) Dumler et al. 2001,"accepted name","Bacteria",
Neorickettsia sennetsu (Misao and Kobayashi 1956) Dumler et al. 2001,"accepted name","Bacteria",
Neosaia chiangmaiensis ,"accepted name","Bacteria",
Neptunomonas naphthovorans Hedlund et al. 1999,"accepted name","Bacteria",
Nereida ignava Pujalte et al. 2005,"accepted name","Bacteria",
Nesiotobacter exalbescens Donachie et al. 2006,"accepted name","Bacteria",
Nevskia ramosa Famintzin 1892 (Approved Lists 1980),"accepted name","Bacteria",
Nicoletella semolina Kuhnert et al. 2005,"accepted name","Bacteria",
Nitratifractor salsuginis Nakagawa et al. 2005,"accepted name","Bacteria",
Nitratireductor aquibiodomus Labbé et al. 2004,"accepted name","Bacteria",
Nitratiruptor tergarcus Nakagawa et al. 2005,"accepted name","Bacteria",
Nitrincola lacisaponensis Dimitriu et al. 2005,"accepted name","Bacteria",
Nitrobacter alkalicus Sorokin et al. 1999,"accepted name","Bacteria",
Nitrobacter hamburgensis Bock et al. 2001,"accepted name","Bacteria",
Nitrobacter vulgaris Bock et al. 2001,"accepted name","Bacteria",
Nitrobacter winogradskyi Winslow et al. 1917 (Approved Lists 1980),"accepted name","Bacteria",
Nitrococcus mobilis Watson and Waterbury 1971 (Approved Lists 1980),"accepted name","Bacteria",
Nitrosococcus nitrosus (Migula 1900) Buchanan 1925 (Approved Lists 1980),"accepted name","Bacteria",
Nitrosococcus oceani corrig. (Watson 1965) Watson 1971 (Approved Lists 1980),"accepted name","Bacteria",
Nitrosomonas aestuarii Koops et al. 2001,"accepted name","Bacteria",
Nitrosomonas communis Koops et al. 2001,"accepted name","Bacteria",
Nitrosomonas europaea Winogradsky 1892 (Approved Lists 1980),"accepted name","Bacteria",
Nitrosomonas eutropha Koops et al. 2001,"accepted name","Bacteria",
Nitrosomonas halophila Koops et al. 2001,"accepted name","Bacteria",
Nitrosomonas marina Koops et al. 2001,"accepted name","Bacteria",
Nitrosomonas mobilis ,"accepted name","Bacteria",
Nitrosomonas nitrosa Koops et al. 2001,"accepted name","Bacteria",
Nitrosomonas oligotropha Koops et al. 2001,"accepted name","Bacteria",
Nitrosomonas ureae Koops et al. 2001,"accepted name","Bacteria",
Nitrosospira briensis Winogradsky and Winogradsky 1933 (Approved Lists 1980),"accepted name","Bacteria",
Nitrosospira multiformis (Watson et al. 1971) Head et al. 1995,"accepted name","Bacteria",
Nitrosospira tenuis (ex Harms et al. 1976) Head et al. 1995,"accepted name","Bacteria",
Nitrospina gracilis Watson and Waterbury 1971 (Approved Lists 1980),"accepted name","Bacteria",
Novosphingobium aromaticivorans corrig. (Balkwill et al. 1997) Takeuchi et al. 2001,"accepted name","Bacteria",
Novosphingobium capsulatum (Leifson 1962) Takeuchi et al. 2001,"accepted name","Bacteria",
Novosphingobium hassiacum Kämpfer et al. 2002,"accepted name","Bacteria",
Novosphingobium lentum Tiirola et al. 2005,"accepted name","Bacteria",
Novosphingobium pentaromativorans Sohn et al. 2004,"accepted name","Bacteria",
Novosphingobium rosa corrig. (Takeuchi et al. 1995) Takeuchi et al. 2001,"accepted name","Bacteria",
Novosphingobium stygium corrig. (Balkwill et al. 1997) Takeuchi et al. 2001,"accepted name","Bacteria",
Novosphingobium subarcticum (Nohynek et al. 1996) Takeuchi et al. 2001,"accepted name","Bacteria",
Novosphingobium subterraneum corrig. (Balkwill et al. 1997) Takeuchi et al. 2001,"accepted name","Bacteria",
Novosphingobium taihuense Liu et al. 2005,"accepted name","Bacteria",
Novosphingobium tardaugens Fujii et al. 2003,"accepted name","Bacteria",
Obesumbacterium proteus (Shimwell and Grimes 1936) Shimwell 1963 (Approved Lists 1980),"accepted name","Bacteria",
Oceanibulbus indolifex Wagner-Döbler et al. 2004,"accepted name","Bacteria",
Oceanicaulis alexandrii Strömpl et al. 2003,"accepted name","Bacteria",
Oceanicola batsensis Cho and Giovannoni 2004,"accepted name","Bacteria",
Oceanicola granulosus Cho and Giovannoni 2004,"accepted name","Bacteria",
Oceanimonas baumannii corrig. Brown et al. 2001,"accepted name","Bacteria",
Oceanimonas doudoroffii corrig. (Baumann et al. 1972) Brown et al. 2001,"accepted name","Bacteria",
Oceanimonas smirnovii Ivanova et al. 2005,"accepted name","Bacteria",
Oceanisphaera donghaensis Park et al. 2006,"accepted name","Bacteria",
Oceanisphaera litoralis Romanenko et al. 2003,"accepted name","Bacteria",
Oceanobacter kriegii (Bowditch et al. 1984) Satomi et al. 2002,"accepted name","Bacteria",
Oceanospirillum beijerinckii ,"accepted name","Bacteria",
Oceanospirillum beijerinckii subsp. beijerinckii (Williams and Rittenberg 1957) Hylemon et al. 1973,"accepted name","Bacteria",
Oceanospirillum beijerinckii subsp. pelagicum (Terasaki 1973) Pot et al. 1989,"accepted name","Bacteria",
Oceanospirillum commune (Baumann et al. 1972) Bowditch et al. 1984,"accepted name","Bacteria",
Oceanospirillum linum (Williams and Rittenberg 1957) Hylemon et al. 1973 (Approved Lists 1980),"accepted name","Bacteria",
Oceanospirillum maris ,"accepted name","Bacteria",
Oceanospirillum maris subsp. hiroshimense (Terasaki 1973) Pot et al. 1989,"accepted name","Bacteria",
Oceanospirillum maris subsp. maris Hylemon et al. 1973,"accepted name","Bacteria",
Oceanospirillum maris subsp. williamsae Linn and Krieg 1984,"accepted name","Bacteria",
Oceanospirillum multiglobuliferum (Terasaki 1973) Terasaki 1979 (Approved Lists 1980),"accepted name","Bacteria",
Oceanospirillum vagum (Baumann et al. 1972) Bowditch et al. 1984,"accepted name","Bacteria",
Ochrobactrum anthropi Holmes et al. 1988,"accepted name","Bacteria",
Ochrobactrum gallinifaecis Kämpfer et al. 2003,"accepted name","Bacteria",
Ochrobactrum grignonense Lebuhn et al. 2000,"accepted name","Bacteria",
Ochrobactrum intermedium Velasco et al. 1998,"accepted name","Bacteria",
Ochrobactrum lupini Trujillo et al. 2006,"accepted name","Bacteria",
Ochrobactrum oryzae Tripathi et al. 2006,"accepted name","Bacteria",
Ochrobactrum tritici Lebuhn et al. 2000,"accepted name","Bacteria",
Octadecabacter antarcticus Gosink et al. 1998,"accepted name","Bacteria",
Octadecabacter arcticus Gosink et al. 1998,"accepted name","Bacteria",
Odyssella thessalonicensis Birtles et al. 2000.,"accepted name","Bacteria",
Oleiphilus messinensis Golyshin et al. 2002,"accepted name","Bacteria",
Oleispira antarctica Yakimov et al. 2003,"accepted name","Bacteria",
Oligella ureolytica Rossau et al. 1987,"accepted name","Bacteria",
Oligella urethralis (Lautrop et al. 1970) Rossau et al. 1987,"accepted name","Bacteria",
Oligotropha carboxidovorans (ex Meyer and Schlegel 1978) Meyer et al. 1994,"accepted name","Bacteria",
Orientia tsutsugamushi (Hayashi 1920) Tamura et al. 1995,"accepted name","Bacteria",
Ottowia thiooxydans Spring et al. 2004,"accepted name","Bacteria",
Oxalicibacterium flavum Tamer et al. 2003,"accepted name","Bacteria",
Oxalobacter formigenes Allison et al. 1985,"accepted name","Bacteria",
Oxalobacter vibrioformis Dehning and Schink 1990,"accepted name","Bacteria",
Palleronia marisminoris Martínez-Checa et al. 2005,"accepted name","Bacteria",
Pandoraea apista Coenye et al. 2000,"accepted name","Bacteria",
Pandoraea norimbergensis (Wittke et al. 1998) Coenye et al. 2000,"accepted name","Bacteria",
Pandoraea pnomenusa Coenye et al. 2000,"accepted name","Bacteria",
Pandoraea pulmonicola Coenye et al. 2000,"accepted name","Bacteria",
Pandoraea sputorum Coenye et al. 2000,"accepted name","Bacteria",
Pannonibacter phragmitetus Borsodi et al. 2003,"accepted name","Bacteria",
Pantoea agglomerans (Ewing and Fife 1972) Gavini et al. 1989,"accepted name","Bacteria",
Pantoea ananatis corrig. (Serrano 1928) Mergaert et al. 1993,"accepted name","Bacteria",
Pantoea citrea Kageyama et al. 1992,"accepted name","Bacteria",
Pantoea dispersa Gavini et al. 1989,"accepted name","Bacteria",
Pantoea punctata Kageyama et al. 1992,"accepted name","Bacteria",
Pantoea stewartii ,"accepted name","Bacteria",
Pantoea stewartii subsp. indologenes Mergaert et al. 1993,"accepted name","Bacteria",
Pantoea stewartii subsp. stewartii (Smith 1898) Mergaert et al. 1993,"accepted name","Bacteria",
Pantoea terrea Kageyama et al. 1992,"accepted name","Bacteria",
Paracoccus alcaliphilus Urakami et al. 1989,"accepted name","Bacteria",
Paracoccus alkenifer Lipski et al. 1998,"accepted name","Bacteria",
Paracoccus aminophilus Urakami et al. 1990,"accepted name","Bacteria",
Paracoccus aminovorans Urakami et al. 1990,"accepted name","Bacteria",
Paracoccus carotinifaciens Tsubokura et al. 1999,"accepted name","Bacteria",
Paracoccus denitrificans (Beijerinck and Minkman 1910) Davis 1969 (Approved Lists 1980),"accepted name","Bacteria",
Paracoccus haeundaensis Lee et al. 2004,"accepted name","Bacteria",
Paracoccus kocurii Ohara et al. 1990,"accepted name","Bacteria",
Paracoccus kondratievae Doronina and Trotsenko 2001,"accepted name","Bacteria",
Paracoccus koreensis La et al. 2005,"accepted name","Bacteria",
Paracoccus marcusii Harker et al. 1998,"accepted name","Bacteria",
Paracoccus methylutens Doronina et al. 1998,"accepted name","Bacteria",
Paracoccus pantotrophus (Robertson and Kuenen 1984) Rainey et al. 1999,"accepted name","Bacteria",
Paracoccus seriniphilus Pukall et al. 2003,"accepted name","Bacteria",
Paracoccus solventivorans Siller et al. 1996,"accepted name","Bacteria",
Paracoccus thiocyanatus Katayama et al. 1996,"accepted name","Bacteria",
Paracoccus versutus (Harrison 1983) Katayama et al. 1996,"accepted name","Bacteria",
Paracoccus yeei corrig. Daneshvar et al. 2003,"accepted name","Bacteria",
Paracoccus zeaxanthinifaciens Berry et al. 2003,"accepted name","Bacteria",
Paracraurococcus ruber Saitoh et al. 1998,"accepted name","Bacteria",
Parvibaculum lavamentivorans Schleheck et al. 2004,"accepted name","Bacteria",
Parvularcula bermudensis Cho and Giovannoni 2003,"accepted name","Bacteria",
Pasteurella aerogenes McAllister and Carter 1974 (Approved Lists 1980),"accepted name","Bacteria",
Pasteurella bettyae corrig. Sneath and Stevens 1990,"accepted name","Bacteria",
Pasteurella caballi Schlater et al. 1990,"accepted name","Bacteria",
Pasteurella canis Mutters et al. 1985,"accepted name","Bacteria",
Pasteurella dagmatis Mutters et al. 1985,"accepted name","Bacteria",
Pasteurella gallicida (Burrill 1883) Buchanan 1925 (Approved Lists 1980), species (rejected name).,"accepted name","Bacteria",
Pasteurella langaaensis corrig. Mutters et al. 1985,"accepted name","Bacteria",
Pasteurella lymphangitidis Sneath and Stevens 1990,"accepted name","Bacteria",
Pasteurella mairii corrig. Sneath and Stevens 1990,"accepted name","Bacteria",
Pasteurella multocida ,"accepted name","Bacteria",
Pasteurella multocida subsp. gallicida Mutters et al. 1985,"accepted name","Bacteria",
Pasteurella multocida subsp. multocida (Lehmann and Neumann 1899) Rosenbusch and Merchant 1939,"accepted name","Bacteria",
Pasteurella multocida subsp. septica Mutters et al. 1985,"accepted name","Bacteria",
Pasteurella pneumotropica Jawetz 1950 (Approved Lists 1980),"accepted name","Bacteria",
Pasteurella skyensis Birkbeck et al. 2002,"accepted name","Bacteria",
Pasteurella stomatis Mutters et al. 1985,"accepted name","Bacteria",
Pasteurella testudinis Snipes and Biberstein 1982,"accepted name","Bacteria",
Pasteurella trehalosi Sneath and Stevens 1990,"accepted name","Bacteria",
Paucibacter toxinivorans Rapala et al. 2005,"accepted name","Bacteria",
Paucimonas lemoignei (Delafield et al. 1965) Jendrossek 2001,"accepted name","Bacteria",
Pectobacterium atrosepticum (van Hall 1902) Gardan et al. 2003,"accepted name","Bacteria",
Pectobacterium cacticida corrig. (Alcorn et al. 1991) Hauben et al. 1999,"accepted name","Bacteria",
Pectobacterium carnegieana (Standring 1942) Brenner et al. 1973 (Approved Lists 1980),"accepted name","Bacteria",
Pectobacterium carotovorum ,"accepted name","Bacteria",
Pectobacterium carotovorum subsp. betavasculorum (Thomson et al. 1984) Hauben et al. 1999,"accepted name","Bacteria",
Pectobacterium carotovorum subsp. carotovorum (Jones 1901) Hauben et al. 1999,"accepted name","Bacteria",
Pectobacterium carotovorum subsp. odoriferum (Gallois et al. 1992) Hauben et al. 1999,"accepted name","Bacteria",
Pectobacterium cypripedii (Hori 1911) Brenner et al. 1973 (Approved Lists 1980),"accepted name","Bacteria",
Pectobacterium wasabiae (Goto and Matsumoto 1987) Gardan et al. 2003,"accepted name","Bacteria",
Pedomicrobium americanum Gebers and Beese 1988,"accepted name","Bacteria",
Pedomicrobium australicum Gebers and Beese 1988,"accepted name","Bacteria",
Pedomicrobium ferrugineum Aristovskaya 1961 (Approved Lists 1980),"accepted name","Bacteria",
Pedomicrobium manganicum Aristovskaya 1961 (Approved Lists 1980),"accepted name","Bacteria",
Pelagibaca bermudensis Cho and Giovannoni 2006,"accepted name","Bacteria",
Pelistega europaea Vandamme et al. 1998,"accepted name","Bacteria",
Pelobacter acetylenicus Schink 1986,"accepted name","Bacteria",
Pelobacter acidigallici Schink and Pfennig 1983,"accepted name","Bacteria",
Pelobacter carbinolicus Schink 1984,"accepted name","Bacteria",
Pelobacter massiliensis Schnell et al. 1991,"accepted name","Bacteria",
Pelobacter propionicus Schink 1984,"accepted name","Bacteria",
Pelobacter venetianus Schink and Stieb 1984,"accepted name","Bacteria",
Pelomonas saccharophila (Doudoroff 1940) Xie and Yokota 2005,"accepted name","Bacteria",
Peredibacter starrii (Seidler et al. 1972) Davidov and Jurkevitch 2004,"accepted name","Bacteria",
Petrobacter succinatimandens Bonilla Salinas et al. 2004,"accepted name","Bacteria",
Phaeobacter gallaeciensis (Ruiz-Ponte et al. 1998) Martens et al. 2006,"accepted name","Bacteria",
Phaeobacter inhibens Martens et al. 2006,"accepted name","Bacteria",
Phaeospirillum fulvum (van Niel 1944) Imhoff et al. 1998,"accepted name","Bacteria",
Phaeospirillum molischianum (Giesberger 1947) Imhoff et al. 1998,"accepted name","Bacteria",
Phenylobacterium falsum Tiago et al. 2005,"accepted name","Bacteria",
Phenylobacterium immobile Lingens et al. 1985,"accepted name","Bacteria",
Phenylobacterium koreense Aslam et al. 2005,"accepted name","Bacteria",
Phenylobacterium lituiforme Kanso and Patel 2004,"accepted name","Bacteria",
Phlomobacter fragariae Zreik et al. 1998.,"accepted name","Bacteria",
Phocoenobacter uteri Foster et al. 2000,"accepted name","Bacteria",
Photobacterium angustum Reichelt et al. 1979 (Approved Lists 1980),"accepted name","Bacteria",
Photobacterium aplysiae Seo et al. 2005,"accepted name","Bacteria",
Photobacterium damselae ,"accepted name","Bacteria",
Photobacterium damselae subsp. damselae corrig. (Love et al. 1982) Smith et al. 1991,"accepted name","Bacteria",
Photobacterium damselae subsp. piscicida corrig. (ex Janssen and Surgalla 1968) Gauthier et al. 1995,"accepted name","Bacteria",
Photobacterium fischeri (Beijerinck 1889) Reichelt and Baumann 1973 (Approved Lists 1980),"accepted name","Bacteria",
Photobacterium frigidiphilum Seo et al. 2005,"accepted name","Bacteria",
Photobacterium ganghwense Park et al. 2006,"accepted name","Bacteria",
Photobacterium halotolerans Rivas et al. 2006,"accepted name","Bacteria",
Photobacterium histaminum Okuzumi et al. 1994,"accepted name","Bacteria",
Photobacterium iliopiscarium (Onarheim et al. 1995) Urakawa et al. 1999,"accepted name","Bacteria",
Photobacterium indicum (Johnson and Weisrock 1969) Ivanova et al. 2004,"accepted name","Bacteria",
Photobacterium leiognathi Boisvert et al. 1967 (Approved Lists 1980),"accepted name","Bacteria",
Photobacterium lipolyticum Yoon et al. 2005,"accepted name","Bacteria",
Photobacterium phosphoreum (Cohn 1878) Beijerinck 1889 (Approved Lists 1980),"accepted name","Bacteria",
Photobacterium profundum Nogi et al. 1998,"accepted name","Bacteria",
Photobacterium rosenbergii Thompson et al. 2005,"accepted name","Bacteria",
Photorhabdus asymbiotica ,"accepted name","Bacteria",
Photorhabdus asymbiotica subsp. asymbiotica Fischer-Le Saux et al. 1999,"accepted name","Bacteria",
Photorhabdus asymbiotica subsp. australis Akhurst et al. 2004,"accepted name","Bacteria",
Photorhabdus luminescens ,"accepted name","Bacteria",
Photorhabdus luminescens subsp. akhurstii Fischer-Le Saux et al. 1999,"accepted name","Bacteria",
Photorhabdus luminescens subsp. kayaii Hazir et al. 2004,"accepted name","Bacteria",
Photorhabdus luminescens subsp. laumondii Fischer-Le Saux et al. 1999,"accepted name","Bacteria",
Photorhabdus luminescens subsp. luminescens (Thomas and Poinar 1979) Boemare et al. 1993,"accepted name","Bacteria",
Photorhabdus luminescens subsp. thracensis Hazir et al. 2004,"accepted name","Bacteria",
Photorhabdus temperata Fischer-Le Saux et al. 1999,"accepted name","Bacteria",
Phyllobacterium bourgognense Mantelin et al. 2006,"accepted name","Bacteria",
Phyllobacterium brassicacearum Mantelin et al. 2006,"accepted name","Bacteria",
Phyllobacterium catacumbae Jurado et al. 2005,"accepted name","Bacteria",
Phyllobacterium ifriqiyense Mantelin et al. 2006,"accepted name","Bacteria",
Phyllobacterium leguminum Mantelin et al. 2006,"accepted name","Bacteria",
Phyllobacterium myrsinacearum (ex Knösel 1962) Knösel 1984,"accepted name","Bacteria",
Phyllobacterium rubiacearum (ex von Faber 1912) Knösel 1984,"accepted name","Bacteria",
Phyllobacterium trifolii Valverde et al. 2005,"accepted name","Bacteria",
Pigmentiphaga kullae Blümel et al. 2001,"accepted name","Bacteria",
Piscirickettsia salmonis Fryer et al. 1992,"accepted name","Bacteria",
Pleomorphomonas koreensis Im et al. 2006,"accepted name","Bacteria",
Pleomorphomonas oryzae Xie and Yokota 2005 Xie and Yokota 2005,"accepted name","Bacteria",
Plesiocystis pacifica Iizuka et al. 2003,"accepted name","Bacteria",
Plesiomonas shigelloides corrig. (Bader 1954) Habs and Schubert 1962 (Approved Lists 1980),"accepted name","Bacteria",
Polaromonas aquatica Kämpfer et al. 2006,"accepted name","Bacteria",
Polaromonas naphthalenivorans Jeon et al. 2004,"accepted name","Bacteria",
Polaromonas vacuolata Irgens et al. 1996,"accepted name","Bacteria",
Polyangium aureum (ex Krzemieniewska and Krzemieniewski 1930) Brockman 1989,"accepted name","Bacteria",
Polyangium fumosum Krzemieniewska and Krzemieniewski 1930 (Approved Lists 1980),"accepted name","Bacteria",
Polyangium luteum (ex Krzemieniewska and Krzemieniewski 1927) Brockman 1989,"accepted name","Bacteria",
Polyangium parasiticum (ex Geitler 1924) Brockman 1989,"accepted name","Bacteria",
Polyangium sorediatum (ex Thaxter 1904) Brockman 1989,"accepted name","Bacteria",
Polyangium spumosum (ex Krzemieniewska and Krzemieniewski 1927) Brockman 1989,"accepted name","Bacteria",
Polyangium vitellinum Link 1809 (Approved Lists 1980),"accepted name","Bacteria",
Polynucleobacter necessarius Heckmann and Schmidt 1987,"accepted name","Bacteria",
Porphyrobacter cryptus Rainey et al. 2003,"accepted name","Bacteria",
Porphyrobacter dokdonensis Yoon et al. 2006,"accepted name","Bacteria",
Porphyrobacter donghaensis Yoon et al. 2004,"accepted name","Bacteria",
Porphyrobacter neustonensis Fuerst et al. 1993,"accepted name","Bacteria",
Porphyrobacter sanguineus (ex Ahrens and Rheinheimer 1968) Hiraishi et al. 2002,"accepted name","Bacteria",
Porphyrobacter tepidarius Hanada et al. 1997,"accepted name","Bacteria",
Pragia fontium Aldová et al. 1988,"accepted name","Bacteria",
Procabacter acanthamoebae ,"accepted name","Bacteria",
Prolinoborus fasciculus (Strength et al. 1976) Pot et al. 1992,"accepted name","Bacteria",
Propionivibrio dicarboxylicus Tanaka et al. 1991,"accepted name","Bacteria",
Propionivibrio limicola Brune et al. 2002,"accepted name","Bacteria",
Propionivibrio pelophilus (Meijer et al. 1999) Brune et al. 2002,"accepted name","Bacteria",
Prosthecomicrobium enhydrum Staley 1968 (Approved Lists 1980),"accepted name","Bacteria",
Prosthecomicrobium hirschii Staley 1984,"accepted name","Bacteria",
Prosthecomicrobium litoralum Bauld et al. 1983,"accepted name","Bacteria",
Prosthecomicrobium pneumaticum Staley 1968 (Approved Lists 1980),"accepted name","Bacteria",
Proteus hauseri O'Hara et al. 2000,"accepted name","Bacteria",
Proteus inconstans (Ornstein 1920) Shaw and Clarke 1955 (Approved Lists 1980),"accepted name","Bacteria",
Proteus mirabilis Hauser 1885 (Approved Lists 1980),"accepted name","Bacteria",
Proteus morganii (Winslow et al. 1919) Yale 1939 (Approved Lists 1980),"accepted name","Bacteria",
Proteus myxofaciens Cosenza and Podgwaite 1966 (Approved Lists 1980),"accepted name","Bacteria",
Proteus penneri Hickman et al. 1983,"accepted name","Bacteria",
Proteus rettgeri (Hadley et al. 1918) Rustigian and Stuart 1943 (Approved Lists 1980),"accepted name","Bacteria",
Proteus vulgaris Hauser 1885 (Approved Lists 1980),"accepted name","Bacteria",
Providencia alcalifaciens (de Salles Gomes 1944) Ewing 1962 (Approved Lists 1980),"accepted name","Bacteria",
Providencia friedericiana Müller 1983,"accepted name","Bacteria",
Providencia heimbachae Müller et al. 1986,"accepted name","Bacteria",
Providencia rettgeri (Hadley 1918) Brenner et al. 1978 (Approved Lists 1980),"accepted name","Bacteria",
Providencia rustigianii Hickman-Brenner et al. 1983,"accepted name","Bacteria",
Providencia stuartii (Buttiaux et al. 1954) Ewing 1962 (Approved Lists 1980),"accepted name","Bacteria",
Providencia vermicola Somvanshi et al. 2006,"accepted name","Bacteria",
Pseudaminobacter defluvii Kämpfer et al. 1999,"accepted name","Bacteria",
Pseudaminobacter salicylatoxidans Kämpfer et al. 1999,"accepted name","Bacteria",
Pseudidiomarina taiwanensis Jean et al. 2006,"accepted name","Bacteria",
Pseudoalteromonas agarivorans Romanenko et al. 2003,"accepted name","Bacteria",
Pseudoalteromonas aliena Ivanova et al. 2004,"accepted name","Bacteria",
Pseudoalteromonas antarctica Bozal et al. 1997,"accepted name","Bacteria",
Pseudoalteromonas atlantica (Akagawa-Matsushita et al. 1992) Gauthier et al. 1995,"accepted name","Bacteria",
Pseudoalteromonas aurantia (Gauthier and Breittmayer 1979) Gauthier et al. 1995,"accepted name","Bacteria",
Pseudoalteromonas byunsanensis Park et al. 2005,"accepted name","Bacteria",
Pseudoalteromonas carrageenovora (Akagawa-Matsushita et al. 1992) Gauthier et al. 1995,"accepted name","Bacteria",
Pseudoalteromonas citrea (Gauthier 1977) Gauthier et al. 1995,"accepted name","Bacteria",
Pseudoalteromonas denitrificans (Enger et al. 1987) Gauthier et al. 1995,"accepted name","Bacteria",
Pseudoalteromonas distincta (Romanenko et al. 1995) Ivanova et al. 2000,"accepted name","Bacteria",
Pseudoalteromonas elyakovii (Ivanova et al. 1997) Sawabe et al. 2000,"accepted name","Bacteria",
Pseudoalteromonas espejiana (Chan et al. 1978) Gauthier et al. 1995,"accepted name","Bacteria",
Pseudoalteromonas flavipulchra Ivanova et al. 2002,"accepted name","Bacteria",
Pseudoalteromonas haloplanktis ,"accepted name","Bacteria",
Pseudoalteromonas haloplanktis subsp. haloplanktis (ZoBell and Upham 1944) Gauthier et al. 1995,"accepted name","Bacteria",
Pseudoalteromonas issachenkonii Ivanova et al. 2002,"accepted name","Bacteria",
Pseudoalteromonas luteoviolacea (Gauthier 1982) Gauthier et al. 1995,"accepted name","Bacteria",
Pseudoalteromonas maricaloris Ivanova et al. 2002,"accepted name","Bacteria",
Pseudoalteromonas mariniglutinosa (ex Berland et al. 1969) Romanenko et al. 2003, corrig.,"accepted name","Bacteria",
Pseudoalteromonas nigrifaciens (Baumann et al. 1984) Gauthier et al. 1995,"accepted name","Bacteria",
Pseudoalteromonas paragorgicola Ivanova et al. 2002,"accepted name","Bacteria",
Pseudoalteromonas peptidolytica Venkateswaran and Dohmoto 2000,"accepted name","Bacteria",
Pseudoalteromonas phenolica Isnansetyo and Kamei 2003,"accepted name","Bacteria",
Pseudoalteromonas piscicida (ex Bein 1954) Gauthier et al. 1995,"accepted name","Bacteria",
Pseudoalteromonas prydzensis Bowman 1998,"accepted name","Bacteria",
Pseudoalteromonas rubra (Gauthier 1976) Gauthier et al. 1995,"accepted name","Bacteria",
Pseudoalteromonas ruthenica Ivanova et al. 2002,"accepted name","Bacteria",
Pseudoalteromonas sagamiensis Kobayashi et al. 2003,"accepted name","Bacteria",
Pseudoalteromonas spongiae Lau et al. 2005,"accepted name","Bacteria",
Pseudoalteromonas tetraodonis (Simidu et al. 1990) Ivanova et al. 2001,"accepted name","Bacteria",
Pseudoalteromonas translucida Ivanova et al. 2002,"accepted name","Bacteria",
Pseudoalteromonas tunicata Holmström et al. 1998,"accepted name","Bacteria",
Pseudoalteromonas ulvae Egan et al. 2001,"accepted name","Bacteria",
Pseudoalteromonas undina (Chan et al. 1978) Gauthier et al. 1995,"accepted name","Bacteria",
Pseudocaedibacter conjugatus (ex Preer et al. 1974) Quackenbush 1982,"accepted name","Bacteria",
Pseudocaedibacter falsus (ex Preer et al. 1974) Quackenbush 1982,"accepted name","Bacteria",
Pseudocaedibacter minutus (ex Preer et al. 1974) Quackenbush 1982,"accepted name","Bacteria",
Pseudochrobactrum asaccharolyticum Kämpfer et al. 2006,"accepted name","Bacteria",
Pseudochrobactrum saccharolyticum Kämpfer et al. 2006,"accepted name","Bacteria",
Pseudomonas abietaniphila Mohn et al. 1999,"accepted name","Bacteria",
Pseudomonas aeruginosa (Schroeter 1872) Migula 1900 (Approved Lists 1980),"accepted name","Bacteria",
Pseudomonas agarici Young 1970 (Approved Lists 1980),"accepted name","Bacteria",
Pseudomonas alcaligenes Monias 1928 (Approved Lists 1980),"accepted name","Bacteria",
Pseudomonas alcaliphila Yumoto et al. 2001,"accepted name","Bacteria",
Pseudomonas amygdali Psallidas and Panagopoulos 1975 (Approved Lists 1980),"accepted name","Bacteria",
Pseudomonas anguilliseptica Wakabayashi and Egusa 1972 (Approved Lists 1980),"accepted name","Bacteria",
Pseudomonas antarctica Reddy et al. 2004,"accepted name","Bacteria",
Pseudomonas antimicrobica Attafuah and Bradbury 1990,"accepted name","Bacteria",
Pseudomonas argentinensis Peix et al. 2005,"accepted name","Bacteria",
Pseudomonas asplenii (Ark and Tompkins 1946) Savulescu 1947 (Approved Lists 1980),"accepted name","Bacteria",
Pseudomonas aurantiaca Nakhimovskaya 1948 (Approved Lists 1980),"accepted name","Bacteria",
Pseudomonas aureofaciens Kluyver 1956 (Approved Lists 1980),"accepted name","Bacteria",
Pseudomonas avellanae Janse et al. 1997,"accepted name","Bacteria",
Pseudomonas azotifigens Hatayama et al. 2005,"accepted name","Bacteria",
Pseudomonas azotoformans Iizuka and Komagata 1963 (Approved Lists 1980),"accepted name","Bacteria",
Pseudomonas balearica Bennasar et al. 1996,"accepted name","Bacteria",
Pseudomonas beteli corrig. (Ragunathan 1928) Savulescu 1947 (Approved Lists 1980),"accepted name","Bacteria",
Pseudomonas borbori Vanparys et al. 2006,"accepted name","Bacteria",
Pseudomonas boreopolis Gray and Thornton 1928 (Approved Lists 1980),"accepted name","Bacteria",
Pseudomonas brassicacearum Achouak et al. 2000,"accepted name","Bacteria",
Pseudomonas brenneri Baïda et al. 2002,"accepted name","Bacteria",
Pseudomonas cannabina (ex Sutic and Dowson 1959) Gardan et al. 1999,"accepted name","Bacteria",
Pseudomonas carboxydohydrogena (ex Sanjieva and Zavarzin 1971) Meyer et al. 1980,"accepted name","Bacteria",
Pseudomonas caricapapayae Robbs 1956 (Approved Lists 1980),"accepted name","Bacteria",
Pseudomonas cedrina corrig. Dabboussi et al. 2002,"accepted name","Bacteria",
Pseudomonas chloritidismutans Wolterink et al. 2002,"accepted name","Bacteria",
Pseudomonas chlororaphis (Guignard and Sauvageau 1894) Bergey et al. 1930 (Approved Lists 1980),"accepted name","Bacteria",
Pseudomonas cichorii (Swingle 1925) Stapp 1928 (Approved Lists 1980),"accepted name","Bacteria",
Pseudomonas cissicola (Takimoto 1939) Burkholder 1948 (Approved Lists 1980),"accepted name","Bacteria",
Pseudomonas citronellolis Seubert 1960 (Approved Lists 1980),"accepted name","Bacteria",
Pseudomonas congelans Behrendt et al. 2003,"accepted name","Bacteria",
Pseudomonas corrugata Roberts and Scarlett 1981,"accepted name","Bacteria",
Pseudomonas costantinii Munsch et al. 2002,"accepted name","Bacteria",
Pseudomonas cremoricolorata Uchino et al. 2002,"accepted name","Bacteria",
Pseudomonas extremorientalis Ivanova et al. 2002,"accepted name","Bacteria",
Pseudomonas ficuserectae Goto 1983,"accepted name","Bacteria",
Pseudomonas flavescens Hildebrand et al. 1994,"accepted name","Bacteria",
Pseudomonas flectens Johnson 1956 (Approved Lists 1980),"accepted name","Bacteria",
Pseudomonas fluorescens Migula 1895 (Approved Lists 1980),"accepted name","Bacteria",
Pseudomonas fragi (Eichholz 1902) Gruber 1905 (Approved Lists 1980),"accepted name","Bacteria",
Pseudomonas frederiksbergensis Andersen et al. 2000,"accepted name","Bacteria",
Pseudomonas fulva Iizuka and Komagata 1963 (Approved Lists 1980),"accepted name","Bacteria",
Pseudomonas fuscovaginae (ex Tanii et al. 1976) Miyajima et al. 1983,"accepted name","Bacteria",
Pseudomonas gelidicola Kadota 1951 (Approved Lists 1980),"accepted name","Bacteria",
Pseudomonas geniculata (Wright 1895) Chester 1901 (Approved Lists 1980),"accepted name","Bacteria",
Pseudomonas gessardii Verhille et al. 1999,"accepted name","Bacteria",
Pseudomonas graminis Behrendt et al. 1999,"accepted name","Bacteria",
Pseudomonas grimontii Baïda et al. 2002,"accepted name","Bacteria",
Pseudomonas halophila Fendrich 1989,"accepted name","Bacteria",
Pseudomonas hibiscicola Moniz 1963 (Approved Lists 1980),"accepted name","Bacteria",
Pseudomonas indica Pandey et al. 2002,"accepted name","Bacteria",
Pseudomonas iners Iizuka and Komagata 1964 (Approved Lists 1980),"accepted name","Bacteria",
Pseudomonas jessenii Verhille et al. 1999,"accepted name","Bacteria",
Pseudomonas jinjuensis Kwon et al. 2003,"accepted name","Bacteria",
Pseudomonas kilonensis Sikorski et al. 2001,"accepted name","Bacteria",
Pseudomonas koreensis Kwon et al. 2003,"accepted name","Bacteria",
Pseudomonas libanensis Dabboussi et al. 1999,"accepted name","Bacteria",
Pseudomonas lini Delorme et al. 2002,"accepted name","Bacteria",
Pseudomonas lundensis Molin et al. 1986,"accepted name","Bacteria",
Pseudomonas lutea Peix et al. 2004,"accepted name","Bacteria",
Pseudomonas luteola Kodama et al. 1985,"accepted name","Bacteria",
Pseudomonas mandelii Verhille et al. 1999,"accepted name","Bacteria",
Pseudomonas marginalis (Brown 1918) Stevens 1925 (Approved Lists 1980),"accepted name","Bacteria",
Pseudomonas mediterranea Catara et al. 2002,"accepted name","Bacteria",
Pseudomonas meliae Ogimi 1981,"accepted name","Bacteria",
Pseudomonas mendocina Palleroni 1970 (Approved Lists 1980),"accepted name","Bacteria",
Pseudomonas mephitica Claydon and Hammer 1939 (Approved Lists 1980),"accepted name","Bacteria",
Pseudomonas meridiana Reddy et al. 2004,"accepted name","Bacteria",
Pseudomonas migulae Verhille et al. 1999,"accepted name","Bacteria",
Pseudomonas monteilii Elomari et al. 1997,"accepted name","Bacteria",
Pseudomonas mosselii Dabboussi et al. 2002,"accepted name","Bacteria",
Pseudomonas mucidolens Levine and Anderson 1932 (Approved Lists 1980),"accepted name","Bacteria",
Pseudomonas multiresinivorans Mohn et al. 1999,"accepted name","Bacteria",
Pseudomonas nautica Baumann et al. 1972 (Approved Lists 1980),"accepted name","Bacteria",
Pseudomonas nitroreducens Iizuka and Komagata 1964 (Approved Lists 1980),"accepted name","Bacteria",
Pseudomonas oleovorans Lee and Chandler 1941 (Approved Lists 1980),"accepted name","Bacteria",
Pseudomonas orientalis Dabboussi et al. 2002,"accepted name","Bacteria",
Pseudomonas oryzihabitans Kodama et al. 1985,"accepted name","Bacteria",
Pseudomonas otitidis Clark et al. 2006,"accepted name","Bacteria",
Pseudomonas pachastrellae Romanenko et al. 2005,"accepted name","Bacteria",
Pseudomonas palleroniana Gardan et al. 2002,"accepted name","Bacteria",
Pseudomonas panacis Park et al. 2005,"accepted name","Bacteria",
Pseudomonas parafulva Uchino et al. 2002,"accepted name","Bacteria",
Pseudomonas peli Vanparys et al. 2006,"accepted name","Bacteria",
Pseudomonas perfectomarina corrig. (ex ZoBell and Upham 1944) Baumann et al. 1983,"accepted name","Bacteria",
Pseudomonas pertucinogena Kawai and Yabuuchi 1975 (Approved Lists 1980),"accepted name","Bacteria",
Pseudomonas pictorum Gray and Thornton 1928 (Approved Lists 1980),"accepted name","Bacteria",
Pseudomonas plecoglossicida Nishimori et al. 2000,"accepted name","Bacteria",
Pseudomonas poae Behrendt et al. 2003,"accepted name","Bacteria",
Pseudomonas pohangensis Weon et al. 2006,"accepted name","Bacteria",
Pseudomonas proteolytica Reddy et al. 2004,"accepted name","Bacteria",
Pseudomonas pseudoalcaligenes ,"accepted name","Bacteria",
Pseudomonas pseudoalcaligenes subsp. pseudoalcaligenes Stanier 1966 (Approved Lists 1980),"accepted name","Bacteria",
Pseudomonas psychrophila Yumoto et al. 2002,"accepted name","Bacteria",
Pseudomonas psychrotolerans Hauser et al. 2004,"accepted name","Bacteria",
Pseudomonas putida (Trevisan 1889) Migula 1895 (Approved Lists 1980),"accepted name","Bacteria",
Pseudomonas resinovorans Delaporte et al. 1961 (Approved Lists 1980),"accepted name","Bacteria",
Pseudomonas rhizosphaerae Peix et al. 2003,"accepted name","Bacteria",
Pseudomonas rhodesiae Coroler et al. 1997,"accepted name","Bacteria",
Pseudomonas rubrilineans (Lee et al. 1925) Stapp 1928 (Approved Lists 1980),"accepted name","Bacteria",
Pseudomonas salomonii Gardan et al. 2002,"accepted name","Bacteria",
Pseudomonas savastanoi (Janse 1982) Gardan et al. 1992,"accepted name","Bacteria",
Pseudomonas straminea corrig. Iizuka and Komagata 1963 (Approved Lists 1980),"accepted name","Bacteria",
Pseudomonas stutzeri (Lehmann and Neumann 1896) Sijderius 1946 (Approved Lists 1980),"accepted name","Bacteria",
Pseudomonas synxantha (Ehrenberg 1840) Holland 1920 (Approved Lists 1980),"accepted name","Bacteria",
Pseudomonas syringae ,"accepted name","Bacteria",
Pseudomonas syringae subsp. syringae van Hall 1902,"accepted name","Bacteria",
Pseudomonas taetrolens Haynes 1957 (Approved Lists 1980),"accepted name","Bacteria",
Pseudomonas thermotolerans Manaia and Moore 2002,"accepted name","Bacteria",
Pseudomonas thivervalensis Achouak et al. 2000,"accepted name","Bacteria",
Pseudomonas tolaasii Paine 1919 (Approved Lists 1980),"accepted name","Bacteria",
Pseudomonas tremae Gardan et al. 1999,"accepted name","Bacteria",
Pseudomonas trivialis Behrendt et al. 2003,"accepted name","Bacteria",
Pseudomonas umsongensis Kwon et al. 2003,"accepted name","Bacteria",
Pseudomonas vancouverensis Mohn et al. 1999,"accepted name","Bacteria",
Pseudomonas veronii Elomari et al. 1996,"accepted name","Bacteria",
Pseudomonas viridiflava (Burkholder 1930) Dowson 1939 (Approved Lists 1980),"accepted name","Bacteria",
Pseudomonas woodsii (Smith 1911) Stevens 1925 (Approved Lists 1980),"accepted name","Bacteria",
Pseudomonas xanthomarina Romanenko et al. 2005,"accepted name","Bacteria",
Pseudorhodobacter ferrugineus (Rüger and Höfle 1992) Uchino et al. 2003,"accepted name","Bacteria",
Pseudospirillum japonicum (Watanabe 1959) Satomi et al. 2002,"accepted name","Bacteria",
Pseudovibrio ascidiaceicola Fukunaga et al. 2006,"accepted name","Bacteria",
Pseudovibrio denitrificans Shieh et al. 2004,"accepted name","Bacteria",
Pseudoxanthomonas broegbernensis Finkmann et al. 2000,"accepted name","Bacteria",
Pseudoxanthomonas daejeonensis Yang et al. 2005,"accepted name","Bacteria",
Pseudoxanthomonas japonensis Thierry et al. 2004,"accepted name","Bacteria",
Pseudoxanthomonas kalamensis Harada et al. 2006,"accepted name","Bacteria",
Pseudoxanthomonas kaohsiungensis Chang et al. 2005,"accepted name","Bacteria",
Pseudoxanthomonas koreensis Yang et al. 2005,"accepted name","Bacteria",
Pseudoxanthomonas mexicana Thierry et al. 2004,"accepted name","Bacteria",
Pseudoxanthomonas suwonensis Weon et al. 2006,"accepted name","Bacteria",
Pseudoxanthomonas taiwanensis Chen et al. 2002,"accepted name","Bacteria",
Psychrobacter adeliensis Shivaji et al. 2005,"accepted name","Bacteria",
Psychrobacter alimentarius Yoon et al. 2005,"accepted name","Bacteria",
Psychrobacter aquaticus Shivaji et al. 2005,"accepted name","Bacteria",
Psychrobacter aquimaris Yoon et al. 2005,"accepted name","Bacteria",
Psychrobacter arcticus Bakermans et al. 2006,"accepted name","Bacteria",
Psychrobacter arenosus Romanenko et al. 2004,"accepted name","Bacteria",
Psychrobacter celer Yoon et al. 2005,"accepted name","Bacteria",
Psychrobacter cibarius Jung et al. 2005,"accepted name","Bacteria",
Psychrobacter cryohalolentis Bakermans et al. 2006,"accepted name","Bacteria",
Psychrobacter faecalis Kämpfer et al. 2002,"accepted name","Bacteria",
Psychrobacter fozii Bozal et al. 2003,"accepted name","Bacteria",
Psychrobacter frigidicola Bowman et al. 1996,"accepted name","Bacteria",
Psychrobacter glacincola Bowman et al. 1997,"accepted name","Bacteria",
Psychrobacter immobilis Juni and Heym 1986,"accepted name","Bacteria",
Psychrobacter jeotgali Yoon et al. 2003,"accepted name","Bacteria",
Psychrobacter luti Bozal et al. 2003,"accepted name","Bacteria",
Psychrobacter marincola Romanenko et al. 2002,"accepted name","Bacteria",
Psychrobacter maritimus Romanenko et al. 2004,"accepted name","Bacteria",
Psychrobacter namhaensis Yoon et al. 2005,"accepted name","Bacteria",
Psychrobacter nivimaris Heuchert et al. 2004,"accepted name","Bacteria",
Psychrobacter okhotskensis Yumoto et al. 2003,"accepted name","Bacteria",
Psychrobacter pacificensis Maruyama et al. 2000,"accepted name","Bacteria",
Psychrobacter phenylpyruvicus (Bøvre and Henriksen 1967) Bowman et al. 1996,"accepted name","Bacteria",
Psychrobacter proteolyticus Denner et al. 2001,"accepted name","Bacteria",
Psychrobacter pulmonis Vela et al. 2003,"accepted name","Bacteria",
Psychrobacter salsus Shivaji et al. 2005,"accepted name","Bacteria",
Psychrobacter submarinus Romanenko et al. 2002,"accepted name","Bacteria",
Psychrobacter urativorans Bowman et al. 1996,"accepted name","Bacteria",
Psychrobacter vallis Shivaji et al. 2005,"accepted name","Bacteria",
Psychroflexus tropicus Donachie et al. 2004,"accepted name","Bacteria",
Psychromonas antarctica corrig. Mountfort et al. 1998,"accepted name","Bacteria",
Psychromonas arctica Groudieva et al. 2003,"accepted name","Bacteria",
Psychromonas ingrahamii Auman et al. 2006,"accepted name","Bacteria",
Psychromonas kaikoae Nogi et al. 2002,"accepted name","Bacteria",
Psychromonas marina Kawasaki et al. 2002,"accepted name","Bacteria",
Psychromonas profunda Xu et al. 2003,"accepted name","Bacteria",
Pusillimonas noertemannii Stolz et al. 2005,"accepted name","Bacteria",
Pyxicoccus fallax ,"accepted name","Bacteria",
Quadricoccus australiensis Maszenan et al. 2002,"accepted name","Bacteria",
Rahnella aquatilis Izard et al. 1981,"accepted name","Bacteria",
Ralstonia insidiosa Coenye et al. 2003,"accepted name","Bacteria",
Ralstonia mannitolilytica corrig. De Baere et al. 2001,"accepted name","Bacteria",
Ralstonia pickettii (Ralston et al. 1973) Yabuuchi et al. 1996,"accepted name","Bacteria",
Ralstonia solanacearum (Smith 1896) Yabuuchi et al. 1996,"accepted name","Bacteria",
Ralstonia syzygii (Roberts et al. 1990) Vaneechoutte et al. 2004,"accepted name","Bacteria",
Ramlibacter henchirensis Heulin et al. 2003,"accepted name","Bacteria",
Ramlibacter tataouinensis Heulin et al. 2003,"accepted name","Bacteria",
Raoultella ornithinolytica (Sakazaki et al. 1989) Drancourt et al. 2001,"accepted name","Bacteria",
Raoultella planticola (Bagley et al. 1982) Drancourt et al. 2001,"accepted name","Bacteria",
Raoultella terrigena (Izard et al. 1981) Drancourt et al. 2001,"accepted name","Bacteria",
Reinekea marinisedimentorum Romanenko et al. 2004,"accepted name","Bacteria",
Rhabdochromatium marinum Dilling et al. 1996,"accepted name","Bacteria",
Rheinheimera baltica Brettar et al. 2002,"accepted name","Bacteria",
Rheinheimera pacifica Romanenko et al. 2003,"accepted name","Bacteria",
Rheinheimera perlucida Brettar et al. 2006,"accepted name","Bacteria",
Rhizobacter dauci corrig. Goto and Kuwata 1988,"accepted name","Bacteria",
Rhizobium daejeonense Quan et al. 2005,"accepted name","Bacteria",
Rhizobium etli Segovia et al. 1993,"accepted name","Bacteria",
Rhizobium galegae Lindström 1989,"accepted name","Bacteria",
Rhizobium gallicum Amarger et al. 1997,"accepted name","Bacteria",
Rhizobium giardinii Amarger et al. 1997,"accepted name","Bacteria",
Rhizobium hainanense Chen et al. 1997,"accepted name","Bacteria",
Rhizobium huautlense Wang et al. 1998,"accepted name","Bacteria",
Rhizobium indigoferae Wei et al. 2002,"accepted name","Bacteria",
Rhizobium larrymoorei (Bouzar and Jones 2001) Young 2004,"accepted name","Bacteria",
Rhizobium leguminosarum (Frank 1879) Frank 1889 (Approved Lists 1980),"accepted name","Bacteria",
Rhizobium loessense Wei et al. 2003,"accepted name","Bacteria",
Rhizobium lupini (Schroeter 1886) Eckhardt et al. 1931 (Approved Lists 1980),"accepted name","Bacteria",
Rhizobium mongolense Van Berkum et al. 1998,"accepted name","Bacteria",
Rhizobium phaseoli Dangeard 1926 (Approved Lists 1980),"accepted name","Bacteria",
Rhizobium radiobacter (Beijerinck and van Delden 1902) Young et al. 2001,"accepted name","Bacteria",
Rhizobium rhizogenes (Riker et al. 1930) Young et al. 2001,"accepted name","Bacteria",
Rhizobium rubi (Hildebrand 1940) Young et al. 2001,"accepted name","Bacteria",
Rhizobium sullae Squartini et al. 2002,"accepted name","Bacteria",
Rhizobium trifolii Dangeard 1926 (Approved Lists 1980),"accepted name","Bacteria",
Rhizobium tropici Martínez-Romero et al. 1991,"accepted name","Bacteria",
Rhizobium undicola (de Lajudie et al. 1998) Young et al. 2001,"accepted name","Bacteria",
Rhizobium vitis (Ophel and Kerr 1990) Young et al. 2001,"accepted name","Bacteria",
Rhizobium yanglingense Tan et al. 2001,"accepted name","Bacteria",
Rhodanobacter fulvus Im et al. 2005,"accepted name","Bacteria",
Rhodanobacter lindaniclasticus Nalin et al. 1999,"accepted name","Bacteria",
Rhodanobacter spathiphylli De Clercq et al. 2006,"accepted name","Bacteria",
Rhodobaca bogoriensis Milford et al. 2001,"accepted name","Bacteria",
Rhodobacter azotoformans Hiraishi et al. 1997,"accepted name","Bacteria",
Rhodobacter blasticus corrig. (Eckersley and Dow 1981) Kawasaki et al. 1994,"accepted name","Bacteria",
Rhodobacter capsulatus (Molisch 1907) Imhoff et al. 1984,"accepted name","Bacteria",
Rhodobacter massiliensis Greub and Raoult 2006,"accepted name","Bacteria",
Rhodobacter sphaeroides (van Niel 1944) Imhoff et al. 1984,"accepted name","Bacteria",
Rhodobacter veldkampii Hansen and Imhoff 1985,"accepted name","Bacteria",
Rhodobium marinum (Imhoff 1984) Hiraishi et al. 1995,"accepted name","Bacteria",
Rhodobium orientis Hiraishi et al. 1995,"accepted name","Bacteria",
Rhodoblastus acidophilus (Pfennig 1969) Imhoff 2001,"accepted name","Bacteria",
Rhodoblastus sphagnicola Kulichevskaya et al. 2006,"accepted name","Bacteria",
Rhodocista centenaria Kawasaki et al. 1994,"accepted name","Bacteria",
Rhodocista pekingensis Zhang et al. 2003,"accepted name","Bacteria",
Rhodocyclus purpureus Pfennig 1978 (Approved Lists 1980),"accepted name","Bacteria",
Rhodocyclus tenuis (Pfennig 1969) Imhoff et al. 1984,"accepted name","Bacteria",
Rhodoferax antarcticus Madigan et al. 2001,"accepted name","Bacteria",
Rhodoferax fermentans Hiraishi et al. 1992,"accepted name","Bacteria",
Rhodoferax ferrireducens Finneran et al. 2003,"accepted name","Bacteria",
Rhodomicrobium vannielii Duchow and Douglas 1949 (Approved Lists 1980),"accepted name","Bacteria",
Rhodopila globiformis (Pfennig 1974) Imhoff et al. 1984,"accepted name","Bacteria",
Rhodoplanes elegans Hiraishi and Ueda 1994,"accepted name","Bacteria",
Rhodoplanes roseus (Janssen and Harfoot 1991) Hiraishi and Ueda 1994,"accepted name","Bacteria",
Rhodopseudomonas faecalis Zhang et al. 2002,"accepted name","Bacteria",
Rhodopseudomonas julia Kompantseva 1993,"accepted name","Bacteria",
Rhodopseudomonas palustris (Molisch 1907) van Niel 1944 (Approved Lists 1980),"accepted name","Bacteria",
Rhodopseudomonas rhenobacensis Hougardy et al. 2000,"accepted name","Bacteria",
Rhodopseudomonas rutila Akiba et al. 1983,"accepted name","Bacteria",
Rhodospira trueperi Pfennig et al. 1998,"accepted name","Bacteria",
Rhodospirillum centenum Favinger et al. 1994,"accepted name","Bacteria",
Rhodospirillum photometricum Molisch 1907 (Approved Lists 1980),"accepted name","Bacteria",
Rhodospirillum rubrum (Esmarch 1887) Molisch 1907 (Approved Lists 1980),"accepted name","Bacteria",
Rhodothalassium salexigens (Drews 1982) Imhoff et al. 1998,"accepted name","Bacteria",
Rhodovarius lipocyclicus Kämpfer et al. 2004,"accepted name","Bacteria",
Rhodovibrio salinarum (Nissen and Dundas 1985) Imhoff et al. 1998,"accepted name","Bacteria",
Rhodovibrio sodomensis (Mack et al. 1996) Imhoff et al. 1998,"accepted name","Bacteria",
Rhodovulum adriaticum (Neutzling et al. 1984) Hiraishi and Ueda 1994,"accepted name","Bacteria",
Rhodovulum euryhalinum (Kompantseva 1989) Hiraishi and Ueda 1994,"accepted name","Bacteria",
Rhodovulum iodosum Straub et al. 1999,"accepted name","Bacteria",
Rhodovulum marinum Srinivas et al. 2006,"accepted name","Bacteria",
Rhodovulum robiginosum Straub et al. 1999,"accepted name","Bacteria",
Rhodovulum strictum Hiraishi and Ueda 1995,"accepted name","Bacteria",
Rhodovulum sulfidophilum (Hansen and Veldkamp 1973) Hiraishi and Ueda 1994,"accepted name","Bacteria",
Rickettsia aeschlimannii Beati et al. 1997,"accepted name","Bacteria",
Rickettsia africae Kelly et al. 1996,"accepted name","Bacteria",
Rickettsia akari Huebner et al. 1946 (Approved Lists 1980),"accepted name","Bacteria",
Rickettsia australis Philip 1950 (Approved Lists 1980),"accepted name","Bacteria",
Rickettsia bellii Philip et al. 1983,"accepted name","Bacteria",
Rickettsia canadensis corrig. McKiel et al. 1967 (Approved Lists 1980),"accepted name","Bacteria",
Rickettsia conorii Brumpt 1932 (Approved Lists 1980),"accepted name","Bacteria",
Rickettsia felis Bouyer et al. 2001,"accepted name","Bacteria",
Rickettsia heilongjiangensis Fournier et al. 2006,"accepted name","Bacteria",
Rickettsia helvetica Beati et al. 1993,"accepted name","Bacteria",
Rickettsia honei Stenos et al. 1998,"accepted name","Bacteria",
Rickettsia japonica Uchida et al. 1992,"accepted name","Bacteria",
Rickettsia massiliae Beati and Raoult 1993,"accepted name","Bacteria",
Rickettsia montanensis corrig. (ex Lackman et al. 1965) Weiss and Moulder 1984,"accepted name","Bacteria",
Rickettsia parkeri Lackman et al. 1965 (Approved Lists 1980),"accepted name","Bacteria",
Rickettsia peacockii Niebylski et al. 1997,"accepted name","Bacteria",
Rickettsia prowazekii da Rocha-Lima 1916 (Approved Lists 1980),"accepted name","Bacteria",
Rickettsia rhipicephali (ex Burgdorfer et al. 1978) Weiss and Moulder 1988,"accepted name","Bacteria",
Rickettsia rickettsii (Wolbach 1919) Brumpt 1922 (Approved Lists 1980),"accepted name","Bacteria",
Rickettsia sibirica Zdrodovskii 1948 (Approved Lists 1980),"accepted name","Bacteria",
Rickettsia slovaca Sekeyová et al. 1998,"accepted name","Bacteria",
Rickettsia tamurae Fournier et al. 2006,"accepted name","Bacteria",
Rickettsia typhi (Wolbach and Todd 1920) Philip 1943 (Approved Lists 1980),"accepted name","Bacteria",
Rickettsiella chironomi (ex Weiser 1963) Weiss et al. 1984,"accepted name","Bacteria",
Rickettsiella grylli (ex Vago and Martoja 1963) Weiss et al. 1984,"accepted name","Bacteria",
Rickettsiella popilliae (Dutky and Gooden 1952) Philip 1956 (Approved Lists 1980),"accepted name","Bacteria",
Rickettsiella stethorae Hall and Badgley 1957 (Approved Lists 1980),"accepted name","Bacteria",
Roseateles depolymerans Suyama et al. 1999,"accepted name","Bacteria",
[truncated: 681 more rows]
