# Supplementary material for: The World Bacterial Biogeography and Biodiversity through Databases: A Case Study of NCBI Nucleotide Database and GBIF Database
Source: Biomed Res Int. 2013 Oct 21;2013:240175. doi: 10.1155/2013/240175 (PMC3818805; doi:10.1155/2013/240175)
Supplement: Supplementary file 1 — The zipped file may be extracted in any directory in the computer but all files and the two folders should be extracted in the same directory so the scripts would function correctly. The scripts had been tested on Windows environment. Python 2.7 and Biopython 1.6 should be installed before running the scripts. To extract data from NCBI Nucleotide you should run “NCBI_Nucleotide_Tracker.py” for countries exception handling, run “NCBI_Nucleotide_Exception.py”. For the GBIF Database, only three countries are provided as an example in the folder “GBIF_Plus” for additional countries you may download them from GBIF website, the only data that should be extracted are these of taxonomy, no need for other metadata (Dataset, Geospatial) as described in the paper. Once all countries of interest are downloaded you may run “GBIF_Filter.py” to filter data. The results of this study are presented in: “country_all.txt” for NCBI Nucleotide Database, “gbif_Classification_2000_Plus.txt”, “absent_taxa_Classification_2000_Plus.txt”, and absent_taxa_Classification_2000_Plus_ex_All.txt” for GBIF Database. The final results are presented in “NCBI_GBIF_overall_data.xlsx”. Some errors that may occur during the script execution are presented in “error.txt” file. [file 240175.f1.zip › Classification_2000_Plus/Spirochaetes.csv]

Scientific name	Name status	Group	Source database
Borrelia afzelii Canica et al. 1994,"accepted name","Bacteria",
Borrelia anserina (Sakharoff 1891) Bergey et al. 1925 (Approved Lists 1980),"accepted name","Bacteria",
Borrelia baltazardii corrig. (ex Karimi et al. 1979) Karimi et al. 1983,"accepted name","Bacteria",
Borrelia brasiliensis Davis 1952 (Approved Lists 1980),"accepted name","Bacteria",
Borrelia burgdorferi Johnson et al. 1984,"accepted name","Bacteria",
Borrelia caucasica (Kandelaki 1945) Davis 1957 (Approved Lists 1980),"accepted name","Bacteria",
Borrelia coriaceae Johnson et al. 1987,"accepted name","Bacteria",
Borrelia crocidurae (Leger 1917) Davis 1957 (Approved Lists 1980),"accepted name","Bacteria",
Borrelia dugesii (Mazzotti 1949) Davis 1957 (Approved Lists 1980),"accepted name","Bacteria",
Borrelia duttonii (Novy and Knapp 1906) Bergey et al. 1925 (Approved Lists 1980),"accepted name","Bacteria",
Borrelia garinii Baranton et al. 1992,"accepted name","Bacteria",
Borrelia graingeri (Heisch 1953) Davis 1957 (Approved Lists 1980),"accepted name","Bacteria",
Borrelia harveyi (Garnham 1947) Davis 1948 (Approved Lists 1980),"accepted name","Bacteria",
Borrelia hermsii (Davis 1942) Steinhaus 1946 (Approved Lists 1980),"accepted name","Bacteria",
Borrelia hispanica (de Buen 1926) Steinhaus 1946 (Approved Lists 1980),"accepted name","Bacteria",
Borrelia japonica Kawabata et al. 1994,"accepted name","Bacteria",
Borrelia latyschewii (Sofiev 1941) Davis 1948 (Approved Lists 1980),"accepted name","Bacteria",
Borrelia lusitaniae Le Fleche et al. 1997,"accepted name","Bacteria",
Borrelia mazzottii Davis 1956 (Approved Lists 1980),"accepted name","Bacteria",
Borrelia miyamotoi Fukunaga et al. 1995,"accepted name","Bacteria",
Borrelia parkeri (Davis 1942) Steinhaus 1946 (Approved Lists 1980),"accepted name","Bacteria",
Borrelia persica (Dschunkowsky 1913) Steinhaus 1946 (Approved Lists 1980),"accepted name","Bacteria",
Borrelia recurrentis (Lebert 1874) Bergey et al. 1925 (Approved Lists 1980),"accepted name","Bacteria",
Borrelia sinica Masuzawa et al. 2001,"accepted name","Bacteria",
Borrelia spielmanii Richter et al. 2006,"accepted name","Bacteria",
Borrelia tanukii Fukunaga et al. 1997,"accepted name","Bacteria",
Borrelia theileri (Laveran 1903) Bergey et al. 1925 (Approved Lists 1980),"accepted name","Bacteria",
Borrelia tillae Zumpt and Organ 1961 (Approved Lists 1980),"accepted name","Bacteria",
Borrelia turcica Güner et al. 2004,"accepted name","Bacteria",
Borrelia turdi corrig. Fukunaga et al. 1997,"accepted name","Bacteria",
Borrelia turicatae (Brumpt 1933) Steinhaus 1946 (Approved Lists 1980),"accepted name","Bacteria",
Borrelia valaisiana Wang et al. 1997,"accepted name","Bacteria",
Borrelia venezuelensis (Brumpt 1921) Brumpt 1922 (Approved Lists 1980),"accepted name","Bacteria",
Brachyspira aalborgi Hovind-Hougen et al. 1983,"accepted name","Bacteria",
Brachyspira hyodysenteriae (Harris et al. 1972) Ochiai et al. 1998,"accepted name","Bacteria",
Brachyspira innocens (Kinyon and Harris 1979) Ochiai et al. 1998,"accepted name","Bacteria",
Brachyspira intermedia (Stanton et al. 1997) Hampson and La 2006,"accepted name","Bacteria",
Brachyspira murdochii (Stanton et al. 1997) Hampson and La 2006,"accepted name","Bacteria",
Brachyspira pilosicoli (Trott et al. 1996) Ochiai et al. 1998,"accepted name","Bacteria",
Brevinema andersonii Defosse et al. 1995,"accepted name","Bacteria",
Clevelandina reticulitermitidis Bermudes et al. 1988,"accepted name","Bacteria",
Cristispira pectinis Gross 1910 (Approved Lists 1980),"accepted name","Bacteria",
Diplocalyx calotermitidis (ex Gharagozlou 1968) Bermudes et al. 1988,"accepted name","Bacteria",
Hollandina pterotermitidis (ex To et al. 1978) Bermudes et al. 1988,"accepted name","Bacteria",
Leptonema illini Hovind-Hougen 1983,"accepted name","Bacteria",
Leptospira alexanderi Brenner et al. 1999,"accepted name","Bacteria",
Leptospira biflexa (Wolbach and Binger 1914) Noguchi 1918 (Approved Lists 1980),"accepted name","Bacteria",
Leptospira borgpetersenii Yasuda et al. 1987,"accepted name","Bacteria",
Leptospira broomii Levett et al. 2006,"accepted name","Bacteria",
Leptospira fainei Perolat et al. 1998,"accepted name","Bacteria",
Leptospira inadai Yasuda et al. 1987,"accepted name","Bacteria",
Leptospira interrogans (Stimson 1907) Wenyon 1926 (Approved Lists 1980),"accepted name","Bacteria",
Leptospira kirschneri Ramadass et al. 1992,"accepted name","Bacteria",
Leptospira meyeri Yasuda et al. 1987,"accepted name","Bacteria",
Leptospira noguchii Yasuda et al. 1987,"accepted name","Bacteria",
Leptospira santarosai Yasuda et al. 1987,"accepted name","Bacteria",
Leptospira weilii Yasuda et al. 1987,"accepted name","Bacteria",
Leptospira wolbachii Yasuda et al. 1987,"accepted name","Bacteria",
Pillotina calotermitidis (ex Hollande and Gharagozlou 1967) Bermudes et al. 1988,"accepted name","Bacteria",
Serpulina alvinipulli Stanton et al. 1998,"accepted name","Bacteria",
Spirochaeta africana Zhilina et al. 1996,"accepted name","Bacteria",
Spirochaeta alkalica Zhilina et al. 1996,"accepted name","Bacteria",
Spirochaeta americana Hoover et al. 2003,"accepted name","Bacteria",
Spirochaeta asiatica Zhilina et al. 1996,"accepted name","Bacteria",
Spirochaeta aurantia ,"accepted name","Bacteria",
Spirochaeta aurantia subsp. aurantia (ex Vinzent 1926) Canale-Parola 1980,"accepted name","Bacteria",
Spirochaeta aurantia subsp. stricta Canale-Parola 1984,"accepted name","Bacteria",
Spirochaeta bajacaliforniensis Fracek and Stolz 2004,"accepted name","Bacteria",
Spirochaeta caldaria Pohlschroeder et al. 1995,"accepted name","Bacteria",
Spirochaeta coccoides Dröge et al. 2006,"accepted name","Bacteria",
Spirochaeta halophila Greenberg and Canale-Parola 1977 (Approved Lists 1980),"accepted name","Bacteria",
Spirochaeta isovalerica Harwood and Canale-Parola 1983,"accepted name","Bacteria",
Spirochaeta litoralis (ex Hespell and Canale-Parola 1970) Canale-Parola 1980,"accepted name","Bacteria",
Spirochaeta plicatilis Ehrenberg 1835 (Approved Lists 1980),"accepted name","Bacteria",
Spirochaeta smaragdinae Magot et al. 1998,"accepted name","Bacteria",
Spirochaeta stenostrepta Zuelzer 1912 (Approved Lists 1980),"accepted name","Bacteria",
Spirochaeta thermophila Aksenova et al. 1992,"accepted name","Bacteria",
Spirochaeta zuelzerae (ex Veldkamp 1960) Canale-Parola 1980,"accepted name","Bacteria",
Treponema amylovorum Wyss et al. 1997,"accepted name","Bacteria",
Treponema azotonutricium Graber et al. 2004,"accepted name","Bacteria",
Treponema berlinense Nordhoff et al. 2005,"accepted name","Bacteria",
Treponema brennaborense Schrank et al. 1999,"accepted name","Bacteria",
Treponema bryantii Stanton and Canale-Parola 1980,"accepted name","Bacteria",
Treponema denticola (ex Flügge 1886) Chan et al. 1993,"accepted name","Bacteria",
Treponema lecithinolyticum Wyss et al. 1999,"accepted name","Bacteria",
Treponema maltophilum Wyss et al. 1996,"accepted name","Bacteria",
Treponema medium Umemoto et al. 1997,"accepted name","Bacteria",
Treponema minutum Dobell 1912 (Approved Lists 1980),"accepted name","Bacteria",
Treponema pallidum (Schaudinn and Hoffmann 1905) Schaudinn 1905 (Approved Lists 1980),"accepted name","Bacteria",
Treponema paraluiscuniculi corrig. (Jacobsthal 1920) Smibert 1974 (Approved Lists 1980),"accepted name","Bacteria",
Treponema parvum Wyss et al. 2001,"accepted name","Bacteria",
Treponema pectinovorum Smibert and Burmeister 1983,"accepted name","Bacteria",
Treponema pertenue (Castellani 1905) Castellani and Chalmers 1910 (Approved Lists 1980),"accepted name","Bacteria",
Treponema porcinum Nordhoff et al. 2005,"accepted name","Bacteria",
Treponema primitia Graber et al. 2004,"accepted name","Bacteria",
Treponema putidum Wyss et al. 2004,"accepted name","Bacteria",
Treponema saccharophilum Paster and Canale-Parola 1986,"accepted name","Bacteria",
Treponema socranskii ,"accepted name","Bacteria",
Treponema socranskii subsp. buccale Smibert et al. 1984,"accepted name","Bacteria",
Treponema socranskii subsp. paredis Smibert et al. 1984,"accepted name","Bacteria",
Treponema socranskii subsp. socranskii Smibert et al. 1984,"accepted name","Bacteria",
Treponema succinifaciens Cwyk and Canale-Parola 1981,"accepted name","Bacteria",
Turneriella parva (Hovind-Hougen et al. 1982) Levett et al. 2005,"accepted name","Bacteria",
Spirochaetes
Spirochaetales
Leptospiraceae
Serpulinaceae
Spirochaetaceae
