# Supplementary material for: The World Bacterial Biogeography and Biodiversity through Databases: A Case Study of NCBI Nucleotide Database and GBIF Database
Source: Biomed Res Int. 2013 Oct 21;2013:240175. doi: 10.1155/2013/240175 (PMC3818805; doi:10.1155/2013/240175)
Supplement: Supplementary file 1 — The zipped file may be extracted in any directory in the computer but all files and the two folders should be extracted in the same directory so the scripts would function correctly. The scripts had been tested on Windows environment. Python 2.7 and Biopython 1.6 should be installed before running the scripts. To extract data from NCBI Nucleotide you should run “NCBI_Nucleotide_Tracker.py” for countries exception handling, run “NCBI_Nucleotide_Exception.py”. For the GBIF Database, only three countries are provided as an example in the folder “GBIF_Plus” for additional countries you may download them from GBIF website, the only data that should be extracted are these of taxonomy, no need for other metadata (Dataset, Geospatial) as described in the paper. Once all countries of interest are downloaded you may run “GBIF_Filter.py” to filter data. The results of this study are presented in: “country_all.txt” for NCBI Nucleotide Database, “gbif_Classification_2000_Plus.txt”, “absent_taxa_Classification_2000_Plus.txt”, and absent_taxa_Classification_2000_Plus_ex_All.txt” for GBIF Database. The final results are presented in “NCBI_GBIF_overall_data.xlsx”. Some errors that may occur during the script execution are presented in “error.txt” file. [file 240175.f1.zip › Classification_2000_Plus/Thermotogae.csv]

Scientific name	Name status	Group	Source database
Fervidobacterium gondwanense Andrews and Patel 1996,"accepted name","Bacteria",
Fervidobacterium islandicum Huber et al. 1991,"accepted name","Bacteria",
Fervidobacterium nodosum Patel et al. 1985,"accepted name","Bacteria",
Fervidobacterium pennivorans corrig. Friedrich and Antranikian 1999,"accepted name","Bacteria",
Geotoga petraea Davey et al. 1993,"accepted name","Bacteria",
Geotoga subterranea Davey et al. 1993,"accepted name","Bacteria",
Marinitoga camini Wery et al. 2001,"accepted name","Bacteria",
Marinitoga hydrogenitolerans Postec et al. 2005,"accepted name","Bacteria",
Marinitoga piezophila Alain et al. 2002,"accepted name","Bacteria",
Petrotoga mexicana Miranda-Tello et al. 2004,"accepted name","Bacteria",
Petrotoga miotherma Davey et al. 1993,"accepted name","Bacteria",
Petrotoga mobilis Lien et al. 1998,"accepted name","Bacteria",
Petrotoga olearia L'Haridon et al. 2002,"accepted name","Bacteria",
Petrotoga sibirica L'Haridon et al. 2002,"accepted name","Bacteria",
Thermosipho africanus Huber et al. 1989,"accepted name","Bacteria",
Thermosipho atlanticus Urios et al. 2004,"accepted name","Bacteria",
Thermosipho geolei L'Haridon et al. 2001,"accepted name","Bacteria",
Thermosipho japonicus Takai and Horikoshi 2000,"accepted name","Bacteria",
Thermosipho melanesiensis Antoine et al. 1997,"accepted name","Bacteria",
Thermotoga elfii Ravot et al. 1995,"accepted name","Bacteria",
Thermotoga hypogea Fardeau et al. 1997,"accepted name","Bacteria",
Thermotoga lettingae Balk et al. 2002,"accepted name","Bacteria",
Thermotoga maritima Stetter and Huber 1986,"accepted name","Bacteria",
Thermotoga naphthophila Takahata et al. 2001,"accepted name","Bacteria",
Thermotoga neapolitana Jannasch et al. 1989,"accepted name","Bacteria",
Thermotoga petrophila Takahata et al. 2001,"accepted name","Bacteria",
Thermotoga subterranea Jeanthon et al. 2000,"accepted name","Bacteria",
Thermotoga thermarum Windberger et al. 1992,"accepted name","Bacteria",
Thermotogae
Thermotogales
Thermotogaceae
