# Supplementary material for: The World Bacterial Biogeography and Biodiversity through Databases: A Case Study of NCBI Nucleotide Database and GBIF Database
Source: Biomed Res Int. 2013 Oct 21;2013:240175. doi: 10.1155/2013/240175 (PMC3818805; doi:10.1155/2013/240175)
Supplement: Supplementary file 1 — The zipped file may be extracted in any directory in the computer but all files and the two folders should be extracted in the same directory so the scripts would function correctly. The scripts had been tested on Windows environment. Python 2.7 and Biopython 1.6 should be installed before running the scripts. To extract data from NCBI Nucleotide you should run “NCBI_Nucleotide_Tracker.py” for countries exception handling, run “NCBI_Nucleotide_Exception.py”. For the GBIF Database, only three countries are provided as an example in the folder “GBIF_Plus” for additional countries you may download them from GBIF website, the only data that should be extracted are these of taxonomy, no need for other metadata (Dataset, Geospatial) as described in the paper. Once all countries of interest are downloaded you may run “GBIF_Filter.py” to filter data. The results of this study are presented in: “country_all.txt” for NCBI Nucleotide Database, “gbif_Classification_2000_Plus.txt”, “absent_taxa_Classification_2000_Plus.txt”, and absent_taxa_Classification_2000_Plus_ex_All.txt” for GBIF Database. The final results are presented in “NCBI_GBIF_overall_data.xlsx”. Some errors that may occur during the script execution are presented in “error.txt” file. [file 240175.f1.zip › country_all.txt]

ISO	Country	word_Str	qualifier_P	Real_N	Day_S	Time_S	Day_F	Time_F	Acidobacteria	Actinobacteria	Aquificae	Armatimonadetes	Bacteria	Bacteroidetes	Caldiserica	Chlamydiae	Chlorobi	Chloroflexi	Chrysiogenetes	Cyanobacteria	Deferribacteres	Deinococcus-Thermus	Dictyoglomi	Elusimicrobia	Fibrobacteres	Firmicutes	Fusobacteria	Gemmatimonadetes	Ignavibacteria	Lentisphaerae	Nitrospirae	Planctomycetes	Proteobacteria	Spirochaetes	Synergistetes	Tenericutes	Thermodesulfobacteria	Thermotogae	Verrucomicrobia	environmental samples	unclassified Bacteria
ATA	Antarctica	93737	93737	93366	29/12/2012	11:50:28	29/12/2012	14:15:04	59	1031	0	5	93183	1236	1	2	4	22	0	1567	0	31	0	0	0	1202	1	48	0	0	0	55	2995	0	0	0	0	0	43	89666	0
ATG	Antigua and Barbuda	6	6	6	29/12/2012	14:15:04	29/12/2012	14:15:06	0	0	0	0	6	0	0	0	0	0	0	0	0	0	0	0	0	0	0	0	0	0	0	0	6	0	0	0	0	0	0	0	0
ARG	Argentina	10878	10877	10428	29/12/2012	14:15:06	29/12/2012	14:36:17	1	158	0	0	10406	111	0	54	0	0	0	95	1	0	0	0	0	458	0	0	0	0	4	1	7573	1	0	23	0	0	0	2681	0
ARM	Armenia	47	47	45	29/12/2012	14:36:17	29/12/2012	14:36:21	0	0	0	0	45	1	0	0	0	0	0	2	0	0	0	0	0	15	0	0	0	0	1	0	22	0	0	0	0	0	0	13	0
ABW	Aruba	0	0	0	29/12/2012	14:36:21	29/12/2012	14:36:23	0	0	0	0	0	0	0	0	0	0	0	0	0	0	0	0	0	0	0	0	0	0	0	0	0	0	0	0	0	0	0	0	0
AUS	Australia	54449	54445	48788	29/12/2012	14:36:23	29/12/2012	15:57:42	150	9706	0	1	48302	502	2	266	5	95	0	658	16	24	0	4	8	2567	11	61	3	1	20	192	16092	1972	2	156	0	3	46	19926	0
AUT	Austria	8137	8137	3835	29/12/2012	15:57:42	29/12/2012	16:07:00	17	334	0	0	3760	202	0	6	0	6	0	96	0	2	0	0	0	412	0	0	0	0	0	66	1688	1	0	19	0	0	30	1630	0
AZE	Azerbaijan	90	90	89	29/12/2012	16:07:00	29/12/2012	16:07:08	0	0	0	0	89	0	0	0	0	0	0	0	0	0	0	0	0	0	0	0	0	0	0	0	11	0	0	4	0	0	0	76	0
BHS	Bahamas	9683	9683	9668	29/12/2012	16:07:08	29/12/2012	16:28:28	10	4070	0	0	9646	228	0	9	3	234	0	1149	0	1	0	0	0	176	0	11	0	2	8	147	1546	109	0	2	0	0	47	5199	0
BGD	Bangladesh	14416	14416	14353	29/12/2012	16:28:28	29/12/2012	16:38:49	0	41	0	0	14325	4	0	0	0	0	0	0	0	0	0	0	0	12	0	0	0	0	0	0	5458	0	0	4	0	0	0	8907	0
BRB	Barbados	6	6	6	29/12/2012	16:38:49	29/12/2012	16:38:51	0	0	0	0	6	0	0	0	0	0	0	0	0	0	0	0	0	0	0	0	0	0	0	0	6	0	0	0	0	0	0	0	0
BLR	Belarus	202	202	172	29/12/2012	16:38:51	29/12/2012	16:39:05	0	85	0	0	172	0	0	0	0	0	0	8	0	0	0	0	0	21	0	0	0	0	0	0	55	3	0	0	0	0	0	8	0
BEL	Belgium	12877	12877	8194	29/12/2012	16:39:05	29/12/2012	16:50:25	222	215	0	0	8187	46	0	0	1	0	0	196	0	0	0	0	0	397	0	0	0	0	0	5	6335	2	0	48	0	0	0	974	0
BLZ	Belize	185	185	172	29/12/2012	16:50:25	29/12/2012	16:50:36	0	1	0	0	172	7	0	0	0	0	0	0	0	0	0	0	0	1	0	0	0	0	3	0	85	0	0	1	0	0	0	117	0
BEN	Benin	202	202	115	29/12/2012	16:50:36	29/12/2012	16:50:53	0	1	0	0	115	0	0	0	0	0	0	0	0	0	0	0	0	98	0	0	0	0	0	0	9	0	0	7	0	0	0	0	0
BMU	Bermuda	234	232	208	29/12/2012	16:50:53	29/12/2012	16:51:10	0	0	0	0	208	1	0	0	0	0	0	5	0	0	0	0	0	0	0	0	0	0	0	0	21	0	0	0	0	0	0	188	0
BTN	Bhutan	1	1	1	29/12/2012	16:51:10	29/12/2012	16:51:12	0	0	0	0	1	0	0	0	0	0	0	0	0	0	0	0	0	0	0	0	0	0	0	0	1	0	0	0	0	0	0	0	0
BOL	Bolivia	1765	1765	1738	29/12/2012	16:51:12	29/12/2012	17:02:06	0	1	0	0	1721	0	0	0	0	0	0	272	0	0	0	0	0	11	0	0	0	0	0	0	199	1	0	16	0	0	0	1416	0
BIH	Bosnia and Herzegovina	595	595	595	29/12/2012	17:02:06	29/12/2012	17:02:30	0	0	0	0	595	0	0	0	0	0	0	0	0	0	0	0	0	0	0	0	0	0	0	0	593	0	0	2	0	0	0	0	0
BWA	Botswana	15	15	15	29/12/2012	17:02:30	29/12/2012	17:02:33	0	1	0	0	15	0	0	0	0	0	0	1	0	0	0	0	0	4	0	0	0	0	0	0	2	0	0	7	0	0	0	6	0
BRA	Brazil	178784	178344	173997	29/12/2012	17:02:33	29/12/2012	22:28:01	242	949	0	2	173367	593	0	18	2	48	0	573	6	0	0	0	0	30790	0	15	0	0	19	30	26630	39836	2	153	1	5	812	79558	0
VGB	British Virgin Islands	8	8	8	29/12/2012	22:28:01	29/12/2012	22:28:04	0	0	0	0	8	0	0	0	0	0	0	0	0	0	0	0	0	0	0	0	0	0	0	8	0	0	0	0	0	0	0	0	0
BRN	Brunei	1	1	1	29/12/2012	22:28:04	29/12/2012	22:28:07	0	0	0	0	1	0	0	0	0	0	0	0	0	0	0	0	0	0	0	0	0	0	0	0	1	0	0	0	0	0	0	0	0
BGR	Bulgaria	477	477	472	29/12/2012	22:28:07	29/12/2012	22:28:24	27	10	9	0	472	20	0	0	17	5	0	1	0	9	0	0	0	52	0	3	0	0	2	2	130	0	0	7	0	3	3	359	0
BFA	Burkina Faso	1220	1220	1196	29/12/2012	22:28:24	29/12/2012	22:29:16	0	0	0	0	1196	1	0	0	0	0	0	0	0	0	0	0	0	67	0	0	0	0	0	0	262	0	0	10	0	0	0	858	0
BDI	Burundi	4	4	4	29/12/2012	22:29:16	29/12/2012	22:29:19	0	2	0	0	4	0	0	0	0	0	0	0	0	0	0	0	0	0	0	0	0	0	0	0	2	0	0	0	0	0	0	0	0
KHM	Cambodia	1294	1294	1277	29/12/2012	22:29:19	29/12/2012	22:30:51	0	5	0	0	1277	0	0	0	0	0	0	17	0	0	0	0	0	23	0	0	0	0	0	0	595	0	0	0	0	0	0	660	0
CMR	Cameroon	605	605	580	29/12/2012	22:30:51	29/12/2012	22:31:28	0	4	0	0	580	2	0	0	0	0	0	1	0	0	0	0	0	90	0	0	0	0	0	0	429	0	0	13	0	0	0	43	0
CAN	Canada	273184	271582	162208	29/12/2012	22:31:28	30/12/2012	18:07:04	63	1753	1	6	162092	529	0	18	18	50	0	442	3	1	0	0	2	1570	4	639	0	4	10	85	10043	228	2	78	0	100	57	152046	0
CPV	Cape Verde	12	12	12	30/12/2012	18:07:04	30/12/2012	18:07:07	0	0	0	0	12	1	0	0	0	0	0	0	0	0	0	0	0	4	0	0	0	0	0	0	7	0	0	0	0	0	0	1	0
CYM	Cayman Islands	16	16	16	30/12/2012	18:07:07	30/12/2012	18:07:10	0	0	0	0	16	0	0	0	0	0	0	0	0	0	0	0	0	0	0	0	0	0	0	0	16	0	0	0	0	0	0	16	0
CAF	Central African Republic	28	28	28	30/12/2012	18:07:10	30/12/2012	18:07:13	0	1	0	0	28	0	0	16	0	0	0	0	0	0	0	0	0	0	0	0	0	0	0	0	4	0	0	7	0	0	0	0	0
TCD	Chad	1086	936	214	30/12/2012	18:07:13	30/12/2012	18:17:23	0	24	0	0	214	0	0	0	0	0	0	29	0	0	0	0	0	28	0	0	0	0	0	0	105	0	0	28	0	0	0	0	0
CHL	Chile	7191	7191	6770	30/12/2012	18:17:23	30/12/2012	18:22:16	7	275	5	0	6735	286	0	0	0	12	0	224	0	9	0	0	0	346	2	13	0	0	9	23	1558	15	2	25	0	0	5	5256	0
CHN	China	204804	204690	185045	31/12/2012	11:29:35	31/12/2012	20:23:50	1530	19416	65	16	183828	3532	10	87	26	1228	0	6207	3	121	4	3	5	14697	27	182	0	1	246	1674	72808	292	46	535	14	110	455	99957	0
CCK	Cocos Islands	0	0	0	31/12/2012	20:23:50	31/12/2012	20:23:52	0	0	0	0	0	0	0	0	0	0	0	0	0	0	0	0	0	0	0	0	0	0	0	0	0	0	0	0	0	0	0	0	0
COL	Colombia	5302	5300	5270	31/12/2012	20:23:52	31/12/2012	20:27:03	3	218	0	0	5269	3	0	1	1	1	0	3	0	0	0	0	0	144	0	0	0	0	0	1	3440	886	8	24	0	4	32	716	0
COM	Comoros	22	22	18	31/12/2012	20:27:03	31/12/2012	20:27:07	0	0	0	0	18	0	0	0	0	0	0	8	0	0	0	0	0	0	0	0	0	0	0	0	7	3	0	0	0	0	0	3	0
COK	Cook Islands	0	0	0	31/12/2012	20:27:07	31/12/2012	20:27:09	0	0	0	0	0	0	0	0	0	0	0	0	0	0	0	0	0	0	0	0	0	0	0	0	0	0	0	0	0	0	0	0	0
CRI	Costa Rica	7838	7838	7813	31/12/2012	20:27:09	31/12/2012	20:33:15	31	170	3	0	7769	59	0	0	1	0	0	106	1	0	0	1	640	70	1	0	0	0	0	1	1695	466	1	102	0	0	0	6442	0
CIV	Cote d'Ivoire	617	617	608	31/12/2012	20:33:15	31/12/2012	20:33:48	0	4	0	0	608	0	0	0	0	0	0	0	0	0	0	0	0	48	0	0	0	0	0	0	113	0	0	0	0	0	0	447	0
HRV	Croatia	4212	4212	4146	31/12/2012	20:33:48	31/12/2012	20:35:47	1	36	0	0	4135	67	0	2	5	2	0	44	0	0	0	0	0	33	0	2	0	0	0	6	419	124	0	100	0	0	1	404	0
CUB	Cuba	6221	5402	339	31/12/2012	20:35:47	31/12/2012	20:52:21	0	49	0	0	339	0	0	0	0	0	0	11	0	0	0	0	0	21	0	0	0	0	0	0	183	2	0	53	0	0	0	46	0
CYP	Cyprus	509	509	509	31/12/2012	20:52:21	31/12/2012	20:52:56	0	1	0	0	509	5	0	0	0	1	0	0	0	0	0	0	0	0	0	0	0	0	0	0	92	0	0	3	0	0	0	417	0
CZE	Czech Republic	3117	3117	2479	31/12/2012	20:52:56	31/12/2012	20:54:42	0	391	0	0	2479	0	0	0	0	0	0	143	0	0	0	0	0	37	0	0	0	0	6	0	1008	129	0	63	0	0	34	831	0
COD	Democratic Republic of the Congo	1637	1637	1637	31/12/2012	20:54:42	31/12/2012	20:58:25	0	38	0	0	1637	1	0	0	0	0	0	0	0	0	0	0	0	15	0	0	0	0	0	0	380	3	8	0	0	2	0	1267	0
DNK	Denmark	12292	12292	7822	31/12/2012	20:58:25	31/12/2012	21:06:17	0	80	0	0	7775	241	0	168	32	3	0	15	0	0	0	0	0	606	2	0	0	0	2	7	3916	27	0	2	0	0	6	3416	0
DJI	Djibouti	76	76	76	31/12/2012	21:06:17	31/12/2012	21:06:23	0	2	0	0	76	0	0	0	0	0	0	0	0	0	0	0	0	0	0	0	0	0	0	0	72	0	0	0	0	2	0	0	0
DMA	Dominica	115	115	108	31/12/2012	21:06:23	31/12/2012	21:06:28	0	1	0	0	107	0	0	0	0	0	0	0	0	0	0	0	0	90	0	0	0	0	0	0	16	0	0	0	0	0	0	0	0
DOM	Dominican Republic	293	293	293	31/12/2012	21:06:28	31/12/2012	21:06:37	0	0	0	0	211	0	0	0	0	0	0	0	0	0	0	0	0	0	0	0	0	0	0	0	113	0	0	5	0	0	0	94	0
ECU	Ecuador	379	379	364	31/12/2012	21:06:37	31/12/2012	21:06:48	0	8	0	0	364	0	0	0	0	0	0	0	0	0	0	0	0	218	0	0	0	0	0	0	107	4	0	25	0	0	0	3	0
EGY	Egypt	4426	4426	4158	31/12/2012	21:06:48	31/12/2012	21:10:20	0	116	0	0	4138	70	0	0	0	1	0	103	0	0	0	0	1	434	0	0	0	0	0	0	994	1120	0	74	0	0	4	1769	0
SLV	El Salvador	10	10	10	31/12/2012	21:10:20	31/12/2012	21:10:42	0	0	0	0	10	0	0	0	0	0	0	0	0	0	0	0	0	0	0	0	0	0	0	0	7	0	0	3	0	0	0	0	0
EST	Estonia	777	777	729	31/12/2012	21:10:42	31/12/2012	21:11:17	0	49	0	0	729	5	0	0	1	2	0	1	0	0	0	0	0	6	0	0	0	0	0	0	417	1	0	1	0	0	0	322	0
ETH	Ethiopia	2335	2335	2084	31/12/2012	21:11:17	31/12/2012	21:12:25	0	28	0	0	2084	2	0	0	0	0	0	29	0	1	0	0	0	74	0	0	0	0	0	0	1790	28	0	37	0	0	0	121	0
FLK	Falkland Islands (Islas Malvinas)	33046	33046	33046	31/12/2012	21:12:25	31/12/2012	21:27:49	0	129	0	0	33046	4	0	0	0	1	0	1	0	0	0	0	0	0	0	12	0	0	0	7	114	0	0	0	0	0	22	33046	0
FRO	Faroe Islands	3	3	3	31/12/2012	21:27:49	31/12/2012	21:27:52	0	0	0	0	3	0	0	1	0	0	0	0	0	0	0	0	0	0	0	0	0	0	0	0	2	0	0	0	0	0	0	0	0
FJI	Fiji	15020	15020	15020	31/12/2012	21:27:52	31/12/2012	21:36:11	0	7777	0	0	15020	27	0	0	0	0	0	6552	0	0	0	0	0	7	0	0	0	0	0	4	161	0	0	0	0	0	6	689	0
FIN	Finland	23763	23761	22330	31/12/2012	21:36:11	31/12/2012	21:48:00	32	266	0	0	22329	203	0	6	3	10	0	449	0	11	2	0	0	530	0	4	0	4	7	5	2223	17	0	11	0	0	32	19227	0
FRA	France	76929	76914	52411	31/12/2012	21:48:00	31/12/2012	22:45:15	1201	4458	0	1	52317	1162	1	184	8	132	0	1412	1	11	0	7	0	4995	2	131	0	0	4	165	15503	214	0	336	0	3	59	32283	0
GUF	French Guiana	344	344	344	31/12/2012	22:45:15	31/12/2012	22:45:26	1	28	0	0	344	5	0	0	0	1	0	0	0	0	0	0	0	11	0	0	0	0	0	0	159	0	0	0	0	0	0	170	0
PYF	French Polynesia	179	179	179	31/12/2012	22:45:26	31/12/2012	22:45:32	0	1	0	0	179	1	0	0	0	0	0	10	0	0	0	0	0	0	0	0	0	0	0	0	73	0	0	0	0	0	0	104	0
USA	USA	1089412	1088390	689988	03/01/2013	14:38:38	05/01/2013	02:31:28	5643	13988	556	34	687684	9523	0	67	141	879	0	5840	26	205	11	18	27	44518	111	367	7	5	2136	1291	317736	3162	132	1132	42	55	12858	337593	0
JAM	Jamaica	555	555	549	29/12/2012	11:51:17	29/12/2012	11:51:55	38	32	0	0	549	15	0	0	0	4	0	1	0	0	0	0	0	40	0	6	0	0	1	2	309	0	0	4	0	0	4	388	0
JPN	Japan	98893	98883	87861	29/12/2012	11:51:55	29/12/2012	13:01:03	79	2204	174	2	87186	1515	9	139	23	139	0	987	23	48	0	51	18	4963	26	17	1	3	43	277	22688	977	9	154	9	29	77	59376	0
JOR	Jordan	1414	1413	289	29/12/2012	13:01:03	29/12/2012	13:03:09	0	1	0	0	289	0	0	0	0	0	0	225	0	0	0	0	0	1	0	0	0	0	0	0	36	0	0	4	0	0	0	247	0
KAZ	Kazakhstan	1178	1178	1177	29/12/2012	13:03:09	29/12/2012	13:03:54	0	6	0	0	1177	0	0	0	0	0	0	0	0	0	0	0	0	7	0	0	0	0	0	0	1156	5	0	0	0	0	0	4	0
KEN	Kenya	10022	10021	9015	29/12/2012	13:03:54	29/12/2012	13:34:22	2	66	0	0	9015	113	0	0	0	2	0	215	0	1	0	0	0	406	0	1	0	0	0	69	5227	4	0	33	0	0	10	3460	0
KIR	Kiribati	94	94	94	29/12/2012	13:34:22	29/12/2012	13:34:27	1	2	0	0	94	2	0	0	0	4	0	0	0	0	0	0	0	19	0	0	0	0	0	4	48	1	0	0	0	0	0	94	0
KWT	Kuwait	747	747	726	29/12/2012	13:34:27	29/12/2012	13:35:04	0	190	0	0	718	6	0	0	0	2	0	128	0	0	0	0	0	62	0	0	0	0	0	0	330	0	0	0	0	0	0	70	0
KGZ	Kyrgyzstan	37	37	37	29/12/2012	13:35:04	29/12/2012	13:35:09	0	0	0	0	37	0	0	0	0	0	0	0	0	0	0	0	0	0	0	0	0	0	0	0	37	0	0	0	0	0	0	20	0
LVA	Latvia	25	25	25	29/12/2012	13:35:09	29/12/2012	13:35:13	0	1	0	0	25	1	0	0	4	0	0	0	0	0	0	0	0	0	0	0	0	0	0	0	14	5	0	0	0	0	0	14	0
LBN	Lebanon	210	208	207	29/12/2012	13:35:13	29/12/2012	13:35:29	0	0	0	0	207	0	0	0	0	0	0	0	0	0	0	0	0	1	0	0	0	0	0	0	159	0	0	47	0	0	0	0	0
LSO	Lesotho	2	2	2	29/12/2012	13:35:29	29/12/2012	13:35:32	0	0	0	0	2	0	0	0	0	0	0	0	0	0	0	0	0	0	0	0	0	0	0	0	2	0	0	0	0	0	0	0	0
LBR	Liberia	6	6	4	29/12/2012	13:35:32	29/12/2012	13:35:35	0	0	0	0	4	0	0	0	0	0	0	0	0	0	0	0	0	0	0	0	0	0	0	0	4	0	0	0	0	0	0	0	0
LBY	Libya	22	22	22	29/12/2012	13:35:35	29/12/2012	13:35:38	0	0	0	0	10	0	0	0	0	0	0	2	0	0	0	0	0	0	0	0	0	0	0	0	8	0	0	0	0	0	0	0	0
LIE	Liechtenstein	0	0	0	29/12/2012	13:35:38	29/12/2012	13:35:40	0	0	0	0	0	0	0	0	0	0	0	0	0	0	0	0	0	0	0	0	0	0	0	0	0	0	0	0	0	0	0	0	0
LTU	Lithuania	466	466	384	29/12/2012	13:35:40	29/12/2012	13:36:00	0	96	0	0	384	0	0	0	4	0	0	0	0	0	0	0	0	44	0	0	0	0	0	0	173	7	0	60	0	0	0	6	0
LUX	Luxembourg	623	623	429	29/12/2012	13:36:00	29/12/2012	13:37:08	0	0	0	0	429	0	0	0	0	0	0	37	0	0	0	0	0	0	0	0	0	0	0	0	101	291	0	0	0	0	0	36	0
MDG	Madagascar	1288	1288	1261	29/12/2012	13:37:08	29/12/2012	13:38:19	0	26	0	0	1261	11	0	0	0	0	0	7	0	1	0	0	0	40	0	0	0	0	0	0	1130	14	0	1	0	0	0	229	0
MWI	Malawi	48	48	47	29/12/2012	13:38:19	29/12/2012	13:38:41	0	40	0	0	47	0	0	0	0	0	0	0	0	0	0	0	0	0	0	0	0	0	0	0	6	0	0	1	0	0	0	29	0
MYS	Malaysia	21264	21264	14633	29/12/2012	13:38:41	29/12/2012	13:54:06	24	1604	0	0	14628	42	0	1	0	1	0	4	0	2	0	0	0	2240	0	0	0	0	3	0	9838	12	0	23	0	0	0	1956	0
MDV	Maldives	3	3	3	29/12/2012	13:54:06	29/12/2012	13:54:12	0	0	0	0	3	0	0	0	0	0	0	0	0	0	0	0	0	0	0	0	0	0	0	0	3	0	0	0	0	0	0	0	0
MLI	Mali	1030	1018	213	29/12/2012	13:54:12	29/12/2012	13:59:24	0	38	0	0	212	0	0	0	0	0	0	0	0	0	0	0	0	66	0	0	0	0	0	0	107	0	0	1	0	0	0	0	0
MLT	Malta	35	35	35	29/12/2012	13:59:24	29/12/2012	13:59:28	0	0	0	0	35	0	0	0	0	0	0	7	0	0	0	0	0	1	0	0	0	0	0	0	27	0	0	0	0	0	0	1	0
MHL	Marshall Islands	3	3	3	29/12/2012	13:59:28	29/12/2012	13:59:31	0	0	0	0	3	0	0	0	0	0	0	0	0	0	0	0	0	0	0	0	0	0	0	0	3	0	0	0	0	0	0	0	0
MTQ	Martinique	21	21	21	29/12/2012	13:59:31	29/12/2012	13:59:34	0	1	0	0	21	0	0	0	0	0	0	0	0	0	0	0	0	0	0	0	0	0	0	0	20	0	0	0	0	0	0	0	0
MRT	Mauritania	16	16	16	29/12/2012	13:59:34	29/12/2012	13:59:37	0	0	0	0	16	0	0	0	0	0	0	1	0	0	0	0	0	0	0	0	0	0	0	0	5	6	0	0	0	0	0	4	0
MUS	Mauritius	58	58	58	29/12/2012	13:59:37	29/12/2012	13:59:44	0	0	0	0	58	2	0	0	0	0	0	3	0	0	0	0	0	0	0	0	0	0	0	0	48	0	0	5	0	0	0	2	0
MEX	Mexico	51769	51769	40678	29/12/2012	13:59:44	29/12/2012	16:29:01	808	912	2	33	40643	887	26	0	96	733	0	768	0	9	0	7	0	7531	3	93	0	23	122	309	22030	106	0	138	0	2	131	14577	0
FSM	Micronesia	56	56	55	29/12/2012	16:29:01	29/12/2012	16:29:06	0	1	0	0	55	4	0	0	0	0	0	30	0	0	0	0	0	1	0	0	0	0	0	1	14	0	0	0	0	0	4	13	0
MCO	Monaco	55	55	0	29/12/2012	16:29:06	29/12/2012	16:29:12	0	0	0	0	0	0	0	0	0	0	0	0	0	0	0	0	0	0	0	0	0	0	0	0	0	0	0	0	0	0	0	0	0
MNG	Mongolia	5097	5063	3996	29/12/2012	16:29:12	29/12/2012	16:37:22	1	192	0	0	3914	24	0	0	0	1	0	26	0	3	0	0	0	1377	0	2	0	0	0	0	407	19	0	0	0	0	0	2161	0
MAR	Morocco	2452	2452	2408	29/12/2012	16:37:22	29/12/2012	16:39:04	0	35	0	0	2248	2	0	0	0	0	0	7	0	0	0	0	0	162	0	0	0	0	0	0	1839	44	0	57	0	0	0	103	0
MOZ	Mozambique	49	49	38	29/12/2012	16:39:04	29/12/2012	16:39:10	0	1	0	0	38	0	0	0	0	0	0	0	0	0	0	0	0	5	0	0	0	0	0	0	28	0	0	2	0	0	0	2	0
MMR	Myanmar	570	570	557	29/12/2012	16:39:10	29/12/2012	16:39:44	0	1	0	0	557	0	0	0	0	0	0	3	0	0	0	0	0	23	0	0	0	0	0	0	484	0	0	45	0	0	0	1	0
NAM	Namibia	2676	2676	2676	29/12/2012	16:39:44	29/12/2012	16:41:24	4	5	0	0	2676	1	0	0	0	1	0	1	0	0	0	0	0	5	0	0	0	0	0	1	128	0	0	13	0	0	0	2535	0
NRU	Nauru	2	2	0	29/12/2012	16:41:24	29/12/2012	16:41:27	0	0	0	0	0	0	0	0	0	0	0	0	0	0	0	0	0	0	0	0	0	0	0	0	0	0	0	0	0	0	0	0	0
NPL	Nepal	1706	1706	1616	29/12/2012	16:41:27	29/12/2012	16:42:38	0	67	0	0	1616	25	0	0	0	2	0	142	0	0	0	0	0	43	0	0	0	1	2	0	1014	5	0	0	0	0	2	810	0
ANT	Netherlands Antilles	676	676	676	29/12/2012	16:42:38	29/12/2012	16:43:19	0	13	0	0	676	39	0	0	0	0	0	10	0	0	0	0	0	20	0	0	0	0	0	15	103	1	0	0	0	0	2	626	0
NCL	New Caledonia	1328	1328	1321	29/12/2012	16:43:19	29/12/2012	16:44:12	0	24	0	0	1320	2	0	0	0	0	0	39	0	0	0	0	0	82	0	0	0	0	0	0	231	204	0	1	0	0	0	814	0
NZL	New Zealand	11335	11333	9575	29/12/2012	16:44:12	29/12/2012	16:54:11	8	43	6	4	9485	13	1	1	2	11	0	489	0	3	0	0	0	108	1	0	0	0	2	2	5216	2	0	2	2	2	5	3851	0
NIC	Nicaragua	272	272	271	29/12/2012	16:54:11	29/12/2012	16:54:31	0	1	0	0	271	7	0	0	0	0	0	0	0	0	0	0	0	0	0	0	0	0	0	0	259	0	0	4	0	0	0	7	0
NER	Niger	559	559	550	29/12/2012	16:54:31	29/12/2012	16:55:02	0	11	0	0	550	107	0	0	0	0	0	0	5	0	0	0	0	132	31	0	0	0	0	0	242	11	0	9	0	0	0	340	0
NGA	Nigeria	1942	1942	1885	29/12/2012	16:55:02	29/12/2012	16:56:20	0	9	0	0	1885	1	0	0	0	0	0	0	0	0	0	0	0	336	0	0	0	0	0	0	1472	3	0	7	0	0	0	140	0
NIU	Niue	0	0	0	29/12/2012	16:56:20	29/12/2012	16:56:23	0	0	0	0	0	0	0	0	0	0	0	0	0	0	0	0	0	0	0	0	0	0	0	0	0	0	0	0	0	0	0	0	0
PRK	North Korea	7	7	7	29/12/2012	16:56:23	29/12/2012	16:56:25	0	0	0	0	7	3	0	0	0	0	0	0	0	0	0	0	0	0	0	0	0	0	0	0	4	0	0	0	0	0	0	0	0
MNP	Northern Mariana Islands	0	0	0	29/12/2012	16:56:25	29/12/2012	16:56:27	0	0	0	0	0	0	0	0	0	0	0	0	0	0	0	0	0	0	0	0	0	0	0	0	0	0	0	0	0	0	0	0	0
NOR	Norway	17350	17348	13837	29/12/2012	16:56:27	29/12/2012	17:25:02	83	258	0	0	13789	747	0	13	5	10	0	312	0	1	0	0	0	227	3	4	0	0	22	121	2897	73	4	2	0	0	16	10469	0
OMN	Oman	985	985	428	29/12/2012	17:25:02	29/12/2012	17:26:31	0	0	0	0	428	3	0	0	0	0	0	1	0	0	0	0	0	0	0	0	0	0	0	0	44	0	0	27	0	0	0	353	0
PAK	Pakistan	8789	8789	8420	29/12/2012	17:26:31	29/12/2012	17:34:53	0	583	0	0	8416	7	0	0	0	0	0	23	0	1	0	0	0	356	0	0	0	0	0	0	7058	1	0	16	0	0	0	375	0
PLW	Palau	5644	5644	5638	29/12/2012	17:34:53	29/12/2012	17:38:03	0	5372	0	0	5638	3	0	0	0	0	0	160	0	0	0	0	0	46	0	0	0	0	0	0	50	0	0	0	0	0	0	52	0
PAN	Panama	16017	15917	15438	29/12/2012	17:38:03	29/12/2012	17:49:52	0	161	0	0	15438	3	0	0	0	0	0	49	0	0	0	0	0	5	0	0	0	0	0	0	567	85	0	2	0	0	0	14628	0
PNG	Papua New Guinea	2579	2579	1819	29/12/2012	17:49:52	29/12/2012	17:51:21	0	64	10	0	1809	8	0	0	0	8	0	1466	0	1	0	0	0	15	0	0	0	0	0	13	122	0	0	4	0	3	0	253	0
PRY	Paraguay	21	21	11	29/12/2012	17:51:21	29/12/2012	17:51:24	0	0	0	0	11	0	0	0	0	0	0	0	0	0	0	0	0	1	0	0	0	0	0	0	10	0	0	0	0	0	0	0	0
PER	Peru	7109	7109	6987	29/12/2012	17:51:24	29/12/2012	17:59:40	37	61	0	2	6986	45	0	0	0	2	0	116	0	6	0	0	0	27	0	11	0	0	9	33	3342	2568	0	11	0	0	10	1187	0
PHL	Philippines	5159	5159	4927	29/12/2012	17:59:40	29/12/2012	18:19:54	0	18	0	0	4917	12	0	0	0	9	0	135	0	0	0	0	0	152	0	0	0	0	0	39	1027	45	0	4	0	0	0	3847	0
POL	Poland	6017	5917	4908	29/12/2012	18:19:54	29/12/2012	18:32:21	2	215	0	0	4864	24	0	0	0	21	0	89	0	0	0	0	0	711	0	0	0	0	0	32	1984	102	0	52	0	0	24	2218	0
PRT	Portugal	15890	15890	15132	29/12/2012	18:32:21	29/12/2012	18:45:32	0	185	4	0	15124	70	0	0	0	0	0	265	0	19	0	0	0	385	0	0	0	0	0	7	3566	21	0	134	0	0	3	10859	0
PRI	Puerto Rico	2436	2436	1201	29/12/2012	18:45:32	29/12/2012	18:52:12	0	17	0	0	1120	2	0	0	0	0	0	133	0	0	0	0	0	26	0	0	0	0	0	0	163	0	0	8	0	0	0	908	0
QAT	Qatar	83	83	81	29/12/2012	18:52:12	29/12/2012	18:52:16	0	4	0	0	81	0	0	0	0	0	0	0	0	0	0	0	0	6	0	0	0	0	0	0	48	0	0	7	0	0	0	16	0
REU	Reunion	561	561	205	29/12/2012	18:52:16	29/12/2012	18:53:35	0	0	0	0	205	1	0	0	0	0	0	17	0	0	0	0	0	0	0	0	0	0	0	0	186	0	0	0	0	0	0	13	0
ROU	Romania	931	931	916	29/12/2012	18:53:35	29/12/2012	18:54:39	0	30	0	0	916	0	0	0	0	0	0	47	0	0	0	0	0	50	0	4	0	0	1	0	170	0	0	5	0	0	0	658	0
RUS	Russia	13188	13152	12119	29/12/2012	18:54:39	29/12/2012	19:13:48	28	515	84	0	12087	292	1	13	5	170	2	294	0	2	2	0	1	2219	0	4	4	0	8	1539	2707	647	11	220	5	30	41	4999	0
RWA	Rwanda	135	135	134	29/12/2012	19:13:48	29/12/2012	19:14:06	0	43	0	0	134	0	0	0	0	0	0	0	0	0	0	0	0	0	0	0	0	0	0	0	91	0	0	0	0	0	0	43	0
KNA	Saint Kitts and Nevis	11	11	11	29/12/2012	19:14:06	29/12/2012	19:14:09	0	0	0	0	11	0	0	0	0	0	0	0	0	0	0	0	0	0	0	0	0	0	0	0	2	0	0	9	0	0	0	0	0
LCA	Saint Lucia	40	40	40	29/12/2012	19:14:09	29/12/2012	19:14:13	0	0	5	0	40	0	0	0	0	0	0	0	0	2	0	0	0	3	0	0	0	0	0	0	6	0	0	0	0	0	0	36	0
STP	Sao Tome and Principe	3	3	3	29/12/2012	19:14:13	29/12/2012	19:14:16	0	0	0	0	3	0	0	0	0	0	0	0	0	0	0	0	0	0	0	0	0	0	0	0	3	0	0	0	0	0	0	0	0
SAU	Saudi Arabia	862	862	403	29/12/2012	19:14:16	29/12/2012	19:15:13	0	31	0	0	403	2	0	0	0	0	0	2	0	0	0	0	0	71	0	0	0	0	0	0	111	0	0	26	0	0	0	162	0
SEN	Senegal	9871	9871	9133	29/12/2012	19:15:13	29/12/2012	19:23:48	0	1397	0	0	9133	49	0	105	0	0	0	11	0	0	0	0	0	1163	0	0	0	0	0	64	5948	94	0	28	0	0	0	338	0
SYC	Seychelles	21	21	21	29/12/2012	19:23:48	29/12/2012	19:23:53	0	0	0	0	21	0	0	0	0	0	0	15	0	0	0	0	0	0	0	0	0	0	0	0	6	0	0	0	0	0	0	14	0
SLE	Sierra Leone	32	32	32	29/12/2012	19:23:53	29/12/2012	19:23:57	0	32	0	0	32	0	0	0	0	0	0	0	0	0	0	0	0	0	0	0	0	0	0	0	0	0	0	0	0	0	0	32	0
SGP	Singapore	3826	3824	2722	29/12/2012	19:23:57	29/12/2012	19:43:28	0	267	0	0	2721	14	0	0	0	1	0	145	0	1	0	0	0	256	0	0	0	0	0	0	1234	0	0	0	0	0	0	1126	0
SVK	Slovakia	790	790	750	29/12/2012	19:43:28	29/12/2012	19:44:18	2	70	0	0	736	7	0	0	0	0	0	7	0	0	0	0	0	75	0	1	0	0	0	0	152	53	0	0	0	0	1	389	0
SVN	Slovenia	3741	3741	2481	29/12/2012	19:44:18	29/12/2012	19:49:24	8	99	0	0	2481	1	0	2	0	2	0	0	0	0	0	0	0	66	0	1	0	0	5	1	1224	34	0	19	0	0	1	1259	0
SLB	Solomon Islands	3982	3982	3982	29/12/2012	19:49:24	29/12/2012	19:51:36	0	50	0	0	3982	0	0	0	0	0	0	3932	0	0	0	0	0	0	0	0	0	0	0	0	0	0	0	0	0	0	0	2	0
SOM	Somalia	255	255	255	29/12/2012	19:51:36	29/12/2012	19:51:46	0	246	0	0	255	0	0	0	0	0	0	0	0	0	0	0	0	5	0	0	0	0	0	0	4	0	0	0	0	0	0	0	0
ZAF	South Africa	7540	7536	6842	29/12/2012	19:51:46	29/12/2012	20:05:31	9	733	0	0	6812	84	0	0	3	11	0	83	0	4	0	0	1	515	1	1	0	0	8	16	1589	5	0	30	0	0	17	4657	0
KOR	South Korea	19325	19323	15441	29/12/2012	20:05:31	29/12/2012	20:24:00	74	1367	0	0	15414	1305	0	2	1	26	0	62	0	14	0	0	1	2941	62	0	0	0	0	4	7069	10	1	75	0	0	13	3127	0
ESP	Spain	59100	59030	48057	29/12/2012	20:24:00	29/12/2012	21:30:04	724	1512	0	2	47770	909	0	22	143	147	0	1102	16	3	0	1	2	3517	40	5	1	12	188	196	21578	50	2	145	0	0	43	25854	0
LKA	Sri Lanka	537	537	537	29/12/2012	21:30:04	29/12/2012	21:30:57	0	113	0	0	537	1	0	0	0	0	0	104	0	0	0	0	0	2	0	0	0	0	0	0	123	174	0	19	0	0	0	47	0
SDN	Sudan	410	410	410	29/12/2012	21:30:57	29/12/2012	21:31:21	0	3	0	0	410	1	0	0	0	0	0	0	0	0	0	0	0	98	0	0	0	0	0	0	286	0	0	22	0	0	0	0	0
SUR	Suriname	8	8	8	29/12/2012	21:31:21	29/12/2012	21:31:24	0	4	0	0	8	0	0	0	0	0	0	0	0	0	0	0	0	0	0	0	0	0	0	0	2	0	0	2	0	0	0	0	0
SWE	Sweden	14463	14461	8010	29/12/2012	21:31:24	29/12/2012	21:46:34	62	1259	0	2	7812	221	0	35	0	0	0	418	0	1	0	0	0	1161	3	2	0	0	0	56	1645	274	0	4	0	0	52	4459	0
CHE	Switzerland	16577	16577	11684	29/12/2012	21:46:34	29/12/2012	22:10:33	239	926	0	0	11581	370	0	58	12	47	0	215	0	3	0	0	0	294	2	37	0	0	36	46	5586	42	0	56	0	0	82	6854	0
SYR	Syria	78	78	78	29/12/2012	22:10:33	29/12/2012	22:10:38	0	0	0	0	78	0	0	0	0	0	0	0	0	0	0	0	0	8	0	0	0	0	0	0	68	0	0	2	0	0	0	0	0
TJK	Tajikistan	32	32	31	29/12/2012	22:10:38	29/12/2012	22:10:42	0	0	0	0	31	0	0	0	0	0	0	4	0	0	0	0	0	19	0	0	0	0	0	0	8	0	0	0	0	0	0	0	0
TZA	Tanzania	1308	1308	1269	29/12/2012	22:10:42	29/12/2012	22:11:59	0	49	0	0	1269	29	0	0	0	9	0	86	0	0	0	0	0	44	0	0	0	0	0	3	788	143	0	67	0	0	1	242	0
THA	Thailand	15171	15171	14531	29/12/2012	22:11:59	29/12/2012	22:23:08	5	499	6	13	14473	164	0	0	16	51	1	170	1	6	8	5	44	1330	0	0	0	2	6	14	7420	3385	0	85	2	10	3	2338	0
TGO	Togo	145	145	143	29/12/2012	22:23:08	29/12/2012	22:23:18	0	0	0	0	143	0	0	0	0	0	0	0	0	0	0	0	0	0	0	0	0	0	0	0	143	0	0	0	0	0	0	0	0
TON	Tonga	479	479	476	29/12/2012	22:23:18	29/12/2012	22:23:46	0	0	460	0	476	0	0	0	0	0	0	0	2	3	0	0	0	1	0	0	0	0	0	0	0	0	0	2	0	0	0	91	0
TTO	Trinidad and Tobago	337	337	337	29/12/2012	22:23:46	29/12/2012	22:24:03	0	6	0	0	337	0	0	0	0	0	0	6	0	0	0	0	0	41	0	0	0	0	1	0	272	0	0	1	0	0	0	78	0
TUN	Tunisia	4000	4000	3757	29/12/2012	22:24:03	29/12/2012	22:27:59	9	190	1	0	3730	78	0	1	0	1	0	47	0	5	0	0	0	232	0	0	0	0	0	0	1597	27	3	14	0	6	1	1917	0
TUR	Turkey	8105	8105	2738	29/12/2012	22:27:59	29/12/2012	22:38:12	4	241	0	0	2723	25	0	0	0	11	0	23	1	1	0	0	0	610	1	2	0	0	0	6	455	49	0	33	0	0	1	1455	0
TKM	Turkmenistan	0	0	0	29/12/2012	22:38:12	29/12/2012	22:38:14	0	0	0	0	0	0	0	0	0	0	0	0	0	0	0	0	0	0	0	0	0	0	0	0	0	0	0	0	0	0	0	0	0
TCA	Turks and Caicos Islands	0	0	0	29/12/2012	22:38:14	29/12/2012	22:38:16	0	0	0	0	0	0	0	0	0	0	0	0	0	0	0	0	0	0	0	0	0	0	0	0	0	0	0	0	0	0	0	0	0
TUV	Tuvalu	0	0	0	29/12/2012	22:38:16	29/12/2012	22:38:19	0	0	0	0	0	0	0	0	0	0	0	0	0	0	0	0	0	0	0	0	0	0	0	0	0	0	0	0	0	0	0	0	0
UGA	Uganda	2571	2571	2535	29/12/2012	22:38:19	29/12/2012	22:40:09	0	14	0	0	2535	2	0	0	0	0	0	78	0	0	0	0	0	76	0	0	0	0	0	0	2258	0	0	20	0	0	0	122	0
UKR	Ukraine	213	213	177	29/12/2012	22:40:09	29/12/2012	22:40:19	2	14	0	0	177	7	0	0	0	0	0	1	0	3	0	0	0	18	0	0	0	0	0	1	115	5	0	7	0	0	1	43	0
ARE	United Arab Emirates	77	77	74	29/12/2012	22:40:19	29/12/2012	22:40:27	0	2	0	0	74	0	0	0	0	17	0	2	0	0	0	0	0	0	0	0	0	0	0	0	31	0	0	22	0	0	0	19	0
GBR	United Kingdom	50588	50588	34696	29/12/2012	22:40:27	29/12/2012	23:17:58	71	2106	0	0	34627	416	0	12	0	34	0	357	1	14	0	0	44	1538	12	0	0	0	15	31	17501	24	0	77	0	3	22	15678	0
URY	Uruguay	3123	3123	1451	29/12/2012	23:17:58	29/12/2012	23:25:10	0	5	0	0	1448	1	0	0	0	0	0	10	0	0	0	0	0	106	0	0	0	0	0	0	371	11	4	0	0	0	0	951	0
UZB	Uzbekistan	6	6	5	29/12/2012	23:25:10	29/12/2012	23:25:13	0	1	0	0	5	0	0	0	0	0	0	0	0	0	0	0	0	0	0	0	0	0	0	0	4	0	0	0	0	0	0	1	0
VUT	Vanuatu	389	389	385	29/12/2012	23:25:13	29/12/2012	23:25:31	0	1	0	0	385	7	0	0	0	0	0	0	0	0	0	0	0	19	0	0	0	0	0	16	169	1	0	1	0	0	0	382	0
VEN	Venezuela	4319	4319	4246	29/12/2012	23:25:31	29/12/2012	23:31:59	14	32	0	0	4246	17	0	0	0	8	0	4	0	0	0	0	24	76	4	3	0	0	0	3	524	1	0	0	0	0	0	3833	0
VNM	Viet Nam	9705	9702	9701	29/12/2012	23:31:59	29/12/2012	23:39:52	2	76	0	0	9698	39	0	0	1	0	0	101	0	0	0	0	0	168	0	0	0	0	0	40	8627	1	0	41	0	0	0	767	0
ESH	Western Sahara	0	0	0	29/12/2012	23:39:52	29/12/2012	23:39:58	0	0	0	0	0	0	0	0	0	0	0	0	0	0	0	0	0	0	0	0	0	0	0	0	0	0	0	0	0	0	0	0	0
YEM	Yemen	16	16	0	29/12/2012	23:39:58	29/12/2012	23:40:01	0	0	0	0	0	0	0	0	0	0	0	0	0	0	0	0	0	0	0	0	0	0	0	0	0	0	0	0	0	0	0	0	0
ZMB	Zambia	549	549	549	29/12/2012	23:40:01	29/12/2012	23:40:30	0	25	0	0	549	1	0	0	0	0	0	0	0	0	0	0	0	6	0	0	0	0	0	0	517	0	0	0	0	0	0	0	0
ZWE	Zimbabwe	327	327	105	29/12/2012	23:40:30	29/12/2012	23:40:50	0	8	0	0	105	0	0	0	0	0	0	0	0	0	0	0	0	12	0	0	0	0	2	0	81	0	0	2	0	0	0	1	0
GAB	Gabon	266	266	266	31/12/2012	08:38:22	31/12/2012	08:38:31	0	86	0	0	253	5	0	0	0	3	0	0	0	0	0	0	0	38	0	0	0	0	0	0	67	0	0	0	0	0	3	228	0
GMB	Gambia	277	277	275	31/12/2012	08:38:31	31/12/2012	08:38:42	0	0	0	0	275	0	0	0	0	0	0	0	0	0	0	0	0	2	0	0	0	0	0	0	108	0	0	0	0	0	0	166	0
DEU	Germany	126727	125841	74444	31/12/2012	11:23:31	31/12/2012	13:16:47	2715	2047	2	22	74109	1514	1	37	64	179	4	1073	1	29	10	30	2	3331	13	36	0	17	106	1582	37056	333	6	626	2	2	121	34722	0
GHA	Ghana	150	150	149	31/12/2012	13:16:47	31/12/2012	13:16:56	0	22	0	0	149	0	0	0	0	0	0	0	0	0	0	0	0	44	0	0	0	0	0	0	78	2	0	2	0	0	0	15	0
GIB	Gibraltar	0	0	0	31/12/2012	13:16:56	31/12/2012	13:16:58	0	0	0	0	0	0	0	0	0	0	0	0	0	0	0	0	0	0	0	0	0	0	0	0	0	0	0	0	0	0	0	0	0
GRC	Greece	6238	6230	5670	31/12/2012	13:16:58	31/12/2012	13:20:52	55	170	0	0	5660	169	0	42	0	17	0	96	0	0	0	0	0	261	0	6	0	3	5	48	3430	7	0	17	0	0	31	1992	0
GRL	Greenland	2243	2243	1207	31/12/2012	13:20:52	31/12/2012	13:22:28	1	111	0	0	1205	38	0	0	6	8	0	53	0	2	0	0	0	102	0	0	0	0	0	2	326	1	0	2	0	0	0	800	0
GRD	Grenada	24	24	22	31/12/2012	13:22:28	31/12/2012	13:22:32	0	1	0	0	9	0	0	0	0	0	0	0	0	0	0	0	0	0	0	0	0	0	0	0	8	0	0	0	0	0	0	0	0
GLP	Guadeloupe	170	170	160	31/12/2012	13:22:32	31/12/2012	13:22:42	0	0	0	0	158	0	0	0	0	0	0	0	0	0	0	0	0	0	0	0	0	0	0	0	68	82	0	8	0	0	0	0	0
GUM	Guam	76	76	75	31/12/2012	13:22:42	31/12/2012	13:22:47	0	9	0	0	75	0	0	0	0	0	0	22	0	0	0	0	0	0	0	0	0	0	0	0	35	0	0	0	0	0	0	9	0
GTM	Guatemala	242	242	239	31/12/2012	13:22:47	31/12/2012	13:22:58	0	0	0	0	239	0	0	0	0	0	0	0	0	0	0	0	0	0	0	0	0	0	0	0	232	0	0	0	0	0	0	7	0
GUY	Guyana	505	505	505	31/12/2012	13:22:58	31/12/2012	13:23:20	0	0	0	0	505	0	0	0	0	0	0	0	0	0	0	0	0	0	0	0	0	0	0	0	201	304	0	0	0	0	0	3	0
HTI	Haiti	24590	24590	23312	31/12/2012	13:23:20	31/12/2012	13:38:25	0	0	0	0	23312	0	0	0	0	0	0	0	0	0	0	0	0	0	0	0	0	0	0	0	23312	0	0	0	0	0	0	0	0
HND	Honduras	280	280	275	31/12/2012	13:38:25	31/12/2012	13:38:35	0	0	0	0	275	0	0	0	0	0	0	0	0	0	0	0	0	202	0	0	0	0	0	0	63	0	0	10	0	0	0	4	0
HKG	Hong Kong	9117	9117	4370	31/12/2012	13:38:35	31/12/2012	13:44:53	0	12	0	0	4197	4	0	0	0	1	0	129	0	0	0	0	0	49	0	1	0	0	0	863	1453	0	0	0	0	0	7	3203	0
HUN	Hungary	5913	5913	5596	31/12/2012	13:44:53	31/12/2012	13:48:03	3	308	0	0	5590	61	0	0	0	1	0	116	0	1	0	0	0	313	0	4	0	0	0	0	2846	34	0	32	0	0	1	2128	0
ISL	Iceland	4367	4357	4353	31/12/2012	13:48:03	31/12/2012	13:51:11	0	53	15	0	4200	14	0	18	0	1	0	4	0	12	0	0	0	90	0	0	0	0	1	9	81	331	0	0	0	0	0	3622	0
IND	India	86993	86592	82663	31/12/2012	13:51:11	31/12/2012	16:57:52	487	8772	2	5	82373	6689	0	6	205	146	1	1681	3	66	0	0	1	13573	7	83	0	1	39	62	42041	203	6	352	3	5	156	23249	0
IDN	Indonesia	11161	11161	10997	31/12/2012	16:57:52	31/12/2012	17:02:59	83	226	0	0	10982	38	0	0	0	120	0	22	18	1	0	0	0	552	0	1	1	0	11	14	8764	13	0	3	0	0	1	1932	0
IRN	Iran	4495	4495	4429	31/12/2012	17:02:59	31/12/2012	17:05:38	0	505	0	0	4406	36	0	15	0	0	0	34	0	4	0	0	0	799	0	0	0	0	0	0	2653	51	0	191	0	0	0	309	0
IRQ	Iraq	2047	2047	1925	31/12/2012	17:05:38	31/12/2012	17:06:59	0	0	0	0	1925	0	0	0	0	0	0	0	0	0	0	0	0	3	0	0	0	0	0	0	1920	2	0	0	0	0	0	0	0
IRL	Ireland	4907	4907	3295	31/12/2012	17:06:59	31/12/2012	17:09:34	8	1193	0	0	3195	206	0	5	0	0	0	47	0	6	0	0	0	175	0	1	0	0	3	6	921	13	0	0	0	0	11	1113	0
ISR	Israel	14733	14733	13004	31/12/2012	17:09:34	31/12/2012	17:30:49	5	512	0	0	12545	214	0	0	0	16	0	394	19	0	0	0	0	1103	2	0	0	0	0	10	4015	80	0	111	0	0	0	9132	0
ITA	Italy	22565	22551	17064	31/12/2012	17:30:49	31/12/2012	17:46:17	40	433	7	2	17050	213	0	53	0	48	0	424	4	6	0	5	0	1774	3	1	0	0	2	325	7950	84	0	1215	0	2	13	7198	0
ISO	Country	word_Str	qualifier_P	Real_N	Day_S	Time_S	Day_F	Time_F	Acidobacteria	Actinobacteria	Aquificae	Armatimonadetes	Bacteria	Bacteroidetes	Caldiserica	Chlamydiae	Chlorobi	Chloroflexi	Chrysiogenetes	Cyanobacteria	Deferribacteres	Deinococcus-Thermus	Dictyoglomi	Elusimicrobia	Fibrobacteres	Firmicutes	Fusobacteria	Gemmatimonadetes	Ignavibacteria	Lentisphaerae	Nitrospirae	Planctomycetes	Proteobacteria	Spirochaetes	Synergistetes	Tenericutes	Thermodesulfobacteria	Thermotogae	Verrucomicrobia	environmental samples	unclassified Bacteria
ISO	Country	word_Str	qualifier_P	Real_N	Day_S	Time_S	Day_F	Time_F	Acidobacteria	Actinobacteria	Aquificae	Armatimonadetes	Bacteria	Bacteroidetes	Caldiserica	Chlamydiae	Chlorobi	Chloroflexi	Chrysiogenetes	Cyanobacteria	Deferribacteres	Deinococcus-Thermus	Dictyoglomi	Elusimicrobia	Fibrobacteres	Firmicutes	Fusobacteria	Gemmatimonadetes	Ignavibacteria	Lentisphaerae	Nitrospirae	Planctomycetes	Proteobacteria	Spirochaetes	Synergistetes	Tenericutes	Thermodesulfobacteria	Thermotogae	Verrucomicrobia	environmental samples	unclassified Bacteria
AFG	Afghanistan	5	5	5	07/01/13	20:55:14	07/01/13	20:55:23	0	0	0	0	5	0	0	0	0	0	0	0	0	0	0	0	0	0	0	0	0	0	0	0	5	0	0	0	0	0	0	0	0
ALB	Albania	10	10	10	07/01/13	20:55:24	07/01/13	20:55:27	0	1	0	0	10	0	0	0	0	0	0	0	0	0	0	0	0	0	0	0	0	0	0	0	9	0	0	0	0	0	0	0	0
DZA	Algeria	324	324	285	07/01/13	20:55:27	07/01/13	20:55:51	0	113	0	0	285	2	0	0	0	0	0	3	0	0	0	0	0	39	0	0	0	0	0	0	128	0	0	0	0	0	0	12	0
ASM	American Samoa	1690	1690	1690	07/01/13	20:55:51	07/01/13	20:59:07	0	18	0	0	1686	21	0	0	0	0	0	0	0	0	0	0	0	28	0	0	0	0	0	0	364	0	0	0	0	0	0	1470	0
AGO	Angola	547	547	8	07/01/13	20:59:07	07/01/13	20:59:24	0	1	0	0	8	0	0	0	0	0	0	0	0	0	0	0	0	2	0	0	0	0	0	0	5	0	0	0	0	0	0	0	0
AIA	Anguilla	213	213	0	07/01/13	20:59:24	07/01/13	20:59:32	0	0	0	0	0	0	0	0	0	0	0	0	0	0	0	0	0	0	0	0	0	0	0	0	0	0	0	0	0	0	0	0	0
ISO	Country	word_Str	qualifier_P	Real_N	Day_S	Time_S	Day_F	Time_F	Acidobacteria	Actinobacteria	Aquificae	Armatimonadetes	Bacteria	Bacteroidetes	Caldiserica	Chlamydiae	Chlorobi	Chloroflexi	Chrysiogenetes	Cyanobacteria	Deferribacteres	Deinococcus-Thermus	Dictyoglomi	Elusimicrobia	Fibrobacteres	Firmicutes	Fusobacteria	Gemmatimonadetes	Ignavibacteria	Lentisphaerae	Nitrospirae	Planctomycetes	Proteobacteria	Spirochaetes	Synergistetes	Tenericutes	Thermodesulfobacteria	Thermotogae	Verrucomicrobia	environmental samples	unclassified Bacteria
BAH	Bahrain	10	10	5	26/01/13	21:40:06	26/01/13	21:40:11	0	5	0	0	5	0	0	0	0	0	0	0	0	0	0	0	0	0	0	0	0	0	0	0	0	0	0	0	0	0	0	0	0
ISO	Country	word_Str	qualifier_P	Real_N	Day_S	Time_S	Day_F	Time_F	Acidobacteria	Actinobacteria	Aquificae	Armatimonadetes	Bacteria	Bacteroidetes	Caldiserica	Chlamydiae	Chlorobi	Chloroflexi	Chrysiogenetes	Cyanobacteria	Deferribacteres	Deinococcus-Thermus	Dictyoglomi	Elusimicrobia	Fibrobacteres	Firmicutes	Fusobacteria	Gemmatimonadetes	Ignavibacteria	Lentisphaerae	Nitrospirae	Planctomycetes	Proteobacteria	Spirochaetes	Synergistetes	Tenericutes	Thermodesulfobacteria	Thermotogae	Verrucomicrobia	environmental samples	unclassified Bacteria
SWZ	Swaziland	0	0	0	26/01/13	21:54:21	26/01/13	21:54:27	0	0	0	0	0	0	0	0	0	0	0	0	0	0	0	0	0	0	0	0	0	0	0	0	0	0	0	0	0	0	0	0	0
ISO	Country	word_Str	qualifier_P	Real_N	Day_S	Time_S	Day_F	Time_F	Acidobacteria	Actinobacteria	Aquificae	Armatimonadetes	Bacteria	Bacteroidetes	Caldiserica	Chlamydiae	Chlorobi	Chloroflexi	Chrysiogenetes	Cyanobacteria	Deferribacteres	Deinococcus-Thermus	Dictyoglomi	Elusimicrobia	Fibrobacteres	Firmicutes	Fusobacteria	Gemmatimonadetes	Ignavibacteria	Lentisphaerae	Nitrospirae	Planctomycetes	Proteobacteria	Spirochaetes	Synergistetes	Tenericutes	Thermodesulfobacteria	Thermotogae	Verrucomicrobia	environmental samples	unclassified Bacteria
JAM	Jamaica	555	555	549	29/12/12	11:51:17	29/12/12	11:51:55	38	32	0	0	549	15	0	0	0	4	0	1	0	0	0	0	0	40	0	6	0	0	1	2	309	0	0	4	0	0	4	388	0
JPN	Japan	98893	98883	87861	29/12/12	11:51:55	29/12/12	13:01:03	79	2204	174	2	87186	1515	9	139	23	139	0	987	23	48	0	51	18	4963	26	17	1	3	43	277	22688	977	9	154	9	29	77	59376	0
JOR	Jordan	1414	1413	289	29/12/12	13:01:03	29/12/12	13:03:09	0	1	0	0	289	0	0	0	0	0	0	225	0	0	0	0	0	1	0	0	0	0	0	0	36	0	0	4	0	0	0	247	0
KAZ	Kazakhstan	1178	1178	1177	29/12/12	13:03:09	29/12/12	13:03:54	0	6	0	0	1177	0	0	0	0	0	0	0	0	0	0	0	0	7	0	0	0	0	0	0	1156	5	0	0	0	0	0	4	0
KEN	Kenya	10022	10021	9015	29/12/12	13:03:54	29/12/12	13:34:22	2	66	0	0	9015	113	0	0	0	2	0	215	0	1	0	0	0	406	0	1	0	0	0	69	5227	4	0	33	0	0	10	3460	0
KIR	Kiribati	94	94	94	29/12/12	13:34:22	29/12/12	13:34:27	1	2	0	0	94	2	0	0	0	4	0	0	0	0	0	0	0	19	0	0	0	0	0	4	48	1	0	0	0	0	0	94	0
KWT	Kuwait	747	747	726	29/12/12	13:34:27	29/12/12	13:35:04	0	190	0	0	718	6	0	0	0	2	0	128	0	0	0	0	0	62	0	0	0	0	0	0	330	0	0	0	0	0	0	70	0
KGZ	Kyrgyzstan	37	37	37	29/12/12	13:35:04	29/12/12	13:35:09	0	0	0	0	37	0	0	0	0	0	0	0	0	0	0	0	0	0	0	0	0	0	0	0	37	0	0	0	0	0	0	20	0
LVA	Latvia	25	25	25	29/12/12	13:35:09	29/12/12	13:35:13	0	1	0	0	25	1	0	0	4	0	0	0	0	0	0	0	0	0	0	0	0	0	0	0	14	5	0	0	0	0	0	14	0
LBN	Lebanon	210	208	207	29/12/12	13:35:13	29/12/12	13:35:29	0	0	0	0	207	0	0	0	0	0	0	0	0	0	0	0	0	1	0	0	0	0	0	0	159	0	0	47	0	0	0	0	0
LSO	Lesotho	2	2	2	29/12/12	13:35:29	29/12/12	13:35:32	0	0	0	0	2	0	0	0	0	0	0	0	0	0	0	0	0	0	0	0	0	0	0	0	2	0	0	0	0	0	0	0	0
LBR	Liberia	6	6	4	29/12/12	13:35:32	29/12/12	13:35:35	0	0	0	0	4	0	0	0	0	0	0	0	0	0	0	0	0	0	0	0	0	0	0	0	4	0	0	0	0	0	0	0	0
LBY	Libya	22	22	22	29/12/12	13:35:35	29/12/12	13:35:38	0	0	0	0	10	0	0	0	0	0	0	2	0	0	0	0	0	0	0	0	0	0	0	0	8	0	0	0	0	0	0	0	0
LIE	Liechtenstein	0	0	0	29/12/12	13:35:38	29/12/12	13:35:40	0	0	0	0	0	0	0	0	0	0	0	0	0	0	0	0	0	0	0	0	0	0	0	0	0	0	0	0	0	0	0	0	0
LTU	Lithuania	466	466	384	29/12/12	13:35:40	29/12/12	13:36:00	0	96	0	0	384	0	0	0	4	0	0	0	0	0	0	0	0	44	0	0	0	0	0	0	173	7	0	60	0	0	0	6	0
LUX	Luxembourg	623	623	429	29/12/12	13:36:00	29/12/12	13:37:08	0	0	0	0	429	0	0	0	0	0	0	37	0	0	0	0	0	0	0	0	0	0	0	0	101	291	0	0	0	0	0	36	0
MDG	Madagascar	1288	1288	1261	29/12/12	13:37:08	29/12/12	13:38:19	0	26	0	0	1261	11	0	0	0	0	0	7	0	1	0	0	0	40	0	0	0	0	0	0	1130	14	0	1	0	0	0	229	0
MWI	Malawi	48	48	47	29/12/12	13:38:19	29/12/12	13:38:41	0	40	0	0	47	0	0	0	0	0	0	0	0	0	0	0	0	0	0	0	0	0	0	0	6	0	0	1	0	0	0	29	0
MYS	Malaysia	21264	21264	14633	29/12/12	13:38:41	29/12/12	13:54:06	24	1604	0	0	14628	42	0	1	0	1	0	4	0	2	0	0	0	2240	0	0	0	0	3	0	9838	12	0	23	0	0	0	1956	0
MDV	Maldives	3	3	3	29/12/12	13:54:06	29/12/12	13:54:12	0	0	0	0	3	0	0	0	0	0	0	0	0	0	0	0	0	0	0	0	0	0	0	0	3	0	0	0	0	0	0	0	0
MLI	Mali	1030	1018	213	29/12/12	13:54:12	29/12/12	13:59:24	0	38	0	0	212	0	0	0	0	0	0	0	0	0	0	0	0	66	0	0	0	0	0	0	107	0	0	1	0	0	0	0	0
MLT	Malta	35	35	35	29/12/12	13:59:24	29/12/12	13:59:28	0	0	0	0	35	0	0	0	0	0	0	7	0	0	0	0	0	1	0	0	0	0	0	0	27	0	0	0	0	0	0	1	0
MHL	Marshall Islands	3	3	3	29/12/12	13:59:28	29/12/12	13:59:31	0	0	0	0	3	0	0	0	0	0	0	0	0	0	0	0	0	0	0	0	0	0	0	0	3	0	0	0	0	0	0	0	0
MTQ	Martinique	21	21	21	29/12/12	13:59:31	29/12/12	13:59:34	0	1	0	0	21	0	0	0	0	0	0	0	0	0	0	0	0	0	0	0	0	0	0	0	20	0	0	0	0	0	0	0	0
MRT	Mauritania	16	16	16	29/12/12	13:59:34	29/12/12	13:59:37	0	0	0	0	16	0	0	0	0	0	0	1	0	0	0	0	0	0	0	0	0	0	0	0	5	6	0	0	0	0	0	4	0
MUS	Mauritius	58	58	58	29/12/12	13:59:37	29/12/12	13:59:44	0	0	0	0	58	2	0	0	0	0	0	3	0	0	0	0	0	0	0	0	0	0	0	0	48	0	0	5	0	0	0	2	0
MEX	Mexico	51769	51769	40678	29/12/12	13:59:44	29/12/12	16:29:01	808	912	2	33	40643	887	26	0	96	733	0	768	0	9	0	7	0	7531	3	93	0	23	122	309	22030	106	0	138	0	2	131	14577	0
FSM	Micronesia	56	56	55	29/12/12	16:29:01	29/12/12	16:29:06	0	1	0	0	55	4	0	0	0	0	0	30	0	0	0	0	0	1	0	0	0	0	0	1	14	0	0	0	0	0	4	13	0
MCO	Monaco	55	55	0	29/12/12	16:29:06	29/12/12	16:29:12	0	0	0	0	0	0	0	0	0	0	0	0	0	0	0	0	0	0	0	0	0	0	0	0	0	0	0	0	0	0	0	0	0
MNG	Mongolia	5097	5063	3996	29/12/12	16:29:12	29/12/12	16:37:22	1	192	0	0	3914	24	0	0	0	1	0	26	0	3	0	0	0	1377	0	2	0	0	0	0	407	19	0	0	0	0	0	2161	0
MAR	Morocco	2452	2452	2408	29/12/12	16:37:22	29/12/12	16:39:04	0	35	0	0	2248	2	0	0	0	0	0	7	0	0	0	0	0	162	0	0	0	0	0	0	1839	44	0	57	0	0	0	103	0
MOZ	Mozambique	49	49	38	29/12/12	16:39:04	29/12/12	16:39:10	0	1	0	0	38	0	0	0	0	0	0	0	0	0	0	0	0	5	0	0	0	0	0	0	28	0	0	2	0	0	0	2	0
MMR	Myanmar	570	570	557	29/12/12	16:39:10	29/12/12	16:39:44	0	1	0	0	557	0	0	0	0	0	0	3	0	0	0	0	0	23	0	0	0	0	0	0	484	0	0	45	0	0	0	1	0
NAM	Namibia	2676	2676	2676	29/12/12	16:39:44	29/12/12	16:41:24	4	5	0	0	2676	1	0	0	0	1	0	1	0	0	0	0	0	5	0	0	0	0	0	1	128	0	0	13	0	0	0	2535	0
NRU	Nauru	2	2	0	29/12/12	16:41:24	29/12/12	16:41:27	0	0	0	0	0	0	0	0	0	0	0	0	0	0	0	0	0	0	0	0	0	0	0	0	0	0	0	0	0	0	0	0	0
NPL	Nepal	1706	1706	1616	29/12/12	16:41:27	29/12/12	16:42:38	0	67	0	0	1616	25	0	0	0	2	0	142	0	0	0	0	0	43	0	0	0	1	2	0	1014	5	0	0	0	0	2	810	0
ANT	Netherlands Antilles	676	676	676	29/12/12	16:42:38	29/12/12	16:43:19	0	13	0	0	676	39	0	0	0	0	0	10	0	0	0	0	0	20	0	0	0	0	0	15	103	1	0	0	0	0	2	626	0
NCL	New Caledonia	1328	1328	1321	29/12/12	16:43:19	29/12/12	16:44:12	0	24	0	0	1320	2	0	0	0	0	0	39	0	0	0	0	0	82	0	0	0	0	0	0	231	204	0	1	0	0	0	814	0
NZL	New Zealand	11335	11333	9575	29/12/12	16:44:12	29/12/12	16:54:11	8	43	6	4	9485	13	1	1	2	11	0	489	0	3	0	0	0	108	1	0	0	0	2	2	5216	2	0	2	2	2	5	3851	0
NIC	Nicaragua	272	272	271	29/12/12	16:54:11	29/12/12	16:54:31	0	1	0	0	271	7	0	0	0	0	0	0	0	0	0	0	0	0	0	0	0	0	0	0	259	0	0	4	0	0	0	7	0
NER	Niger	559	559	550	29/12/12	16:54:31	29/12/12	16:55:02	0	11	0	0	550	107	0	0	0	0	0	0	5	0	0	0	0	132	31	0	0	0	0	0	242	11	0	9	0	0	0	340	0
NGA	Nigeria	1942	1942	1885	29/12/12	16:55:02	29/12/12	16:56:20	0	9	0	0	1885	1	0	0	0	0	0	0	0	0	0	0	0	336	0	0	0	0	0	0	1472	3	0	7	0	0	0	140	0
NIU	Niue	0	0	0	29/12/12	16:56:20	29/12/12	16:56:23	0	0	0	0	0	0	0	0	0	0	0	0	0	0	0	0	0	0	0	0	0	0	0	0	0	0	0	0	0	0	0	0	0
PRK	North Korea	7	7	7	29/12/12	16:56:23	29/12/12	16:56:25	0	0	0	0	7	3	0	0	0	0	0	0	0	0	0	0	0	0	0	0	0	0	0	0	4	0	0	0	0	0	0	0	0
MNP	Northern Mariana Islands	0	0	0	29/12/12	16:56:25	29/12/12	16:56:27	0	0	0	0	0	0	0	0	0	0	0	0	0	0	0	0	0	0	0	0	0	0	0	0	0	0	0	0	0	0	0	0	0
NOR	Norway	17350	17348	13837	29/12/12	16:56:27	29/12/12	17:25:02	83	258	0	0	13789	747	0	13	5	10	0	312	0	1	0	0	0	227	3	4	0	0	22	121	2897	73	4	2	0	0	16	10469	0
OMN	Oman	985	985	428	29/12/12	17:25:02	29/12/12	17:26:31	0	0	0	0	428	3	0	0	0	0	0	1	0	0	0	0	0	0	0	0	0	0	0	0	44	0	0	27	0	0	0	353	0
PAK	Pakistan	8789	8789	8420	29/12/12	17:26:31	29/12/12	17:34:53	0	583	0	0	8416	7	0	0	0	0	0	23	0	1	0	0	0	356	0	0	0	0	0	0	7058	1	0	16	0	0	0	375	0
PLW	Palau	5644	5644	5638	29/12/12	17:34:53	29/12/12	17:38:03	0	5372	0	0	5638	3	0	0	0	0	0	160	0	0	0	0	0	46	0	0	0	0	0	0	50	0	0	0	0	0	0	52	0
PAN	Panama	16017	15917	15438	29/12/12	17:38:03	29/12/12	17:49:52	0	161	0	0	15438	3	0	0	0	0	0	49	0	0	0	0	0	5	0	0	0	0	0	0	567	85	0	2	0	0	0	14628	0
PNG	Papua New Guinea	2579	2579	1819	29/12/12	17:49:52	29/12/12	17:51:21	0	64	10	0	1809	8	0	0	0	8	0	1466	0	1	0	0	0	15	0	0	0	0	0	13	122	0	0	4	0	3	0	253	0
PRY	Paraguay	21	21	11	29/12/12	17:51:21	29/12/12	17:51:24	0	0	0	0	11	0	0	0	0	0	0	0	0	0	0	0	0	1	0	0	0	0	0	0	10	0	0	0	0	0	0	0	0
PER	Peru	7109	7109	6987	29/12/12	17:51:24	29/12/12	17:59:40	37	61	0	2	6986	45	0	0	0	2	0	116	0	6	0	0	0	27	0	11	0	0	9	33	3342	2568	0	11	0	0	10	1187	0
PHL	Philippines	5159	5159	4927	29/12/12	17:59:40	29/12/12	18:19:54	0	18	0	0	4917	12	0	0	0	9	0	135	0	0	0	0	0	152	0	0	0	0	0	39	1027	45	0	4	0	0	0	3847	0
POL	Poland	6017	5917	4908	29/12/12	18:19:54	29/12/12	18:32:21	2	215	0	0	4864	24	0	0	0	21	0	89	0	0	0	0	0	711	0	0	0	0	0	32	1984	102	0	52	0	0	24	2218	0
PRT	Portugal	15890	15890	15132	29/12/12	18:32:21	29/12/12	18:45:32	0	185	4	0	15124	70	0	0	0	0	0	265	0	19	0	0	0	385	0	0	0	0	0	7	3566	21	0	134	0	0	3	10859	0
PRI	Puerto Rico	2436	2436	1201	29/12/12	18:45:32	29/12/12	18:52:12	0	17	0	0	1120	2	0	0	0	0	0	133	0	0	0	0	0	26	0	0	0	0	0	0	163	0	0	8	0	0	0	908	0
QAT	Qatar	83	83	81	29/12/12	18:52:12	29/12/12	18:52:16	0	4	0	0	81	0	0	0	0	0	0	0	0	0	0	0	0	6	0	0	0	0	0	0	48	0	0	7	0	0	0	16	0
REU	Reunion	561	561	205	29/12/12	18:52:16	29/12/12	18:53:35	0	0	0	0	205	1	0	0	0	0	0	17	0	0	0	0	0	0	0	0	0	0	0	0	186	0	0	0	0	0	0	13	0
ROU	Romania	931	931	916	29/12/12	18:53:35	29/12/12	18:54:39	0	30	0	0	916	0	0	0	0	0	0	47	0	0	0	0	0	50	0	4	0	0	1	0	170	0	0	5	0	0	0	658	0
RUS	Russia	13188	13152	12119	29/12/12	18:54:39	29/12/12	19:13:48	28	515	84	0	12087	292	1	13	5	170	2	294	0	2	2	0	1	2219	0	4	4	0	8	1539	2707	647	11	220	5	30	41	4999	0
RWA	Rwanda	135	135	134	29/12/12	19:13:48	29/12/12	19:14:06	0	43	0	0	134	0	0	0	0	0	0	0	0	0	0	0	0	0	0	0	0	0	0	0	91	0	0	0	0	0	0	43	0
KNA	Saint Kitts and Nevis	11	11	11	29/12/12	19:14:06	29/12/12	19:14:09	0	0	0	0	11	0	0	0	0	0	0	0	0	0	0	0	0	0	0	0	0	0	0	0	2	0	0	9	0	0	0	0	0
LCA	Saint Lucia	40	40	40	29/12/12	19:14:09	29/12/12	19:14:13	0	0	5	0	40	0	0	0	0	0	0	0	0	2	0	0	0	3	0	0	0	0	0	0	6	0	0	0	0	0	0	36	0
STP	Sao Tome and Principe	3	3	3	29/12/12	19:14:13	29/12/12	19:14:16	0	0	0	0	3	0	0	0	0	0	0	0	0	0	0	0	0	0	0	0	0	0	0	0	3	0	0	0	0	0	0	0	0
SAU	Saudi Arabia	862	862	403	29/12/12	19:14:16	29/12/12	19:15:13	0	31	0	0	403	2	0	0	0	0	0	2	0	0	0	0	0	71	0	0	0	0	0	0	111	0	0	26	0	0	0	162	0
SEN	Senegal	9871	9871	9133	29/12/12	19:15:13	29/12/12	19:23:48	0	1397	0	0	9133	49	0	105	0	0	0	11	0	0	0	0	0	1163	0	0	0	0	0	64	5948	94	0	28	0	0	0	338	0
SYC	Seychelles	21	21	21	29/12/12	19:23:48	29/12/12	19:23:53	0	0	0	0	21	0	0	0	0	0	0	15	0	0	0	0	0	0	0	0	0	0	0	0	6	0	0	0	0	0	0	14	0
SLE	Sierra Leone	32	32	32	29/12/12	19:23:53	29/12/12	19:23:57	0	32	0	0	32	0	0	0	0	0	0	0	0	0	0	0	0	0	0	0	0	0	0	0	0	0	0	0	0	0	0	32	0
SGP	Singapore	3826	3824	2722	29/12/12	19:23:57	29/12/12	19:43:28	0	267	0	0	2721	14	0	0	0	1	0	145	0	1	0	0	0	256	0	0	0	0	0	0	1234	0	0	0	0	0	0	1126	0
SVK	Slovakia	790	790	750	29/12/12	19:43:28	29/12/12	19:44:18	2	70	0	0	736	7	0	0	0	0	0	7	0	0	0	0	0	75	0	1	0	0	0	0	152	53	0	0	0	0	1	389	0
SVN	Slovenia	3741	3741	2481	29/12/12	19:44:18	29/12/12	19:49:24	8	99	0	0	2481	1	0	2	0	2	0	0	0	0	0	0	0	66	0	1	0	0	5	1	1224	34	0	19	0	0	1	1259	0
SLB	Solomon Islands	3982	3982	3982	29/12/12	19:49:24	29/12/12	19:51:36	0	50	0	0	3982	0	0	0	0	0	0	3932	0	0	0	0	0	0	0	0	0	0	0	0	0	0	0	0	0	0	0	2	0
SOM	Somalia	255	255	255	29/12/12	19:51:36	29/12/12	19:51:46	0	246	0	0	255	0	0	0	0	0	0	0	0	0	0	0	0	5	0	0	0	0	0	0	4	0	0	0	0	0	0	0	0
ZAF	South Africa	7540	7536	6842	29/12/12	19:51:46	29/12/12	20:05:31	9	733	0	0	6812	84	0	0	3	11	0	83	0	4	0	0	1	515	1	1	0	0	8	16	1589	5	0	30	0	0	17	4657	0
KOR	South Korea	19325	19323	15441	29/12/12	20:05:31	29/12/12	20:24:00	74	1367	0	0	15414	1305	0	2	1	26	0	62	0	14	0	0	1	2941	62	0	0	0	0	4	7069	10	1	75	0	0	13	3127	0
ESP	Spain	59100	59030	48057	29/12/12	20:24:00	29/12/12	21:30:04	724	1512	0	2	47770	909	0	22	143	147	0	1102	16	3	0	1	2	3517	40	5	1	12	188	196	21578	50	2	145	0	0	43	25854	0
LKA	Sri Lanka	537	537	537	29/12/12	21:30:04	29/12/12	21:30:57	0	113	0	0	537	1	0	0	0	0	0	104	0	0	0	0	0	2	0	0	0	0	0	0	123	174	0	19	0	0	0	47	0
SDN	Sudan	410	410	410	29/12/12	21:30:57	29/12/12	21:31:21	0	3	0	0	410	1	0	0	0	0	0	0	0	0	0	0	0	98	0	0	0	0	0	0	286	0	0	22	0	0	0	0	0
SUR	Suriname	8	8	8	29/12/12	21:31:21	29/12/12	21:31:24	0	4	0	0	8	0	0	0	0	0	0	0	0	0	0	0	0	0	0	0	0	0	0	0	2	0	0	2	0	0	0	0	0
SWE	Sweden	14463	14461	8010	29/12/12	21:31:24	29/12/12	21:46:34	62	1259	0	2	7812	221	0	35	0	0	0	418	0	1	0	0	0	1161	3	2	0	0	0	56	1645	274	0	4	0	0	52	4459	0
CHE	Switzerland	16577	16577	11684	29/12/12	21:46:34	29/12/12	22:10:33	239	926	0	0	11581	370	0	58	12	47	0	215	0	3	0	0	0	294	2	37	0	0	36	46	5586	42	0	56	0	0	82	6854	0
SYR	Syria	78	78	78	29/12/12	22:10:33	29/12/12	22:10:38	0	0	0	0	78	0	0	0	0	0	0	0	0	0	0	0	0	8	0	0	0	0	0	0	68	0	0	2	0	0	0	0	0
TJK	Tajikistan	32	32	31	29/12/12	22:10:38	29/12/12	22:10:42	0	0	0	0	31	0	0	0	0	0	0	4	0	0	0	0	0	19	0	0	0	0	0	0	8	0	0	0	0	0	0	0	0
TZA	Tanzania	1308	1308	1269	29/12/12	22:10:42	29/12/12	22:11:59	0	49	0	0	1269	29	0	0	0	9	0	86	0	0	0	0	0	44	0	0	0	0	0	3	788	143	0	67	0	0	1	242	0
THA	Thailand	15171	15171	14531	29/12/12	22:11:59	29/12/12	22:23:08	5	499	6	13	14473	164	0	0	16	51	1	170	1	6	8	5	44	1330	0	0	0	2	6	14	7420	3385	0	85	2	10	3	2338	0
TGO	Togo	145	145	143	29/12/12	22:23:08	29/12/12	22:23:18	0	0	0	0	143	0	0	0	0	0	0	0	0	0	0	0	0	0	0	0	0	0	0	0	143	0	0	0	0	0	0	0	0
TON	Tonga	479	479	476	29/12/12	22:23:18	29/12/12	22:23:46	0	0	460	0	476	0	0	0	0	0	0	0	2	3	0	0	0	1	0	0	0	0	0	0	0	0	0	2	0	0	0	91	0
TTO	Trinidad and Tobago	337	337	337	29/12/12	22:23:46	29/12/12	22:24:03	0	6	0	0	337	0	0	0	0	0	0	6	0	0	0	0	0	41	0	0	0	0	1	0	272	0	0	1	0	0	0	78	0
TUN	Tunisia	4000	4000	3757	29/12/12	22:24:03	29/12/12	22:27:59	9	190	1	0	3730	78	0	1	0	1	0	47	0	5	0	0	0	232	0	0	0	0	0	0	1597	27	3	14	0	6	1	1917	0
TUR	Turkey	8105	8105	2738	29/12/12	22:27:59	29/12/12	22:38:12	4	241	0	0	2723	25	0	0	0	11	0	23	1	1	0	0	0	610	1	2	0	0	0	6	455	49	0	33	0	0	1	1455	0
TKM	Turkmenistan	0	0	0	29/12/12	22:38:12	29/12/12	22:38:14	0	0	0	0	0	0	0	0	0	0	0	0	0	0	0	0	0	0	0	0	0	0	0	0	0	0	0	0	0	0	0	0	0
TCA	Turks and Caicos Islands	0	0	0	29/12/12	22:38:14	29/12/12	22:38:16	0	0	0	0	0	0	0	0	0	0	0	0	0	0	0	0	0	0	0	0	0	0	0	0	0	0	0	0	0	0	0	0	0
TUV	Tuvalu	0	0	0	29/12/12	22:38:16	29/12/12	22:38:19	0	0	0	0	0	0	0	0	0	0	0	0	0	0	0	0	0	0	0	0	0	0	0	0	0	0	0	0	0	0	0	0	0
UGA	Uganda	2571	2571	2535	29/12/12	22:38:19	29/12/12	22:40:09	0	14	0	0	2535	2	0	0	0	0	0	78	0	0	0	0	0	76	0	0	0	0	0	0	2258	0	0	20	0	0	0	122	0
UKR	Ukraine	213	213	177	29/12/12	22:40:09	29/12/12	22:40:19	2	14	0	0	177	7	0	0	0	0	0	1	0	3	0	0	0	18	0	0	0	0	0	1	115	5	0	7	0	0	1	43	0
ARE	United Arab Emirates	77	77	74	29/12/12	22:40:19	29/12/12	22:40:27	0	2	0	0	74	0	0	0	0	17	0	2	0	0	0	0	0	0	0	0	0	0	0	0	31	0	0	22	0	0	0	19	0
GBR	United Kingdom	50588	50588	34696	29/12/12	22:40:27	29/12/12	23:17:58	71	2106	0	0	34627	416	0	12	0	34	0	357	1	14	0	0	44	1538	12	0	0	0	15	31	17501	24	0	77	0	3	22	15678	0
URY	Uruguay	3123	3123	1451	29/12/12	23:17:58	29/12/12	23:25:10	0	5	0	0	1448	1	0	0	0	0	0	10	0	0	0	0	0	106	0	0	0	0	0	0	371	11	4	0	0	0	0	951	0
UZB	Uzbekistan	6	6	5	29/12/12	23:25:10	29/12/12	23:25:13	0	1	0	0	5	0	0	0	0	0	0	0	0	0	0	0	0	0	0	0	0	0	0	0	4	0	0	0	0	0	0	1	0
VUT	Vanuatu	389	389	385	29/12/12	23:25:13	29/12/12	23:25:31	0	1	0	0	385	7	0	0	0	0	0	0	0	0	0	0	0	19	0	0	0	0	0	16	169	1	0	1	0	0	0	382	0
VEN	Venezuela	4319	4319	4246	29/12/12	23:25:31	29/12/12	23:31:59	14	32	0	0	4246	17	0	0	0	8	0	4	0	0	0	0	24	76	4	3	0	0	0	3	524	1	0	0	0	0	0	3833	0
VNM	Viet Nam	9705	9702	9701	29/12/12	23:31:59	29/12/12	23:39:52	2	76	0	0	9698	39	0	0	1	0	0	101	0	0	0	0	0	168	0	0	0	0	0	40	8627	1	0	41	0	0	0	767	0
ESH	Western Sahara	0	0	0	29/12/12	23:39:52	29/12/12	23:39:58	0	0	0	0	0	0	0	0	0	0	0	0	0	0	0	0	0	0	0	0	0	0	0	0	0	0	0	0	0	0	0	0	0
YEM	Yemen	16	16	0	29/12/12	23:39:58	29/12/12	23:40:01	0	0	0	0	0	0	0	0	0	0	0	0	0	0	0	0	0	0	0	0	0	0	0	0	0	0	0	0	0	0	0	0	0
ZMB	Zambia	549	549	549	29/12/12	23:40:01	29/12/12	23:40:30	0	25	0	0	549	1	0	0	0	0	0	0	0	0	0	0	0	6	0	0	0	0	0	0	517	0	0	0	0	0	0	0	0
ZWE	Zimbabwe	327	327	105	29/12/12	23:40:30	29/12/12	23:40:50	0	8	0	0	105	0	0	0	0	0	0	0	0	0	0	0	0	12	0	0	0	0	2	0	81	0	0	2	0	0	0	1	0
ISO	Country	word_Str	qualifier_P	Real_N	Day_S	Time_S	Day_F	Time_F	Acidobacteria	Actinobacteria	Aquificae	Armatimonadetes	Bacteria	Bacteroidetes	Caldiserica	Chlamydiae	Chlorobi	Chloroflexi	Chrysiogenetes	Cyanobacteria	Deferribacteres	Deinococcus-Thermus	Dictyoglomi	Elusimicrobia	Fibrobacteres	Firmicutes	Fusobacteria	Gemmatimonadetes	Ignavibacteria	Lentisphaerae	Nitrospirae	Planctomycetes	Proteobacteria	Spirochaetes	Synergistetes	Tenericutes	Thermodesulfobacteria	Thermotogae	Verrucomicrobia	environmental samples	unclassified Bacteria
GAB	Gabon	266	266	266	31/12/12	08:38:22	31/12/12	08:38:31	0	86	0	0	253	5	0	0	0	3	0	0	0	0	0	0	0	38	0	0	0	0	0	0	67	0	0	0	0	0	3	228	0
GMB	Gambia	277	277	275	31/12/12	08:38:31	31/12/12	08:38:42	0	0	0	0	275	0	0	0	0	0	0	0	0	0	0	0	0	2	0	0	0	0	0	0	108	0	0	0	0	0	0	166	0
ISO	Country	word_Str	qualifier_P	Real_N	Day_S	Time_S	Day_F	Time_F	Acidobacteria	Actinobacteria	Aquificae	Armatimonadetes	Bacteria	Bacteroidetes	Caldiserica	Chlamydiae	Chlorobi	Chloroflexi	Chrysiogenetes	Cyanobacteria	Deferribacteres	Deinococcus-Thermus	Dictyoglomi	Elusimicrobia	Fibrobacteres	Firmicutes	Fusobacteria	Gemmatimonadetes	Ignavibacteria	Lentisphaerae	Nitrospirae	Planctomycetes	Proteobacteria	Spirochaetes	Synergistetes	Tenericutes	Thermodesulfobacteria	Thermotogae	Verrucomicrobia	environmental samples	unclassified Bacteria
ISO	Country	word_Str	qualifier_P	Real_N	Day_S	Time_S	Day_F	Time_F	Acidobacteria	Actinobacteria	Aquificae	Armatimonadetes	Bacteria	Bacteroidetes	Caldiserica	Chlamydiae	Chlorobi	Chloroflexi	Chrysiogenetes	Cyanobacteria	Deferribacteres	Deinococcus-Thermus	Dictyoglomi	Elusimicrobia	Fibrobacteres	Firmicutes	Fusobacteria	Gemmatimonadetes	Ignavibacteria	Lentisphaerae	Nitrospirae	Planctomycetes	Proteobacteria	Spirochaetes	Synergistetes	Tenericutes	Thermodesulfobacteria	Thermotogae	Verrucomicrobia	environmental samples	unclassified Bacteria
ISO	Country	word_Str	qualifier_P	Real_N	Day_S	Time_S	Day_F	Time_F	Acidobacteria	Actinobacteria	Aquificae	Armatimonadetes	Bacteria	Bacteroidetes	Caldiserica	Chlamydiae	Chlorobi	Chloroflexi	Chrysiogenetes	Cyanobacteria	Deferribacteres	Deinococcus-Thermus	Dictyoglomi	Elusimicrobia	Fibrobacteres	Firmicutes	Fusobacteria	Gemmatimonadetes	Ignavibacteria	Lentisphaerae	Nitrospirae	Planctomycetes	Proteobacteria	Spirochaetes	Synergistetes	Tenericutes	Thermodesulfobacteria	Thermotogae	Verrucomicrobia	environmental samples	unclassified Bacteria
ISO	Country	word_Str	qualifier_P	Real_N	Day_S	Time_S	Day_F	Time_F	Acidobacteria	Actinobacteria	Aquificae	Armatimonadetes	Bacteria	Bacteroidetes	Caldiserica	Chlamydiae	Chlorobi	Chloroflexi	Chrysiogenetes	Cyanobacteria	Deferribacteres	Deinococcus-Thermus	Dictyoglomi	Elusimicrobia	Fibrobacteres	Firmicutes	Fusobacteria	Gemmatimonadetes	Ignavibacteria	Lentisphaerae	Nitrospirae	Planctomycetes	Proteobacteria	Spirochaetes	Synergistetes	Tenericutes	Thermodesulfobacteria	Thermotogae	Verrucomicrobia	environmental samples	unclassified Bacteria
ISO	Country	word_Str	qualifier_P	Real_N	Day_S	Time_S	Day_F	Time_F	Acidobacteria	Actinobacteria	Aquificae	Armatimonadetes	Bacteria	Bacteroidetes	Caldiserica	Chlamydiae	Chlorobi	Chloroflexi	Chrysiogenetes	Cyanobacteria	Deferribacteres	Deinococcus-Thermus	Dictyoglomi	Elusimicrobia	Fibrobacteres	Firmicutes	Fusobacteria	Gemmatimonadetes	Ignavibacteria	Lentisphaerae	Nitrospirae	Planctomycetes	Proteobacteria	Spirochaetes	Synergistetes	Tenericutes	Thermodesulfobacteria	Thermotogae	Verrucomicrobia	environmental samples	unclassified Bacteria
ISO	Country	word_Str	qualifier_P	Real_N	Day_S	Time_S	Day_F	Time_F	Acidobacteria	Actinobacteria	Aquificae	Armatimonadetes	Bacteria	Bacteroidetes	Caldiserica	Chlamydiae	Chlorobi	Chloroflexi	Chrysiogenetes	Cyanobacteria	Deferribacteres	Deinococcus-Thermus	Dictyoglomi	Elusimicrobia	Fibrobacteres	Firmicutes	Fusobacteria	Gemmatimonadetes	Ignavibacteria	Lentisphaerae	Nitrospirae	Planctomycetes	Proteobacteria	Spirochaetes	Synergistetes	Tenericutes	Thermodesulfobacteria	Thermotogae	Verrucomicrobia	environmental samples	unclassified Bacteria
ISO	Country	word_Str	qualifier_P	Real_N	Day_S	Time_S	Day_F	Time_F	Acidobacteria	Actinobacteria	Aquificae	Armatimonadetes	Bacteria	Bacteroidetes	Caldiserica	Chlamydiae	Chlorobi	Chloroflexi	Chrysiogenetes	Cyanobacteria	Deferribacteres	Deinococcus-Thermus	Dictyoglomi	Elusimicrobia	Fibrobacteres	Firmicutes	Fusobacteria	Gemmatimonadetes	Ignavibacteria	Lentisphaerae	Nitrospirae	Planctomycetes	Proteobacteria	Spirochaetes	Synergistetes	Tenericutes	Thermodesulfobacteria	Thermotogae	Verrucomicrobia	environmental samples	unclassified Bacteria
ISO	Country	word_Str	qualifier_P	Real_N	Day_S	Time_S	Day_F	Time_F	Acidobacteria	Actinobacteria	Aquificae	Armatimonadetes	Bacteria	Bacteroidetes	Caldiserica	Chlamydiae	Chlorobi	Chloroflexi	Chrysiogenetes	Cyanobacteria	Deferribacteres	Deinococcus-Thermus	Dictyoglomi	Elusimicrobia	Fibrobacteres	Firmicutes	Fusobacteria	Gemmatimonadetes	Ignavibacteria	Lentisphaerae	Nitrospirae	Planctomycetes	Proteobacteria	Spirochaetes	Synergistetes	Tenericutes	Thermodesulfobacteria	Thermotogae	Verrucomicrobia	environmental samples	unclassified Bacteria
ISO	Country	word_Str	qualifier_P	Real_N	Day_S	Time_S	Day_F	Time_F	Acidobacteria	Actinobacteria	Aquificae	Armatimonadetes	Bacteria	Bacteroidetes	Caldiserica	Chlamydiae	Chlorobi	Chloroflexi	Chrysiogenetes	Cyanobacteria	Deferribacteres	Deinococcus-Thermus	Dictyoglomi	Elusimicrobia	Fibrobacteres	Firmicutes	Fusobacteria	Gemmatimonadetes	Ignavibacteria	Lentisphaerae	Nitrospirae	Planctomycetes	Proteobacteria	Spirochaetes	Synergistetes	Tenericutes	Thermodesulfobacteria	Thermotogae	Verrucomicrobia	environmental samples	unclassified Bacteria
ISO	Country	word_Str	qualifier_P	Real_N	Day_S	Time_S	Day_F	Time_F	Acidobacteria	Actinobacteria	Aquificae	Armatimonadetes	Bacteria	Bacteroidetes	Caldiserica	Chlamydiae	Chlorobi	Chloroflexi	Chrysiogenetes	Cyanobacteria	Deferribacteres	Deinococcus-Thermus	Dictyoglomi	Elusimicrobia	Fibrobacteres	Firmicutes	Fusobacteria	Gemmatimonadetes	Ignavibacteria	Lentisphaerae	Nitrospirae	Planctomycetes	Proteobacteria	Spirochaetes	Synergistetes	Tenericutes	Thermodesulfobacteria	Thermotogae	Verrucomicrobia	environmental samples	unclassified Bacteria
DEU	Germany	126727	125841	74444	31/12/12	11:23:31	31/12/12	13:16:47	2715	2047	2	22	74109	1514	1	37	64	179	4	1073	1	29	10	30	2	3331	13	36	0	17	106	1582	37056	333	6	626	2	2	121	34722	0
GHA	Ghana	150	150	149	31/12/12	13:16:47	31/12/12	13:16:56	0	22	0	0	149	0	0	0	0	0	0	0	0	0	0	0	0	44	0	0	0	0	0	0	78	2	0	2	0	0	0	15	0
GIB	Gibraltar	0	0	0	31/12/12	13:16:56	31/12/12	13:16:58	0	0	0	0	0	0	0	0	0	0	0	0	0	0	0	0	0	0	0	0	0	0	0	0	0	0	0	0	0	0	0	0	0
GRC	Greece	6238	6230	5670	31/12/12	13:16:58	31/12/12	13:20:52	55	170	0	0	5660	169	0	42	0	17	0	96	0	0	0	0	0	261	0	6	0	3	5	48	3430	7	0	17	0	0	31	1992	0
GRL	Greenland	2243	2243	1207	31/12/12	13:20:52	31/12/12	13:22:28	1	111	0	0	1205	38	0	0	6	8	0	53	0	2	0	0	0	102	0	0	0	0	0	2	326	1	0	2	0	0	0	800	0
GRD	Grenada	24	24	22	31/12/12	13:22:28	31/12/12	13:22:32	0	1	0	0	9	0	0	0	0	0	0	0	0	0	0	0	0	0	0	0	0	0	0	0	8	0	0	0	0	0	0	0	0
GLP	Guadeloupe	170	170	160	31/12/12	13:22:32	31/12/12	13:22:42	0	0	0	0	158	0	0	0	0	0	0	0	0	0	0	0	0	0	0	0	0	0	0	0	68	82	0	8	0	0	0	0	0
GUM	Guam	76	76	75	31/12/12	13:22:42	31/12/12	13:22:47	0	9	0	0	75	0	0	0	0	0	0	22	0	0	0	0	0	0	0	0	0	0	0	0	35	0	0	0	0	0	0	9	0
GTM	Guatemala	242	242	239	31/12/12	13:22:47	31/12/12	13:22:58	0	0	0	0	239	0	0	0	0	0	0	0	0	0	0	0	0	0	0	0	0	0	0	0	232	0	0	0	0	0	0	7	0
GUY	Guyana	505	505	505	31/12/12	13:22:58	31/12/12	13:23:20	0	0	0	0	505	0	0	0	0	0	0	0	0	0	0	0	0	0	0	0	0	0	0	0	201	304	0	0	0	0	0	3	0
HTI	Haiti	24590	24590	23312	31/12/12	13:23:20	31/12/12	13:38:25	0	0	0	0	23312	0	0	0	0	0	0	0	0	0	0	0	0	0	0	0	0	0	0	0	23312	0	0	0	0	0	0	0	0
HND	Honduras	280	280	275	31/12/12	13:38:25	31/12/12	13:38:35	0	0	0	0	275	0	0	0	0	0	0	0	0	0	0	0	0	202	0	0	0	0	0	0	63	0	0	10	0	0	0	4	0
HKG	Hong Kong	9117	9117	4370	31/12/12	13:38:35	31/12/12	13:44:53	0	12	0	0	4197	4	0	0	0	1	0	129	0	0	0	0	0	49	0	1	0	0	0	863	1453	0	0	0	0	0	7	3203	0
HUN	Hungary	5913	5913	5596	31/12/12	13:44:53	31/12/12	13:48:03	3	308	0	0	5590	61	0	0	0	1	0	116	0	1	0	0	0	313	0	4	0	0	0	0	2846	34	0	32	0	0	1	2128	0
ISL	Iceland	4367	4357	4353	31/12/12	13:48:03	31/12/12	13:51:11	0	53	15	0	4200	14	0	18	0	1	0	4	0	12	0	0	0	90	0	0	0	0	1	9	81	331	0	0	0	0	0	3622	0
IND	India	86993	86592	82663	31/12/12	13:51:11	31/12/12	16:57:52	487	8772	2	5	82373	6689	0	6	205	146	1	1681	3	66	0	0	1	13573	7	83	0	1	39	62	42041	203	6	352	3	5	156	23249	0
IDN	Indonesia	11161	11161	10997	31/12/12	16:57:52	31/12/12	17:02:59	83	226	0	0	10982	38	0	0	0	120	0	22	18	1	0	0	0	552	0	1	1	0	11	14	8764	13	0	3	0	0	1	1932	0
IRN	Iran	4495	4495	4429	31/12/12	17:02:59	31/12/12	17:05:38	0	505	0	0	4406	36	0	15	0	0	0	34	0	4	0	0	0	799	0	0	0	0	0	0	2653	51	0	191	0	0	0	309	0
IRQ	Iraq	2047	2047	1925	31/12/12	17:05:38	31/12/12	17:06:59	0	0	0	0	1925	0	0	0	0	0	0	0	0	0	0	0	0	3	0	0	0	0	0	0	1920	2	0	0	0	0	0	0	0
IRL	Ireland	4907	4907	3295	31/12/12	17:06:59	31/12/12	17:09:34	8	1193	0	0	3195	206	0	5	0	0	0	47	0	6	0	0	0	175	0	1	0	0	3	6	921	13	0	0	0	0	11	1113	0
ISR	Israel	14733	14733	13004	31/12/12	17:09:34	31/12/12	17:30:49	5	512	0	0	12545	214	0	0	0	16	0	394	19	0	0	0	0	1103	2	0	0	0	0	10	4015	80	0	111	0	0	0	9132	0
ITA	Italy	22565	22551	17064	31/12/12	17:30:49	31/12/12	17:46:17	40	433	7	2	17050	213	0	53	0	48	0	424	4	6	0	5	0	1774	3	1	0	0	2	325	7950	84	0	1215	0	2	13	7198	0
