# Supplementary material for: The World Bacterial Biogeography and Biodiversity through Databases: A Case Study of NCBI Nucleotide Database and GBIF Database
Source: Biomed Res Int. 2013 Oct 21;2013:240175. doi: 10.1155/2013/240175 (PMC3818805; doi:10.1155/2013/240175)
Supplement: Supplementary file 1 — The zipped file may be extracted in any directory in the computer but all files and the two folders should be extracted in the same directory so the scripts would function correctly. The scripts had been tested on Windows environment. Python 2.7 and Biopython 1.6 should be installed before running the scripts. To extract data from NCBI Nucleotide you should run “NCBI_Nucleotide_Tracker.py” for countries exception handling, run “NCBI_Nucleotide_Exception.py”. For the GBIF Database, only three countries are provided as an example in the folder “GBIF_Plus” for additional countries you may download them from GBIF website, the only data that should be extracted are these of taxonomy, no need for other metadata (Dataset, Geospatial) as described in the paper. Once all countries of interest are downloaded you may run “GBIF_Filter.py” to filter data. The results of this study are presented in: “country_all.txt” for NCBI Nucleotide Database, “gbif_Classification_2000_Plus.txt”, “absent_taxa_Classification_2000_Plus.txt”, and absent_taxa_Classification_2000_Plus_ex_All.txt” for GBIF Database. The final results are presented in “NCBI_GBIF_overall_data.xlsx”. Some errors that may occur during the script execution are presented in “error.txt” file. [file 240175.f1.zip › error.txt]

1	29/12/12	11:50:28	Premature end of line during sequence data
2	29/12/12	17:02:33	HTTP Error 502: Bad Gateway
1	29/12/12	17:26:31	HTTP Error 502: Bad Gateway
3	29/12/12	17:02:33	Premature end of line during sequence data
4	29/12/12	17:02:33	Premature end of line during sequence data
5	29/12/12	17:02:33
6	29/12/12	17:02:33	Premature end of line during sequence data
2	29/12/12	19:23:57
7	29/12/12	17:02:33
3	29/12/12	20:05:31	HTTP Error 502: Bad Gateway
8	29/12/12	17:02:33	HTTP Error 502: Bad Gateway
9	29/12/12	17:02:33	HTTP Error 404: Not Found
4	29/12/12	20:24:00	HTTP Error 404: Not Found
10	29/12/12	17:02:33	HTTP Error 404: Not Found
5	29/12/12	20:24:00	HTTP Error 404: Not Found
11	29/12/12	17:02:33	HTTP Error 404: Not Found
12	29/12/12	17:02:33	HTTP Error 502: Bad Gateway
13	29/12/12	17:02:33	HTTP Error 503: Service Temporarily Unavailable
14	29/12/12	17:02:33	HTTP Error 404: Not Found
1	31/12/12	10:34:31	<urlopen error [Errno 10060] Une tentative de connexion a échoué car le parti connecté n'a pas répondu convenablement au-delà d'une certaine durée ou une connexion établie a échoué car l'hôte de connexion n'a pas répondu>
2	31/12/12	10:34:57	<urlopen error [Errno 10060] Une tentative de connexion a échoué car le parti connecté n'a pas répondu convenablement au-delà d'une certaine durée ou une connexion établie a échoué car l'hôte de connexion n'a pas répondu>
3	31/12/12	10:35:23	<urlopen error [Errno 10060] Une tentative de connexion a échoué car le parti connecté n'a pas répondu convenablement au-delà d'une certaine durée ou une connexion établie a échoué car l'hôte de connexion n'a pas répondu>
4	31/12/12	10:35:49	<urlopen error [Errno 10060] Une tentative de connexion a échoué car le parti connecté n'a pas répondu convenablement au-delà d'une certaine durée ou une connexion établie a échoué car l'hôte de connexion n'a pas répondu>
1	31/12/12	10:36:30	HTTP Error 404: Not Found
2	31/12/12	10:36:35	HTTP Error 404: Not Found
1	31/12/12	10:37:06	<urlopen error [Errno 10060] Une tentative de connexion a échoué car le parti connecté n'a pas répondu convenablement au-delà d'une certaine durée ou une connexion établie a échoué car l'hôte de connexion n'a pas répondu>
2	31/12/12	10:37:32	<urlopen error [Errno 10060] Une tentative de connexion a échoué car le parti connecté n'a pas répondu convenablement au-delà d'une certaine durée ou une connexion établie a échoué car l'hôte de connexion n'a pas répondu>
3	31/12/12	10:37:58	<urlopen error [Errno 10060] Une tentative de connexion a échoué car le parti connecté n'a pas répondu convenablement au-delà d'une certaine durée ou une connexion établie a échoué car l'hôte de connexion n'a pas répondu>
1	31/12/12	10:39:21	HTTP Error 404: Not Found
1	31/12/12	10:47:20	HTTP Error 404: Not Found
1	31/12/12	11:29:35	HTTP Error 502: Bad Gateway
2	31/12/12	11:29:35	HTTP Error 502: Bad Gateway
3	31/12/12	11:29:35	HTTP Error 502: Bad Gateway
1	31/12/12	17:46:17	integer division or modulo by zero
4	31/12/12	22:45:32	integer division or modulo by zero
1	01/01/13	11:10:13	<urlopen error [Errno 10060] Une tentative de connexion a échoué car le parti connecté n'a pas répondu convenablement au-delà d'une certaine durée ou une connexion établie a échoué car l'hôte de connexion n'a pas répondu>
2	01/01/13	11:10:13	<urlopen error [Errno 10060] Une tentative de connexion a échoué car le parti connecté n'a pas répondu convenablement au-delà d'une certaine durée ou une connexion établie a échoué car l'hôte de connexion n'a pas répondu>
3	01/01/13	11:10:13	<urlopen error [Errno 10065] Une opération a été tentée sur un hôte impossible à atteindre>
4	01/01/13	11:10:13	[Errno 10054] Une connexion existante a dû être fermée par l'hôte distant
5	01/01/13	11:10:13	<urlopen error [Errno 10060] Une tentative de connexion a échoué car le parti connecté n'a pas répondu convenablement au-delà d'une certaine durée ou une connexion établie a échoué car l'hôte de connexion n'a pas répondu>
6	01/01/13	11:10:13	Premature end of line during sequence data
7	01/01/13	11:10:13	HTTP Error 502: Bad Gateway
8	01/01/13	11:10:13	HTTP Error 502: Bad Gateway
9	01/01/13	11:10:13	HTTP Error 502: Bad Gateway
10	01/01/13	11:10:13	HTTP Error 502: Bad Gateway
11	01/01/13	11:10:13	HTTP Error 502: Bad Gateway
12	01/01/13	11:10:13	HTTP Error 502: Bad Gateway
13	01/01/13	11:10:13	Premature end of line during sequence data
14	01/01/13	11:10:13	HTTP Error 502: Bad Gateway
15	01/01/13	11:10:13	HTTP Error 502: Bad Gateway
16	01/01/13	11:10:13	IncompleteRead(4219 bytes read, 2800 more expected)
17	01/01/13	11:10:13	Premature end of line during sequence data
18	01/01/13	11:10:13	IncompleteRead(4125 bytes read, 1493 more expected)
1	03/01/13	14:38:38	HTTP Error 502: Bad Gateway
2	03/01/13	14:38:38	IncompleteRead(8079 bytes read)
