# Supplementary material for: The World Bacterial Biogeography and Biodiversity through Databases: A Case Study of NCBI Nucleotide Database and GBIF Database
Source: Biomed Res Int. 2013 Oct 21;2013:240175. doi: 10.1155/2013/240175 (PMC3818805; doi:10.1155/2013/240175)
Supplement: Supplementary file 1 — The zipped file may be extracted in any directory in the computer but all files and the two folders should be extracted in the same directory so the scripts would function correctly. The scripts had been tested on Windows environment. Python 2.7 and Biopython 1.6 should be installed before running the scripts. To extract data from NCBI Nucleotide you should run “NCBI_Nucleotide_Tracker.py” for countries exception handling, run “NCBI_Nucleotide_Exception.py”. For the GBIF Database, only three countries are provided as an example in the folder “GBIF_Plus” for additional countries you may download them from GBIF website, the only data that should be extracted are these of taxonomy, no need for other metadata (Dataset, Geospatial) as described in the paper. Once all countries of interest are downloaded you may run “GBIF_Filter.py” to filter data. The results of this study are presented in: “country_all.txt” for NCBI Nucleotide Database, “gbif_Classification_2000_Plus.txt”, “absent_taxa_Classification_2000_Plus.txt”, and absent_taxa_Classification_2000_Plus_ex_All.txt” for GBIF Database. The final results are presented in “NCBI_GBIF_overall_data.xlsx”. Some errors that may occur during the script execution are presented in “error.txt” file. [file 240175.f1.zip › gbif_Classification_2000_Plus.txt]

ISO	Country	Total_R	Bacteria_N	Acidobacteria	Actinobacteria	Aquificae	Bacteroidetes	Chlamydiae	Chlorobi	Chloroflexi	Chrysiogenetes	Cyanobacteria	Deferribacteres	Deinococcus-thermus	Dictyoglomi	Fibrobacteres	Firmicutes	Fusobacteria	Gemmatimonadetes	Lentisphaerae	Nitrospira	Planctomycetes	Proteobacteria	Spirochaetes	Thermodesulfobacteria	Thermomicrobia	Thermotogae	Verrucomicrobia
ISO_NCBI	Classification_2000_Plus	0	0	0	0	0	0	0	0	0	0	0	0	0	0	0	0	0	0	0	0	0	0	0	0	0	0	0
ISO_NCBI	Afghanistan	23	23	0	3	0	0	0	0	0	0	15	0	0	0	0	0	0	0	0	0	0	5	0	0	0	0	0
ISO_NCBI	Albania	59	59	0	0	0	0	0	0	0	0	59	0	0	0	0	0	0	0	0	0	0	0	0	0	0	0	0
ISO_NCBI	Algeria	1899	1620	118	98	0	131	14	0	24	0	22	14	0	0	0	48	0	34	20	14	230	801	2	0	26	0	24
ISO_NCBI	American Samoa	19	19	0	0	0	0	0	0	0	0	19	0	0	0	0	0	0	0	0	0	0	0	0	0	0	0	0
ISO_NCBI	Angola	66	66	0	10	0	0	0	0	0	0	55	0	0	0	0	0	0	0	0	0	0	1	0	0	0	0	0
ISO_NCBI	Anguilla	5	5	0	0	0	0	0	0	0	0	5	0	0	0	0	0	0	0	0	0	0	0	0	0	0	0	0
ISO_NCBI	Antarctica	13979	13363	48	363	0	2652	32	2	38	0	507	284	22	0	0	391	12	42	82	12	444	8098	18	0	18	2	296
ISO_NCBI	Antigua and Barbuda	17	17	0	0	0	0	0	0	0	0	13	0	0	0	0	0	0	0	0	0	0	4	0	0	0	0	0
ISO_NCBI	Argentina	20895	19200	700	740	0	3938	48	22	412	0	1205	200	14	0	28	463	36	118	204	50	1432	8614	120	0	100	0	756
ISO_NCBI	Armenia	3	3	0	0	0	0	0	0	0	0	0	0	0	0	0	1	0	0	0	0	0	2	0	0	0	0	0
ISO_NCBI	Aruba	8	8	0	0	0	0	0	0	0	0	8	0	0	0	0	0	0	0	0	0	0	0	0	0	0	0	0
ISO_NCBI	Australia	21906	20071	536	861	0	2828	48	6	438	1	2024	72	36	0	4	720	46	88	270	53	673	10506	64	0	128	1	668
ISO_NCBI	Austria	861	837	0	42	0	1	0	0	0	0	708	0	0	0	0	18	0	0	0	0	0	68	0	0	0	0	0
ISO_NCBI	Azerbaijan	2	2	0	0	0	0	0	0	0	0	0	0	0	0	0	0	0	0	0	0	0	2	0	0	0	0	0
ISO_NCBI	Bahamas	356	355	0	4	0	5	0	0	0	0	345	0	0	0	0	0	0	0	0	0	0	1	0	0	0	0	0
ISO_NCBI	Bangladesh	55	41	0	25	0	0	0	0	0	0	7	0	0	0	0	0	0	0	0	0	0	9	0	0	0	0	0
ISO_NCBI	Barbados	38	38	0	0	0	0	0	0	0	0	24	0	0	0	0	0	0	0	0	0	0	14	0	0	0	0	0
ISO_NCBI	Belarus	1	1	0	0	0	0	0	0	0	0	0	0	0	0	0	1	0	0	0	0	0	0	0	0	0	0	0
ISO_NCBI	Belgium	349	347	0	27	0	1	0	0	0	0	87	0	0	0	0	34	0	0	0	0	0	198	0	0	0	0	0
ISO_NCBI	Belize	54	54	0	0	0	0	0	0	0	0	50	0	0	0	0	0	0	0	0	0	0	3	1	0	0	0	0
ISO_NCBI	Benin	27	27	0	0	0	0	0	0	0	0	7	0	0	0	0	3	0	0	0	0	0	17	0	0	0	0	0
ISO_NCBI	Bermuda	778	772	0	0	0	7	0	0	0	0	559	0	0	0	0	0	0	0	0	0	0	182	0	0	0	0	24
ISO_NCBI	Bhutan	1	1	0	0	0	0	0	0	0	0	0	0	0	0	0	0	0	0	0	0	0	1	0	0	0	0	0
ISO_NCBI	Bolivia	17	16	0	1	0	1	0	0	0	0	7	0	0	0	0	1	0	0	0	0	0	6	0	0	0	0	0
ISO_NCBI	Bosnia and Herzegovina	24	24	0	0	0	0	0	0	0	0	20	0	0	0	0	0	0	0	0	0	0	4	0	0	0	0	0
ISO_NCBI	Botswana	4	4	0	0	0	0	0	0	0	0	1	0	0	0	0	0	0	0	0	0	0	3	0	0	0	0	0
ISO_NCBI	Brazil	2149	2083	46	220	0	92	14	2	4	0	533	0	0	0	0	45	0	8	0	4	23	1049	3	0	2	0	38
ISO_NCBI	British Indian Ocean Territory	26	26	0	0	0	0	0	0	0	0	26	0	0	0	0	0	0	0	0	0	0	0	0	0	0	0	0
ISO_NCBI	British Virgin Islands	1	1	0	0	0	0	0	0	0	0	1	0	0	0	0	0	0	0	0	0	0	0	0	0	0	0	0
ISO_NCBI	Brunei Darussalam	7	7	0	0	0	0	0	0	0	0	0	0	0	0	0	2	0	0	0	0	0	5	0	0	0	0	0
ISO_NCBI	Bulgaria	50	50	0	1	0	0	0	0	0	0	3	0	0	0	0	3	0	0	0	1	0	42	0	0	0	0	0
ISO_NCBI	Burkina Faso	27	27	0	0	0	0	0	0	0	0	0	0	0	0	0	2	0	0	0	0	0	25	0	0	0	0	0
ISO_NCBI	Burundi	6	6	0	0	0	0	0	0	0	0	1	0	0	0	0	0	0	0	0	0	0	5	0	0	0	0	0
ISO_NCBI	Cambodia	7	7	0	3	0	0	0	0	0	0	2	0	0	0	0	0	0	0	0	0	0	2	0	0	0	0	0
ISO_NCBI	Cameroon	96	95	0	1	0	1	0	0	0	0	17	0	0	0	0	1	0	0	0	0	0	75	0	0	0	0	0
ISO_NCBI	Canada	7826	7026	126	290	0	728	76	0	82	0	1507	182	4	0	2	119	6	48	60	18	218	3254	16	0	72	0	218
ISO_NCBI	Cape Verde	10724	9838	98	242	0	632	76	0	50	0	328	456	12	0	0	140	0	66	66	18	174	6882	18	0	42	0	538
ISO_NCBI	Cayman Islands	9	9	0	0	0	0	0	0	0	0	9	0	0	0	0	0	0	0	0	0	0	0	0	0	0	0	0
ISO_NCBI	Central African Republic	2	2	0	0	0	0	0	0	0	0	0	0	0	0	0	0	0	0	0	0	0	2	0	0	0	0	0
ISO_NCBI	Chad	11	11	0	2	0	0	0	0	0	0	6	0	0	0	0	2	0	0	0	0	0	1	0	0	0	0	0
ISO_NCBI	Chile	84339	69601	2844	4117	2	10573	408	376	2966	0	505	1196	61	0	250	3841	152	302	2644	364	5354	29470	1296	2	954	10	1914
ISO_NCBI	China	1626	1535	0	509	0	21	0	0	0	0	560	0	2	0	0	138	0	0	0	0	0	301	2	0	0	2	0
ISO_NCBI	Cocos Islands	1	1	0	0	0	0	0	0	0	0	0	0	0	0	0	0	0	0	0	0	0	1	0	0	0	0	0
ISO_NCBI	Colombia	128	125	0	5	0	0	0	0	0	0	15	0	0	0	0	6	0	0	0	0	0	99	0	0	0	0	0
ISO_NCBI	Comoros	2	2	0	0	0	0	0	0	0	0	0	0	0	0	0	0	0	0	0	0	0	2	0	0	0	0	0
ISO_NCBI	Congo	21	20	0	0	0	0	0	0	0	0	0	0	0	0	0	8	0	0	0	0	0	11	0	0	0	1	0
ISO_NCBI	Cook Islands	23	23	0	0	0	0	0	0	0	0	6	0	0	0	0	0	0	0	0	0	0	17	0	0	0	0	0
ISO_NCBI	Costa Rica	318	318	0	4	0	11	0	0	0	0	112	0	0	0	0	2	0	0	0	0	0	189	0	0	0	0	0
ISO_NCBI	Cote d'Ivoire	36	36	0	1	0	0	0	0	0	0	29	0	0	0	0	1	0	0	0	0	0	5	0	0	0	0	0
ISO_NCBI	Croatia	261	257	0	0	0	1	0	0	0	0	255	0	0	0	0	0	0	0	0	0	0	1	0	0	0	0	0
ISO_NCBI	Cuba	226	222	0	3	0	0	0	0	0	0	174	0	0	0	0	0	0	0	0	0	0	44	1	0	0	0	0
ISO_NCBI	Cyprus	42	42	0	1	0	0	0	0	0	0	1	0	0	0	0	1	0	0	0	0	0	39	0	0	0	0	0
ISO_NCBI	Czech Republic	1357	1353	0	11	0	0	0	0	0	0	1311	0	0	0	0	24	0	0	0	0	0	7	0	0	0	0	0
ISO_NCBI	Democratic Republic of the Congo	25	25	0	0	0	0	0	0	0	0	7	0	0	0	0	1	0	0	0	0	0	17	0	0	0	0	0
ISO_NCBI	Denmark	5420	5363	0	13	0	12	0	0	0	0	5156	0	0	0	0	17	0	0	0	0	0	164	1	0	0	0	0
ISO_NCBI	Djibouti	5	5	0	0	0	0	0	0	0	0	2	0	0	0	0	0	0	0	0	0	0	0	0	0	0	3	0
ISO_NCBI	Dominica	23	23	0	0	0	1	0	0	0	0	19	0	0	0	0	0	0	0	0	0	0	3	0	0	0	0	0
ISO_NCBI	Dominican Republic	20	19	0	0	0	0	0	0	0	0	13	0	0	0	0	1	0	0	0	0	0	5	0	0	0	0	0
ISO_NCBI	Ecuador	139	139	0	0	0	0	0	0	0	0	127	0	0	0	0	0	0	0	0	0	0	12	0	0	0	0	0
ISO_NCBI	Egypt	21018	18892	1576	1279	0	1866	320	48	464	0	104	82	22	0	2	1038	26	276	136	168	1468	9344	119	0	164	4	386
ISO_NCBI	El Salvador	40	40	0	0	0	0	0	0	0	0	40	0	0	0	0	0	0	0	0	0	0	0	0	0	0	0	0
ISO_NCBI	Estonia	5	1	0	0	0	0	0	0	0	0	0	0	0	0	0	1	0	0	0	0	0	0	0	0	0	0	0
ISO_NCBI	Ethiopia	56	56	0	10	0	0	0	0	0	0	2	0	0	0	0	1	0	0	0	0	0	43	0	0	0	0	0
ISO_NCBI	Falkland Islands (Islas Malvinas)	2	2	0	0	0	0	0	0	0	0	2	0	0	0	0	0	0	0	0	0	0	0	0	0	0	0	0
ISO_NCBI	Faroe Islands	1070	1070	0	0	0	0	0	0	0	0	1070	0	0	0	0	0	0	0	0	0	0	0	0	0	0	0	0
ISO_NCBI	Fiji	229	226	0	1	0	10	0	0	0	0	32	0	0	0	0	0	0	0	0	0	4	177	0	0	0	0	2
ISO_NCBI	Finland	189	185	0	58	0	3	0	0	0	0	31	0	0	0	0	21	0	0	0	0	0	72	0	0	0	0	0
ISO_NCBI	France	4196	3955	0	148	0	18	0	0	1	0	1597	0	2	0	0	108	3	0	0	0	0	2074	2	0	0	1	1
ISO_NCBI	French Guiana	28065	22718	2082	773	0	1455	334	114	1480	0	86	600	79	0	30	423	34	396	310	510	2738	9816	188	0	602	4	664
ISO_NCBI	French Polynesia	613	612	0	0	0	0	0	0	0	0	605	0	0	0	0	0	0	0	0	0	0	7	0	0	0	0	0
ISO_NCBI	French Southern Territories	1	1	0	0	0	0	0	0	0	0	0	0	0	0	0	0	0	0	0	0	0	0	0	0	0	1	0
ISO_NCBI	Gabon	14	13	0	1	0	0	0	0	0	0	11	0	0	0	0	0	0	0	0	0	0	1	0	0	0	0	0
ISO_NCBI	Gambia	9	9	0	0	0	0	0	0	0	0	5	0	0	0	0	0	1	0	0	0	0	3	0	0	0	0	0
ISO_NCBI	Georgia	1	1	0	0	0	0	0	0	0	0	1	0	0	0	0	0	0	0	0	0	0	0	0	0	0	0	0
ISO_NCBI	Germany	90153	75340	2989	2533	0	10532	510	237	4477	0	1994	1001	47	0	138	2856	162	280	1724	503	7888	32046	1001	12	1738	5	2667
ISO_NCBI	Ghana	212	212	0	4	0	3	0	0	0	0	185	0	0	0	0	6	0	0	0	0	0	14	0	0	0	0	0
ISO_NCBI	Gibraltar	1	1	0	0	0	0	0	0	0	0	1	0	0	0	0	0	0	0	0	0	0	0	0	0	0	0	0
ISO_NCBI	Greece	8270	7584	764	664	0	703	174	28	148	0	49	39	8	0	4	356	8	110	50	88	516	3667	34	0	88	0	86
ISO_NCBI	Greenland	3675	3123	86	143	0	449	2	0	56	0	70	192	4	0	0	58	0	42	22	8	50	1781	0	0	54	0	106
ISO_NCBI	Grenada	1	1	0	0	0	0	0	0	0	0	0	0	0	0	0	0	0	0	0	0	0	1	0	0	0	0	0
ISO_NCBI	Guadeloupe	165	156	0	0	0	0	0	0	0	0	36	0	0	0	0	0	0	0	0	0	0	120	0	0	0	0	0
ISO_NCBI	Guam	6	6	0	0	0	0	0	0	0	0	5	0	0	0	0	0	0	0	0	0	0	1	0	0	0	0	0
ISO_NCBI	Guatemala	866	866	0	6	0	0	0	0	0	0	854	0	0	0	0	0	0	0	0	0	0	6	0	0	0	0	0
ISO_NCBI	Guinea	3	3	0	2	0	0	0	0	0	0	1	0	0	0	0	0	0	0	0	0	0	0	0	0	0	0	0
ISO_NCBI	Guyana	16	8	0	1	0	0	0	0	0	0	2	0	0	0	0	0	0	0	0	0	0	5	0	0	0	0	0
ISO_NCBI	Haiti	58	58	0	0	0	0	0	0	0	0	57	0	0	0	0	0	0	0	0	0	0	1	0	0	0	0	0
ISO_NCBI	Honduras	245	245	0	0	0	0	0	0	0	0	227	0	0	0	0	0	0	0	0	0	0	18	0	0	0	0	0
ISO_NCBI	Hong Kong	15	14	0	3	0	3	0	0	0	0	2	0	0	0	0	2	0	0	0	0	0	4	0	0	0	0	0
ISO_NCBI	Hungary	9504	8098	754	408	0	535	88	10	172	0	106	46	4	0	2	208	4	186	94	86	1180	3899	20	0	154	2	140
ISO_NCBI	Iceland	119	115	0	7	4	8	0	0	0	0	70	0	11	0	0	8	0	0	0	1	0	4	0	1	0	1	0
ISO_NCBI	India	31981	28412	1946	2629	2	2058	324	82	1030	0	638	316	62	0	18	2401	28	428	268	448	1938	12486	202	0	392	0	716
ISO_NCBI	Indonesia	499	489	0	31	0	0	0	0	0	0	189	0	0	0	0	8	0	0	0	0	0	258	3	0	0	0	0
ISO_NCBI	Iran	142	140	0	45	0	0	0	0	0	0	16	0	0	0	0	9	0	0	0	0	0	70	0	0	0	0	0
ISO_NCBI	Iraq	15	15	0	5	0	0	0	0	0	0	2	0	0	0	0	1	0	0	0	0	0	7	0	0	0	0	0
ISO_NCBI	Ireland	1248	1247	0	23	0	4	0	0	0	0	1125	0	0	0	0	72	0	0	0	0	0	23	0	0	0	0	0
ISO_NCBI	Israel	24871	22449	248	840	0	2670	70	9	176	0	1251	972	36	0	6	1138	38	84	110	42	698	13211	58	0	86	2	704
ISO_NCBI	Italy	1158	1117	0	133	2	10	0	0	0	0	675	0	2	0	0	29	3	0	0	0	0	255	0	0	0	5	3
ISO_NCBI	Jamaica	533	533	0	1	0	0	0	0	0	0	510	0	0	0	0	6	0	0	0	0	0	16	0	0	0	0	0
ISO_NCBI	Japan	19750	18494	286	1648	27	1101	156	33	179	0	1160	273	23	1	20	1034	21	106	128	20	672	11188	46	4	50	9	309
ISO_NCBI	Jordan	610	598	8	78	0	28	16	0	2	0	10	0	0	0	0	117	4	2	0	0	44	277	0	0	2	0	10
ISO_NCBI	Kazakhstan	9	8	0	0	0	0	0	0	0	0	0	0	0	0	0	1	0	0	0	0	0	7	0	0	0	0	0
ISO_NCBI	Kenya	195	189	0	15	0	0	0	0	0	0	17	0	0	0	0	13	0	0	0	0	0	142	2	0	0	0	0
ISO_NCBI	Kiribati	2428	2308	4	74	0	310	22	0	4	0	348	24	0	0	0	40	0	0	2	0	76	1338	2	0	0	0	64
ISO_NCBI	Kuwait	10	10	0	9	0	0	0	0	0	0	0	0	0	0	0	1	0	0	0	0	0	0	0	0	0	0	0
ISO_NCBI	Kyrgyzstan	2	2	0	0	0	0	0	0	0	0	2	0	0	0	0	0	0	0	0	0	0	0	0	0	0	0	0
ISO_NCBI	Latvia	1	1	0	0	0	0	0	0	0	0	1	0	0	0	0	0	0	0	0	0	0	0	0	0	0	0	0
ISO_NCBI	Lebanon	16	16	0	12	0	0	0	0	0	0	1	0	0	0	0	0	0	0	0	0	0	3	0	0	0	0	0
ISO_NCBI	Lesotho	4	4	0	0	0	0	0	0	0	0	0	0	0	0	0	0	0	0	0	0	0	4	0	0	0	0	0
ISO_NCBI	Liberia	13	13	0	0	0	0	0	0	0	0	11	0	0	0	0	0	0	0	0	0	0	2	0	0	0	0	0
ISO_NCBI	Libya	7	7	0	0	0	0	0	0	0	0	1	0	0	0	0	0	0	0	0	0	0	6	0	0	0	0	0
ISO_NCBI	Liechtenstein	5	5	0	0	0	0	0	0	0	0	5	0	0	0	0	0	0	0	0	0	0	0	0	0	0	0	0
ISO_NCBI	Lithuania	4	4	0	0	0	0	0	0	0	0	0	0	0	0	0	3	0	0	0	0	0	1	0	0	0	0	0
ISO_NCBI	Luxembourg	2	2	0	0	0	0	0	0	0	0	2	0	0	0	0	0	0	0	0	0	0	0	0	0	0	0	0
ISO_NCBI	Madagascar	49	49	0	4	0	0	0	0	0	0	7	0	0	0	0	0	0	0	0	0	0	38	0	0	0	0	0
ISO_NCBI	Malawi	46	44	0	0	0	0	0	0	0	0	0	0	0	0	0	0	0	0	0	0	0	44	0	0	0	0	0
ISO_NCBI	Malaysia	245	242	0	42	0	6	0	0	0	0	26	0	0	0	0	24	0	0	0	0	0	144	0	0	0	0	0
ISO_NCBI	Maldives	14	14	0	0	0	0	0	0	0	0	12	0	0	0	0	1	0	0	0	0	0	1	0	0	0	0	0
ISO_NCBI	Mali	7	7	0	0	0	0	0	0	0	0	1	0	0	0	0	0	0	0	0	0	0	6	0	0	0	0	0
ISO_NCBI	Malta	21	18	0	4	0	0	0	0	0	0	0	0	0	0	0	0	0	0	0	0	0	14	0	0	0	0	0
ISO_NCBI	Marshall Islands	805	804	0	1	0	0	0	0	0	0	803	0	0	0	0	0	0	0	0	0	0	0	0	0	0	0	0
ISO_NCBI	Martinique	80	79	0	0	0	0	0	0	0	0	5	0	0	0	0	0	0	0	0	0	0	74	0	0	0	0	0
ISO_NCBI	Mauritania	9	9	0	0	0	0	0	0	0	0	9	0	0	0	0	0	0	0	0	0	0	0	0	0	0	0	0
ISO_NCBI	Mauritius	116	116	0	0	0	0	0	0	0	0	48	0	0	0	0	1	0	0	0	0	0	67	0	0	0	0	0
ISO_NCBI	Mexico	8533	7544	40	100	19	318	14	14	205	0	2380	88	4	0	2	1238	16	8	86	20	262	2500	55	18	102	7	48
ISO_NCBI	Micronesia	449	449	0	36	6	1	0	0	0	0	372	0	0	0	0	2	0	0	0	0	2	30	0	0	0	0	0
ISO_NCBI	Monaco	1	1	0	0	0	0	0	0	0	0	0	0	0	0	0	0	0	0	0	0	0	1	0	0	0	0	0
ISO_NCBI	Mongolia	47	39	0	3	0	0	0	0	0	0	33	0	0	0	0	1	0	0	0	0	0	2	0	0	0	0	0
ISO_NCBI	Montenegro	18	18	0	0	0	0	0	0	0	0	18	0	0	0	0	0	0	0	0	0	0	0	0	0	0	0	0
ISO_NCBI	Morocco	1860	1380	36	101	0	52	26	0	152	0	13	32	0	0	2	80	10	12	14	16	200	490	24	0	112	0	8
ISO_NCBI	Mozambique	14	13	0	0	0	0	0	0	0	0	11	0	0	0	0	0	0	0	0	0	0	2	0	0	0	0	0
ISO_NCBI	Myanmar	3942	3282	392	76	0	204	24	4	84	0	216	22	2	0	0	42	2	84	20	54	540	1414	8	0	46	0	48
ISO_NCBI	Namibia	34	32	0	3	0	0	0	0	0	0	23	0	0	0	0	0	0	0	0	0	0	6	0	0	0	0	0
ISO_NCBI	Nauru	1	1	0	0	0	0	0	0	0	0	0	0	0	0	0	1	0	0	0	0	0	0	0	0	0	0	0
ISO_NCBI	Nepal	51	51	0	5	0	0	0	0	1	0	4	0	0	0	0	18	0	0	0	0	0	23	0	0	0	0	0
ISO_NCBI	Netherlands	53903	50835	736	2160	0	5634	252	132	1044	0	20786	74	43	0	30	1778	16	302	371	40	2638	12991	180	0	136	1	1491
ISO_NCBI	Netherlands Antilles	374	374	0	2	0	0	0	0	0	0	365	0	0	0	0	0	0	0	0	0	0	7	0	0	0	0	0
ISO_NCBI	New Caledonia	146	146	0	5	0	0	0	0	0	0	134	0	0	0	0	0	0	0	0	0	0	7	0	0	0	0	0
ISO_NCBI	New Zealand	132127	116036	10420	3936	0	9635	2782	137	2430	0	1247	622	122	0	42	3193	94	1668	1664	986	15916	56229	509	0	974	8	3422
ISO_NCBI	Nicaragua	69	69	0	0	0	0	0	0	0	0	54	0	0	0	0	0	0	0	0	0	0	15	0	0	0	0	0
ISO_NCBI	Niger	7	7	0	0	0	0	0	0	0	0	0	0	0	0	0	0	0	0	0	0	0	7	0	0	0	0	0
ISO_NCBI	Nigeria	241	237	0	10	0	2	0	0	0	0	72	0	0	0	0	3	0	0	0	0	0	150	0	0	0	0	0
ISO_NCBI	Niue	1822	1762	0	44	0	274	2	0	0	0	72	30	0	0	0	16	0	0	4	0	26	1236	0	0	0	0	58
ISO_NCBI	North Korea	31	31	0	18	0	2	0	0	0	0	0	0	0	0	0	2	0	0	0	0	0	9	0	0	0	0	0
ISO_NCBI	Northern Mariana Islands	33624	30436	830	594	54	2584	88	136	486	0	340	1010	38	0	100	818	50	264	424	58	706	20746	100	20	132	12	846
ISO_NCBI	Norway	7560	6359	374	194	0	779	88	31	196	0	274	89	10	0	2	192	13	68	134	26	772	2778	82	0	60	1	196
ISO_NCBI	Oman	1597	1429	0	2	0	0	0	0	0	0	1418	0	0	0	0	4	0	0	0	0	0	5	0	0	0	0	0
ISO_NCBI	Pakistan	58	58	0	14	0	0	0	0	0	0	13	0	0	0	0	4	0	0	0	0	0	27	0	0	0	0	0
ISO_NCBI	Palau	68	65	0	14	0	4	0	0	0	0	28	0	0	0	0	17	0	0	0	0	0	2	0	0	0	0	0
ISO_NCBI	Panama	22466	21466	746	783	0	2980	110	34	332	0	1185	100	28	0	4	714	26	128	104	56	914	12540	104	0	62	0	516
ISO_NCBI	Papua New Guinea	146	146	0	2	2	2	0	0	0	0	96	0	0	0	0	0	0	0	0	0	0	44	0	0	0	0	0
ISO_NCBI	Paraguay	11	11	0	0	0	0	0	0	0	0	9	0	0	0	0	0	0	0	0	0	0	2	0	0	0	0	0
ISO_NCBI	Peru	10978	8446	70	630	0	384	0	8	1840	0	252	172	14	0	2	960	26	22	44	79	714	2487	42	0	638	10	52
ISO_NCBI	Philippines	2486	2482	0	19	0	0	0	0	0	0	2391	0	0	0	0	2	0	0	0	0	0	70	0	0	0	0	0
ISO_NCBI	Poland	2593	2591	0	4	0	0	0	0	0	0	86	0	0	0	0	2004	0	0	0	0	0	497	0	0	0	0	0
ISO_NCBI	Portugal	30651	28525	238	1200	19	4893	196	66	382	0	1353	202	79	0	34	1776	48	78	228	74	1288	15190	148	0	134	3	896
ISO_NCBI	Puerto Rico	14483	13338	622	245	0	1430	32	16	324	0	2982	80	15	0	4	180	12	148	158	104	1268	5245	55	0	72	0	346
ISO_NCBI	Qatar	1	1	0	0	0	0	0	0	0	0	1	0	0	0	0	0	0	0	0	0	0	0	0	0	0	0	0
ISO_NCBI	Reunion	14	14	0	1	0	0	0	0	0	0	1	0	0	0	0	0	0	0	0	0	0	12	0	0	0	0	0
ISO_NCBI	Romania	94	91	0	3	0	0	0	0	0	0	73	0	0	0	0	0	0	0	0	0	0	15	0	0	0	0	0
ISO_NCBI	Russia	49308	41203	3510	1613	2	3905	804	74	1468	0	557	458	34	1	56	908	32	656	668	282	4638	19332	272	0	588	5	1340
ISO_NCBI	Rwanda	30	30	0	0	0	0	0	0	0	0	0	0	0	0	0	1	0	0	0	0	0	29	0	0	0	0	0
ISO_NCBI	Saint Kitts And Nevis	2	2	0	0	0	0	0	0	0	0	2	0	0	0	0	0	0	0	0	0	0	0	0	0	0	0	0
ISO_NCBI	Saint Lucia	5	5	0	0	0	0	0	0	0	0	0	0	0	0	0	0	0	0	0	0	0	5	0	0	0	0	0
ISO_NCBI	Saint Vincent and the Grenadines	20	20	0	0	0	0	0	0	0	0	10	0	0	0	0	0	0	0	0	0	0	10	0	0	0	0	0
ISO_NCBI	Samoa	28	27	0	0	0	3	0	0	0	0	10	0	0	0	0	0	0	0	0	0	0	14	0	0	0	0	0
ISO_NCBI	Sao Tome And Principe	2636	2318	272	120	0	144	30	2	54	0	94	16	0	0	2	82	4	42	14	16	282	1104	2	0	22	0	16
ISO_NCBI	Saudi Arabia	21	20	0	2	0	0	0	0	0	0	11	0	0	0	0	4	0	0	0	0	0	3	0	0	0	0	0
ISO_NCBI	Senegal	40	40	0	8	0	0	0	0	0	0	1	0	0	0	0	5	0	0	0	0	0	26	0	0	0	0	0
ISO_NCBI	Serbia	13	13	0	0	0	0	0	0	0	0	2	0	0	0	0	0	0	0	0	0	0	11	0	0	0	0	0
ISO_NCBI	Seychelles	31	31	0	1	0	0	0	0	0	0	25	0	0	0	0	0	0	0	0	0	0	5	0	0	0	0	0
ISO_NCBI	Sierra Leone	19	19	0	0	0	0	0	0	0	0	16	0	0	0	0	0	0	0	0	0	0	3	0	0	0	0	0
ISO_NCBI	Singapore	34	33	0	11	0	0	0	0	0	0	5	0	0	0	0	5	0	0	0	0	0	12	0	0	0	0	0
ISO_NCBI	Slovakia	16	15	0	3	0	0	0	0	0	0	12	0	0	0	0	0	0	0	0	0	0	0	0	0	0	0	0
ISO_NCBI	Slovenia	142	138	0	2	0	0	0	0	0	0	129	0	0	0	0	1	0	0	0	0	0	6	0	0	0	0	0
ISO_NCBI	Solomon Islands	28	28	0	0	0	0	0	0	0	0	15	0	0	0	0	0	0	0	0	0	0	13	0	0	0	0	0
ISO_NCBI	Somalia	3	3	0	2	0	0	0	0	0	0	1	0	0	0	0	0	0	0	0	0	0	0	0	0	0	0	0
ISO_NCBI	South Africa	465	462	0	54	0	38	0	0	0	0	108	0	0	0	0	13	0	0	0	0	22	227	0	0	0	0	0
ISO_NCBI	South Korea	1254	1155	0	212	0	109	0	0	0	0	181	0	5	0	0	173	1	0	0	0	0	474	0	0	0	0	0
ISO_NCBI	Spain	19246	17920	130	454	0	1723	72	6	100	0	1771	494	8	0	0	354	4	56	58	16	326	11706	16	0	50	0	576
ISO_NCBI	Sri Lanka	257	257	0	9	0	2	0	0	0	0	21	0	0	0	0	3	0	0	0	0	0	222	0	0	0	0	0
ISO_NCBI	Sudan	96	96	0	16	0	0	0	0	0	0	0	0	0	0	0	0	0	0	0	0	0	80	0	0	0	0	0
ISO_NCBI	Suriname	2	2	0	0	0	0	0	0	0	0	2	0	0	0	0	0	0	0	0	0	0	0	0	0	0	0	0
ISO_NCBI	Svalbard and Jan Mayen	1	1	0	0	0	0	0	0	0	0	1	0	0	0	0	0	0	0	0	0	0	0	0	0	0	0	0
ISO_NCBI	Sweden	7252	7090	20	1066	1	1098	16	2	8	0	1017	0	5	0	0	152	4	8	4	0	148	3168	24	0	0	1	348
ISO_NCBI	Switzerland	488	477	0	48	0	3	0	0	0	0	293	0	0	0	0	16	0	0	0	0	0	112	5	0	0	0	0
ISO_NCBI	Syria	62	62	0	0	0	0	0	0	0	0	1	0	0	0	0	2	0	0	0	0	0	59	0	0	0	0	0
ISO_NCBI	Tajikistan	9	4	0	0	0	0	0	0	0	0	3	0	0	0	0	1	0	0	0	0	0	0	0	0	0	0	0
ISO_NCBI	Tanzania	134	128	0	0	0	0	0	0	0	0	17	0	0	0	0	1	0	0	0	0	0	110	0	0	0	0	0
ISO_NCBI	Thailand	583	564	0	68	0	1	0	0	0	0	12	0	0	0	0	59	0	0	0	0	0	424	0	0	0	0	0
ISO_NCBI	Togo	1615	1423	156	157	0	118	24	4	38	0	15	20	0	0	0	64	6	28	4	12	130	609	0	0	28	2	8
ISO_NCBI	Tonga	9425	8802	18	189	198	1128	22	106	156	0	55	82	74	0	2	128	0	2	40	16	208	6164	44	46	52	6	66
ISO_NCBI	Trinidad and Tobago	65	65	0	0	0	0	0	0	0	0	37	0	0	0	0	0	0	0	0	0	0	28	0	0	0	0	0
ISO_NCBI	Tunisia	66	58	0	1	0	0	0	0	0	0	11	0	1	0	0	13	0	0	0	1	0	31	0	0	0	0	0
ISO_NCBI	Turkey	4063	3499	56	123	0	282	58	8	72	0	40	80	30	0	0	84	2	18	50	8	288	2115	20	0	40	1	124
ISO_NCBI	Turkmenistan	3	3	0	3	0	0	0	0	0	0	0	0	0	0	0	0	0	0	0	0	0	0	0	0	0	0	0
ISO_NCBI	Turks and Caicos Islands	21	21	0	0	0	0	0	0	0	0	21	0	0	0	0	0	0	0	0	0	0	0	0	0	0	0	0
ISO_NCBI	Tuvalu	2	2	0	0	0	0	0	0	0	0	2	0	0	0	0	0	0	0	0	0	0	0	0	0	0	0	0
ISO_NCBI	Uganda	80	80	0	2	0	0	0	0	0	0	21	0	0	0	0	0	0	0	0	0	0	57	0	0	0	0	0
ISO_NCBI	Ukraine	1064	753	18	26	0	36	0	4	60	0	13	36	0	0	0	29	2	4	24	6	164	277	28	0	16	0	10
ISO_NCBI	United Arab Emirates	1	0	0	0	0	0	0	0	0	0	0	0	0	0	0	0	0	0	0	0	0	0	0	0	0	0	0
ISO_NCBI	United Kingdom	88823	84949	728	3875	0	13327	472	62	552	0	4940	1503	70	0	20	3630	102	174	522	72	2168	49647	119	0	216	0	2750
ISO_NCBI	United States Minor Outlying Islands	57	57	0	0	0	0	0	0	0	0	57	0	0	0	0	0	0	0	0	0	0	0	0	0	0	0	0
ISO_NCBI	Uruguay	5133	4795	30	298	0	980	28	6	40	0	160	28	4	0	0	299	24	6	24	0	104	2622	20	0	2	0	120
ISO_NCBI	USA	250000	223060	7213	6465	12	23826	1712	352	3464	0	20053	5518	287	0	259	7285	275	1790	2935	607	12259	119341	871	5	1405	10	7116
ISO_NCBI	Uzbekistan	4	4	0	3	0	0	0	0	0	0	0	0	0	0	0	1	0	0	0	0	0	0	0	0	0	0	0
ISO_NCBI	Vanuatu	4	4	0	0	0	0	0	0	0	0	0	0	0	0	0	0	0	0	0	0	0	4	0	0	0	0	0
ISO_NCBI	Venezuela	18707	14433	122	428	0	806	108	2	696	0	405	558	16	0	40	415	70	82	276	44	2064	7305	346	0	312	26	312
ISO_NCBI	Viet Nam	114	113	0	11	0	6	0	0	0	0	83	0	0	0	0	1	0	0	0	0	0	12	0	0	0	0	0
ISO_NCBI	Virgin Islands	35	35	0	1	0	0	0	0	0	0	27	0	0	0	0	0	0	0	0	0	0	7	0	0	0	0	0
ISO_NCBI	Western Sahara	2	2	0	0	0	0	0	0	0	0	0	0	0	0	0	0	0	0	0	0	0	2	0	0	0	0	0
ISO_NCBI	Yemen	8	8	0	2	0	0	0	0	0	0	2	0	0	0	0	0	0	0	0	0	0	4	0	0	0	0	0
ISO_NCBI	Zambia	63	63	0	5	0	0	0	0	0	0	0	0	0	0	0	0	0	0	0	0	0	58	0	0	0	0	0
ISO_NCBI	Zimbabwe	130	129	0	2	0	0	0	0	0	0	11	0	0	0	0	1	0	0	0	0	0	115	0	0	0	0	0
