# Supplementary material for: The World Bacterial Biogeography and Biodiversity through Databases: A Case Study of NCBI Nucleotide Database and GBIF Database
Source: Biomed Res Int. 2013 Oct 21;2013:240175. doi: 10.1155/2013/240175 (PMC3818805; doi:10.1155/2013/240175)
Supplement: Supplementary file 1 — The zipped file may be extracted in any directory in the computer but all files and the two folders should be extracted in the same directory so the scripts would function correctly. The scripts had been tested on Windows environment. Python 2.7 and Biopython 1.6 should be installed before running the scripts. To extract data from NCBI Nucleotide you should run “NCBI_Nucleotide_Tracker.py” for countries exception handling, run “NCBI_Nucleotide_Exception.py”. For the GBIF Database, only three countries are provided as an example in the folder “GBIF_Plus” for additional countries you may download them from GBIF website, the only data that should be extracted are these of taxonomy, no need for other metadata (Dataset, Geospatial) as described in the paper. Once all countries of interest are downloaded you may run “GBIF_Filter.py” to filter data. The results of this study are presented in: “country_all.txt” for NCBI Nucleotide Database, “gbif_Classification_2000_Plus.txt”, “absent_taxa_Classification_2000_Plus.txt”, and absent_taxa_Classification_2000_Plus_ex_All.txt” for GBIF Database. The final results are presented in “NCBI_GBIF_overall_data.xlsx”. Some errors that may occur during the script execution are presented in “error.txt” file. [file 240175.f1.zip › GBIF_Filter.py]

#-------------------------------------------------------------------------------
# Name:        GBIF Filter
# Purpose: The World Bacterial Biogeography and Biodiversity Through Databases: Case Study of  NCBI Nucleotide Database and GBIF Database.
#
# Author:      Okba SELAMA,   Phillip JAMES,   Farida NATECHE,   Elizabeth M. H. Wellington,   Hocine HACENE
#
# Created:     10-10-2012
# Copyright:   BioMed Research International- Hindawi 2013
# Licence:     BioMed Research International- Hindawi 2013
# NB: To  retrieve Data from all the countries you have to extract them first from the GBIF_Plus.zip file in the same directory
#-------------------------------------------------------------------------------

def main():
    pass

if __name__ == '__main__':
    main()

## Classes needed to run the script,
import glob
import os

## Define constants and variables
f_ab=[]
Cyanobacteria=[]
b=[]

ex=[]

Bac=0

record=0

bacteria_main_groups=['Verrucomicrobia', 'Bacteroidetes', 'Aquificae', 'Actinobacteria',
 'Chlorobi', 'Deferribacteres', 'Chrysiogenetes', 'Lentisphaerae', 'Dictyoglomi', 'Gemmatimonadetes', 'Acidobacteria', 'Spirochaetes', 'Nitrospira', 'Firmicutes', 'Chloroflexi', 'Planctomycetes', 'Thermodesulfobacteria', 'Fusobacteria', 'Deinococcus-thermus', 'Proteobacteria', 'Chlamydiae', 'Cyanobacteria', 'Thermomicrobia', 'Thermotogae', 'Fibrobacteres']
bacteria_main_groups.sort()
exN=0
first_line=[]
first_l='ISO','\t','Country','\t','Total_R','\t','Bacteria_N'
first_line.extend(first_l)
for rr in range(len(bacteria_main_groups)):
    bmg='\t',bacteria_main_groups[rr]
    first_line.extend(bmg)

first_line.extend('\n')
f=open('gbif_Classification_2000_Plus.txt','a')
f.writelines(first_line)
f.close()
bab=''
Classification={}
all_genus=[]

## Define treatments and operations:

for r,d,f in os.walk("Classification_2000_Plus") :
    for files in f:
            b=[]
            m=os.path.split(r)
            phylum=[]
            path=os.path.join(r,files)
            m=os.path.split(r)

       ##    Retrieve and set the classification used from the directory  "Classification_2000_Plus", see supplementary materials directory.

            with open(path) as t:
                        for line in t:
                            l=line.split()
                            b.append(l[0].replace('"',''))
            b.sort()
            b.remove('Scientific')

            h=list(set(b))
            all_genus.extend(h)

            Classification[files.split('.')[0]]=h

            t.close()

Bac_Div=[]
absent_genus=[]
for r,d,f in os.walk("GBIF_Plus") :
    for files in f :


            m=os.path.split(r)
            path=os.path.join(r,files)
            m=os.path.split(r)

            a=[]
            b=[]
            if "occurrence" in path:
                print '***************'
                print 'country: ', m[1], 'from file: '
                print '****************'

        ## Retrieve data from each geographical area fond in the directory "GBIF_Plus",
        ## see supplementary materialsand filter and assign them to their respective phyla.

                with open(path) as t:
                        Bac=0
                        Bac_Div=[]
                        absent_genus=[]
                        record=-1
                        for line in t:
                            l=line.split('\t')
                            ll=l[3].split()
                            record=record+1
                            if ll[0] not in ex:
                                if ll[0] != 'Scientific' and ll[0] not in all_genus and l[7] not in all_genus:
                                    gen='\t',str(ll[0])
                                    absent_genus.extend(gen)


                                if ll[0] not in ['Chlorobia', 'Chlorobi', 'Chlorobiaceae', 'Chlorobiales', 'Lactobacillales', 'Psychroflexus', 'Roseivirga', 'Waddliaceae', 'Chlamydiales', 'Chlamydiae', 'Simkaniaceae', 'Chlamydiaceae', 'Parachlamydiaceae', 'Beggiatoa', 'Leptothrix']:
                                    for i in Classification.keys():

                                        if ll[0] in Classification[i] or l[7] in Classification[i] or l[8] in Classification[i]:
                                            Bac=Bac+1

                                            list_T=(i,'1')
                                            Bac_Div.append(list_T)

                                if ll[0] in ['Chlorobia', 'Chlorobi', 'Chlorobiaceae', 'Chlorobiales'] and 'Bacteroidetes' not in str(l):
                                        list_T=('Chlorobi','1')
                                        Bac_Div.append(list_T)
                                        Bac=Bac+1
                                if ll[0] in ['Waddliaceae','Chlamydiales', 'Chlamydiae', 'Simkaniaceae', 'Chlamydiaceae', 'Parachlamydiaceae'] and 'Bacteroidetes' not in str(l):
                                        list_T=('Chlamydiae','1')
                                        Bac_Div.append(list_T)
                                        Bac=Bac+1
                                if ll[0] in ['Waddliaceae','Chlorobia', 'Chlorobi', 'Chlorobiaceae', 'Chlorobiales','Chlamydiales', 'Chlamydiae', 'Simkaniaceae', 'Chlamydiaceae', 'Parachlamydiaceae'] and 'Bacteroidetes' in str(l):
                                        list_T=('Bacteroidetes','1')
                                        Bac_Div.append(list_T)
                                        Bac=Bac+1

                                if ll[0] in ['Lactobacillales'] and 'Firmicutes' in str(l):
                                        list_T=('Firmicutes','1')
                                        Bac_Div.append(list_T)
                                        Bac=Bac+1
                                if ll[0] in ['Lactobacillales'] and 'Firmicutes' not in str(l):
                                        list_T=('Actinobacteria','1')
                                        Bac_Div.append(list_T)
                                        Bac=Bac+1

                                if ll[0] in ['Psychroflexus', 'Roseivirga',  'Beggiatoa', 'Leptothrix']:

                                        if 'Cyano' in str(l):
                                            list_T=('Cyanobacteria','1')
                                            Bac_Div.append(list_T)
                                            Bac=Bac+1


                                        if 'Bacteroidetes' in str(l):
                                            list_T=('Bacteroidetes','1')
                                            Bac_Div.append(list_T)
                                            Bac=Bac+1

                                        if 'Cyano' not in str(l) and 'Bacteroidetes' not in str(l) :
                                            list_T=('Proteobacteria','1')
                                            Bac=Bac+1
                                            Bac_Div.append(list_T)

##                                print i, Bac
                            if ll[0] in ex:
                                exN=exN+1

  ## Write the occurrences in the file "gbif_Classification_2000_Plus.txt", see
   ## supplementary materials.

    if m[1]!='GBIF_Plus' :

        Biodiv={}
        for key, val in Bac_Div:
            Biodiv.setdefault(key, []).append(val)
        Cl=Classification.keys()
        Cl.sort()
        bab=[]
        bac=[]
        for keys in (Cl):
            try:
                bac='\t',str(len(Biodiv[keys]))


            except:
                bac='\t','0'


            bab.extend(bac)
        print bab
        save=''
        save='ISO_NCBI','\t',str(m[1]),'\t',str(record),'\t',str(Bac)
        save2=[]
        save2.extend(save)
        save2.extend(bab)
        save2.extend('\n')
        f=open('gbif_Classification_2000_Plus.txt','a')
        f.writelines(save2)
        f.close()
        save=''
        save='ISO_NCBI','\t',str(m[1]),'\t',str(record),'\t',str(Bac),'************************************'
        save2=[]
        save2.extend(save)
        save2.extend('\n')

        ab=list(set(absent_genus))

        ab.sort()
        saveabs=[]
        for i in ab:
            ge='\t',i
            saveabs.extend(ge)


        save2.extend(saveabs)
        save2.extend('\n')
        f_ab.extend(saveabs)

        f=open('absent_taxa_Classification_2000_Plus.txt','a')
        f.writelines(save2)
        f.close()

f=open('absent_taxa_Classification_2000_Plus_ex_All.txt','a')
f.writelines(f_ab)
f.close()
print exN
