# Supplementary material for: The World Bacterial Biogeography and Biodiversity through Databases: A Case Study of NCBI Nucleotide Database and GBIF Database
Source: Biomed Res Int. 2013 Oct 21;2013:240175. doi: 10.1155/2013/240175 (PMC3818805; doi:10.1155/2013/240175)
Supplement: Supplementary file 1 — The zipped file may be extracted in any directory in the computer but all files and the two folders should be extracted in the same directory so the scripts would function correctly. The scripts had been tested on Windows environment. Python 2.7 and Biopython 1.6 should be installed before running the scripts. To extract data from NCBI Nucleotide you should run “NCBI_Nucleotide_Tracker.py” for countries exception handling, run “NCBI_Nucleotide_Exception.py”. For the GBIF Database, only three countries are provided as an example in the folder “GBIF_Plus” for additional countries you may download them from GBIF website, the only data that should be extracted are these of taxonomy, no need for other metadata (Dataset, Geospatial) as described in the paper. Once all countries of interest are downloaded you may run “GBIF_Filter.py” to filter data. The results of this study are presented in: “country_all.txt” for NCBI Nucleotide Database, “gbif_Classification_2000_Plus.txt”, “absent_taxa_Classification_2000_Plus.txt”, and absent_taxa_Classification_2000_Plus_ex_All.txt” for GBIF Database. The final results are presented in “NCBI_GBIF_overall_data.xlsx”. Some errors that may occur during the script execution are presented in “error.txt” file. [file 240175.f1.zip › GBIF_Plus/Algeria/occurrence-search-1353932021495.txt]

Data Publisher	Dataset	Dataset Rights	Scientific name	Author	Scientific name (interpreted)	Kingdom	Phylum	Class	Order	Family	Genus	GBIF portal url
Marine Biology Laboratory	MICROBIS database		Acidobacteria		Acidobacteria	Bacteria	Acidobacteria					http://data.gbif.org/occurrences/242135083
Marine Biology Laboratory	MICROBIS database		Gemmatimonadetes		Gemmatimonadetes	Bacteria	Gemmatimonadetes					http://data.gbif.org/occurrences/242692512
Marine Biology Laboratory	MICROBIS database		Methylohalobius		Methylohalobius	Bacteria	Proteobacteria	Gammaproteobacteria	Methylococcales	Methylococcaceae	Methylohalobius	http://data.gbif.org/occurrences/242762864
Marine Biology Laboratory	MICROBIS database		Planctomycetaceae		Planctomycetaceae	Bacteria	Planctomycetes	Planctomycetacia	Planctomycetales	Planctomycetaceae		http://data.gbif.org/occurrences/242851344
Marine Biology Laboratory	MICROBIS database		Planctomycetaceae		Planctomycetaceae	Bacteria	Planctomycetes	Planctomycetacia	Planctomycetales	Planctomycetaceae		http://data.gbif.org/occurrences/242851408
Marine Biology Laboratory	MICROBIS database		Sphingobacteriales		Sphingobacteriales	Bacteria	Bacteroidetes	Sphingobacteria	Sphingobacteriales			http://data.gbif.org/occurrences/242969563
Ocean Biogeographic Information System	MICROBIS database (CoML)	All commercial use of images must be cleared with Dr. Patterson. dpatterson@mbl.edu	Owenweeksia		Owenweeksia	Bacteria	Bacteroidetes	Flavobacteria	Flavobacteriales	Cryomorphaceae	Owenweeksia	http://data.gbif.org/occurrences/245150303
Ocean Biogeographic Information System	MICROBIS database (CoML)	All commercial use of images must be cleared with Dr. Patterson. dpatterson@mbl.edu	Bacteria		Bacteria	Bacteria						http://data.gbif.org/occurrences/459913886
Ocean Biogeographic Information System	MICROBIS database (CoML)	All commercial use of images must be cleared with Dr. Patterson. dpatterson@mbl.edu	Alphaproteobacteria		Alphaproteobacteria	Bacteria	Proteobacteria	Alphaproteobacteria				http://data.gbif.org/occurrences/459861744
Ocean Biogeographic Information System	MICROBIS database (CoML)	All commercial use of images must be cleared with Dr. Patterson. dpatterson@mbl.edu	Bacteria		Bacteria	Bacteria						http://data.gbif.org/occurrences/459913855
GBIF New Zealand	International Collection of Microorganisms from Plants - New Zealand National Microbial Collection		Clavibacter michiganensis subsp. michiganensis	(Smith 1910) Davis et al. 1984	Clavibacter michiganensis subsp. michiganensis	Bacteria	Actinobacteria	Actinobacteria	Actinomycetales	Microbacteriaceae	Clavibacter	http://data.gbif.org/occurrences/90585586
Marine Biology Laboratory	MICROBIS database		Gammaproteobacteria		Gammaproteobacteria	Bacteria	Proteobacteria	Gammaproteobacteria				http://data.gbif.org/occurrences/242669653
Marine Biology Laboratory	MICROBIS database		Nitrospina		Nitrospina	Bacteria	Proteobacteria	Deltaproteobacteria	Desulfobacterales	Nitrospinaceae	Nitrospina	http://data.gbif.org/occurrences/242780715
Ocean Biogeographic Information System	MICROBIS database (CoML)	All commercial use of images must be cleared with Dr. Patterson. dpatterson@mbl.edu	Nannocystaceae		Nannocystaceae	Bacteria	Proteobacteria	Deltaproteobacteria	Myxococcales	Nannocystaceae		http://data.gbif.org/occurrences/245123850
Ocean Biogeographic Information System	MICROBIS database (CoML)	All commercial use of images must be cleared with Dr. Patterson. dpatterson@mbl.edu	Nitrosospira		Nitrosospira	Bacteria	Proteobacteria	Betaproteobacteria	Nitrosomonadales	Nitrosomonadaceae	Nitrosospira	http://data.gbif.org/occurrences/245125625
Ocean Biogeographic Information System	MICROBIS database (CoML)	All commercial use of images must be cleared with Dr. Patterson. dpatterson@mbl.edu	Nitrospina		Nitrospina	Bacteria	Proteobacteria	Deltaproteobacteria	Desulfobacterales	Nitrospinaceae	Nitrospina	http://data.gbif.org/occurrences/245128220
Ocean Biogeographic Information System	MICROBIS database (CoML)	All commercial use of images must be cleared with Dr. Patterson. dpatterson@mbl.edu	Rhodobacteraceae		Rhodobacteraceae	Bacteria	Proteobacteria	Alphaproteobacteria	Rhodobacterales	Rhodobacteraceae		http://data.gbif.org/occurrences/245243178
Marine Biology Laboratory	MICROBIS database		Bacteria		Bacteria	Bacteria						http://data.gbif.org/occurrences/242282201
Marine Biology Laboratory	MICROBIS database		Deltaproteobacteria		Deltaproteobacteria	Bacteria	Proteobacteria	Deltaproteobacteria				http://data.gbif.org/occurrences/242459181
Marine Biology Laboratory	MICROBIS database		Gammaproteobacteria		Gammaproteobacteria	Bacteria	Proteobacteria	Gammaproteobacteria				http://data.gbif.org/occurrences/242669712
Marine Biology Laboratory	MICROBIS database		Planctomycetaceae		Planctomycetaceae	Bacteria	Planctomycetes	Planctomycetacia	Planctomycetales	Planctomycetaceae		http://data.gbif.org/occurrences/242851331
Marine Biology Laboratory	MICROBIS database		Planctomycetaceae		Planctomycetaceae	Bacteria	Planctomycetes	Planctomycetacia	Planctomycetales	Planctomycetaceae		http://data.gbif.org/occurrences/242851395
Marine Biology Laboratory	MICROBIS database		Sphingobacteriales		Sphingobacteriales	Bacteria	Bacteroidetes	Sphingobacteria	Sphingobacteriales			http://data.gbif.org/occurrences/242969550
Ocean Biogeographic Information System	MICROBIS database (CoML)	All commercial use of images must be cleared with Dr. Patterson. dpatterson@mbl.edu	Coxiella		Coxiella	Bacteria	Proteobacteria	Gammaproteobacteria	Legionellales	Coxiellaceae	Coxiella	http://data.gbif.org/occurrences/244845877
Ocean Biogeographic Information System	MICROBIS database (CoML)	All commercial use of images must be cleared with Dr. Patterson. dpatterson@mbl.edu	Flavobacteriaceae		Flavobacteriaceae	Bacteria	Bacteroidetes	Flavobacteria	Flavobacteriales	Flavobacteriaceae		http://data.gbif.org/occurrences/244995969
Ocean Biogeographic Information System	MICROBIS database (CoML)	All commercial use of images must be cleared with Dr. Patterson. dpatterson@mbl.edu	Staphylococcus		Staphylococcus	Bacteria	Firmicutes	Bacilli	Bacillales	Staphylococcaceae	Staphylococcus	http://data.gbif.org/occurrences/245297249
Marine Biology Laboratory	MICROBIS database		Alphaproteobacteria		Alphaproteobacteria	Bacteria	Proteobacteria	Alphaproteobacteria				http://data.gbif.org/occurrences/242180173
Marine Biology Laboratory	MICROBIS database		Bacteria		Bacteria	Bacteria						http://data.gbif.org/occurrences/242282193
Marine Biology Laboratory	MICROBIS database		Brumimicrobium		Brumimicrobium	Bacteria	Bacteroidetes	Flavobacteria	Flavobacteriales	Cryomorphaceae	Brumimicrobium	http://data.gbif.org/occurrences/242343203
Marine Biology Laboratory	MICROBIS database		Caldilineaceae		Caldilineaceae	Bacteria	Chloroflexi	Caldilineae	Caldilineales	Caldilineaceae		http://data.gbif.org/occurrences/242352212
Marine Biology Laboratory	MICROBIS database		Deltaproteobacteria		Deltaproteobacteria	Bacteria	Proteobacteria	Deltaproteobacteria				http://data.gbif.org/occurrences/242459173
Marine Biology Laboratory	MICROBIS database		Gammaproteobacteria		Gammaproteobacteria	Bacteria	Proteobacteria	Gammaproteobacteria				http://data.gbif.org/occurrences/242669704
Marine Biology Laboratory	MICROBIS database		Lentisphaerae		Lentisphaerae	Bacteria	Lentisphaerae					http://data.gbif.org/occurrences/242739582
Marine Biology Laboratory	MICROBIS database		Planctomycetaceae		Planctomycetaceae	Bacteria	Planctomycetes	Planctomycetacia	Planctomycetales	Planctomycetaceae		http://data.gbif.org/occurrences/242851387
Ocean Biogeographic Information System	MICROBIS database (CoML)	All commercial use of images must be cleared with Dr. Patterson. dpatterson@mbl.edu	Gp6		Gp	Bacteria	Acidobacteria	Acidobacteria	Acidobacteriales	Acidobacteriaceae	Gp6	http://data.gbif.org/occurrences/245063590
Ocean Biogeographic Information System	MICROBIS database (CoML)	All commercial use of images must be cleared with Dr. Patterson. dpatterson@mbl.edu	Bacteria		Bacteria	Bacteria						http://data.gbif.org/occurrences/459913861
Marine Biology Laboratory	MICROBIS database		Gammaproteobacteria		Gammaproteobacteria	Bacteria	Proteobacteria	Gammaproteobacteria				http://data.gbif.org/occurrences/242669673
Marine Biology Laboratory	MICROBIS database		Gemmatimonadetes		Gemmatimonadetes	Bacteria	Gemmatimonadetes					http://data.gbif.org/occurrences/242692504
Marine Biology Laboratory	MICROBIS database		Actinomyces		Actinomyces	Bacteria	Actinobacteria	Actinobacteria	Actinomycetales	Actinomycetaceae	Actinomyces	http://data.gbif.org/occurrences/242150540
Marine Biology Laboratory	MICROBIS database		Alphaproteobacteria		Alphaproteobacteria	Bacteria	Proteobacteria	Alphaproteobacteria				http://data.gbif.org/occurrences/242180151
Marine Biology Laboratory	MICROBIS database		Bacteria		Bacteria	Bacteria						http://data.gbif.org/occurrences/242282171
Marine Biology Laboratory	MICROBIS database		Bacteria		Bacteria	Bacteria						http://data.gbif.org/occurrences/242282235
Marine Biology Laboratory	MICROBIS database		Gp10		Gp	Bacteria	Acidobacteria	Acidobacteria	Acidobacteriales	Acidobacteriaceae	Gp10	http://data.gbif.org/occurrences/242703932
Marine Biology Laboratory	MICROBIS database		Planctomycetaceae		Planctomycetaceae	Bacteria	Planctomycetes	Planctomycetacia	Planctomycetales	Planctomycetaceae		http://data.gbif.org/occurrences/242851365
Marine Biology Laboratory	MICROBIS database		Proteobacteria		Proteobacteria	Bacteria	Proteobacteria					http://data.gbif.org/occurrences/242884109
Marine Biology Laboratory	MICROBIS database		Serratia		Serratia	Bacteria	Proteobacteria	Gammaproteobacteria	Enterobacteriales	Enterobacteriaceae	Serratia	http://data.gbif.org/occurrences/242961651
Ocean Biogeographic Information System	MICROBIS database (CoML)	All commercial use of images must be cleared with Dr. Patterson. dpatterson@mbl.edu	Gp10		Gp	Bacteria	Acidobacteria	Acidobacteria	Acidobacteriales	Acidobacteriaceae	Gp10	http://data.gbif.org/occurrences/245053988
Ocean Biogeographic Information System	MICROBIS database (CoML)	All commercial use of images must be cleared with Dr. Patterson. dpatterson@mbl.edu	Planctomyces		Planctomyces	Bacteria	Planctomycetes	Planctomycetacia	Planctomycetales	Planctomycetaceae	Planctomyces	http://data.gbif.org/occurrences/245166395
Ocean Biogeographic Information System	MICROBIS database (CoML)	All commercial use of images must be cleared with Dr. Patterson. dpatterson@mbl.edu	Proteobacteria		Proteobacteria	Bacteria	Proteobacteria					http://data.gbif.org/occurrences/245204413
Ocean Biogeographic Information System	MICROBIS database (CoML)	All commercial use of images must be cleared with Dr. Patterson. dpatterson@mbl.edu	Alphaproteobacteria		Alphaproteobacteria	Bacteria	Proteobacteria	Alphaproteobacteria				http://data.gbif.org/occurrences/459861723
Ocean Biogeographic Information System	MICROBIS database (CoML)	All commercial use of images must be cleared with Dr. Patterson. dpatterson@mbl.edu	Bacteria		Bacteria	Bacteria						http://data.gbif.org/occurrences/459913830
Marine Biology Laboratory	MICROBIS database		Sphingomonas		Sphingomonas	Bacteria	Proteobacteria	Alphaproteobacteria	Sphingomonadales	Sphingomonadaceae	Sphingomonas	http://data.gbif.org/occurrences/242974008
Ocean Biogeographic Information System	MICROBIS database (CoML)	All commercial use of images must be cleared with Dr. Patterson. dpatterson@mbl.edu	Acidobacteria		Acidobacteria	Bacteria	Acidobacteria					http://data.gbif.org/occurrences/244667274
Ocean Biogeographic Information System	MICROBIS database (CoML)	All commercial use of images must be cleared with Dr. Patterson. dpatterson@mbl.edu	Gp22		Gp	Bacteria	Acidobacteria	Acidobacteria	Acidobacteriales	Acidobacteriaceae	Gp22	http://data.gbif.org/occurrences/245059014
Ocean Biogeographic Information System	MICROBIS database (CoML)	All commercial use of images must be cleared with Dr. Patterson. dpatterson@mbl.edu	Nitrospina		Nitrospina	Bacteria	Proteobacteria	Deltaproteobacteria	Desulfobacterales	Nitrospinaceae	Nitrospina	http://data.gbif.org/occurrences/245128226
Ocean Biogeographic Information System	MICROBIS database (CoML)	All commercial use of images must be cleared with Dr. Patterson. dpatterson@mbl.edu	Psychrobacter		Psychrobacter	Bacteria	Proteobacteria	Gammaproteobacteria	Pseudomonadales	Moraxellaceae	Psychrobacter	http://data.gbif.org/occurrences/245221204
Ocean Biogeographic Information System	MICROBIS database (CoML)	All commercial use of images must be cleared with Dr. Patterson. dpatterson@mbl.edu	Rhodobium		Rhodobium	Bacteria	Proteobacteria	Alphaproteobacteria	Rhizobiales	Rhodobiaceae	Rhodobium	http://data.gbif.org/occurrences/245250956
Ocean Biogeographic Information System	MICROBIS database (CoML)	All commercial use of images must be cleared with Dr. Patterson. dpatterson@mbl.edu	Sphingobacteriales		Sphingobacteriales	Bacteria	Bacteroidetes	Sphingobacteria	Sphingobacteriales			http://data.gbif.org/occurrences/245287058
Marine Biology Laboratory	MICROBIS database		Aminobacterium		Aminobacterium	Bacteria	Firmicutes	Clostridia	Clostridiales	Syntrophomonadaceae	Aminobacterium	http://data.gbif.org/occurrences/242203376
Marine Biology Laboratory	MICROBIS database		Gammaproteobacteria		Gammaproteobacteria	Bacteria	Proteobacteria	Gammaproteobacteria				http://data.gbif.org/occurrences/242669646
Marine Biology Laboratory	MICROBIS database		Nitrospina		Nitrospina	Bacteria	Proteobacteria	Deltaproteobacteria	Desulfobacterales	Nitrospinaceae	Nitrospina	http://data.gbif.org/occurrences/242780708
Marine Biology Laboratory	MICROBIS database		Rhodobacteraceae		Rhodobacteraceae	Bacteria	Proteobacteria	Alphaproteobacteria	Rhodobacterales	Rhodobacteraceae		http://data.gbif.org/occurrences/242924578
Ocean Biogeographic Information System	MICROBIS database (CoML)	All commercial use of images must be cleared with Dr. Patterson. dpatterson@mbl.edu	Brumimicrobium		Brumimicrobium	Bacteria	Bacteroidetes	Flavobacteria	Flavobacteriales	Cryomorphaceae	Brumimicrobium	http://data.gbif.org/occurrences/244790011
Ocean Biogeographic Information System	MICROBIS database (CoML)	All commercial use of images must be cleared with Dr. Patterson. dpatterson@mbl.edu	Cyanobacteria		Cyanobacteria	Bacteria	Cyanobacteria					http://data.gbif.org/occurrences/244861408
Ocean Biogeographic Information System	MICROBIS database (CoML)	All commercial use of images must be cleared with Dr. Patterson. dpatterson@mbl.edu	Flavobacteriaceae		Flavobacteriaceae	Bacteria	Bacteroidetes	Flavobacteria	Flavobacteriales	Flavobacteriaceae		http://data.gbif.org/occurrences/244995967
Ocean Biogeographic Information System	MICROBIS database (CoML)	All commercial use of images must be cleared with Dr. Patterson. dpatterson@mbl.edu	Alphaproteobacteria		Alphaproteobacteria	Bacteria	Proteobacteria	Alphaproteobacteria				http://data.gbif.org/occurrences/459861724
Ocean Biogeographic Information System	MICROBIS database (CoML)	All commercial use of images must be cleared with Dr. Patterson. dpatterson@mbl.edu	Bacteria		Bacteria	Bacteria						http://data.gbif.org/occurrences/459913835
Marine Biology Laboratory	MICROBIS database		Anaeromyxobacter		Anaeromyxobacter	Bacteria	Proteobacteria	Deltaproteobacteria	Myxococcales	Cystobacteraceae	Anaeromyxobacter	http://data.gbif.org/occurrences/242208666
Marine Biology Laboratory	MICROBIS database		Bacteria		Bacteria	Bacteria						http://data.gbif.org/occurrences/242282248
Marine Biology Laboratory	MICROBIS database		Gammaproteobacteria		Gammaproteobacteria	Bacteria	Proteobacteria	Gammaproteobacteria				http://data.gbif.org/occurrences/242669682
Marine Biology Laboratory	MICROBIS database		Opitutus		Opitutus	Bacteria	Verrucomicrobia	Opitutae	Opitutales	Opitutaceae	Opitutus	http://data.gbif.org/occurrences/242797622
Ocean Biogeographic Information System	MICROBIS database (CoML)	All commercial use of images must be cleared with Dr. Patterson. dpatterson@mbl.edu	Actinobacteria		Actinobacteria	Bacteria	Actinobacteria	Actinobacteria				http://data.gbif.org/occurrences/244678114
Ocean Biogeographic Information System	MICROBIS database (CoML)	All commercial use of images must be cleared with Dr. Patterson. dpatterson@mbl.edu	Byssovorax		Byssovorax	Bacteria	Proteobacteria	Deltaproteobacteria	Myxococcales	Polyangiaceae	Byssovorax	http://data.gbif.org/occurrences/244794558
Ocean Biogeographic Information System	MICROBIS database (CoML)	All commercial use of images must be cleared with Dr. Patterson. dpatterson@mbl.edu	Colwellia		Colwellia	Bacteria	Proteobacteria	Gammaproteobacteria	Alteromonadales	Colwelliaceae	Colwellia	http://data.gbif.org/occurrences/244836677
Ocean Biogeographic Information System	MICROBIS database (CoML)	All commercial use of images must be cleared with Dr. Patterson. dpatterson@mbl.edu	Gemmatimonadetes		Gemmatimonadetes	Bacteria	Gemmatimonadetes					http://data.gbif.org/occurrences/245042633
Ocean Biogeographic Information System	MICROBIS database (CoML)	All commercial use of images must be cleared with Dr. Patterson. dpatterson@mbl.edu	Leuconostoc		Leuconostoc	Bacteria	Firmicutes	Bacilli	Lactobacillales	Leuconostocaceae	Leuconostoc	http://data.gbif.org/occurrences/245094332
Ocean Biogeographic Information System	MICROBIS database (CoML)	All commercial use of images must be cleared with Dr. Patterson. dpatterson@mbl.edu	Xenorhabdus		Xenorhabdus	Bacteria	Proteobacteria	Gammaproteobacteria	Enterobacteriales	Enterobacteriaceae	Xenorhabdus	http://data.gbif.org/occurrences/245352256
Ocean Biogeographic Information System	MICROBIS database (CoML)	All commercial use of images must be cleared with Dr. Patterson. dpatterson@mbl.edu	Bacteria		Bacteria	Bacteria						http://data.gbif.org/occurrences/459913887
Marine Biology Laboratory	MICROBIS database		Cryomorphaceae		Cryomorphaceae	Bacteria	Bacteroidetes	Flavobacteria	Flavobacteriales	Cryomorphaceae		http://data.gbif.org/occurrences/242406776
Marine Biology Laboratory	MICROBIS database		Deltaproteobacteria		Deltaproteobacteria	Bacteria	Proteobacteria	Deltaproteobacteria				http://data.gbif.org/occurrences/242459154
Marine Biology Laboratory	MICROBIS database		Gemmatimonas		Gemmatimonas	Bacteria	Gemmatimonadetes	Gemmatimonadetes	Gemmatimonadales	Gemmatimonadaceae	Gemmatimonas	http://data.gbif.org/occurrences/242695259
Ocean Biogeographic Information System	MICROBIS database (CoML)	All commercial use of images must be cleared with Dr. Patterson. dpatterson@mbl.edu	Caldilineaceae		Caldilineaceae	Bacteria	Chloroflexi	Caldilineae	Caldilineales	Caldilineaceae		http://data.gbif.org/occurrences/244798951
Ocean Biogeographic Information System	MICROBIS database (CoML)	All commercial use of images must be cleared with Dr. Patterson. dpatterson@mbl.edu	Nitrospira		Nitrospira	Bacteria	Nitrospira	Nitrospira	Nitrospirales	Nitrospiraceae	Nitrospira	http://data.gbif.org/occurrences/245131405
Ocean Biogeographic Information System	MICROBIS database (CoML)	All commercial use of images must be cleared with Dr. Patterson. dpatterson@mbl.edu	Sphingomonas		Sphingomonas	Bacteria	Proteobacteria	Alphaproteobacteria	Sphingomonadales	Sphingomonadaceae	Sphingomonas	http://data.gbif.org/occurrences/245291474
Ocean Biogeographic Information System	MICROBIS database (CoML)	All commercial use of images must be cleared with Dr. Patterson. dpatterson@mbl.edu	Verrucomicrobiaceae		Verrucomicrobiaceae	Bacteria	Verrucomicrobia	Verrucomicrobiae	Verrucomicrobiales	Verrucomicrobiaceae		http://data.gbif.org/occurrences/245339008
Marine Biology Laboratory	MICROBIS database		Acidobacteria		Acidobacteria	Bacteria	Acidobacteria					http://data.gbif.org/occurrences/242135071
Marine Biology Laboratory	MICROBIS database		Gammaproteobacteria		Gammaproteobacteria	Bacteria	Proteobacteria	Gammaproteobacteria				http://data.gbif.org/occurrences/242669669
Marine Biology Laboratory	MICROBIS database		Peptococcaceae		Peptococcaceae	Bacteria	Firmicutes	Clostridia	Clostridiales	Peptococcaceae		http://data.gbif.org/occurrences/242810719
Ocean Biogeographic Information System	MICROBIS database (CoML)	All commercial use of images must be cleared with Dr. Patterson. dpatterson@mbl.edu	Acidobacteria		Acidobacteria	Bacteria	Acidobacteria					http://data.gbif.org/occurrences/244667284
Ocean Biogeographic Information System	MICROBIS database (CoML)	All commercial use of images must be cleared with Dr. Patterson. dpatterson@mbl.edu	Ruminococcaceae		Ruminococcaceae	Bacteria	Firmicutes	Clostridia	Clostridiales	Ruminococcaceae		http://data.gbif.org/occurrences/245268607
Marine Biology Laboratory	MICROBIS database		Acidobacteria		Acidobacteria	Bacteria	Acidobacteria					http://data.gbif.org/occurrences/242135074
Marine Biology Laboratory	MICROBIS database		Bacteria		Bacteria	Bacteria						http://data.gbif.org/occurrences/242282205
Marine Biology Laboratory	MICROBIS database		Deferribacteres		Deferribacteres	Bacteria	Deferribacteres					http://data.gbif.org/occurrences/242423083
Marine Biology Laboratory	MICROBIS database		Deltaproteobacteria		Deltaproteobacteria	Bacteria	Proteobacteria	Deltaproteobacteria				http://data.gbif.org/occurrences/242459185
Marine Biology Laboratory	MICROBIS database		Gammaproteobacteria		Gammaproteobacteria	Bacteria	Proteobacteria	Gammaproteobacteria				http://data.gbif.org/occurrences/242669716
Marine Biology Laboratory	MICROBIS database		Planctomycetaceae		Planctomycetaceae	Bacteria	Planctomycetes	Planctomycetacia	Planctomycetales	Planctomycetaceae		http://data.gbif.org/occurrences/242851335
Marine Biology Laboratory	MICROBIS database		Planctomycetaceae		Planctomycetaceae	Bacteria	Planctomycetes	Planctomycetacia	Planctomycetales	Planctomycetaceae		http://data.gbif.org/occurrences/242851399
Marine Biology Laboratory	MICROBIS database		Sphingobacteriales		Sphingobacteriales	Bacteria	Bacteroidetes	Sphingobacteria	Sphingobacteriales			http://data.gbif.org/occurrences/242969554
Ocean Biogeographic Information System	MICROBIS database (CoML)	All commercial use of images must be cleared with Dr. Patterson. dpatterson@mbl.edu	Bacillales		Bacillales	Bacteria	Firmicutes	Bacilli	Bacillales			http://data.gbif.org/occurrences/244725541
Ocean Biogeographic Information System	MICROBIS database (CoML)	All commercial use of images must be cleared with Dr. Patterson. dpatterson@mbl.edu	Caulobacter		Caulobacter	Bacteria	Proteobacteria	Alphaproteobacteria	Caulobacterales	Caulobacteraceae	Caulobacter	http://data.gbif.org/occurrences/244803826
Ocean Biogeographic Information System	MICROBIS database (CoML)	All commercial use of images must be cleared with Dr. Patterson. dpatterson@mbl.edu	Corynebacterium		Corynebacterium	Bacteria	Actinobacteria	Actinobacteria	Actinomycetales	Corynebacteriaceae	Corynebacterium	http://data.gbif.org/occurrences/244841575
Ocean Biogeographic Information System	MICROBIS database (CoML)	All commercial use of images must be cleared with Dr. Patterson. dpatterson@mbl.edu	Serratia		Serratia	Bacteria	Proteobacteria	Gammaproteobacteria	Enterobacteriales	Enterobacteriaceae	Serratia	http://data.gbif.org/occurrences/245279202
Ocean Biogeographic Information System	MICROBIS database (CoML)	All commercial use of images must be cleared with Dr. Patterson. dpatterson@mbl.edu	Xanthomonadaceae		Xanthomonadaceae	Bacteria	Proteobacteria	Gammaproteobacteria	Xanthomonadales	Xanthomonadaceae		http://data.gbif.org/occurrences/245351137
Ocean Biogeographic Information System	MICROBIS database (CoML)	All commercial use of images must be cleared with Dr. Patterson. dpatterson@mbl.edu	Bacteria		Bacteria	Bacteria						http://data.gbif.org/occurrences/459913929
Ocean Biogeographic Information System	MICROBIS database (CoML)	All commercial use of images must be cleared with Dr. Patterson. dpatterson@mbl.edu	Deltaproteobacteria		Deltaproteobacteria	Bacteria	Proteobacteria	Deltaproteobacteria				http://data.gbif.org/occurrences/459967112
Ocean Biogeographic Information System	MICROBIS database (CoML)	All commercial use of images must be cleared with Dr. Patterson. dpatterson@mbl.edu	Gammaproteobacteria		Gammaproteobacteria	Bacteria	Proteobacteria	Gammaproteobacteria				http://data.gbif.org/occurrences/460018813
Ocean Biogeographic Information System	MICROBIS database (CoML)	All commercial use of images must be cleared with Dr. Patterson. dpatterson@mbl.edu	Planctomycetaceae		Planctomycetaceae	Bacteria	Planctomycetes	Planctomycetacia	Planctomycetales	Planctomycetaceae		http://data.gbif.org/occurrences/460058875
Ocean Biogeographic Information System	MICROBIS database (CoML)	All commercial use of images must be cleared with Dr. Patterson. dpatterson@mbl.edu	Planctomycetaceae		Planctomycetaceae	Bacteria	Planctomycetes	Planctomycetacia	Planctomycetales	Planctomycetaceae		http://data.gbif.org/occurrences/460058886
Marine Biology Laboratory	MICROBIS database		Bacillales		Bacillales	Bacteria	Firmicutes	Bacilli	Bacillales			http://data.gbif.org/occurrences/242216995
Marine Biology Laboratory	MICROBIS database		Gammaproteobacteria		Gammaproteobacteria	Bacteria	Proteobacteria	Gammaproteobacteria				http://data.gbif.org/occurrences/242669648
Marine Biology Laboratory	MICROBIS database		Nitrospina		Nitrospina	Bacteria	Proteobacteria	Deltaproteobacteria	Desulfobacterales	Nitrospinaceae	Nitrospina	http://data.gbif.org/occurrences/242780710
Marine Biology Laboratory	MICROBIS database		Persicobacter		Persicobacter	Bacteria	Bacteroidetes	Sphingobacteria	Sphingobacteriales	Flammeovirgaceae	Persicobacter	http://data.gbif.org/occurrences/242811538
Marine Biology Laboratory	MICROBIS database		Rhodobacteraceae		Rhodobacteraceae	Bacteria	Proteobacteria	Alphaproteobacteria	Rhodobacterales	Rhodobacteraceae		http://data.gbif.org/occurrences/242924580
Ocean Biogeographic Information System	MICROBIS database (CoML)	All commercial use of images must be cleared with Dr. Patterson. dpatterson@mbl.edu	Alphaproteobacteria		Alphaproteobacteria	Bacteria	Proteobacteria	Alphaproteobacteria				http://data.gbif.org/occurrences/459861713
Ocean Biogeographic Information System	MICROBIS database (CoML)	All commercial use of images must be cleared with Dr. Patterson. dpatterson@mbl.edu	Bacteria		Bacteria	Bacteria						http://data.gbif.org/occurrences/459913820
National Institute of Genetics, ROIS	Biological Resource Center, Department of Biotechnology, National Institute of Technology and Evaluation		Glycomyces algeriensis	Labeda & Kroppenstedt 2004	Glycomyces algeriensis						Glycomyces	http://data.gbif.org/occurrences/325251927
Ocean Biogeographic Information System	MICROBIS database (CoML)	All commercial use of images must be cleared with Dr. Patterson. dpatterson@mbl.edu	Bacteria		Bacteria	Bacteria						http://data.gbif.org/occurrences/459913940
Ocean Biogeographic Information System	MICROBIS database (CoML)	All commercial use of images must be cleared with Dr. Patterson. dpatterson@mbl.edu	Gammaproteobacteria		Gammaproteobacteria	Bacteria	Proteobacteria	Gammaproteobacteria				http://data.gbif.org/occurrences/460018824
Marine Science Institute, UCSB	Paleobiology Database		Tubiphytes morronensis	Crescenti 1969	Tubiphytes morronensis						Crescentiella	http://data.gbif.org/occurrences/41091706
Ocean Biogeographic Information System	MICROBIS database (CoML)	All commercial use of images must be cleared with Dr. Patterson. dpatterson@mbl.edu	Bacteria		Bacteria	Bacteria						http://data.gbif.org/occurrences/459913922
Ocean Biogeographic Information System	MICROBIS database (CoML)	All commercial use of images must be cleared with Dr. Patterson. dpatterson@mbl.edu	Deltaproteobacteria		Deltaproteobacteria	Bacteria	Proteobacteria	Deltaproteobacteria				http://data.gbif.org/occurrences/459967109
Ocean Biogeographic Information System	MICROBIS database (CoML)	All commercial use of images must be cleared with Dr. Patterson. dpatterson@mbl.edu	Gammaproteobacteria		Gammaproteobacteria	Bacteria	Proteobacteria	Gammaproteobacteria				http://data.gbif.org/occurrences/460018806
Ocean Biogeographic Information System	MICROBIS database (CoML)	All commercial use of images must be cleared with Dr. Patterson. dpatterson@mbl.edu	Planctomycetaceae		Planctomycetaceae	Bacteria	Planctomycetes	Planctomycetacia	Planctomycetales	Planctomycetaceae		http://data.gbif.org/occurrences/460058868
Ocean Biogeographic Information System	MICROBIS database (CoML)	All commercial use of images must be cleared with Dr. Patterson. dpatterson@mbl.edu	Planctomycetaceae		Planctomycetaceae	Bacteria	Planctomycetes	Planctomycetacia	Planctomycetales	Planctomycetaceae		http://data.gbif.org/occurrences/460058883
Marine Biology Laboratory	MICROBIS database		Alphaproteobacteria		Alphaproteobacteria	Bacteria	Proteobacteria	Alphaproteobacteria				http://data.gbif.org/occurrences/242180166
Marine Biology Laboratory	MICROBIS database		Bacteria		Bacteria	Bacteria						http://data.gbif.org/occurrences/242282186
Marine Biology Laboratory	MICROBIS database		Gammaproteobacteria		Gammaproteobacteria	Bacteria	Proteobacteria	Gammaproteobacteria				http://data.gbif.org/occurrences/242669697
Marine Biology Laboratory	MICROBIS database		Gp6		Gp	Bacteria	Acidobacteria	Acidobacteria	Acidobacteriales	Acidobacteriaceae	Gp6	http://data.gbif.org/occurrences/242713527
Marine Biology Laboratory	MICROBIS database		Lactococcus		Lactococcus	Bacteria	Firmicutes	Bacilli	Lactobacillales	Streptococcaceae	Lactococcus	http://data.gbif.org/occurrences/242734301
Marine Biology Laboratory	MICROBIS database		Planctomycetaceae		Planctomycetaceae	Bacteria	Planctomycetes	Planctomycetacia	Planctomycetales	Planctomycetaceae		http://data.gbif.org/occurrences/242851380
Marine Biology Laboratory	MICROBIS database		Planctomycetes		Planctomycetes	Bacteria	Planctomycetes					http://data.gbif.org/occurrences/242859851
Marine Biology Laboratory	MICROBIS database		Proteobacteria		Proteobacteria	Bacteria	Proteobacteria					http://data.gbif.org/occurrences/242884124
Marine Biology Laboratory	MICROBIS database		Rhodospirillales		Rhodospirillales	Bacteria	Proteobacteria	Alphaproteobacteria	Rhodospirillales			http://data.gbif.org/occurrences/242937060
Marine Biology Laboratory	MICROBIS database		Verrucomicrobiales		Verrucomicrobiales	Bacteria	Verrucomicrobia	Verrucomicrobiae	Verrucomicrobiales			http://data.gbif.org/occurrences/243027994
Ocean Biogeographic Information System	MICROBIS database (CoML)	All commercial use of images must be cleared with Dr. Patterson. dpatterson@mbl.edu	Planctomycetes		Planctomycetes	Bacteria	Planctomycetes					http://data.gbif.org/occurrences/245180629
Ocean Biogeographic Information System	MICROBIS database (CoML)	All commercial use of images must be cleared with Dr. Patterson. dpatterson@mbl.edu	Proteobacteria		Proteobacteria	Bacteria	Proteobacteria					http://data.gbif.org/occurrences/245204428
Ocean Biogeographic Information System	MICROBIS database (CoML)	All commercial use of images must be cleared with Dr. Patterson. dpatterson@mbl.edu	Salinibacter		Salinibacter	Bacteria	Bacteroidetes	Sphingobacteria	Sphingobacteriales	Rhodothermaceae	Salinibacter	http://data.gbif.org/occurrences/245270077
Marine Biology Laboratory	MICROBIS database		Bacteria		Bacteria	Bacteria						http://data.gbif.org/occurrences/242282222
Marine Biology Laboratory	MICROBIS database		Myxococcales		Myxococcales	Bacteria	Proteobacteria	Deltaproteobacteria	Myxococcales			http://data.gbif.org/occurrences/242773938
Marine Biology Laboratory	MICROBIS database		Rhodobacteraceae		Rhodobacteraceae	Bacteria	Proteobacteria	Alphaproteobacteria	Rhodobacterales	Rhodobacteraceae		http://data.gbif.org/occurrences/242924568
Marine Biology Laboratory	MICROBIS database		Sphingobacteriales		Sphingobacteriales	Bacteria	Bacteroidetes	Sphingobacteria	Sphingobacteriales			http://data.gbif.org/occurrences/242969571
Marine Biology Laboratory	MICROBIS database		Sphingomonadaceae		Sphingomonadaceae	Bacteria	Proteobacteria	Alphaproteobacteria	Sphingomonadales	Sphingomonadaceae		http://data.gbif.org/occurrences/242972230
Ocean Biogeographic Information System	MICROBIS database (CoML)	All commercial use of images must be cleared with Dr. Patterson. dpatterson@mbl.edu	Rhizobiales		Rhizobiales	Bacteria	Proteobacteria	Alphaproteobacteria	Rhizobiales			http://data.gbif.org/occurrences/245227359
Ocean Biogeographic Information System	MICROBIS database (CoML)	All commercial use of images must be cleared with Dr. Patterson. dpatterson@mbl.edu	Thermodesulfovibrio		Thermodesulfovibrio	Bacteria	Nitrospira	Nitrospira	Nitrospirales	Nitrospiraceae	Thermodesulfovibrio	http://data.gbif.org/occurrences/245318454
Marine Biology Laboratory	MICROBIS database		Alphaproteobacteria		Alphaproteobacteria	Bacteria	Proteobacteria	Alphaproteobacteria				http://data.gbif.org/occurrences/242180168
Marine Biology Laboratory	MICROBIS database		Bacteria		Bacteria	Bacteria						http://data.gbif.org/occurrences/242282188
Marine Biology Laboratory	MICROBIS database		Bacteroidetes		Bacteroidetes	Bacteria	Bacteroidetes					http://data.gbif.org/occurrences/242329517
Marine Biology Laboratory	MICROBIS database		Deltaproteobacteria		Deltaproteobacteria	Bacteria	Proteobacteria	Deltaproteobacteria				http://data.gbif.org/occurrences/242459168
Marine Biology Laboratory	MICROBIS database		Gammaproteobacteria		Gammaproteobacteria	Bacteria	Proteobacteria	Gammaproteobacteria				http://data.gbif.org/occurrences/242669699
Marine Biology Laboratory	MICROBIS database		Gp6		Gp	Bacteria	Acidobacteria	Acidobacteria	Acidobacteriales	Acidobacteriaceae	Gp6	http://data.gbif.org/occurrences/242713529
Marine Biology Laboratory	MICROBIS database		Planctomycetaceae		Planctomycetaceae	Bacteria	Planctomycetes	Planctomycetacia	Planctomycetales	Planctomycetaceae		http://data.gbif.org/occurrences/242851382
Marine Biology Laboratory	MICROBIS database		Planctomycetes		Planctomycetes	Bacteria	Planctomycetes					http://data.gbif.org/occurrences/242859853
Marine Biology Laboratory	MICROBIS database		Proteobacteria		Proteobacteria	Bacteria	Proteobacteria					http://data.gbif.org/occurrences/242884126
Marine Biology Laboratory	MICROBIS database		Rhodospirillales		Rhodospirillales	Bacteria	Proteobacteria	Alphaproteobacteria	Rhodospirillales			http://data.gbif.org/occurrences/242937062
National Institute of Genetics, ROIS	Japan Collection of Microorganisms, RIKEN BioResource Center		Streptomyces gypseus		Streptomyces gypseus						Streptomyces	http://data.gbif.org/occurrences/323694972
Ocean Biogeographic Information System	MICROBIS database (CoML)	All commercial use of images must be cleared with Dr. Patterson. dpatterson@mbl.edu	Gp6		Gp	Bacteria	Acidobacteria	Acidobacteria	Acidobacteriales	Acidobacteriaceae	Gp6	http://data.gbif.org/occurrences/245063585
Ocean Biogeographic Information System	MICROBIS database (CoML)	All commercial use of images must be cleared with Dr. Patterson. dpatterson@mbl.edu	Planctomycetes		Planctomycetes	Bacteria	Planctomycetes					http://data.gbif.org/occurrences/245180631
Marine Biology Laboratory	MICROBIS database		Gammaproteobacteria		Gammaproteobacteria	Bacteria	Proteobacteria	Gammaproteobacteria				http://data.gbif.org/occurrences/242669652
Marine Biology Laboratory	MICROBIS database		Nitrospina		Nitrospina	Bacteria	Proteobacteria	Deltaproteobacteria	Desulfobacterales	Nitrospinaceae	Nitrospina	http://data.gbif.org/occurrences/242780714
Ocean Biogeographic Information System	MICROBIS database (CoML)	All commercial use of images must be cleared with Dr. Patterson. dpatterson@mbl.edu	Halobacillus		Halobacillus	Bacteria	Firmicutes	Bacilli	Bacillales	Bacillaceae	Halobacillus	http://data.gbif.org/occurrences/245069286
Ocean Biogeographic Information System	MICROBIS database (CoML)	All commercial use of images must be cleared with Dr. Patterson. dpatterson@mbl.edu	Nitrosospira		Nitrosospira	Bacteria	Proteobacteria	Betaproteobacteria	Nitrosomonadales	Nitrosomonadaceae	Nitrosospira	http://data.gbif.org/occurrences/245125624
Ocean Biogeographic Information System	MICROBIS database (CoML)	All commercial use of images must be cleared with Dr. Patterson. dpatterson@mbl.edu	Nitrospina		Nitrospina	Bacteria	Proteobacteria	Deltaproteobacteria	Desulfobacterales	Nitrospinaceae	Nitrospina	http://data.gbif.org/occurrences/245128219
Ocean Biogeographic Information System	MICROBIS database (CoML)	All commercial use of images must be cleared with Dr. Patterson. dpatterson@mbl.edu	Pseudomonas		Pseudomonas	Bacteria	Proteobacteria	Gammaproteobacteria	Pseudomonadales	Pseudomonadaceae	Pseudomonas	http://data.gbif.org/occurrences/245219711
Ocean Biogeographic Information System	MICROBIS database (CoML)	All commercial use of images must be cleared with Dr. Patterson. dpatterson@mbl.edu	Rhodobacteraceae		Rhodobacteraceae	Bacteria	Proteobacteria	Alphaproteobacteria	Rhodobacterales	Rhodobacteraceae		http://data.gbif.org/occurrences/245243177
Ocean Biogeographic Information System	MICROBIS database (CoML)	All commercial use of images must be cleared with Dr. Patterson. dpatterson@mbl.edu	Deltaproteobacteria		Deltaproteobacteria	Bacteria	Proteobacteria	Deltaproteobacteria				http://data.gbif.org/occurrences/459967101
Ocean Biogeographic Information System	MICROBIS database (CoML)	All commercial use of images must be cleared with Dr. Patterson. dpatterson@mbl.edu	Gammaproteobacteria		Gammaproteobacteria	Bacteria	Proteobacteria	Gammaproteobacteria				http://data.gbif.org/occurrences/460018798
Ocean Biogeographic Information System	MICROBIS database (CoML)	All commercial use of images must be cleared with Dr. Patterson. dpatterson@mbl.edu	Planctomycetaceae		Planctomycetaceae	Bacteria	Planctomycetes	Planctomycetacia	Planctomycetales	Planctomycetaceae		http://data.gbif.org/occurrences/460058860
Marine Biology Laboratory	MICROBIS database		Alphaproteobacteria		Alphaproteobacteria	Bacteria	Proteobacteria	Alphaproteobacteria				http://data.gbif.org/occurrences/242180142
Marine Biology Laboratory	MICROBIS database		Bacteria		Bacteria	Bacteria						http://data.gbif.org/occurrences/242282162
Marine Biology Laboratory	MICROBIS database		Bacteria		Bacteria	Bacteria						http://data.gbif.org/occurrences/242282226
Marine Biology Laboratory	MICROBIS database		Gp10		Gp	Bacteria	Acidobacteria	Acidobacteria	Acidobacteriales	Acidobacteriaceae	Gp10	http://data.gbif.org/occurrences/242703923
Marine Biology Laboratory	MICROBIS database		Nitrosospira		Nitrosospira	Bacteria	Proteobacteria	Betaproteobacteria	Nitrosomonadales	Nitrosomonadaceae	Nitrosospira	http://data.gbif.org/occurrences/242778107
Marine Biology Laboratory	MICROBIS database		Rhodobacteraceae		Rhodobacteraceae	Bacteria	Proteobacteria	Alphaproteobacteria	Rhodobacterales	Rhodobacteraceae		http://data.gbif.org/occurrences/242924572
Ocean Biogeographic Information System	MICROBIS database (CoML)	All commercial use of images must be cleared with Dr. Patterson. dpatterson@mbl.edu	Proteobacteria		Proteobacteria	Bacteria	Proteobacteria					http://data.gbif.org/occurrences/245204404
Ocean Biogeographic Information System	MICROBIS database (CoML)	All commercial use of images must be cleared with Dr. Patterson. dpatterson@mbl.edu	Deltaproteobacteria		Deltaproteobacteria	Bacteria	Proteobacteria	Deltaproteobacteria				http://data.gbif.org/occurrences/459967072
Ocean Biogeographic Information System	MICROBIS database (CoML)	All commercial use of images must be cleared with Dr. Patterson. dpatterson@mbl.edu	Gammaproteobacteria		Gammaproteobacteria	Bacteria	Proteobacteria	Gammaproteobacteria				http://data.gbif.org/occurrences/460018773
Ocean Biogeographic Information System	MICROBIS database (CoML)	All commercial use of images must be cleared with Dr. Patterson. dpatterson@mbl.edu	Planctomycetaceae		Planctomycetaceae	Bacteria	Planctomycetes	Planctomycetacia	Planctomycetales	Planctomycetaceae		http://data.gbif.org/occurrences/460058835
Ocean Biogeographic Information System	MICROBIS database (CoML)	All commercial use of images must be cleared with Dr. Patterson. dpatterson@mbl.edu	Alphaproteobacteria		Alphaproteobacteria	Bacteria	Proteobacteria	Alphaproteobacteria				http://data.gbif.org/occurrences/459861720
Ocean Biogeographic Information System	MICROBIS database (CoML)	All commercial use of images must be cleared with Dr. Patterson. dpatterson@mbl.edu	Bacteria		Bacteria	Bacteria						http://data.gbif.org/occurrences/459913831
Marine Biology Laboratory	MICROBIS database		Bacteria		Bacteria	Bacteria						http://data.gbif.org/occurrences/242282269
Marine Biology Laboratory	MICROBIS database		Chloroflexi		Chloroflexi	Bacteria	Chloroflexi	Chloroflexi				http://data.gbif.org/occurrences/242367885
Marine Biology Laboratory	MICROBIS database		Nitrospira		Nitrospira	Bacteria	Nitrospira	Nitrospira	Nitrospirales	Nitrospiraceae	Nitrospira	http://data.gbif.org/occurrences/242783898
Ocean Biogeographic Information System	MICROBIS database (CoML)	All commercial use of images must be cleared with Dr. Patterson. dpatterson@mbl.edu	Actinomycetales		Actinomycetales	Bacteria	Actinobacteria	Actinobacteria	Actinomycetales			http://data.gbif.org/occurrences/244682710
Ocean Biogeographic Information System	MICROBIS database (CoML)	All commercial use of images must be cleared with Dr. Patterson. dpatterson@mbl.edu	Deltaproteobacteria		Deltaproteobacteria	Bacteria	Proteobacteria	Deltaproteobacteria				http://data.gbif.org/occurrences/459967068
Ocean Biogeographic Information System	MICROBIS database (CoML)	All commercial use of images must be cleared with Dr. Patterson. dpatterson@mbl.edu	Gammaproteobacteria		Gammaproteobacteria	Bacteria	Proteobacteria	Gammaproteobacteria				http://data.gbif.org/occurrences/460018769
Ocean Biogeographic Information System	MICROBIS database (CoML)	All commercial use of images must be cleared with Dr. Patterson. dpatterson@mbl.edu	Planctomycetaceae		Planctomycetaceae	Bacteria	Planctomycetes	Planctomycetacia	Planctomycetales	Planctomycetaceae		http://data.gbif.org/occurrences/460058831
Ocean Biogeographic Information System	MICROBIS database (CoML)	All commercial use of images must be cleared with Dr. Patterson. dpatterson@mbl.edu	Deltaproteobacteria		Deltaproteobacteria	Bacteria	Proteobacteria	Deltaproteobacteria				http://data.gbif.org/occurrences/459967086
Ocean Biogeographic Information System	MICROBIS database (CoML)	All commercial use of images must be cleared with Dr. Patterson. dpatterson@mbl.edu	Gammaproteobacteria		Gammaproteobacteria	Bacteria	Proteobacteria	Gammaproteobacteria				http://data.gbif.org/occurrences/460018787
Ocean Biogeographic Information System	MICROBIS database (CoML)	All commercial use of images must be cleared with Dr. Patterson. dpatterson@mbl.edu	Planctomycetaceae		Planctomycetaceae	Bacteria	Planctomycetes	Planctomycetacia	Planctomycetales	Planctomycetaceae		http://data.gbif.org/occurrences/460058849
Marine Biology Laboratory	MICROBIS database		Buchnera		Buchnera	Bacteria	Proteobacteria	Gammaproteobacteria	Enterobacteriales	Enterobacteriaceae	Buchnera	http://data.gbif.org/occurrences/242344828
Marine Biology Laboratory	MICROBIS database		OD1		Od	Bacteria	OD1					http://data.gbif.org/occurrences/242791067
Marine Biology Laboratory	MICROBIS database		Psychromonas		Psychromonas	Bacteria	Proteobacteria	Gammaproteobacteria	Alteromonadales	Psychromonadaceae	Psychromonas	http://data.gbif.org/occurrences/242902462
Ocean Biogeographic Information System	MICROBIS database (CoML)	All commercial use of images must be cleared with Dr. Patterson. dpatterson@mbl.edu	Ectothiorhodospiraceae		Ectothiorhodospiraceae	Bacteria	Proteobacteria	Gammaproteobacteria	Chromatiales	Ectothiorhodospiraceae		http://data.gbif.org/occurrences/244945349
MNHN - Museum national d'Histoire naturelle	Cryptogams herbarium specimens		scytonema arenarium		Scytonema arenarium					algues	scytonema	http://data.gbif.org/occurrences/436921560
Ocean Biogeographic Information System	MICROBIS database (CoML)	All commercial use of images must be cleared with Dr. Patterson. dpatterson@mbl.edu	Deltaproteobacteria		Deltaproteobacteria	Bacteria	Proteobacteria	Deltaproteobacteria				http://data.gbif.org/occurrences/459967057
Ocean Biogeographic Information System	MICROBIS database (CoML)	All commercial use of images must be cleared with Dr. Patterson. dpatterson@mbl.edu	Gammaproteobacteria		Gammaproteobacteria	Bacteria	Proteobacteria	Gammaproteobacteria				http://data.gbif.org/occurrences/460018754
Ocean Biogeographic Information System	MICROBIS database (CoML)	All commercial use of images must be cleared with Dr. Patterson. dpatterson@mbl.edu	Planctomycetaceae		Planctomycetaceae	Bacteria	Planctomycetes	Planctomycetacia	Planctomycetales	Planctomycetaceae		http://data.gbif.org/occurrences/460058816
Ocean Biogeographic Information System	MICROBIS database (CoML)	All commercial use of images must be cleared with Dr. Patterson. dpatterson@mbl.edu	Bacteria		Bacteria	Bacteria						http://data.gbif.org/occurrences/459913877
Ocean Biogeographic Information System	MICROBIS database (CoML)	All commercial use of images must be cleared with Dr. Patterson. dpatterson@mbl.edu	Myxococcales		Myxococcales	Bacteria	Proteobacteria	Deltaproteobacteria	Myxococcales			http://data.gbif.org/occurrences/460036702
Marine Biology Laboratory	MICROBIS database		Alphaproteobacteria		Alphaproteobacteria	Bacteria	Proteobacteria	Alphaproteobacteria				http://data.gbif.org/occurrences/242180146
Marine Biology Laboratory	MICROBIS database		Bacteria		Bacteria	Bacteria						http://data.gbif.org/occurrences/242282166
Marine Biology Laboratory	MICROBIS database		Bacteria		Bacteria	Bacteria						http://data.gbif.org/occurrences/242282230
Marine Biology Laboratory	MICROBIS database		Gp10		Gp	Bacteria	Acidobacteria	Acidobacteria	Acidobacteriales	Acidobacteriaceae	Gp10	http://data.gbif.org/occurrences/242703927
Marine Biology Laboratory	MICROBIS database		Planctomycetaceae		Planctomycetaceae	Bacteria	Planctomycetes	Planctomycetacia	Planctomycetales	Planctomycetaceae		http://data.gbif.org/occurrences/242851360
Marine Biology Laboratory	MICROBIS database		Proteobacteria		Proteobacteria	Bacteria	Proteobacteria					http://data.gbif.org/occurrences/242884104
Marine Biology Laboratory	MICROBIS database		Rickettsiales		Rickettsiales	Bacteria	Proteobacteria	Alphaproteobacteria	Rickettsiales			http://data.gbif.org/occurrences/242939904
Ocean Biogeographic Information System	MICROBIS database (CoML)	All commercial use of images must be cleared with Dr. Patterson. dpatterson@mbl.edu	Cupriavidus		Cupriavidus	Bacteria	Proteobacteria	Betaproteobacteria	Burkholderiales	Burkholderiaceae	Cupriavidus	http://data.gbif.org/occurrences/244861406
Ocean Biogeographic Information System	MICROBIS database (CoML)	All commercial use of images must be cleared with Dr. Patterson. dpatterson@mbl.edu	Lentisphaeria		Lentisphaeria	Bacteria	Lentisphaerae	Lentisphaeria				http://data.gbif.org/occurrences/245092603
Ocean Biogeographic Information System	MICROBIS database (CoML)	All commercial use of images must be cleared with Dr. Patterson. dpatterson@mbl.edu	Pedobacter		Pedobacter	Bacteria	Bacteroidetes	Sphingobacteria	Sphingobacteriales	Sphingobacteriaceae	Pedobacter	http://data.gbif.org/occurrences/245156810
Ocean Biogeographic Information System	MICROBIS database (CoML)	All commercial use of images must be cleared with Dr. Patterson. dpatterson@mbl.edu	Proteobacteria		Proteobacteria	Bacteria	Proteobacteria					http://data.gbif.org/occurrences/245204408
Marine Biology Laboratory	MICROBIS database		Alphaproteobacteria		Alphaproteobacteria	Bacteria	Proteobacteria	Alphaproteobacteria				http://data.gbif.org/occurrences/242180155
Marine Biology Laboratory	MICROBIS database		Bacteria		Bacteria	Bacteria						http://data.gbif.org/occurrences/242282175
Marine Biology Laboratory	MICROBIS database		Bacteria		Bacteria	Bacteria						http://data.gbif.org/occurrences/242282239
Marine Biology Laboratory	MICROBIS database		Gp10		Gp	Bacteria	Acidobacteria	Acidobacteria	Acidobacteriales	Acidobacteriaceae	Gp10	http://data.gbif.org/occurrences/242703936
Marine Biology Laboratory	MICROBIS database		Planctomycetaceae		Planctomycetaceae	Bacteria	Planctomycetes	Planctomycetacia	Planctomycetales	Planctomycetaceae		http://data.gbif.org/occurrences/242851369
Marine Biology Laboratory	MICROBIS database		Proteobacteria		Proteobacteria	Bacteria	Proteobacteria					http://data.gbif.org/occurrences/242884113
Ocean Biogeographic Information System	MICROBIS database (CoML)	All commercial use of images must be cleared with Dr. Patterson. dpatterson@mbl.edu	Comamonadaceae		Comamonadaceae	Bacteria	Proteobacteria	Betaproteobacteria	Burkholderiales	Comamonadaceae		http://data.gbif.org/occurrences/244838661
Ocean Biogeographic Information System	MICROBIS database (CoML)	All commercial use of images must be cleared with Dr. Patterson. dpatterson@mbl.edu	Cryomorphaceae		Cryomorphaceae	Bacteria	Bacteroidetes	Flavobacteria	Flavobacteriales	Cryomorphaceae		http://data.gbif.org/occurrences/244853149
Ocean Biogeographic Information System	MICROBIS database (CoML)	All commercial use of images must be cleared with Dr. Patterson. dpatterson@mbl.edu	Gp10		Gp	Bacteria	Acidobacteria	Acidobacteria	Acidobacteriales	Acidobacteriaceae	Gp10	http://data.gbif.org/occurrences/245053992
Ocean Biogeographic Information System	MICROBIS database (CoML)	All commercial use of images must be cleared with Dr. Patterson. dpatterson@mbl.edu	Oxalobacteraceae		Oxalobacteraceae	Bacteria	Proteobacteria	Betaproteobacteria	Burkholderiales	Oxalobacteraceae		http://data.gbif.org/occurrences/245151975
Ocean Biogeographic Information System	MICROBIS database (CoML)	All commercial use of images must be cleared with Dr. Patterson. dpatterson@mbl.edu	Planctomyces		Planctomyces	Bacteria	Planctomycetes	Planctomycetacia	Planctomycetales	Planctomycetaceae	Planctomyces	http://data.gbif.org/occurrences/245166399
Ocean Biogeographic Information System	MICROBIS database (CoML)	All commercial use of images must be cleared with Dr. Patterson. dpatterson@mbl.edu	Proteobacteria		Proteobacteria	Bacteria	Proteobacteria					http://data.gbif.org/occurrences/245204417
Ocean Biogeographic Information System	MICROBIS database (CoML)	All commercial use of images must be cleared with Dr. Patterson. dpatterson@mbl.edu	Bacteria		Bacteria	Bacteria						http://data.gbif.org/occurrences/459913930
Ocean Biogeographic Information System	MICROBIS database (CoML)	All commercial use of images must be cleared with Dr. Patterson. dpatterson@mbl.edu	Deltaproteobacteria		Deltaproteobacteria	Bacteria	Proteobacteria	Deltaproteobacteria				http://data.gbif.org/occurrences/459967117
Ocean Biogeographic Information System	MICROBIS database (CoML)	All commercial use of images must be cleared with Dr. Patterson. dpatterson@mbl.edu	Gammaproteobacteria		Gammaproteobacteria	Bacteria	Proteobacteria	Gammaproteobacteria				http://data.gbif.org/occurrences/460018814
Ocean Biogeographic Information System	MICROBIS database (CoML)	All commercial use of images must be cleared with Dr. Patterson. dpatterson@mbl.edu	Planctomycetaceae		Planctomycetaceae	Bacteria	Planctomycetes	Planctomycetacia	Planctomycetales	Planctomycetaceae		http://data.gbif.org/occurrences/460058876
Ocean Biogeographic Information System	MICROBIS database (CoML)	All commercial use of images must be cleared with Dr. Patterson. dpatterson@mbl.edu	Planctomycetaceae		Planctomycetaceae	Bacteria	Planctomycetes	Planctomycetacia	Planctomycetales	Planctomycetaceae		http://data.gbif.org/occurrences/460058891
Ocean Biogeographic Information System	MICROBIS database (CoML)	All commercial use of images must be cleared with Dr. Patterson. dpatterson@mbl.edu	Deltaproteobacteria		Deltaproteobacteria	Bacteria	Proteobacteria	Deltaproteobacteria				http://data.gbif.org/occurrences/459967091
Ocean Biogeographic Information System	MICROBIS database (CoML)	All commercial use of images must be cleared with Dr. Patterson. dpatterson@mbl.edu	Gammaproteobacteria		Gammaproteobacteria	Bacteria	Proteobacteria	Gammaproteobacteria				http://data.gbif.org/occurrences/460018788
Ocean Biogeographic Information System	MICROBIS database (CoML)	All commercial use of images must be cleared with Dr. Patterson. dpatterson@mbl.edu	Planctomycetaceae		Planctomycetaceae	Bacteria	Planctomycetes	Planctomycetacia	Planctomycetales	Planctomycetaceae		http://data.gbif.org/occurrences/460058850
Marine Biology Laboratory	MICROBIS database		Bacteria		Bacteria	Bacteria						http://data.gbif.org/occurrences/242282250
Marine Biology Laboratory	MICROBIS database		Gammaproteobacteria		Gammaproteobacteria	Bacteria	Proteobacteria	Gammaproteobacteria				http://data.gbif.org/occurrences/242669684
Marine Biology Laboratory	MICROBIS database		Nannocystaceae		Nannocystaceae	Bacteria	Proteobacteria	Deltaproteobacteria	Myxococcales	Nannocystaceae		http://data.gbif.org/occurrences/242776279
Marine Biology Laboratory	MICROBIS database		Opitutus		Opitutus	Bacteria	Verrucomicrobia	Opitutae	Opitutales	Opitutaceae	Opitutus	http://data.gbif.org/occurrences/242797624
Marine Biology Laboratory	MICROBIS database		Thermomicrobia		Thermomicrobia	Bacteria	Thermomicrobia					http://data.gbif.org/occurrences/243007617
Ocean Biogeographic Information System	MICROBIS database (CoML)	All commercial use of images must be cleared with Dr. Patterson. dpatterson@mbl.edu	Actinobacteria		Actinobacteria	Bacteria	Actinobacteria	Actinobacteria				http://data.gbif.org/occurrences/244678116
Ocean Biogeographic Information System	MICROBIS database (CoML)	All commercial use of images must be cleared with Dr. Patterson. dpatterson@mbl.edu	Byssovorax		Byssovorax	Bacteria	Proteobacteria	Deltaproteobacteria	Myxococcales	Polyangiaceae	Byssovorax	http://data.gbif.org/occurrences/244794560
Ocean Biogeographic Information System	MICROBIS database (CoML)	All commercial use of images must be cleared with Dr. Patterson. dpatterson@mbl.edu	Colwellia		Colwellia	Bacteria	Proteobacteria	Gammaproteobacteria	Alteromonadales	Colwelliaceae	Colwellia	http://data.gbif.org/occurrences/244836679
Ocean Biogeographic Information System	MICROBIS database (CoML)	All commercial use of images must be cleared with Dr. Patterson. dpatterson@mbl.edu	Gemmatimonadetes		Gemmatimonadetes	Bacteria	Gemmatimonadetes					http://data.gbif.org/occurrences/245042635
Ocean Biogeographic Information System	MICROBIS database (CoML)	All commercial use of images must be cleared with Dr. Patterson. dpatterson@mbl.edu	Sphingomonadaceae		Sphingomonadaceae	Bacteria	Proteobacteria	Alphaproteobacteria	Sphingomonadales	Sphingomonadaceae		http://data.gbif.org/occurrences/245289698
Ocean Biogeographic Information System	MICROBIS database (CoML)	All commercial use of images must be cleared with Dr. Patterson. dpatterson@mbl.edu	Bacteria		Bacteria	Bacteria						http://data.gbif.org/occurrences/459913882
Marine Biology Laboratory	MICROBIS database		Flavobacteriaceae		Flavobacteriaceae	Bacteria	Bacteroidetes	Flavobacteria	Flavobacteriales	Flavobacteriaceae		http://data.gbif.org/occurrences/242612145
Marine Biology Laboratory	MICROBIS database		Gp22		Gp	Bacteria	Acidobacteria	Acidobacteria	Acidobacteriales	Acidobacteriaceae	Gp22	http://data.gbif.org/occurrences/242708955
Ocean Biogeographic Information System	MICROBIS database (CoML)	All commercial use of images must be cleared with Dr. Patterson. dpatterson@mbl.edu	Acidobacteria		Acidobacteria	Bacteria	Acidobacteria					http://data.gbif.org/occurrences/244667271
Ocean Biogeographic Information System	MICROBIS database (CoML)	All commercial use of images must be cleared with Dr. Patterson. dpatterson@mbl.edu	Gp22		Gp	Bacteria	Acidobacteria	Acidobacteria	Acidobacteriales	Acidobacteriaceae	Gp22	http://data.gbif.org/occurrences/245059011
Ocean Biogeographic Information System	MICROBIS database (CoML)	All commercial use of images must be cleared with Dr. Patterson. dpatterson@mbl.edu	Phyllobacterium		Phyllobacterium	Bacteria	Proteobacteria	Alphaproteobacteria	Rhizobiales	Phyllobacteriaceae	Phyllobacterium	http://data.gbif.org/occurrences/245162678
MNHN - Museum national d'Histoire naturelle	Cryptogams herbarium specimens		anabaena chilensis		Anabaena chilensis						anabaena	http://data.gbif.org/occurrences/436894887
Ocean Biogeographic Information System	MICROBIS database (CoML)	All commercial use of images must be cleared with Dr. Patterson. dpatterson@mbl.edu	Sphingobacteriales		Sphingobacteriales	Bacteria	Bacteroidetes	Sphingobacteria	Sphingobacteriales			http://data.gbif.org/occurrences/245287055
Ocean Biogeographic Information System	MICROBIS database (CoML)	All commercial use of images must be cleared with Dr. Patterson. dpatterson@mbl.edu	Deltaproteobacteria		Deltaproteobacteria	Bacteria	Proteobacteria	Deltaproteobacteria				http://data.gbif.org/occurrences/459967065
Ocean Biogeographic Information System	MICROBIS database (CoML)	All commercial use of images must be cleared with Dr. Patterson. dpatterson@mbl.edu	Gammaproteobacteria		Gammaproteobacteria	Bacteria	Proteobacteria	Gammaproteobacteria				http://data.gbif.org/occurrences/460018762
Ocean Biogeographic Information System	MICROBIS database (CoML)	All commercial use of images must be cleared with Dr. Patterson. dpatterson@mbl.edu	Planctomycetaceae		Planctomycetaceae	Bacteria	Planctomycetes	Planctomycetacia	Planctomycetales	Planctomycetaceae		http://data.gbif.org/occurrences/460058824
Ocean Biogeographic Information System	MICROBIS database (CoML)	All commercial use of images must be cleared with Dr. Patterson. dpatterson@mbl.edu	Deltaproteobacteria		Deltaproteobacteria	Bacteria	Proteobacteria	Deltaproteobacteria				http://data.gbif.org/occurrences/459967081
Ocean Biogeographic Information System	MICROBIS database (CoML)	All commercial use of images must be cleared with Dr. Patterson. dpatterson@mbl.edu	Gammaproteobacteria		Gammaproteobacteria	Bacteria	Proteobacteria	Gammaproteobacteria				http://data.gbif.org/occurrences/460018778
Ocean Biogeographic Information System	MICROBIS database (CoML)	All commercial use of images must be cleared with Dr. Patterson. dpatterson@mbl.edu	Planctomycetaceae		Planctomycetaceae	Bacteria	Planctomycetes	Planctomycetacia	Planctomycetales	Planctomycetaceae		http://data.gbif.org/occurrences/460058840
Ocean Biogeographic Information System	MICROBIS database (CoML)	All commercial use of images must be cleared with Dr. Patterson. dpatterson@mbl.edu	Bacteria		Bacteria	Bacteria						http://data.gbif.org/occurrences/459913872
Ocean Biogeographic Information System	MICROBIS database (CoML)	All commercial use of images must be cleared with Dr. Patterson. dpatterson@mbl.edu	Myxococcales		Myxococcales	Bacteria	Proteobacteria	Deltaproteobacteria	Myxococcales			http://data.gbif.org/occurrences/460036701
Marine Biology Laboratory	MICROBIS database		Acidobacteria		Acidobacteria	Bacteria	Acidobacteria					http://data.gbif.org/occurrences/242135078
Marine Biology Laboratory	MICROBIS database		Neisseriaceae		Neisseriaceae	Bacteria	Proteobacteria	Betaproteobacteria	Neisseriales	Neisseriaceae		http://data.gbif.org/occurrences/242777014
Marine Biology Laboratory	MICROBIS database		Planctomycetaceae		Planctomycetaceae	Bacteria	Planctomycetes	Planctomycetacia	Planctomycetales	Planctomycetaceae		http://data.gbif.org/occurrences/242851339
Marine Biology Laboratory	MICROBIS database		Planctomycetaceae		Planctomycetaceae	Bacteria	Planctomycetes	Planctomycetacia	Planctomycetales	Planctomycetaceae		http://data.gbif.org/occurrences/242851403
Marine Biology Laboratory	MICROBIS database		Sphingobacteriales		Sphingobacteriales	Bacteria	Bacteroidetes	Sphingobacteria	Sphingobacteriales			http://data.gbif.org/occurrences/242969558
Ocean Biogeographic Information System	MICROBIS database (CoML)	All commercial use of images must be cleared with Dr. Patterson. dpatterson@mbl.edu	Muricauda		Muricauda	Bacteria	Bacteroidetes	Flavobacteria	Flavobacteriales	Flavobacteriaceae	Muricauda	http://data.gbif.org/occurrences/245117285
Ocean Biogeographic Information System	MICROBIS database (CoML)	All commercial use of images must be cleared with Dr. Patterson. dpatterson@mbl.edu	Alphaproteobacteria		Alphaproteobacteria	Bacteria	Proteobacteria	Alphaproteobacteria				http://data.gbif.org/occurrences/459861709
Ocean Biogeographic Information System	MICROBIS database (CoML)	All commercial use of images must be cleared with Dr. Patterson. dpatterson@mbl.edu	Bacteria		Bacteria	Bacteria						http://data.gbif.org/occurrences/459913816
Ocean Biogeographic Information System	MICROBIS database (CoML)	All commercial use of images must be cleared with Dr. Patterson. dpatterson@mbl.edu	Gammaproteobacteria		Gammaproteobacteria	Bacteria	Proteobacteria	Gammaproteobacteria				http://data.gbif.org/occurrences/460018828
Marine Biology Laboratory	MICROBIS database		BRC1		Brc	Bacteria	BRC1					http://data.gbif.org/occurrences/242342174
Marine Biology Laboratory	MICROBIS database		Gammaproteobacteria		Gammaproteobacteria	Bacteria	Proteobacteria	Gammaproteobacteria				http://data.gbif.org/occurrences/242669643
Marine Biology Laboratory	MICROBIS database		Planctomycetaceae		Planctomycetaceae	Bacteria	Planctomycetes	Planctomycetacia	Planctomycetales	Planctomycetaceae		http://data.gbif.org/occurrences/242851326
Ocean Biogeographic Information System	MICROBIS database (CoML)	All commercial use of images must be cleared with Dr. Patterson. dpatterson@mbl.edu	Flavobacteriaceae		Flavobacteriaceae	Bacteria	Bacteroidetes	Flavobacteria	Flavobacteriales	Flavobacteriaceae		http://data.gbif.org/occurrences/244995964
Ocean Biogeographic Information System	MICROBIS database (CoML)	All commercial use of images must be cleared with Dr. Patterson. dpatterson@mbl.edu	Gp26		Gp	Bacteria	Acidobacteria	Acidobacteria	Acidobacteriales	Acidobacteriaceae	Gp26	http://data.gbif.org/occurrences/245061280
Ocean Biogeographic Information System	MICROBIS database (CoML)	All commercial use of images must be cleared with Dr. Patterson. dpatterson@mbl.edu	Deltaproteobacteria		Deltaproteobacteria	Bacteria	Proteobacteria	Deltaproteobacteria				http://data.gbif.org/occurrences/459967075
Ocean Biogeographic Information System	MICROBIS database (CoML)	All commercial use of images must be cleared with Dr. Patterson. dpatterson@mbl.edu	Gammaproteobacteria		Gammaproteobacteria	Bacteria	Proteobacteria	Gammaproteobacteria				http://data.gbif.org/occurrences/460018772
Ocean Biogeographic Information System	MICROBIS database (CoML)	All commercial use of images must be cleared with Dr. Patterson. dpatterson@mbl.edu	Planctomycetaceae		Planctomycetaceae	Bacteria	Planctomycetes	Planctomycetacia	Planctomycetales	Planctomycetaceae		http://data.gbif.org/occurrences/460058834
Ocean Biogeographic Information System	MICROBIS database (CoML)	All commercial use of images must be cleared with Dr. Patterson. dpatterson@mbl.edu	Alphaproteobacteria		Alphaproteobacteria	Bacteria	Proteobacteria	Alphaproteobacteria				http://data.gbif.org/occurrences/459861734
Ocean Biogeographic Information System	MICROBIS database (CoML)	All commercial use of images must be cleared with Dr. Patterson. dpatterson@mbl.edu	Bacteria		Bacteria	Bacteria						http://data.gbif.org/occurrences/459913845
Ocean Biogeographic Information System	MICROBIS database (CoML)	All commercial use of images must be cleared with Dr. Patterson. dpatterson@mbl.edu	Bacteria		Bacteria	Bacteria						http://data.gbif.org/occurrences/459913920
Ocean Biogeographic Information System	MICROBIS database (CoML)	All commercial use of images must be cleared with Dr. Patterson. dpatterson@mbl.edu	Deltaproteobacteria		Deltaproteobacteria	Bacteria	Proteobacteria	Deltaproteobacteria				http://data.gbif.org/occurrences/459967107
Ocean Biogeographic Information System	MICROBIS database (CoML)	All commercial use of images must be cleared with Dr. Patterson. dpatterson@mbl.edu	Gammaproteobacteria		Gammaproteobacteria	Bacteria	Proteobacteria	Gammaproteobacteria				http://data.gbif.org/occurrences/460018804
Ocean Biogeographic Information System	MICROBIS database (CoML)	All commercial use of images must be cleared with Dr. Patterson. dpatterson@mbl.edu	Planctomycetaceae		Planctomycetaceae	Bacteria	Planctomycetes	Planctomycetacia	Planctomycetales	Planctomycetaceae		http://data.gbif.org/occurrences/460058866
Ocean Biogeographic Information System	MICROBIS database (CoML)	All commercial use of images must be cleared with Dr. Patterson. dpatterson@mbl.edu	Planctomycetaceae		Planctomycetaceae	Bacteria	Planctomycetes	Planctomycetacia	Planctomycetales	Planctomycetaceae		http://data.gbif.org/occurrences/460058881
Marine Biology Laboratory	MICROBIS database		Bacteria		Bacteria	Bacteria						http://data.gbif.org/occurrences/242282213
Marine Biology Laboratory	MICROBIS database		Blastopirellula		Blastopirellula	Bacteria	Planctomycetes	Planctomycetacia	Planctomycetales	Planctomycetaceae	Blastopirellula	http://data.gbif.org/occurrences/242338692
Marine Biology Laboratory	MICROBIS database		Leuconostoc		Leuconostoc	Bacteria	Firmicutes	Bacilli	Lactobacillales	Leuconostocaceae	Leuconostoc	http://data.gbif.org/occurrences/242744651
Ocean Biogeographic Information System	MICROBIS database (CoML)	All commercial use of images must be cleared with Dr. Patterson. dpatterson@mbl.edu	Bifidobacterium		Bifidobacterium	Bacteria	Actinobacteria	Actinobacteria	Bifidobacteriales	Bifidobacteriaceae	Bifidobacterium	http://data.gbif.org/occurrences/244785622
Ocean Biogeographic Information System	MICROBIS database (CoML)	All commercial use of images must be cleared with Dr. Patterson. dpatterson@mbl.edu	Bacteria		Bacteria	Bacteria						http://data.gbif.org/occurrences/459913937
Ocean Biogeographic Information System	MICROBIS database (CoML)	All commercial use of images must be cleared with Dr. Patterson. dpatterson@mbl.edu	Deltaproteobacteria		Deltaproteobacteria	Bacteria	Proteobacteria	Deltaproteobacteria				http://data.gbif.org/occurrences/459967120
Ocean Biogeographic Information System	MICROBIS database (CoML)	All commercial use of images must be cleared with Dr. Patterson. dpatterson@mbl.edu	Gammaproteobacteria		Gammaproteobacteria	Bacteria	Proteobacteria	Gammaproteobacteria				http://data.gbif.org/occurrences/460018821
Ocean Biogeographic Information System	MICROBIS database (CoML)	All commercial use of images must be cleared with Dr. Patterson. dpatterson@mbl.edu	Deltaproteobacteria		Deltaproteobacteria	Bacteria	Proteobacteria	Deltaproteobacteria				http://data.gbif.org/occurrences/459967071
Ocean Biogeographic Information System	MICROBIS database (CoML)	All commercial use of images must be cleared with Dr. Patterson. dpatterson@mbl.edu	Gammaproteobacteria		Gammaproteobacteria	Bacteria	Proteobacteria	Gammaproteobacteria				http://data.gbif.org/occurrences/460018768
Ocean Biogeographic Information System	MICROBIS database (CoML)	All commercial use of images must be cleared with Dr. Patterson. dpatterson@mbl.edu	Planctomycetaceae		Planctomycetaceae	Bacteria	Planctomycetes	Planctomycetacia	Planctomycetales	Planctomycetaceae		http://data.gbif.org/occurrences/460058830
Marine Biology Laboratory	MICROBIS database		Bacteria		Bacteria	Bacteria						http://data.gbif.org/occurrences/242282208
Marine Biology Laboratory	MICROBIS database		Colwellia		Colwellia	Bacteria	Proteobacteria	Gammaproteobacteria	Alteromonadales	Colwelliaceae	Colwellia	http://data.gbif.org/occurrences/242390245
Marine Biology Laboratory	MICROBIS database		Fluoribacter		Fluoribacter	Bacteria	Proteobacteria	Gammaproteobacteria	Legionellales	Legionellaceae	Fluoribacter	http://data.gbif.org/occurrences/242626286
Marine Biology Laboratory	MICROBIS database		Rhodobium		Rhodobium	Bacteria	Proteobacteria	Alphaproteobacteria	Rhizobiales	Rhodobiaceae	Rhodobium	http://data.gbif.org/occurrences/242932346
Ocean Biogeographic Information System	MICROBIS database (CoML)	All commercial use of images must be cleared with Dr. Patterson. dpatterson@mbl.edu	Burkholderiales		Burkholderiales	Bacteria	Proteobacteria	Betaproteobacteria	Burkholderiales			http://data.gbif.org/occurrences/244791634
Ocean Biogeographic Information System	MICROBIS database (CoML)	All commercial use of images must be cleared with Dr. Patterson. dpatterson@mbl.edu	Alphaproteobacteria		Alphaproteobacteria	Bacteria	Proteobacteria	Alphaproteobacteria				http://data.gbif.org/occurrences/459861721
Ocean Biogeographic Information System	MICROBIS database (CoML)	All commercial use of images must be cleared with Dr. Patterson. dpatterson@mbl.edu	Bacteria		Bacteria	Bacteria						http://data.gbif.org/occurrences/459913828
Marine Biology Laboratory	MICROBIS database		Desulfuromonadales		Desulfuromonadales	Bacteria	Proteobacteria	Deltaproteobacteria	Desulfuromonadales			http://data.gbif.org/occurrences/242502681
Marine Biology Laboratory	MICROBIS database		Gammaproteobacteria		Gammaproteobacteria	Bacteria	Proteobacteria	Gammaproteobacteria				http://data.gbif.org/occurrences/242669671
Marine Biology Laboratory	MICROBIS database		Gemmatimonadetes		Gemmatimonadetes	Bacteria	Gemmatimonadetes					http://data.gbif.org/occurrences/242692502
Ocean Biogeographic Information System	MICROBIS database (CoML)	All commercial use of images must be cleared with Dr. Patterson. dpatterson@mbl.edu	Deltaproteobacteria		Deltaproteobacteria	Bacteria	Proteobacteria	Deltaproteobacteria				http://data.gbif.org/occurrences/459967094
Ocean Biogeographic Information System	MICROBIS database (CoML)	All commercial use of images must be cleared with Dr. Patterson. dpatterson@mbl.edu	Gammaproteobacteria		Gammaproteobacteria	Bacteria	Proteobacteria	Gammaproteobacteria				http://data.gbif.org/occurrences/460018795
Ocean Biogeographic Information System	MICROBIS database (CoML)	All commercial use of images must be cleared with Dr. Patterson. dpatterson@mbl.edu	Planctomycetaceae		Planctomycetaceae	Bacteria	Planctomycetes	Planctomycetacia	Planctomycetales	Planctomycetaceae		http://data.gbif.org/occurrences/460058857
Marine Biology Laboratory	MICROBIS database		Alphaproteobacteria		Alphaproteobacteria	Bacteria	Proteobacteria	Alphaproteobacteria				http://data.gbif.org/occurrences/242180159
Marine Biology Laboratory	MICROBIS database		Arthrobacter		Arthrobacter	Bacteria	Actinobacteria	Actinobacteria	Actinomycetales	Micrococcaceae	Arthrobacter	http://data.gbif.org/occurrences/242215787
Marine Biology Laboratory	MICROBIS database		Bacteria		Bacteria	Bacteria						http://data.gbif.org/occurrences/242282179
Marine Biology Laboratory	MICROBIS database		Chromatiales		Chromatiales	Bacteria	Proteobacteria	Gammaproteobacteria	Chromatiales			http://data.gbif.org/occurrences/242376535
Marine Biology Laboratory	MICROBIS database		Planctomycetaceae		Planctomycetaceae	Bacteria	Planctomycetes	Planctomycetacia	Planctomycetales	Planctomycetaceae		http://data.gbif.org/occurrences/242851373
Marine Biology Laboratory	MICROBIS database		Planctomycetes		Planctomycetes	Bacteria	Planctomycetes					http://data.gbif.org/occurrences/242859844
Marine Biology Laboratory	MICROBIS database		Proteobacteria		Proteobacteria	Bacteria	Proteobacteria					http://data.gbif.org/occurrences/242884117
Marine Biology Laboratory	MICROBIS database		Thermomicrobia		Thermomicrobia	Bacteria	Thermomicrobia					http://data.gbif.org/occurrences/243007610
National Museum of Natural History, Smithsonian Institution	NMNH Botany Collections	See: http://www.mnh.si.edu/rc/db/2data_access_policy.html	Microcoleus vaginatus	(Vaucher) Gomont ex Gomont	Microcoleus vaginatus	Monera	Cyanophyta		Oscillatoriales	Oscillatoriaceae	Microcoleus	http://data.gbif.org/occurrences/243460770
Ocean Biogeographic Information System	MICROBIS database (CoML)	All commercial use of images must be cleared with Dr. Patterson. dpatterson@mbl.edu	Chloroflexi		Chloroflexi	Bacteria	Chloroflexi	Chloroflexi				http://data.gbif.org/occurrences/244814456
Finnish Museum of Natural History	William Nylander lichen collection		Sirosiphon		Sirosiphon						Sirosiphon	http://data.gbif.org/occurrences/440661503
Ocean Biogeographic Information System	MICROBIS database (CoML)	All commercial use of images must be cleared with Dr. Patterson. dpatterson@mbl.edu	Gp10		Gp	Bacteria	Acidobacteria	Acidobacteria	Acidobacteriales	Acidobacteriaceae	Gp10	http://data.gbif.org/occurrences/245053996
Ocean Biogeographic Information System	MICROBIS database (CoML)	All commercial use of images must be cleared with Dr. Patterson. dpatterson@mbl.edu	Marinomonas		Marinomonas	Bacteria	Proteobacteria	Gammaproteobacteria	Oceanospirillales	Oceanospirillaceae	Marinomonas	http://data.gbif.org/occurrences/245101927
Ocean Biogeographic Information System	MICROBIS database (CoML)	All commercial use of images must be cleared with Dr. Patterson. dpatterson@mbl.edu	Od1		Od	Bacteria	OD1					http://data.gbif.org/occurrences/245138439
Ocean Biogeographic Information System	MICROBIS database (CoML)	All commercial use of images must be cleared with Dr. Patterson. dpatterson@mbl.edu	Proteobacteria		Proteobacteria	Bacteria	Proteobacteria					http://data.gbif.org/occurrences/245204421
Ocean Biogeographic Information System	MICROBIS database (CoML)	All commercial use of images must be cleared with Dr. Patterson. dpatterson@mbl.edu	Ralstonia		Ralstonia	Bacteria	Proteobacteria	Betaproteobacteria	Burkholderiales	Burkholderiaceae	Ralstonia	http://data.gbif.org/occurrences/245222267
Ocean Biogeographic Information System	MICROBIS database (CoML)	All commercial use of images must be cleared with Dr. Patterson. dpatterson@mbl.edu	Thermoleophilaceae		Thermoleophilaceae	Bacteria	Actinobacteria	Actinobacteria	Rubrobacterales	Thermoleophilaceae		http://data.gbif.org/occurrences/245324697
Ocean Biogeographic Information System	MICROBIS database (CoML)	All commercial use of images must be cleared with Dr. Patterson. dpatterson@mbl.edu	Bacteria		Bacteria	Bacteria						http://data.gbif.org/occurrences/459913870
Ocean Biogeographic Information System	MICROBIS database (CoML)	All commercial use of images must be cleared with Dr. Patterson. dpatterson@mbl.edu	Myxococcales		Myxococcales	Bacteria	Proteobacteria	Deltaproteobacteria	Myxococcales			http://data.gbif.org/occurrences/460036699
Marine Biology Laboratory	MICROBIS database		Deltaproteobacteria		Deltaproteobacteria	Bacteria	Proteobacteria	Deltaproteobacteria				http://data.gbif.org/occurrences/242459147
Marine Biology Laboratory	MICROBIS database		Desulfobacteraceae		Desulfobacteraceae	Bacteria	Proteobacteria	Deltaproteobacteria	Desulfobacterales	Desulfobacteraceae		http://data.gbif.org/occurrences/242477467
Marine Biology Laboratory	MICROBIS database		Halobacillus		Halobacillus	Bacteria	Firmicutes	Bacilli	Bacillales	Bacillaceae	Halobacillus	http://data.gbif.org/occurrences/242719256
Marine Biology Laboratory	MICROBIS database		Bacteria		Bacteria	Bacteria						http://data.gbif.org/occurrences/242282209
Marine Biology Laboratory	MICROBIS database		Colwellia		Colwellia	Bacteria	Proteobacteria	Gammaproteobacteria	Alteromonadales	Colwelliaceae	Colwellia	http://data.gbif.org/occurrences/242390246
Marine Biology Laboratory	MICROBIS database		Desulfovibrio		Desulfovibrio	Bacteria	Proteobacteria	Deltaproteobacteria	Desulfovibrionales	Desulfovibrionaceae	Desulfovibrio	http://data.gbif.org/occurrences/242496303
Marine Biology Laboratory	MICROBIS database		Fluoribacter		Fluoribacter	Bacteria	Proteobacteria	Gammaproteobacteria	Legionellales	Legionellaceae	Fluoribacter	http://data.gbif.org/occurrences/242626287
Marine Biology Laboratory	MICROBIS database		Rhizobiales		Rhizobiales	Bacteria	Proteobacteria	Alphaproteobacteria	Rhizobiales			http://data.gbif.org/occurrences/242908689
Marine Biology Laboratory	MICROBIS database		Rhodocyclaceae		Rhodocyclaceae	Bacteria	Proteobacteria	Betaproteobacteria	Rhodocyclales	Rhodocyclaceae		http://data.gbif.org/occurrences/242932347
Ocean Biogeographic Information System	MICROBIS database (CoML)	All commercial use of images must be cleared with Dr. Patterson. dpatterson@mbl.edu	Rhodospirillales		Rhodospirillales	Bacteria	Proteobacteria	Alphaproteobacteria	Rhodospirillales			http://data.gbif.org/occurrences/245255634
Ocean Biogeographic Information System	MICROBIS database (CoML)	All commercial use of images must be cleared with Dr. Patterson. dpatterson@mbl.edu	Burkholderiales		Burkholderiales	Bacteria	Proteobacteria	Betaproteobacteria	Burkholderiales			http://data.gbif.org/occurrences/244791635
Marine Biology Laboratory	MICROBIS database		Sphingomonas		Sphingomonas	Bacteria	Proteobacteria	Alphaproteobacteria	Sphingomonadales	Sphingomonadaceae	Sphingomonas	http://data.gbif.org/occurrences/242974009
Ocean Biogeographic Information System	MICROBIS database (CoML)	All commercial use of images must be cleared with Dr. Patterson. dpatterson@mbl.edu	Acidobacteria		Acidobacteria	Bacteria	Acidobacteria	Acidobacteria				http://data.gbif.org/occurrences/244667275
Ocean Biogeographic Information System	MICROBIS database (CoML)	All commercial use of images must be cleared with Dr. Patterson. dpatterson@mbl.edu	Gp22		Gp	Bacteria	Acidobacteria	Acidobacteria	Acidobacteriales	Acidobacteriaceae	Gp22	http://data.gbif.org/occurrences/245059015
Ocean Biogeographic Information System	MICROBIS database (CoML)	All commercial use of images must be cleared with Dr. Patterson. dpatterson@mbl.edu	Nitrospina		Nitrospina	Bacteria	Proteobacteria	Deltaproteobacteria	Desulfobacterales	Nitrospinaceae	Nitrospina	http://data.gbif.org/occurrences/245128227
Ocean Biogeographic Information System	MICROBIS database (CoML)	All commercial use of images must be cleared with Dr. Patterson. dpatterson@mbl.edu	Psychrobacter		Psychrobacter	Bacteria	Proteobacteria	Gammaproteobacteria	Pseudomonadales	Moraxellaceae	Psychrobacter	http://data.gbif.org/occurrences/245221205
Ocean Biogeographic Information System	MICROBIS database (CoML)	All commercial use of images must be cleared with Dr. Patterson. dpatterson@mbl.edu	Rhodobium		Rhodobium	Bacteria	Proteobacteria	Alphaproteobacteria	Rhizobiales	Rhodobiaceae	Rhodobium	http://data.gbif.org/occurrences/245250957
Ocean Biogeographic Information System	MICROBIS database (CoML)	All commercial use of images must be cleared with Dr. Patterson. dpatterson@mbl.edu	Sphingobacteriales		Sphingobacteriales	Bacteria	Bacteroidetes	Sphingobacteria	Sphingobacteriales			http://data.gbif.org/occurrences/245287059
Ocean Biogeographic Information System	MICROBIS database (CoML)	All commercial use of images must be cleared with Dr. Patterson. dpatterson@mbl.edu	Deltaproteobacteria		Deltaproteobacteria	Bacteria	Proteobacteria	Deltaproteobacteria				http://data.gbif.org/occurrences/459967105
Ocean Biogeographic Information System	MICROBIS database (CoML)	All commercial use of images must be cleared with Dr. Patterson. dpatterson@mbl.edu	Gammaproteobacteria		Gammaproteobacteria	Bacteria	Proteobacteria	Gammaproteobacteria				http://data.gbif.org/occurrences/460018802
Ocean Biogeographic Information System	MICROBIS database (CoML)	All commercial use of images must be cleared with Dr. Patterson. dpatterson@mbl.edu	Planctomycetaceae		Planctomycetaceae	Bacteria	Planctomycetes	Planctomycetacia	Planctomycetales	Planctomycetaceae		http://data.gbif.org/occurrences/460058864
Ocean Biogeographic Information System	MICROBIS database (CoML)	All commercial use of images must be cleared with Dr. Patterson. dpatterson@mbl.edu	Bacteria		Bacteria	Bacteria						http://data.gbif.org/occurrences/459913919
Ocean Biogeographic Information System	MICROBIS database (CoML)	All commercial use of images must be cleared with Dr. Patterson. dpatterson@mbl.edu	Bacteria		Bacteria	Bacteria						http://data.gbif.org/occurrences/459913817
Ocean Biogeographic Information System	MICROBIS database (CoML)	All commercial use of images must be cleared with Dr. Patterson. dpatterson@mbl.edu	Gammaproteobacteria		Gammaproteobacteria	Bacteria	Proteobacteria	Gammaproteobacteria				http://data.gbif.org/occurrences/460018829
Ocean Biogeographic Information System	MICROBIS database (CoML)	All commercial use of images must be cleared with Dr. Patterson. dpatterson@mbl.edu	Deltaproteobacteria		Deltaproteobacteria	Bacteria	Proteobacteria	Deltaproteobacteria				http://data.gbif.org/occurrences/459967083
Ocean Biogeographic Information System	MICROBIS database (CoML)	All commercial use of images must be cleared with Dr. Patterson. dpatterson@mbl.edu	Gammaproteobacteria		Gammaproteobacteria	Bacteria	Proteobacteria	Gammaproteobacteria				http://data.gbif.org/occurrences/460018780
Ocean Biogeographic Information System	MICROBIS database (CoML)	All commercial use of images must be cleared with Dr. Patterson. dpatterson@mbl.edu	Planctomycetaceae		Planctomycetaceae	Bacteria	Planctomycetes	Planctomycetacia	Planctomycetales	Planctomycetaceae		http://data.gbif.org/occurrences/460058842
Ocean Biogeographic Information System	MICROBIS database (CoML)	All commercial use of images must be cleared with Dr. Patterson. dpatterson@mbl.edu	Deltaproteobacteria		Deltaproteobacteria	Bacteria	Proteobacteria	Deltaproteobacteria				http://data.gbif.org/occurrences/459967060
Ocean Biogeographic Information System	MICROBIS database (CoML)	All commercial use of images must be cleared with Dr. Patterson. dpatterson@mbl.edu	Gammaproteobacteria		Gammaproteobacteria	Bacteria	Proteobacteria	Gammaproteobacteria				http://data.gbif.org/occurrences/460018761
Ocean Biogeographic Information System	MICROBIS database (CoML)	All commercial use of images must be cleared with Dr. Patterson. dpatterson@mbl.edu	Planctomycetaceae		Planctomycetaceae	Bacteria	Planctomycetes	Planctomycetacia	Planctomycetales	Planctomycetaceae		http://data.gbif.org/occurrences/460058823
Marine Biology Laboratory	MICROBIS database		Actinobacteria		Actinobacteria	Bacteria	Actinobacteria	Actinobacteria				http://data.gbif.org/occurrences/242145915
Marine Biology Laboratory	MICROBIS database		Bacteria		Bacteria	Bacteria						http://data.gbif.org/occurrences/242282262
Marine Biology Laboratory	MICROBIS database		Flavobacteriales		Flavobacteriales	Bacteria	Bacteroidetes	Flavobacteria	Flavobacteriales			http://data.gbif.org/occurrences/242621701
Marine Biology Laboratory	MICROBIS database		Methylobacterium		Methylobacterium	Bacteria	Proteobacteria	Alphaproteobacteria	Rhizobiales	Methylobacteriaceae	Methylobacterium	http://data.gbif.org/occurrences/242761534
Marine Biology Laboratory	MICROBIS database		Microbacterium		Microbacterium	Bacteria	Actinobacteria	Actinobacteria	Actinomycetales	Microbacteriaceae	Microbacterium	http://data.gbif.org/occurrences/242765840
Marine Biology Laboratory	MICROBIS database		Planctomyces		Planctomyces	Bacteria	Planctomycetes	Planctomycetacia	Planctomycetales	Planctomycetaceae	Planctomyces	http://data.gbif.org/occurrences/242819993
Marine Biology Laboratory	MICROBIS database		Rhizobium		Rhizobium	Bacteria	Proteobacteria	Alphaproteobacteria	Rhizobiales	Rhizobiaceae	Rhizobium	http://data.gbif.org/occurrences/242911152
Ocean Biogeographic Information System	MICROBIS database (CoML)	All commercial use of images must be cleared with Dr. Patterson. dpatterson@mbl.edu	Bacteroidetes		Bacteroidetes	Bacteria	Bacteroidetes					http://data.gbif.org/occurrences/244776521
Marine Biology Laboratory	MICROBIS database		Deltaproteobacteria		Deltaproteobacteria	Bacteria	Proteobacteria	Deltaproteobacteria				http://data.gbif.org/occurrences/242459134
Ocean Biogeographic Information System	MICROBIS database (CoML)	All commercial use of images must be cleared with Dr. Patterson. dpatterson@mbl.edu	Flavobacteriales		Flavobacteriales	Bacteria	Bacteroidetes	Flavobacteria	Flavobacteriales			http://data.gbif.org/occurrences/245003586
Ocean Biogeographic Information System	MICROBIS database (CoML)	All commercial use of images must be cleared with Dr. Patterson. dpatterson@mbl.edu	Opitutus		Opitutus	Bacteria	Verrucomicrobia	Opitutae	Opitutales	Opitutaceae	Opitutus	http://data.gbif.org/occurrences/245145002
Ocean Biogeographic Information System	MICROBIS database (CoML)	All commercial use of images must be cleared with Dr. Patterson. dpatterson@mbl.edu	Rhodobacteraceae		Rhodobacteraceae	Bacteria	Proteobacteria	Alphaproteobacteria	Rhodobacterales	Rhodobacteraceae		http://data.gbif.org/occurrences/245243190
Ocean Biogeographic Information System	MICROBIS database (CoML)	All commercial use of images must be cleared with Dr. Patterson. dpatterson@mbl.edu	Thermomicrobia		Thermomicrobia	Bacteria	Thermomicrobia					http://data.gbif.org/occurrences/245324705
Marine Biology Laboratory	MICROBIS database		Bacteria		Bacteria	Bacteria						http://data.gbif.org/occurrences/242282277
Marine Biology Laboratory	MICROBIS database		Bacteriovorax		Bacteriovorax	Bacteria	Proteobacteria	Deltaproteobacteria	Bdellovibrionales	Bacteriovoracaceae	Bacteriovorax	http://data.gbif.org/occurrences/242314342
Marine Biology Laboratory	MICROBIS database		BRC1		Brc	Bacteria	BRC1					http://data.gbif.org/occurrences/242342178
Marine Biology Laboratory	MICROBIS database		Comamonadaceae		Comamonadaceae	Bacteria	Proteobacteria	Betaproteobacteria	Burkholderiales	Comamonadaceae		http://data.gbif.org/occurrences/242392230
Marine Biology Laboratory	MICROBIS database		Deltaproteobacteria		Deltaproteobacteria	Bacteria	Proteobacteria	Deltaproteobacteria				http://data.gbif.org/occurrences/242459160
Marine Biology Laboratory	MICROBIS database		Diaphorobacter		Diaphorobacter	Bacteria	Proteobacteria	Betaproteobacteria	Burkholderiales	Comamonadaceae	Diaphorobacter	http://data.gbif.org/occurrences/242504637
Marine Biology Laboratory	MICROBIS database		Ensifer		Ensifer	Bacteria	Proteobacteria	Alphaproteobacteria	Rhizobiales	Rhizobiaceae	Ensifer	http://data.gbif.org/occurrences/242563096
Marine Biology Laboratory	MICROBIS database		Gp22		Gp	Bacteria	Acidobacteria	Acidobacteria	Acidobacteriales	Acidobacteriaceae	Gp22	http://data.gbif.org/occurrences/242708946
Ocean Biogeographic Information System	MICROBIS database (CoML)	All commercial use of images must be cleared with Dr. Patterson. dpatterson@mbl.edu	Methylobacterium		Methylobacterium	Bacteria	Proteobacteria	Alphaproteobacteria	Rhizobiales	Methylobacteriaceae	Methylobacterium	http://data.gbif.org/occurrences/245111175
Ocean Biogeographic Information System	MICROBIS database (CoML)	All commercial use of images must be cleared with Dr. Patterson. dpatterson@mbl.edu	Micrococcus		Micrococcus	Bacteria	Actinobacteria	Actinobacteria	Actinomycetales	Micrococcaceae	Micrococcus	http://data.gbif.org/occurrences/245115276
Ocean Biogeographic Information System	MICROBIS database (CoML)	All commercial use of images must be cleared with Dr. Patterson. dpatterson@mbl.edu	Oceanimonas		Oceanimonas	Bacteria	Proteobacteria	Gammaproteobacteria	Aeromonadales	Aeromonadaceae	Oceanimonas	http://data.gbif.org/occurrences/245133058
Ocean Biogeographic Information System	MICROBIS database (CoML)	All commercial use of images must be cleared with Dr. Patterson. dpatterson@mbl.edu	Rubritalea		Rubritalea	Bacteria	Verrucomicrobia	Verrucomicrobiae	Verrucomicrobiales	Rubritaleaceae	Rubritalea	http://data.gbif.org/occurrences/245263580
Ocean Biogeographic Information System	MICROBIS database (CoML)	All commercial use of images must be cleared with Dr. Patterson. dpatterson@mbl.edu	Sphingobacteriales		Sphingobacteriales	Bacteria	Bacteroidetes	Sphingobacteria	Sphingobacteriales			http://data.gbif.org/occurrences/245287046
Marine Biology Laboratory	MICROBIS database		Alphaproteobacteria		Alphaproteobacteria	Bacteria	Proteobacteria	Alphaproteobacteria				http://data.gbif.org/occurrences/242180140
Marine Biology Laboratory	MICROBIS database		Bacteria		Bacteria	Bacteria						http://data.gbif.org/occurrences/242282160
Marine Biology Laboratory	MICROBIS database		Bacteria		Bacteria	Bacteria						http://data.gbif.org/occurrences/242282224
Marine Biology Laboratory	MICROBIS database		Myxococcales		Myxococcales	Bacteria	Proteobacteria	Deltaproteobacteria	Myxococcales			http://data.gbif.org/occurrences/242773940
Marine Biology Laboratory	MICROBIS database		Nitrosospira		Nitrosospira	Bacteria	Proteobacteria	Betaproteobacteria	Nitrosomonadales	Nitrosomonadaceae	Nitrosospira	http://data.gbif.org/occurrences/242778105
Marine Biology Laboratory	MICROBIS database		Rhodobacteraceae		Rhodobacteraceae	Bacteria	Proteobacteria	Alphaproteobacteria	Rhodobacterales	Rhodobacteraceae		http://data.gbif.org/occurrences/242924570
Marine Biology Laboratory	MICROBIS database		Sphingobium		Sphingobium	Bacteria	Proteobacteria	Alphaproteobacteria	Sphingomonadales	Sphingomonadaceae	Sphingobium	http://data.gbif.org/occurrences/242972232
Ocean Biogeographic Information System	MICROBIS database (CoML)	All commercial use of images must be cleared with Dr. Patterson. dpatterson@mbl.edu	Deltaproteobacteria		Deltaproteobacteria	Bacteria	Proteobacteria	Deltaproteobacteria				http://data.gbif.org/occurrences/459967103
Ocean Biogeographic Information System	MICROBIS database (CoML)	All commercial use of images must be cleared with Dr. Patterson. dpatterson@mbl.edu	Gammaproteobacteria		Gammaproteobacteria	Bacteria	Proteobacteria	Gammaproteobacteria				http://data.gbif.org/occurrences/460018800
Ocean Biogeographic Information System	MICROBIS database (CoML)	All commercial use of images must be cleared with Dr. Patterson. dpatterson@mbl.edu	Planctomycetaceae		Planctomycetaceae	Bacteria	Planctomycetes	Planctomycetacia	Planctomycetales	Planctomycetaceae		http://data.gbif.org/occurrences/460058862
Ocean Biogeographic Information System	MICROBIS database (CoML)	All commercial use of images must be cleared with Dr. Patterson. dpatterson@mbl.edu	Bacteria		Bacteria	Bacteria						http://data.gbif.org/occurrences/459913895
Marine Biology Laboratory	MICROBIS database		Bacteria		Bacteria	Bacteria						http://data.gbif.org/occurrences/242282273
Marine Biology Laboratory	MICROBIS database		Crocinitomix		Crocinitomix	Bacteria	Bacteroidetes	Flavobacteria	Flavobacteriales	Cryomorphaceae	Crocinitomix	http://data.gbif.org/occurrences/242406778
Marine Biology Laboratory	MICROBIS database		Deltaproteobacteria		Deltaproteobacteria	Bacteria	Proteobacteria	Deltaproteobacteria				http://data.gbif.org/occurrences/242459156
Ocean Biogeographic Information System	MICROBIS database (CoML)	All commercial use of images must be cleared with Dr. Patterson. dpatterson@mbl.edu	Caldilineaceae		Caldilineaceae	Bacteria	Chloroflexi	Caldilineae	Caldilineales	Caldilineaceae		http://data.gbif.org/occurrences/244798953
Ocean Biogeographic Information System	MICROBIS database (CoML)	All commercial use of images must be cleared with Dr. Patterson. dpatterson@mbl.edu	Reichenbachiella		Reichenbachiella	Bacteria	Bacteroidetes	Sphingobacteria	Sphingobacteriales	Flammeovirgaceae	Reichenbachiella	http://data.gbif.org/occurrences/245223642
Ocean Biogeographic Information System	MICROBIS database (CoML)	All commercial use of images must be cleared with Dr. Patterson. dpatterson@mbl.edu	Sphingomonas		Sphingomonas	Bacteria	Proteobacteria	Alphaproteobacteria	Sphingomonadales	Sphingomonadaceae	Sphingomonas	http://data.gbif.org/occurrences/245291476
Ocean Biogeographic Information System	MICROBIS database (CoML)	All commercial use of images must be cleared with Dr. Patterson. dpatterson@mbl.edu	Verrucomicrobia		Verrucomicrobia	Bacteria	Verrucomicrobia					http://data.gbif.org/occurrences/245339010
National Institute of Genetics, ROIS	Biological Resource Center, Department of Biotechnology, National Institute of Technology and Evaluation		Saccharothrix algeriensis	Zitouni et al. 2004	Saccharothrix algeriensis						Saccharothrix	http://data.gbif.org/occurrences/325249461
Marine Biology Laboratory	MICROBIS database		Planctomycetaceae		Planctomycetaceae	Bacteria	Planctomycetes	Planctomycetacia	Planctomycetales	Planctomycetaceae		http://data.gbif.org/occurrences/242851348
Marine Biology Laboratory	MICROBIS database		Sphingobacteriales		Sphingobacteriales	Bacteria	Bacteroidetes	Sphingobacteria	Sphingobacteriales			http://data.gbif.org/occurrences/242969567
Ocean Biogeographic Information System	MICROBIS database (CoML)	All commercial use of images must be cleared with Dr. Patterson. dpatterson@mbl.edu	Ensifer		Ensifer	Bacteria	Proteobacteria	Alphaproteobacteria	Rhizobiales	Rhizobiaceae	Ensifer	http://data.gbif.org/occurrences/244949561
Ocean Biogeographic Information System	MICROBIS database (CoML)	All commercial use of images must be cleared with Dr. Patterson. dpatterson@mbl.edu	Deltaproteobacteria		Deltaproteobacteria	Bacteria	Proteobacteria	Deltaproteobacteria				http://data.gbif.org/occurrences/459967096
Ocean Biogeographic Information System	MICROBIS database (CoML)	All commercial use of images must be cleared with Dr. Patterson. dpatterson@mbl.edu	Gammaproteobacteria		Gammaproteobacteria	Bacteria	Proteobacteria	Gammaproteobacteria				http://data.gbif.org/occurrences/460018797
Ocean Biogeographic Information System	MICROBIS database (CoML)	All commercial use of images must be cleared with Dr. Patterson. dpatterson@mbl.edu	Planctomycetaceae		Planctomycetaceae	Bacteria	Planctomycetes	Planctomycetacia	Planctomycetales	Planctomycetaceae		http://data.gbif.org/occurrences/460058859
Ocean Biogeographic Information System	MICROBIS database (CoML)	All commercial use of images must be cleared with Dr. Patterson. dpatterson@mbl.edu	Deltaproteobacteria		Deltaproteobacteria	Bacteria	Proteobacteria	Deltaproteobacteria				http://data.gbif.org/occurrences/459967090
Ocean Biogeographic Information System	MICROBIS database (CoML)	All commercial use of images must be cleared with Dr. Patterson. dpatterson@mbl.edu	Gammaproteobacteria		Gammaproteobacteria	Bacteria	Proteobacteria	Gammaproteobacteria				http://data.gbif.org/occurrences/460018791
Ocean Biogeographic Information System	MICROBIS database (CoML)	All commercial use of images must be cleared with Dr. Patterson. dpatterson@mbl.edu	Planctomycetaceae		Planctomycetaceae	Bacteria	Planctomycetes	Planctomycetacia	Planctomycetales	Planctomycetaceae		http://data.gbif.org/occurrences/460058853
Ocean Biogeographic Information System	MICROBIS database (CoML)	All commercial use of images must be cleared with Dr. Patterson. dpatterson@mbl.edu	Bacteria		Bacteria	Bacteria						http://data.gbif.org/occurrences/459913860
Ocean Biogeographic Information System	MICROBIS database (CoML)	All commercial use of images must be cleared with Dr. Patterson. dpatterson@mbl.edu	Bacteria		Bacteria	Bacteria						http://data.gbif.org/occurrences/459913936
Ocean Biogeographic Information System	MICROBIS database (CoML)	All commercial use of images must be cleared with Dr. Patterson. dpatterson@mbl.edu	Gammaproteobacteria		Gammaproteobacteria	Bacteria	Proteobacteria	Gammaproteobacteria				http://data.gbif.org/occurrences/460018820
Ocean Biogeographic Information System	MICROBIS database (CoML)	All commercial use of images must be cleared with Dr. Patterson. dpatterson@mbl.edu	Bacteria		Bacteria	Bacteria						http://data.gbif.org/occurrences/459913854
Leibniz Institute DSMZ - German Collection of Microorganisms and Cell Cultures	DSMZ Prokarya Collection Catalogue	The copyright for any material created by the DSMZ is reserved. The duplication or use of information and data such as texts or images is only permitted with the indication of the source or with prior approval by the DSMZ.	Marinobacter oulmenensis Kharroub et al. 2011		Marinobacter oulmenensis Kharroub et al., 2011	Bacteria				Alteromonadaceae	Marinobacter	http://data.gbif.org/occurrences/665496191
Ocean Biogeographic Information System	MICROBIS database (CoML)	All commercial use of images must be cleared with Dr. Patterson. dpatterson@mbl.edu	Bacteria		Bacteria	Bacteria						http://data.gbif.org/occurrences/459913862
Ocean Biogeographic Information System	MICROBIS database (CoML)	All commercial use of images must be cleared with Dr. Patterson. dpatterson@mbl.edu	Planctomycetaceae		Planctomycetaceae	Bacteria	Planctomycetes	Planctomycetacia	Planctomycetales	Planctomycetaceae		http://data.gbif.org/occurrences/460058808
Ocean Biogeographic Information System	MICROBIS database (CoML)	All commercial use of images must be cleared with Dr. Patterson. dpatterson@mbl.edu	Bacteria		Bacteria	Bacteria						http://data.gbif.org/occurrences/459913925
Ocean Biogeographic Information System	MICROBIS database (CoML)	All commercial use of images must be cleared with Dr. Patterson. dpatterson@mbl.edu	Deltaproteobacteria		Deltaproteobacteria	Bacteria	Proteobacteria	Deltaproteobacteria				http://data.gbif.org/occurrences/459967108
Ocean Biogeographic Information System	MICROBIS database (CoML)	All commercial use of images must be cleared with Dr. Patterson. dpatterson@mbl.edu	Gammaproteobacteria		Gammaproteobacteria	Bacteria	Proteobacteria	Gammaproteobacteria				http://data.gbif.org/occurrences/460018809
Ocean Biogeographic Information System	MICROBIS database (CoML)	All commercial use of images must be cleared with Dr. Patterson. dpatterson@mbl.edu	Planctomycetaceae		Planctomycetaceae	Bacteria	Planctomycetes	Planctomycetacia	Planctomycetales	Planctomycetaceae		http://data.gbif.org/occurrences/460058871
Ocean Biogeographic Information System	MICROBIS database (CoML)	All commercial use of images must be cleared with Dr. Patterson. dpatterson@mbl.edu	Planctomycetaceae		Planctomycetaceae	Bacteria	Planctomycetes	Planctomycetacia	Planctomycetales	Planctomycetaceae		http://data.gbif.org/occurrences/460058882
Leibniz Institute DSMZ - German Collection of Microorganisms and Cell Cultures	DSMZ Prokarya Collection Catalogue	The copyright for any material created by the DSMZ is reserved. The duplication or use of information and data such as texts or images is only permitted with the indication of the source or with prior approval by the DSMZ.	Chryseobacterium solincola Benmalek et al. 2010		Chryseobacterium solincola Benmalek et al., 2010	Bacteria				Flavobacteriaceae	Chryseobacterium	http://data.gbif.org/occurrences/460128191
Ocean Biogeographic Information System	MICROBIS database (CoML)	All commercial use of images must be cleared with Dr. Patterson. dpatterson@mbl.edu	Deltaproteobacteria		Deltaproteobacteria	Bacteria	Proteobacteria	Deltaproteobacteria				http://data.gbif.org/occurrences/459967102
Ocean Biogeographic Information System	MICROBIS database (CoML)	All commercial use of images must be cleared with Dr. Patterson. dpatterson@mbl.edu	Gammaproteobacteria		Gammaproteobacteria	Bacteria	Proteobacteria	Gammaproteobacteria				http://data.gbif.org/occurrences/460018803
Ocean Biogeographic Information System	MICROBIS database (CoML)	All commercial use of images must be cleared with Dr. Patterson. dpatterson@mbl.edu	Planctomycetaceae		Planctomycetaceae	Bacteria	Planctomycetes	Planctomycetacia	Planctomycetales	Planctomycetaceae		http://data.gbif.org/occurrences/460058865
Marine Biology Laboratory	MICROBIS database		Alphaproteobacteria		Alphaproteobacteria	Bacteria	Proteobacteria	Alphaproteobacteria				http://data.gbif.org/occurrences/242180176
Marine Biology Laboratory	MICROBIS database		Bacteria		Bacteria	Bacteria						http://data.gbif.org/occurrences/242282196
Marine Biology Laboratory	MICROBIS database		Bdellovibrio		Bdellovibrio	Bacteria	Proteobacteria	Deltaproteobacteria	Bdellovibrionales	Bdellovibrionaceae	Bdellovibrio	http://data.gbif.org/occurrences/242333895
Marine Biology Laboratory	MICROBIS database		Deltaproteobacteria		Deltaproteobacteria	Bacteria	Proteobacteria	Deltaproteobacteria				http://data.gbif.org/occurrences/242459176
Marine Biology Laboratory	MICROBIS database		Gammaproteobacteria		Gammaproteobacteria	Bacteria	Proteobacteria	Gammaproteobacteria				http://data.gbif.org/occurrences/242669707
Marine Biology Laboratory	MICROBIS database		Owenweeksia		Owenweeksia	Bacteria	Bacteroidetes	Flavobacteria	Flavobacteriales	Cryomorphaceae	Owenweeksia	http://data.gbif.org/occurrences/242802985
Marine Biology Laboratory	MICROBIS database		Planctomycetaceae		Planctomycetaceae	Bacteria	Planctomycetes	Planctomycetacia	Planctomycetales	Planctomycetaceae		http://data.gbif.org/occurrences/242851390
National Museum of Natural History, Smithsonian Institution	NMNH Botany Collections	See: http://www.mnh.si.edu/rc/db/2data_access_policy.html	Entophysalis cornuana	Sauv.	Entophysalis cornuana	Monera	Cyanophyta		Chroococcales	Entophysalidaceae	Entophysalis	http://data.gbif.org/occurrences/243306530
Ocean Biogeographic Information System	MICROBIS database (CoML)	All commercial use of images must be cleared with Dr. Patterson. dpatterson@mbl.edu	Neisseriaceae		Neisseriaceae	Bacteria	Proteobacteria	Betaproteobacteria	Neisseriales	Neisseriaceae		http://data.gbif.org/occurrences/245124570
Marine Biology Laboratory	MICROBIS database		Alphaproteobacteria		Alphaproteobacteria	Bacteria	Proteobacteria	Alphaproteobacteria				http://data.gbif.org/occurrences/242180172
Marine Biology Laboratory	MICROBIS database		Bacteria		Bacteria	Bacteria						http://data.gbif.org/occurrences/242282192
Marine Biology Laboratory	MICROBIS database		Bacteroidetes		Bacteroidetes	Bacteria	Bacteroidetes					http://data.gbif.org/occurrences/242329521
Marine Biology Laboratory	MICROBIS database		Brevundimonas		Brevundimonas	Bacteria	Proteobacteria	Alphaproteobacteria	Caulobacterales	Caulobacteraceae	Brevundimonas	http://data.gbif.org/occurrences/242343202
Marine Biology Laboratory	MICROBIS database		Deltaproteobacteria		Deltaproteobacteria	Bacteria	Proteobacteria	Deltaproteobacteria				http://data.gbif.org/occurrences/242459172
Marine Biology Laboratory	MICROBIS database		Gammaproteobacteria		Gammaproteobacteria	Bacteria	Proteobacteria	Gammaproteobacteria				http://data.gbif.org/occurrences/242669703
Marine Biology Laboratory	MICROBIS database		Lentisphaerae		Lentisphaerae	Bacteria	Lentisphaerae					http://data.gbif.org/occurrences/242739581
Marine Biology Laboratory	MICROBIS database		Planctomycetaceae		Planctomycetaceae	Bacteria	Planctomycetes	Planctomycetacia	Planctomycetales	Planctomycetaceae		http://data.gbif.org/occurrences/242851386
Ocean Biogeographic Information System	MICROBIS database (CoML)	All commercial use of images must be cleared with Dr. Patterson. dpatterson@mbl.edu	Gp6		Gp	Bacteria	Acidobacteria	Acidobacteria	Acidobacteriales	Acidobacteriaceae	Gp6	http://data.gbif.org/occurrences/245063589
Ocean Biogeographic Information System	MICROBIS database (CoML)	All commercial use of images must be cleared with Dr. Patterson. dpatterson@mbl.edu	Planctomycetes		Planctomycetes	Bacteria	Planctomycetes					http://data.gbif.org/occurrences/245180635
Marine Biology Laboratory	MICROBIS database		Bacteria		Bacteria	Bacteria						http://data.gbif.org/occurrences/242282211
Marine Biology Laboratory	MICROBIS database		Blastopirellula		Blastopirellula	Bacteria	Planctomycetes	Planctomycetacia	Planctomycetales	Planctomycetaceae	Blastopirellula	http://data.gbif.org/occurrences/242338690
Marine Biology Laboratory	MICROBIS database		Colwellia		Colwellia	Bacteria	Proteobacteria	Gammaproteobacteria	Alteromonadales	Colwelliaceae	Colwellia	http://data.gbif.org/occurrences/242390248
Marine Biology Laboratory	MICROBIS database		Erythrobacteraceae		Erythrobacteraceae	Bacteria	Proteobacteria	Alphaproteobacteria	Sphingomonadales	Erythrobacteraceae		http://data.gbif.org/occurrences/242575000
Marine Biology Laboratory	MICROBIS database		Rhizobiales		Rhizobiales	Bacteria	Proteobacteria	Alphaproteobacteria	Rhizobiales			http://data.gbif.org/occurrences/242908691
Ocean Biogeographic Information System	MICROBIS database (CoML)	All commercial use of images must be cleared with Dr. Patterson. dpatterson@mbl.edu	Veillonellaceae		Veillonellaceae	Bacteria	Firmicutes	Clostridia	Clostridiales	Veillonellaceae		http://data.gbif.org/occurrences/245334847
Marine Biology Laboratory	MICROBIS database		Actinomyces		Actinomyces	Bacteria	Actinobacteria	Actinobacteria	Actinomycetales	Actinomycetaceae	Actinomyces	http://data.gbif.org/occurrences/242150538
Marine Biology Laboratory	MICROBIS database		Alphaproteobacteria		Alphaproteobacteria	Bacteria	Proteobacteria	Alphaproteobacteria				http://data.gbif.org/occurrences/242180149
Ocean Biogeographic Information System	MICROBIS database (CoML)	All commercial use of images must be cleared with Dr. Patterson. dpatterson@mbl.edu	Alphaproteobacteria		Alphaproteobacteria	Bacteria	Proteobacteria	Alphaproteobacteria				http://data.gbif.org/occurrences/459861740
Ocean Biogeographic Information System	MICROBIS database (CoML)	All commercial use of images must be cleared with Dr. Patterson. dpatterson@mbl.edu	Bacteria		Bacteria	Bacteria						http://data.gbif.org/occurrences/459913851
Marine Biology Laboratory	MICROBIS database		Bacteria		Bacteria	Bacteria						http://data.gbif.org/occurrences/242282169
Marine Biology Laboratory	MICROBIS database		Bacteria		Bacteria	Bacteria						http://data.gbif.org/occurrences/242282233
Marine Biology Laboratory	MICROBIS database		Gp10		Gp	Bacteria	Acidobacteria	Acidobacteria	Acidobacteriales	Acidobacteriaceae	Gp10	http://data.gbif.org/occurrences/242703930
Marine Biology Laboratory	MICROBIS database		Planctomycetaceae		Planctomycetaceae	Bacteria	Planctomycetes	Planctomycetacia	Planctomycetales	Planctomycetaceae		http://data.gbif.org/occurrences/242851363
Marine Biology Laboratory	MICROBIS database		Proteobacteria		Proteobacteria	Bacteria	Proteobacteria					http://data.gbif.org/occurrences/242884107
Ocean Biogeographic Information System	MICROBIS database (CoML)	All commercial use of images must be cleared with Dr. Patterson. dpatterson@mbl.edu	Desulfuromonadales		Desulfuromonadales	Bacteria	Proteobacteria	Deltaproteobacteria	Desulfuromonadales			http://data.gbif.org/occurrences/244921310
Ocean Biogeographic Information System	MICROBIS database (CoML)	All commercial use of images must be cleared with Dr. Patterson. dpatterson@mbl.edu	Gp10		Gp	Bacteria	Acidobacteria	Acidobacteria	Acidobacteriales	Acidobacteriaceae	Gp10	http://data.gbif.org/occurrences/245053986
Ocean Biogeographic Information System	MICROBIS database (CoML)	All commercial use of images must be cleared with Dr. Patterson. dpatterson@mbl.edu	Planctomyces		Planctomyces	Bacteria	Planctomycetes	Planctomycetacia	Planctomycetales	Planctomycetaceae	Planctomyces	http://data.gbif.org/occurrences/245166393
Ocean Biogeographic Information System	MICROBIS database (CoML)	All commercial use of images must be cleared with Dr. Patterson. dpatterson@mbl.edu	Proteobacteria		Proteobacteria	Bacteria	Proteobacteria					http://data.gbif.org/occurrences/245204411
Marine Biology Laboratory	MICROBIS database		Verrucomicrobiaceae		Verrucomicrobiaceae	Bacteria	Verrucomicrobia	Verrucomicrobiae	Verrucomicrobiales	Verrucomicrobiaceae		http://data.gbif.org/occurrences/243021987
Ocean Biogeographic Information System	MICROBIS database (CoML)	All commercial use of images must be cleared with Dr. Patterson. dpatterson@mbl.edu	Actinobacteria		Actinobacteria	Bacteria	Actinobacteria	Actinobacteria				http://data.gbif.org/occurrences/244678106
Ocean Biogeographic Information System	MICROBIS database (CoML)	All commercial use of images must be cleared with Dr. Patterson. dpatterson@mbl.edu	Gemmatimonas		Gemmatimonas	Bacteria	Gemmatimonadetes	Gemmatimonadetes	Gemmatimonadales	Gemmatimonadaceae	Gemmatimonas	http://data.gbif.org/occurrences/245045381
Ocean Biogeographic Information System	MICROBIS database (CoML)	All commercial use of images must be cleared with Dr. Patterson. dpatterson@mbl.edu	Legionellaceae		Legionellaceae	Bacteria	Proteobacteria	Gammaproteobacteria	Legionellales	Legionellaceae		http://data.gbif.org/occurrences/245085584
Ocean Biogeographic Information System	MICROBIS database (CoML)	All commercial use of images must be cleared with Dr. Patterson. dpatterson@mbl.edu	Lentisphaerae		Lentisphaerae	Bacteria	Lentisphaerae					http://data.gbif.org/occurrences/245089275
Marine Biology Laboratory	MICROBIS database		Bacteria		Bacteria	Bacteria						http://data.gbif.org/occurrences/242282220
Marine Biology Laboratory	MICROBIS database		Myxococcales		Myxococcales	Bacteria	Proteobacteria	Deltaproteobacteria	Myxococcales			http://data.gbif.org/occurrences/242773936
Marine Biology Laboratory	MICROBIS database		Rhodobacteraceae		Rhodobacteraceae	Bacteria	Proteobacteria	Alphaproteobacteria	Rhodobacterales	Rhodobacteraceae		http://data.gbif.org/occurrences/242924566
Marine Biology Laboratory	MICROBIS database		Sphingobacteriales		Sphingobacteriales	Bacteria	Bacteroidetes	Sphingobacteria	Sphingobacteriales			http://data.gbif.org/occurrences/242969569
Ocean Biogeographic Information System	MICROBIS database (CoML)	All commercial use of images must be cleared with Dr. Patterson. dpatterson@mbl.edu	Brc1		Brc	Bacteria	BRC1					http://data.gbif.org/occurrences/244788987
Ocean Biogeographic Information System	MICROBIS database (CoML)	All commercial use of images must be cleared with Dr. Patterson. dpatterson@mbl.edu	Rhizobiales		Rhizobiales	Bacteria	Proteobacteria	Alphaproteobacteria	Rhizobiales			http://data.gbif.org/occurrences/245227357
Ocean Biogeographic Information System	MICROBIS database (CoML)	All commercial use of images must be cleared with Dr. Patterson. dpatterson@mbl.edu	Alphaproteobacteria		Alphaproteobacteria	Bacteria	Proteobacteria	Alphaproteobacteria				http://data.gbif.org/occurrences/459861732
Ocean Biogeographic Information System	MICROBIS database (CoML)	All commercial use of images must be cleared with Dr. Patterson. dpatterson@mbl.edu	Bacteria		Bacteria	Bacteria						http://data.gbif.org/occurrences/459913843
Ocean Biogeographic Information System	MICROBIS database (CoML)	All commercial use of images must be cleared with Dr. Patterson. dpatterson@mbl.edu	Deltaproteobacteria		Deltaproteobacteria	Bacteria	Proteobacteria	Deltaproteobacteria				http://data.gbif.org/occurrences/459967064
Ocean Biogeographic Information System	MICROBIS database (CoML)	All commercial use of images must be cleared with Dr. Patterson. dpatterson@mbl.edu	Gammaproteobacteria		Gammaproteobacteria	Bacteria	Proteobacteria	Gammaproteobacteria				http://data.gbif.org/occurrences/460018765
Ocean Biogeographic Information System	MICROBIS database (CoML)	All commercial use of images must be cleared with Dr. Patterson. dpatterson@mbl.edu	Planctomycetaceae		Planctomycetaceae	Bacteria	Planctomycetes	Planctomycetacia	Planctomycetales	Planctomycetaceae		http://data.gbif.org/occurrences/460058827
Marine Biology Laboratory	MICROBIS database		Actinobacteria		Actinobacteria	Bacteria	Actinobacteria	Actinobacteria				http://data.gbif.org/occurrences/242145913
Marine Biology Laboratory	MICROBIS database		Bacteria		Bacteria	Bacteria						http://data.gbif.org/occurrences/242282260
Marine Biology Laboratory	MICROBIS database		Chlamydiales		Chlamydiales	Bacteria	Chlamydiae	Chlamydiae	Chlamydiales			http://data.gbif.org/occurrences/242361654
Marine Biology Laboratory	MICROBIS database		Flavobacteriales		Flavobacteriales	Bacteria	Bacteroidetes	Flavobacteria	Flavobacteriales			http://data.gbif.org/occurrences/242621699
Marine Biology Laboratory	MICROBIS database		Gammaproteobacteria		Gammaproteobacteria	Bacteria	Proteobacteria	Gammaproteobacteria				http://data.gbif.org/occurrences/242669694
Marine Biology Laboratory	MICROBIS database		Methylobacterium		Methylobacterium	Bacteria	Proteobacteria	Alphaproteobacteria	Rhizobiales	Methylobacteriaceae	Methylobacterium	http://data.gbif.org/occurrences/242761532
Marine Biology Laboratory	MICROBIS database		Planctomyces		Planctomyces	Bacteria	Planctomycetes	Planctomycetacia	Planctomycetales	Planctomycetaceae	Planctomyces	http://data.gbif.org/occurrences/242819991
Marine Biology Laboratory	MICROBIS database		Bacteria		Bacteria	Bacteria						http://data.gbif.org/occurrences/242282217
Ocean Biogeographic Information System	MICROBIS database (CoML)	All commercial use of images must be cleared with Dr. Patterson. dpatterson@mbl.edu	Arthrobacter		Arthrobacter	Bacteria	Actinobacteria	Actinobacteria	Actinomycetales	Micrococcaceae	Arthrobacter	http://data.gbif.org/occurrences/244724346
Ocean Biogeographic Information System	MICROBIS database (CoML)	All commercial use of images must be cleared with Dr. Patterson. dpatterson@mbl.edu	Bacteroidetes		Bacteroidetes	Bacteria	Bacteroidetes					http://data.gbif.org/occurrences/244776519
Ocean Biogeographic Information System	MICROBIS database (CoML)	All commercial use of images must be cleared with Dr. Patterson. dpatterson@mbl.edu	Firmicutes		Firmicutes	Bacteria	Firmicutes					http://data.gbif.org/occurrences/244984596
Ocean Biogeographic Information System	MICROBIS database (CoML)	All commercial use of images must be cleared with Dr. Patterson. dpatterson@mbl.edu	Gemmata		Gemmata	Bacteria	Planctomycetes	Planctomycetacia	Planctomycetales	Planctomycetaceae	Gemmata	http://data.gbif.org/occurrences/245042645
Ocean Biogeographic Information System	MICROBIS database (CoML)	All commercial use of images must be cleared with Dr. Patterson. dpatterson@mbl.edu	Blastopirellula		Blastopirellula	Bacteria	Planctomycetes	Planctomycetacia	Planctomycetales	Planctomycetaceae	Blastopirellula	http://data.gbif.org/occurrences/244785626
Ocean Biogeographic Information System	MICROBIS database (CoML)	All commercial use of images must be cleared with Dr. Patterson. dpatterson@mbl.edu	Brc1		Brc	Bacteria	BRC1					http://data.gbif.org/occurrences/244788984
Marine Science Institute, UCSB	Paleobiology Database		Girvanella sp.		Girvanella	Eubacteria	Cyanobacteria				Girvanella	http://data.gbif.org/occurrences/37364782
Marine Biology Laboratory	MICROBIS database		Colwellia		Colwellia	Bacteria	Proteobacteria	Gammaproteobacteria	Alteromonadales	Colwelliaceae	Colwellia	http://data.gbif.org/occurrences/242390244
Marine Biology Laboratory	MICROBIS database		OD1		Od	Bacteria	OD1					http://data.gbif.org/occurrences/242791070
Marine Biology Laboratory	MICROBIS database		Rhodobium		Rhodobium	Bacteria	Proteobacteria	Alphaproteobacteria	Rhizobiales	Rhodobiaceae	Rhodobium	http://data.gbif.org/occurrences/242932345
National Museum of Natural History, Smithsonian Institution	NMNH Botany Collections	See: http://www.mnh.si.edu/rc/db/2data_access_policy.html	Schizothrix arenaria		Schizothrix arenaria	Monera	Cyanophyta		Oscillatoriales	Oscillatoriaceae	Schizothrix	http://data.gbif.org/occurrences/243610319
Ocean Biogeographic Information System	MICROBIS database (CoML)	All commercial use of images must be cleared with Dr. Patterson. dpatterson@mbl.edu	Bacteriovorax		Bacteriovorax	Bacteria	Proteobacteria	Deltaproteobacteria	Bdellovibrionales	Bacteriovoracaceae	Bacteriovorax	http://data.gbif.org/occurrences/244761343
Ocean Biogeographic Information System	MICROBIS database (CoML)	All commercial use of images must be cleared with Dr. Patterson. dpatterson@mbl.edu	Burkholderia		Burkholderia	Bacteria	Proteobacteria	Betaproteobacteria	Burkholderiales	Burkholderiaceae	Burkholderia	http://data.gbif.org/occurrences/244791633
Ocean Biogeographic Information System	MICROBIS database (CoML)	All commercial use of images must be cleared with Dr. Patterson. dpatterson@mbl.edu	Clostridiales		Clostridiales	Bacteria	Firmicutes	Clostridia	Clostridiales			http://data.gbif.org/occurrences/244831567
Ocean Biogeographic Information System	MICROBIS database (CoML)	All commercial use of images must be cleared with Dr. Patterson. dpatterson@mbl.edu	Desulfobacteraceae		Desulfobacteraceae	Bacteria	Proteobacteria	Deltaproteobacteria	Desulfobacterales	Desulfobacteraceae		http://data.gbif.org/occurrences/244901791
Marine Biology Laboratory	MICROBIS database		Bacteria		Bacteria	Bacteria						http://data.gbif.org/occurrences/242282243
Marine Biology Laboratory	MICROBIS database		Bosea		Bosea	Bacteria	Proteobacteria	Alphaproteobacteria	Rhizobiales	Bradyrhizobiaceae	Bosea	http://data.gbif.org/occurrences/242339754
Marine Biology Laboratory	MICROBIS database		Byssovorax		Byssovorax	Bacteria	Proteobacteria	Deltaproteobacteria	Myxococcales	Polyangiaceae	Byssovorax	http://data.gbif.org/occurrences/242347751
Marine Biology Laboratory	MICROBIS database		Gammaproteobacteria		Gammaproteobacteria	Bacteria	Proteobacteria	Gammaproteobacteria				http://data.gbif.org/occurrences/242669677
Marine Biology Laboratory	MICROBIS database		Gemmatimonadetes		Gemmatimonadetes	Bacteria	Gemmatimonadetes					http://data.gbif.org/occurrences/242692508
Marine Biology Laboratory	MICROBIS database		Bacteria		Bacteria	Bacteria						http://data.gbif.org/occurrences/242282275
Marine Biology Laboratory	MICROBIS database		BRC1		Brc	Bacteria	BRC1					http://data.gbif.org/occurrences/242342176
Marine Biology Laboratory	MICROBIS database		Deltaproteobacteria		Deltaproteobacteria	Bacteria	Proteobacteria	Deltaproteobacteria				http://data.gbif.org/occurrences/242459158
Ocean Biogeographic Information System	MICROBIS database (CoML)	All commercial use of images must be cleared with Dr. Patterson. dpatterson@mbl.edu	Microbacterium		Microbacterium	Bacteria	Actinobacteria	Actinobacteria	Actinomycetales	Microbacteriaceae	Microbacterium	http://data.gbif.org/occurrences/245115274
Ocean Biogeographic Information System	MICROBIS database (CoML)	All commercial use of images must be cleared with Dr. Patterson. dpatterson@mbl.edu	Phyllobacteriaceae		Phyllobacteriaceae	Bacteria	Proteobacteria	Alphaproteobacteria	Rhizobiales	Phyllobacteriaceae		http://data.gbif.org/occurrences/245161289
Ocean Biogeographic Information System	MICROBIS database (CoML)	All commercial use of images must be cleared with Dr. Patterson. dpatterson@mbl.edu	Rothia		Rothia	Bacteria	Actinobacteria	Actinobacteria	Actinomycetales	Micrococcaceae	Rothia	http://data.gbif.org/occurrences/245263578
Ocean Biogeographic Information System	MICROBIS database (CoML)	All commercial use of images must be cleared with Dr. Patterson. dpatterson@mbl.edu	Alphaproteobacteria		Alphaproteobacteria	Bacteria	Proteobacteria	Alphaproteobacteria				http://data.gbif.org/occurrences/459861729
Ocean Biogeographic Information System	MICROBIS database (CoML)	All commercial use of images must be cleared with Dr. Patterson. dpatterson@mbl.edu	Bacteria		Bacteria	Bacteria						http://data.gbif.org/occurrences/459913836
Ocean Biogeographic Information System	MICROBIS database (CoML)	All commercial use of images must be cleared with Dr. Patterson. dpatterson@mbl.edu	Deltaproteobacteria		Deltaproteobacteria	Bacteria	Proteobacteria	Deltaproteobacteria				http://data.gbif.org/occurrences/459967076
Ocean Biogeographic Information System	MICROBIS database (CoML)	All commercial use of images must be cleared with Dr. Patterson. dpatterson@mbl.edu	Gammaproteobacteria		Gammaproteobacteria	Bacteria	Proteobacteria	Gammaproteobacteria				http://data.gbif.org/occurrences/460018777
Ocean Biogeographic Information System	MICROBIS database (CoML)	All commercial use of images must be cleared with Dr. Patterson. dpatterson@mbl.edu	Planctomycetaceae		Planctomycetaceae	Bacteria	Planctomycetes	Planctomycetacia	Planctomycetales	Planctomycetaceae		http://data.gbif.org/occurrences/460058839
Ocean Biogeographic Information System	MICROBIS database (CoML)	All commercial use of images must be cleared with Dr. Patterson. dpatterson@mbl.edu	Bacteria		Bacteria	Bacteria						http://data.gbif.org/occurrences/459913883
Marine Biology Laboratory	MICROBIS database		Arcobacter		Arcobacter	Bacteria	Proteobacteria	Epsilonproteobacteria	Campylobacterales	Campylobacteraceae	Arcobacter	http://data.gbif.org/occurrences/242213498
Marine Biology Laboratory	MICROBIS database		Gammaproteobacteria		Gammaproteobacteria	Bacteria	Proteobacteria	Gammaproteobacteria				http://data.gbif.org/occurrences/242669650
Marine Biology Laboratory	MICROBIS database		Nitrospina		Nitrospina	Bacteria	Proteobacteria	Deltaproteobacteria	Desulfobacterales	Nitrospinaceae	Nitrospina	http://data.gbif.org/occurrences/242780712
Marine Biology Laboratory	MICROBIS database		Rhodobacteraceae		Rhodobacteraceae	Bacteria	Proteobacteria	Alphaproteobacteria	Rhodobacterales	Rhodobacteraceae		http://data.gbif.org/occurrences/242924582
Marine Biology Laboratory	MICROBIS database		Salinibacter		Salinibacter	Bacteria	Bacteroidetes	Sphingobacteria	Sphingobacteriales	Rhodothermaceae	Salinibacter	http://data.gbif.org/occurrences/242952482
Marine Biology Laboratory	MICROBIS database		Ahrensia		Ahrensia	Bacteria	Proteobacteria	Alphaproteobacteria	Rhodobacterales	Rhodobacteraceae	Ahrensia	http://data.gbif.org/occurrences/242152899
Marine Biology Laboratory	MICROBIS database		Bacteria		Bacteria	Bacteria						http://data.gbif.org/occurrences/242282281
Marine Biology Laboratory	MICROBIS database		Bacteria		Bacteria	Bacteria						http://data.gbif.org/occurrences/242282221
Marine Biology Laboratory	MICROBIS database		Deltaproteobacteria		Deltaproteobacteria	Bacteria	Proteobacteria	Deltaproteobacteria				http://data.gbif.org/occurrences/242459164
Marine Biology Laboratory	MICROBIS database		Flavobacteriaceae		Flavobacteriaceae	Bacteria	Bacteroidetes	Flavobacteria	Flavobacteriales	Flavobacteriaceae		http://data.gbif.org/occurrences/242612140
Marine Biology Laboratory	MICROBIS database		Gp22		Gp	Bacteria	Acidobacteria	Acidobacteria	Acidobacteriales	Acidobacteriaceae	Gp22	http://data.gbif.org/occurrences/242708950
Marine Biology Laboratory	MICROBIS database		Myxococcales		Myxococcales	Bacteria	Proteobacteria	Deltaproteobacteria	Myxococcales			http://data.gbif.org/occurrences/242773937
Marine Biology Laboratory	MICROBIS database		Rhodobacteraceae		Rhodobacteraceae	Bacteria	Proteobacteria	Alphaproteobacteria	Rhodobacterales	Rhodobacteraceae		http://data.gbif.org/occurrences/242924567
Marine Biology Laboratory	MICROBIS database		Sphingobacteriales		Sphingobacteriales	Bacteria	Bacteroidetes	Sphingobacteria	Sphingobacteriales			http://data.gbif.org/occurrences/242969570
Marine Biology Laboratory	MICROBIS database		Syntrophaceae		Syntrophaceae	Bacteria	Proteobacteria	Deltaproteobacteria	Syntrophobacterales	Syntrophaceae		http://data.gbif.org/occurrences/242998149
Ocean Biogeographic Information System	MICROBIS database (CoML)	All commercial use of images must be cleared with Dr. Patterson. dpatterson@mbl.edu	Acidobacteria		Acidobacteria	Bacteria	Acidobacteria					http://data.gbif.org/occurrences/244667266
Ocean Biogeographic Information System	MICROBIS database (CoML)	All commercial use of images must be cleared with Dr. Patterson. dpatterson@mbl.edu	Brc1		Brc	Bacteria	BRC1					http://data.gbif.org/occurrences/244788988
Ocean Biogeographic Information System	MICROBIS database (CoML)	All commercial use of images must be cleared with Dr. Patterson. dpatterson@mbl.edu	Methylobacterium		Methylobacterium	Bacteria	Proteobacteria	Alphaproteobacteria	Rhizobiales	Methylobacteriaceae	Methylobacterium	http://data.gbif.org/occurrences/245111179
Ocean Biogeographic Information System	MICROBIS database (CoML)	All commercial use of images must be cleared with Dr. Patterson. dpatterson@mbl.edu	Sphingobacteriales		Sphingobacteriales	Bacteria	Bacteroidetes	Sphingobacteria	Sphingobacteriales			http://data.gbif.org/occurrences/245287050
Ocean Biogeographic Information System	MICROBIS database (CoML)	All commercial use of images must be cleared with Dr. Patterson. dpatterson@mbl.edu	Rhizobiales		Rhizobiales	Bacteria	Proteobacteria	Alphaproteobacteria	Rhizobiales			http://data.gbif.org/occurrences/245227358
Marine Biology Laboratory	MICROBIS database		Deltaproteobacteria		Deltaproteobacteria	Bacteria	Proteobacteria	Deltaproteobacteria				http://data.gbif.org/occurrences/242459143
Marine Biology Laboratory	MICROBIS database		Lentisphaeria		Lentisphaeria	Bacteria	Lentisphaerae	Lentisphaeria				http://data.gbif.org/occurrences/242742910
Marine Biology Laboratory	MICROBIS database		Planctomycetaceae		Planctomycetaceae	Bacteria	Planctomycetes	Planctomycetacia	Planctomycetales	Planctomycetaceae		http://data.gbif.org/occurrences/242851357
Marine Biology Laboratory	MICROBIS database		Pseudomonas		Pseudomonas	Bacteria	Proteobacteria	Gammaproteobacteria	Pseudomonadales	Pseudomonadaceae	Pseudomonas	http://data.gbif.org/occurrences/242900935
Ocean Biogeographic Information System	MICROBIS database (CoML)	All commercial use of images must be cleared with Dr. Patterson. dpatterson@mbl.edu	Rhodospirillales		Rhodospirillales	Bacteria	Proteobacteria	Alphaproteobacteria	Rhodospirillales			http://data.gbif.org/occurrences/245255630
Ocean Biogeographic Information System	MICROBIS database (CoML)	All commercial use of images must be cleared with Dr. Patterson. dpatterson@mbl.edu	Bacteria		Bacteria	Bacteria						http://data.gbif.org/occurrences/459913876
Ocean Biogeographic Information System	MICROBIS database (CoML)	All commercial use of images must be cleared with Dr. Patterson. dpatterson@mbl.edu	Myxococcales		Myxococcales	Bacteria	Proteobacteria	Deltaproteobacteria	Myxococcales			http://data.gbif.org/occurrences/460036705
Marine Biology Laboratory	MICROBIS database		Parachlamydia		Parachlamydia	Bacteria	Chlamydiae	Chlamydiae	Chlamydiales	Parachlamydiaceae	Parachlamydia	http://data.gbif.org/occurrences/242806248
Marine Biology Laboratory	MICROBIS database		Phyllobacteriaceae		Phyllobacteriaceae	Bacteria	Proteobacteria	Alphaproteobacteria	Rhizobiales	Phyllobacteriaceae		http://data.gbif.org/occurrences/242814117
Ocean Biogeographic Information System	MICROBIS database (CoML)	All commercial use of images must be cleared with Dr. Patterson. dpatterson@mbl.edu	Actinobacteria		Actinobacteria	Bacteria	Actinobacteria	Actinobacteria				http://data.gbif.org/occurrences/244678108
Ocean Biogeographic Information System	MICROBIS database (CoML)	All commercial use of images must be cleared with Dr. Patterson. dpatterson@mbl.edu	Gemmatimonas		Gemmatimonas	Bacteria	Gemmatimonadetes	Gemmatimonadetes	Gemmatimonadales	Gemmatimonadaceae	Gemmatimonas	http://data.gbif.org/occurrences/245045383
Ocean Biogeographic Information System	MICROBIS database (CoML)	All commercial use of images must be cleared with Dr. Patterson. dpatterson@mbl.edu	Lentisphaerae		Lentisphaerae	Bacteria	Lentisphaerae					http://data.gbif.org/occurrences/245089277
Ocean Biogeographic Information System	MICROBIS database (CoML)	All commercial use of images must be cleared with Dr. Patterson. dpatterson@mbl.edu	Verrucomicrobiales		Verrucomicrobiales	Bacteria	Verrucomicrobia	Verrucomicrobiae	Verrucomicrobiales			http://data.gbif.org/occurrences/245344952
Marine Science Institute, UCSB	Paleobiology Database		Aphralysia sp.	Garwood 1914	Aphralysia	Eubacteria	Cyanobacteria			Aphralysiaceae	Aphralysia	http://data.gbif.org/occurrences/35358948
Ocean Biogeographic Information System	MICROBIS database (CoML)	All commercial use of images must be cleared with Dr. Patterson. dpatterson@mbl.edu	Bacteria		Bacteria	Bacteria						http://data.gbif.org/occurrences/459913902
Ocean Biogeographic Information System	MICROBIS database (CoML)	All commercial use of images must be cleared with Dr. Patterson. dpatterson@mbl.edu	Bacteria		Bacteria	Bacteria						http://data.gbif.org/occurrences/459913913
Ocean Biogeographic Information System	MICROBIS database (CoML)	All commercial use of images must be cleared with Dr. Patterson. dpatterson@mbl.edu	Bacteria		Bacteria	Bacteria						http://data.gbif.org/occurrences/459913865
Ocean Biogeographic Information System	MICROBIS database (CoML)	All commercial use of images must be cleared with Dr. Patterson. dpatterson@mbl.edu	Planctomycetaceae		Planctomycetaceae	Bacteria	Planctomycetes	Planctomycetacia	Planctomycetales	Planctomycetaceae		http://data.gbif.org/occurrences/460058811
Marine Biology Laboratory	MICROBIS database		Flavobacteriaceae		Flavobacteriaceae	Bacteria	Bacteroidetes	Flavobacteria	Flavobacteriales	Flavobacteriaceae		http://data.gbif.org/occurrences/242612144
Marine Biology Laboratory	MICROBIS database		Gp22		Gp	Bacteria	Acidobacteria	Acidobacteria	Acidobacteriales	Acidobacteriaceae	Gp22	http://data.gbif.org/occurrences/242708954
Ocean Biogeographic Information System	MICROBIS database (CoML)	All commercial use of images must be cleared with Dr. Patterson. dpatterson@mbl.edu	Acidobacteria		Acidobacteria	Bacteria	Acidobacteria					http://data.gbif.org/occurrences/244667270
Ocean Biogeographic Information System	MICROBIS database (CoML)	All commercial use of images must be cleared with Dr. Patterson. dpatterson@mbl.edu	Gp21		Gp	Bacteria	Acidobacteria	Acidobacteria	Acidobacteriales	Acidobacteriaceae	Gp21	http://data.gbif.org/occurrences/245059010
Ocean Biogeographic Information System	MICROBIS database (CoML)	All commercial use of images must be cleared with Dr. Patterson. dpatterson@mbl.edu	Oceanospirillales		Oceanospirillales	Bacteria	Proteobacteria	Gammaproteobacteria	Oceanospirillales			http://data.gbif.org/occurrences/245134777
Ocean Biogeographic Information System	MICROBIS database (CoML)	All commercial use of images must be cleared with Dr. Patterson. dpatterson@mbl.edu	Sphingobacteriales		Sphingobacteriales	Bacteria	Bacteroidetes	Sphingobacteria	Sphingobacteriales			http://data.gbif.org/occurrences/245287054
Ocean Biogeographic Information System	MICROBIS database (CoML)	All commercial use of images must be cleared with Dr. Patterson. dpatterson@mbl.edu	Deltaproteobacteria		Deltaproteobacteria	Bacteria	Proteobacteria	Deltaproteobacteria				http://data.gbif.org/occurrences/459967098
Ocean Biogeographic Information System	MICROBIS database (CoML)	All commercial use of images must be cleared with Dr. Patterson. dpatterson@mbl.edu	Gammaproteobacteria		Gammaproteobacteria	Bacteria	Proteobacteria	Gammaproteobacteria				http://data.gbif.org/occurrences/460018799
Ocean Biogeographic Information System	MICROBIS database (CoML)	All commercial use of images must be cleared with Dr. Patterson. dpatterson@mbl.edu	Planctomycetaceae		Planctomycetaceae	Bacteria	Planctomycetes	Planctomycetacia	Planctomycetales	Planctomycetaceae		http://data.gbif.org/occurrences/460058861
Ocean Biogeographic Information System	MICROBIS database (CoML)	All commercial use of images must be cleared with Dr. Patterson. dpatterson@mbl.edu	Alphaproteobacteria		Alphaproteobacteria	Bacteria	Proteobacteria	Alphaproteobacteria				http://data.gbif.org/occurrences/459861717
Ocean Biogeographic Information System	MICROBIS database (CoML)	All commercial use of images must be cleared with Dr. Patterson. dpatterson@mbl.edu	Bacteria		Bacteria	Bacteria						http://data.gbif.org/occurrences/459913824
Marine Biology Laboratory	MICROBIS database		Deltaproteobacteria		Deltaproteobacteria	Bacteria	Proteobacteria	Deltaproteobacteria				http://data.gbif.org/occurrences/242459145
Marine Biology Laboratory	MICROBIS database		Oxalobacteraceae		Oxalobacteraceae	Bacteria	Proteobacteria	Betaproteobacteria	Burkholderiales	Oxalobacteraceae		http://data.gbif.org/occurrences/242804665
Marine Biology Laboratory	MICROBIS database		Planctomycetaceae		Planctomycetaceae	Bacteria	Planctomycetes	Planctomycetacia	Planctomycetales	Planctomycetaceae		http://data.gbif.org/occurrences/242851359
Marine Biology Laboratory	MICROBIS database		Pseudomonas		Pseudomonas	Bacteria	Proteobacteria	Gammaproteobacteria	Pseudomonadales	Pseudomonadaceae	Pseudomonas	http://data.gbif.org/occurrences/242900937
Ocean Biogeographic Information System	MICROBIS database (CoML)	All commercial use of images must be cleared with Dr. Patterson. dpatterson@mbl.edu	Rhodospirillales		Rhodospirillales	Bacteria	Proteobacteria	Alphaproteobacteria	Rhodospirillales			http://data.gbif.org/occurrences/245255632
Ocean Biogeographic Information System	MICROBIS database (CoML)	All commercial use of images must be cleared with Dr. Patterson. dpatterson@mbl.edu	Bacteria		Bacteria	Bacteria						http://data.gbif.org/occurrences/459913917
Marine Biology Laboratory	MICROBIS database		Alphaproteobacteria		Alphaproteobacteria	Bacteria	Proteobacteria	Alphaproteobacteria				http://data.gbif.org/occurrences/242180157
Marine Biology Laboratory	MICROBIS database		Bacteria		Bacteria	Bacteria						http://data.gbif.org/occurrences/242282177
Marine Biology Laboratory	MICROBIS database		Chromatiales		Chromatiales	Bacteria	Proteobacteria	Gammaproteobacteria	Chromatiales			http://data.gbif.org/occurrences/242376533
Marine Biology Laboratory	MICROBIS database		Gordonia		Gordonia	Bacteria	Actinobacteria	Actinobacteria	Actinomycetales	Gordoniaceae	Gordonia	http://data.gbif.org/occurrences/242703938
Marine Biology Laboratory	MICROBIS database		Planctomycetaceae		Planctomycetaceae	Bacteria	Planctomycetes	Planctomycetacia	Planctomycetales	Planctomycetaceae		http://data.gbif.org/occurrences/242851371
Marine Biology Laboratory	MICROBIS database		Planctomycetes		Planctomycetes	Bacteria	Planctomycetes					http://data.gbif.org/occurrences/242859842
Marine Biology Laboratory	MICROBIS database		Proteobacteria		Proteobacteria	Bacteria	Proteobacteria					http://data.gbif.org/occurrences/242884115
Ocean Biogeographic Information System	MICROBIS database (CoML)	All commercial use of images must be cleared with Dr. Patterson. dpatterson@mbl.edu	Chloroflexi		Chloroflexi	Bacteria	Chloroflexi	Chloroflexi				http://data.gbif.org/occurrences/244814454
Ocean Biogeographic Information System	MICROBIS database (CoML)	All commercial use of images must be cleared with Dr. Patterson. dpatterson@mbl.edu	Comamonadaceae		Comamonadaceae	Bacteria	Proteobacteria	Betaproteobacteria	Burkholderiales	Comamonadaceae		http://data.gbif.org/occurrences/244838663
Ocean Biogeographic Information System	MICROBIS database (CoML)	All commercial use of images must be cleared with Dr. Patterson. dpatterson@mbl.edu	Crocinitomix		Crocinitomix	Bacteria	Bacteroidetes	Flavobacteria	Flavobacteriales	Cryomorphaceae	Crocinitomix	http://data.gbif.org/occurrences/244853151
Ocean Biogeographic Information System	MICROBIS database (CoML)	All commercial use of images must be cleared with Dr. Patterson. dpatterson@mbl.edu	Gp10		Gp	Bacteria	Acidobacteria	Acidobacteria	Acidobacteriales	Acidobacteriaceae	Gp10	http://data.gbif.org/occurrences/245053994
Ocean Biogeographic Information System	MICROBIS database (CoML)	All commercial use of images must be cleared with Dr. Patterson. dpatterson@mbl.edu	Proteobacteria		Proteobacteria	Bacteria	Proteobacteria					http://data.gbif.org/occurrences/245204419
Ocean Biogeographic Information System	MICROBIS database (CoML)	All commercial use of images must be cleared with Dr. Patterson. dpatterson@mbl.edu	Roseomonas		Roseomonas	Bacteria	Proteobacteria	Alphaproteobacteria	Rhodospirillales	Acetobacteraceae	Roseomonas	http://data.gbif.org/occurrences/245260693
Marine Biology Laboratory	MICROBIS database		Deltaproteobacteria		Deltaproteobacteria	Bacteria	Proteobacteria	Deltaproteobacteria				http://data.gbif.org/occurrences/242459151
Marine Biology Laboratory	MICROBIS database		Gemmatimonas		Gemmatimonas	Bacteria	Gemmatimonadetes	Gemmatimonadetes	Gemmatimonadales	Gemmatimonadaceae	Gemmatimonas	http://data.gbif.org/occurrences/242695256
Marine Biology Laboratory	MICROBIS database		Salinicoccus		Salinicoccus	Bacteria	Firmicutes	Bacilli	Bacillales	Staphylococcaceae	Salinicoccus	http://data.gbif.org/occurrences/242957012
National Museum of Natural History, Smithsonian Institution	NMNH Botany Collections	See: http://www.mnh.si.edu/rc/db/2data_access_policy.html	Oscillatoria numidica	Gomont	Oscillatoria numidica	Monera	Cyanophyta		Oscillatoriales	Oscillatoriaceae	Oscillatoria	http://data.gbif.org/occurrences/243513967
Ocean Biogeographic Information System	MICROBIS database (CoML)	All commercial use of images must be cleared with Dr. Patterson. dpatterson@mbl.edu	Enhygromyxa		Enhygromyxa	Bacteria	Proteobacteria	Deltaproteobacteria	Myxococcales	Nannocystaceae	Enhygromyxa	http://data.gbif.org/occurrences/244947188
Ocean Biogeographic Information System	MICROBIS database (CoML)	All commercial use of images must be cleared with Dr. Patterson. dpatterson@mbl.edu	Nitrospira		Nitrospira	Bacteria	Nitrospira	Nitrospira	Nitrospirales	Nitrospiraceae	Nitrospira	http://data.gbif.org/occurrences/245131402
Ocean Biogeographic Information System	MICROBIS database (CoML)	All commercial use of images must be cleared with Dr. Patterson. dpatterson@mbl.edu	Papillibacter		Papillibacter	Bacteria	Firmicutes	Clostridia	Clostridiales	Ruminococcaceae	Papillibacter	http://data.gbif.org/occurrences/245153554
Marine Biology Laboratory	MICROBIS database		Deltaproteobacteria		Deltaproteobacteria	Bacteria	Proteobacteria	Deltaproteobacteria				http://data.gbif.org/occurrences/242459130
Marine Biology Laboratory	MICROBIS database		Gammaproteobacteria		Gammaproteobacteria	Bacteria	Proteobacteria	Gammaproteobacteria				http://data.gbif.org/occurrences/242669661
Marine Biology Laboratory	MICROBIS database		Propionibacterium		Propionibacterium	Bacteria	Actinobacteria	Actinobacteria	Actinomycetales	Propionibacteriaceae	Propionibacterium	http://data.gbif.org/occurrences/242865166
Marine Biology Laboratory	MICROBIS database		Rothia		Rothia	Bacteria	Actinobacteria	Actinobacteria	Actinomycetales	Micrococcaceae	Rothia	http://data.gbif.org/occurrences/242945098
Ocean Biogeographic Information System	MICROBIS database (CoML)	All commercial use of images must be cleared with Dr. Patterson. dpatterson@mbl.edu	Fluoribacter		Fluoribacter	Bacteria	Proteobacteria	Gammaproteobacteria	Legionellales	Legionellaceae	Fluoribacter	http://data.gbif.org/occurrences/245007952
Ocean Biogeographic Information System	MICROBIS database (CoML)	All commercial use of images must be cleared with Dr. Patterson. dpatterson@mbl.edu	Propionibacterium		Propionibacterium	Bacteria	Actinobacteria	Actinobacteria	Actinomycetales	Propionibacteriaceae	Propionibacterium	http://data.gbif.org/occurrences/245185675
Ocean Biogeographic Information System	MICROBIS database (CoML)	All commercial use of images must be cleared with Dr. Patterson. dpatterson@mbl.edu	Rhodobacteraceae		Rhodobacteraceae	Bacteria	Proteobacteria	Alphaproteobacteria	Rhodobacterales	Rhodobacteraceae		http://data.gbif.org/occurrences/245243186
Ocean Biogeographic Information System	MICROBIS database (CoML)	All commercial use of images must be cleared with Dr. Patterson. dpatterson@mbl.edu	Bacteria		Bacteria	Bacteria						http://data.gbif.org/occurrences/459913891
Ocean Biogeographic Information System	MICROBIS database (CoML)	All commercial use of images must be cleared with Dr. Patterson. dpatterson@mbl.edu	Bacteria		Bacteria	Bacteria						http://data.gbif.org/occurrences/459913914
Ocean Biogeographic Information System	MICROBIS database (CoML)	All commercial use of images must be cleared with Dr. Patterson. dpatterson@mbl.edu	Gammaproteobacteria		Gammaproteobacteria	Bacteria	Proteobacteria	Gammaproteobacteria				http://data.gbif.org/occurrences/460018825
Ocean Biogeographic Information System	MICROBIS database (CoML)	All commercial use of images must be cleared with Dr. Patterson. dpatterson@mbl.edu	Bacteria		Bacteria	Bacteria						http://data.gbif.org/occurrences/459913898
MNHN - Museum national d'Histoire naturelle	Cryptogams herbarium specimens		lyngbya putealis		Lyngbya putealis						lyngbya	http://data.gbif.org/occurrences/436865904
Marine Biology Laboratory	MICROBIS database		Actinobacteria		Actinobacteria	Bacteria	Actinobacteria	Actinobacteria				http://data.gbif.org/occurrences/242145920
Marine Biology Laboratory	MICROBIS database		Alphaproteobacteria		Alphaproteobacteria	Bacteria	Proteobacteria	Alphaproteobacteria				http://data.gbif.org/occurrences/242180170
Marine Biology Laboratory	MICROBIS database		Bacteria		Bacteria	Bacteria						http://data.gbif.org/occurrences/242282190
Marine Biology Laboratory	MICROBIS database		Bacteroidetes		Bacteroidetes	Bacteria	Bacteroidetes					http://data.gbif.org/occurrences/242329519
Marine Biology Laboratory	MICROBIS database		Deltaproteobacteria		Deltaproteobacteria	Bacteria	Proteobacteria	Deltaproteobacteria				http://data.gbif.org/occurrences/242459170
Marine Biology Laboratory	MICROBIS database		Gammaproteobacteria		Gammaproteobacteria	Bacteria	Proteobacteria	Gammaproteobacteria				http://data.gbif.org/occurrences/242669701
Marine Biology Laboratory	MICROBIS database		Legionellaceae		Legionellaceae	Bacteria	Proteobacteria	Gammaproteobacteria	Legionellales	Legionellaceae		http://data.gbif.org/occurrences/242735888
Marine Biology Laboratory	MICROBIS database		Lentisphaerae		Lentisphaerae	Bacteria	Lentisphaerae					http://data.gbif.org/occurrences/242739579
Marine Biology Laboratory	MICROBIS database		Planctomycetaceae		Planctomycetaceae	Bacteria	Planctomycetes	Planctomycetacia	Planctomycetales	Planctomycetaceae		http://data.gbif.org/occurrences/242851384
Marine Biology Laboratory	MICROBIS database		Streptococcus		Streptococcus	Bacteria	Firmicutes	Bacilli	Lactobacillales	Streptococcaceae	Streptococcus	http://data.gbif.org/occurrences/242987795
Ocean Biogeographic Information System	MICROBIS database (CoML)	All commercial use of images must be cleared with Dr. Patterson. dpatterson@mbl.edu	Gp6		Gp	Bacteria	Acidobacteria	Acidobacteria	Acidobacteriales	Acidobacteriaceae	Gp6	http://data.gbif.org/occurrences/245063587
Ocean Biogeographic Information System	MICROBIS database (CoML)	All commercial use of images must be cleared with Dr. Patterson. dpatterson@mbl.edu	Planctomycetes		Planctomycetes	Bacteria	Planctomycetes					http://data.gbif.org/occurrences/245180633
Ocean Biogeographic Information System	MICROBIS database (CoML)	All commercial use of images must be cleared with Dr. Patterson. dpatterson@mbl.edu	Deltaproteobacteria		Deltaproteobacteria	Bacteria	Proteobacteria	Deltaproteobacteria				http://data.gbif.org/occurrences/459967058
Ocean Biogeographic Information System	MICROBIS database (CoML)	All commercial use of images must be cleared with Dr. Patterson. dpatterson@mbl.edu	Gammaproteobacteria		Gammaproteobacteria	Bacteria	Proteobacteria	Gammaproteobacteria				http://data.gbif.org/occurrences/460018759
Ocean Biogeographic Information System	MICROBIS database (CoML)	All commercial use of images must be cleared with Dr. Patterson. dpatterson@mbl.edu	Planctomycetaceae		Planctomycetaceae	Bacteria	Planctomycetes	Planctomycetacia	Planctomycetales	Planctomycetaceae		http://data.gbif.org/occurrences/460058821
Ocean Biogeographic Information System	MICROBIS database (CoML)	All commercial use of images must be cleared with Dr. Patterson. dpatterson@mbl.edu	Bacteria		Bacteria	Bacteria						http://data.gbif.org/occurrences/459913911
Marine Biology Laboratory	MICROBIS database		Acidobacteria		Acidobacteria	Bacteria	Acidobacteria					http://data.gbif.org/occurrences/242135070
Marine Biology Laboratory	MICROBIS database		Gammaproteobacteria		Gammaproteobacteria	Bacteria	Proteobacteria	Gammaproteobacteria				http://data.gbif.org/occurrences/242669668
Marine Biology Laboratory	MICROBIS database		Hyphomicrobium		Hyphomicrobium	Bacteria	Proteobacteria	Alphaproteobacteria	Rhizobiales	Hyphomicrobiaceae	Hyphomicrobium	http://data.gbif.org/occurrences/242725942
Ocean Biogeographic Information System	MICROBIS database (CoML)	All commercial use of images must be cleared with Dr. Patterson. dpatterson@mbl.edu	Acidobacteria		Acidobacteria	Bacteria	Acidobacteria					http://data.gbif.org/occurrences/244667283
Ocean Biogeographic Information System	MICROBIS database (CoML)	All commercial use of images must be cleared with Dr. Patterson. dpatterson@mbl.edu	Caminibacter		Caminibacter	Bacteria	Proteobacteria	Epsilonproteobacteria	Nautiliales	Nautiliaceae	Caminibacter	http://data.gbif.org/occurrences/244802746
Ocean Biogeographic Information System	MICROBIS database (CoML)	All commercial use of images must be cleared with Dr. Patterson. dpatterson@mbl.edu	Ruminococcaceae		Ruminococcaceae	Bacteria	Firmicutes	Clostridia	Clostridiales	Ruminococcaceae		http://data.gbif.org/occurrences/245268606
Ocean Biogeographic Information System	MICROBIS database (CoML)	All commercial use of images must be cleared with Dr. Patterson. dpatterson@mbl.edu	Sphingobacteriales		Sphingobacteriales	Bacteria	Bacteroidetes	Sphingobacteria	Sphingobacteriales			http://data.gbif.org/occurrences/245287067
Marine Biology Laboratory	MICROBIS database		Bacteria		Bacteria	Bacteria						http://data.gbif.org/occurrences/242282254
Marine Biology Laboratory	MICROBIS database		Gammaproteobacteria		Gammaproteobacteria	Bacteria	Proteobacteria	Gammaproteobacteria				http://data.gbif.org/occurrences/242669688
Marine Biology Laboratory	MICROBIS database		Thermomicrobia		Thermomicrobia	Bacteria	Thermomicrobia					http://data.gbif.org/occurrences/243007621
Ocean Biogeographic Information System	MICROBIS database (CoML)	All commercial use of images must be cleared with Dr. Patterson. dpatterson@mbl.edu	Gemmatimonadetes		Gemmatimonadetes	Bacteria	Gemmatimonadetes					http://data.gbif.org/occurrences/245042639
Ocean Biogeographic Information System	MICROBIS database (CoML)	All commercial use of images must be cleared with Dr. Patterson. dpatterson@mbl.edu	Deltaproteobacteria		Deltaproteobacteria	Bacteria	Proteobacteria	Deltaproteobacteria				http://data.gbif.org/occurrences/459967099
Ocean Biogeographic Information System	MICROBIS database (CoML)	All commercial use of images must be cleared with Dr. Patterson. dpatterson@mbl.edu	Gammaproteobacteria		Gammaproteobacteria	Bacteria	Proteobacteria	Gammaproteobacteria				http://data.gbif.org/occurrences/460018796
Ocean Biogeographic Information System	MICROBIS database (CoML)	All commercial use of images must be cleared with Dr. Patterson. dpatterson@mbl.edu	Planctomycetaceae		Planctomycetaceae	Bacteria	Planctomycetes	Planctomycetacia	Planctomycetales	Planctomycetaceae		http://data.gbif.org/occurrences/460058858
Marine Biology Laboratory	MICROBIS database		Bacteria		Bacteria	Bacteria						http://data.gbif.org/occurrences/242282241
Marine Biology Laboratory	MICROBIS database		Gammaproteobacteria		Gammaproteobacteria	Bacteria	Proteobacteria	Gammaproteobacteria				http://data.gbif.org/occurrences/242669675
Marine Biology Laboratory	MICROBIS database		Gemmatimonadetes		Gemmatimonadetes	Bacteria	Gemmatimonadetes					http://data.gbif.org/occurrences/242692506
Marine Biology Laboratory	MICROBIS database		Alphaproteobacteria		Alphaproteobacteria	Bacteria	Proteobacteria	Alphaproteobacteria				http://data.gbif.org/occurrences/242180143
Marine Biology Laboratory	MICROBIS database		Bacteria		Bacteria	Bacteria						http://data.gbif.org/occurrences/242282163
Marine Biology Laboratory	MICROBIS database		Bacteria		Bacteria	Bacteria						http://data.gbif.org/occurrences/242282227
Marine Biology Laboratory	MICROBIS database		Gp10		Gp	Bacteria	Acidobacteria	Acidobacteria	Acidobacteriales	Acidobacteriaceae	Gp10	http://data.gbif.org/occurrences/242703924
Marine Biology Laboratory	MICROBIS database		Rhodobacteraceae		Rhodobacteraceae	Bacteria	Proteobacteria	Alphaproteobacteria	Rhodobacterales	Rhodobacteraceae		http://data.gbif.org/occurrences/242924573
Ocean Biogeographic Information System	MICROBIS database (CoML)	All commercial use of images must be cleared with Dr. Patterson. dpatterson@mbl.edu	Gp26		Gp	Bacteria	Acidobacteria	Acidobacteria	Acidobacteriales	Acidobacteriaceae	Gp26	http://data.gbif.org/occurrences/245061278
Ocean Biogeographic Information System	MICROBIS database (CoML)	All commercial use of images must be cleared with Dr. Patterson. dpatterson@mbl.edu	Proteobacteria		Proteobacteria	Bacteria	Proteobacteria					http://data.gbif.org/occurrences/245204405
Marine Biology Laboratory	MICROBIS database		Deltaproteobacteria		Deltaproteobacteria	Bacteria	Proteobacteria	Deltaproteobacteria				http://data.gbif.org/occurrences/242459142
Marine Biology Laboratory	MICROBIS database		Lentisphaeria		Lentisphaeria	Bacteria	Lentisphaerae	Lentisphaeria				http://data.gbif.org/occurrences/242742909
Marine Biology Laboratory	MICROBIS database		Planctomycetaceae		Planctomycetaceae	Bacteria	Planctomycetes	Planctomycetacia	Planctomycetales	Planctomycetaceae		http://data.gbif.org/occurrences/242851356
Ocean Biogeographic Information System	MICROBIS database (CoML)	All commercial use of images must be cleared with Dr. Patterson. dpatterson@mbl.edu	Rhodospirillales		Rhodospirillales	Bacteria	Proteobacteria	Alphaproteobacteria	Rhodospirillales			http://data.gbif.org/occurrences/245255629
Marine Biology Laboratory	MICROBIS database		Actinobacteria		Actinobacteria	Bacteria	Actinobacteria	Actinobacteria				http://data.gbif.org/occurrences/242145918
Marine Biology Laboratory	MICROBIS database		Bacteria		Bacteria	Bacteria						http://data.gbif.org/occurrences/242282265
Marine Biology Laboratory	MICROBIS database		Chloroflexi		Chloroflexi	Bacteria	Chloroflexi	Chloroflexi				http://data.gbif.org/occurrences/242367881
Marine Biology Laboratory	MICROBIS database		Gp26		Gp	Bacteria	Acidobacteria	Acidobacteria	Acidobacteriales	Acidobacteriaceae	Gp26	http://data.gbif.org/occurrences/242711216
Marine Biology Laboratory	MICROBIS database		Methylobacterium		Methylobacterium	Bacteria	Proteobacteria	Alphaproteobacteria	Rhizobiales	Methylobacteriaceae	Methylobacterium	http://data.gbif.org/occurrences/242761537
Marine Biology Laboratory	MICROBIS database		Micrococcus		Micrococcus	Bacteria	Actinobacteria	Actinobacteria	Actinomycetales	Micrococcaceae	Micrococcus	http://data.gbif.org/occurrences/242765843
Marine Biology Laboratory	MICROBIS database		Planctomyces		Planctomyces	Bacteria	Planctomycetes	Planctomycetacia	Planctomycetales	Planctomycetaceae	Planctomyces	http://data.gbif.org/occurrences/242819996
Marine Biology Laboratory	MICROBIS database		Azospira		Azospira	Bacteria	Proteobacteria	Betaproteobacteria	Rhodocyclales	Rhodocyclaceae	Azospira	http://data.gbif.org/occurrences/242216994
Marine Biology Laboratory	MICROBIS database		Gammaproteobacteria		Gammaproteobacteria	Bacteria	Proteobacteria	Gammaproteobacteria				http://data.gbif.org/occurrences/242669647
Marine Biology Laboratory	MICROBIS database		Nitrospina		Nitrospina	Bacteria	Proteobacteria	Deltaproteobacteria	Desulfobacterales	Nitrospinaceae	Nitrospina	http://data.gbif.org/occurrences/242780709
Ocean Biogeographic Information System	MICROBIS database (CoML)	All commercial use of images must be cleared with Dr. Patterson. dpatterson@mbl.edu	Actinomycetales		Actinomycetales	Bacteria	Actinobacteria	Actinobacteria	Actinomycetales			http://data.gbif.org/occurrences/244682706
Marine Biology Laboratory	MICROBIS database		Rhodobacteraceae		Rhodobacteraceae	Bacteria	Proteobacteria	Alphaproteobacteria	Rhodobacterales	Rhodobacteraceae		http://data.gbif.org/occurrences/242924579
Ocean Biogeographic Information System	MICROBIS database (CoML)	All commercial use of images must be cleared with Dr. Patterson. dpatterson@mbl.edu	Rubrobacterales		Rubrobacterales	Bacteria	Actinobacteria	Actinobacteria	Rubrobacterales			http://data.gbif.org/occurrences/245266388
Ocean Biogeographic Information System	MICROBIS database (CoML)	All commercial use of images must be cleared with Dr. Patterson. dpatterson@mbl.edu	Alphaproteobacteria		Alphaproteobacteria	Bacteria	Proteobacteria	Alphaproteobacteria				http://data.gbif.org/occurrences/459861739
Ocean Biogeographic Information System	MICROBIS database (CoML)	All commercial use of images must be cleared with Dr. Patterson. dpatterson@mbl.edu	Bacteria		Bacteria	Bacteria						http://data.gbif.org/occurrences/459913846
Marine Biology Laboratory	MICROBIS database		Burkholderiales		Burkholderiales	Bacteria	Proteobacteria	Betaproteobacteria	Burkholderiales			http://data.gbif.org/occurrences/242344826
Marine Biology Laboratory	MICROBIS database		Caulobacteraceae		Caulobacteraceae	Bacteria	Proteobacteria	Alphaproteobacteria	Caulobacterales	Caulobacteraceae		http://data.gbif.org/occurrences/242357270
Marine Biology Laboratory	MICROBIS database		Cyanobacteria		Cyanobacteria	Bacteria	Cyanobacteria					http://data.gbif.org/occurrences/242415050
Marine Biology Laboratory	MICROBIS database		Firmicutes		Firmicutes	Bacteria	Firmicutes					http://data.gbif.org/occurrences/242600770
Marine Biology Laboratory	MICROBIS database		Thermoleophilaceae		Thermoleophilaceae	Bacteria	Actinobacteria	Actinobacteria	Rubrobacterales	Thermoleophilaceae		http://data.gbif.org/occurrences/243002090
Ocean Biogeographic Information System	MICROBIS database (CoML)	All commercial use of images must be cleared with Dr. Patterson. dpatterson@mbl.edu	Chromatiales		Chromatiales	Bacteria	Proteobacteria	Gammaproteobacteria	Chromatiales			http://data.gbif.org/occurrences/244823091
Marine Biology Laboratory	MICROBIS database		Actinobacteria		Actinobacteria	Bacteria	Actinobacteria	Actinobacteria				http://data.gbif.org/occurrences/242145917
Marine Biology Laboratory	MICROBIS database		Bacteria		Bacteria	Bacteria						http://data.gbif.org/occurrences/242282264
Marine Biology Laboratory	MICROBIS database		Chloroflexi		Chloroflexi	Bacteria	Chloroflexi	Chloroflexi				http://data.gbif.org/occurrences/242367880
Marine Biology Laboratory	MICROBIS database		Methylobacterium		Methylobacterium	Bacteria	Proteobacteria	Alphaproteobacteria	Rhizobiales	Methylobacteriaceae	Methylobacterium	http://data.gbif.org/occurrences/242761536
Marine Biology Laboratory	MICROBIS database		Micrococcus		Micrococcus	Bacteria	Actinobacteria	Actinobacteria	Actinomycetales	Micrococcaceae	Micrococcus	http://data.gbif.org/occurrences/242765842
Marine Biology Laboratory	MICROBIS database		Planctomyces		Planctomyces	Bacteria	Planctomycetes	Planctomycetacia	Planctomycetales	Planctomycetaceae	Planctomyces	http://data.gbif.org/occurrences/242819995
Ocean Biogeographic Information System	MICROBIS database (CoML)	All commercial use of images must be cleared with Dr. Patterson. dpatterson@mbl.edu	Alphaproteobacteria		Alphaproteobacteria	Bacteria	Proteobacteria	Alphaproteobacteria				http://data.gbif.org/occurrences/459861737
Ocean Biogeographic Information System	MICROBIS database (CoML)	All commercial use of images must be cleared with Dr. Patterson. dpatterson@mbl.edu	Bacteria		Bacteria	Bacteria						http://data.gbif.org/occurrences/459913844
Marine Biology Laboratory	MICROBIS database		Acetivibrio		Acetivibrio	Bacteria	Firmicutes	Clostridia	Clostridiales	Ruminococcaceae	Acetivibrio	http://data.gbif.org/occurrences/242126721
Marine Biology Laboratory	MICROBIS database		Bacteria		Bacteria	Bacteria						http://data.gbif.org/occurrences/242282215
Marine Biology Laboratory	MICROBIS database		Roseomonas		Roseomonas	Bacteria	Proteobacteria	Alphaproteobacteria	Rhodospirillales	Acetobacteraceae	Roseomonas	http://data.gbif.org/occurrences/242942202
Ocean Biogeographic Information System	MICROBIS database (CoML)	All commercial use of images must be cleared with Dr. Patterson. dpatterson@mbl.edu	Blastopirellula		Blastopirellula	Bacteria	Planctomycetes	Planctomycetacia	Planctomycetales	Planctomycetaceae	Blastopirellula	http://data.gbif.org/occurrences/244785624
Ocean Biogeographic Information System	MICROBIS database (CoML)	All commercial use of images must be cleared with Dr. Patterson. dpatterson@mbl.edu	Owenweeksia		Owenweeksia	Bacteria	Bacteroidetes	Flavobacteria	Flavobacteriales	Cryomorphaceae	Owenweeksia	http://data.gbif.org/occurrences/245150304
Leibniz Institute DSMZ - German Collection of Microorganisms and Cell Cultures	DSMZ Prokarya Collection Catalogue	The copyright for any material created by the DSMZ is reserved. The duplication or use of information and data such as texts or images is only permitted with the indication of the source or with prior approval by the DSMZ.	Rhizobium sullae Squartini et al. 2002		Rhizobium sullae Squartini et al., 2002	Bacteria				Rhizobiaceae	Rhizobium	http://data.gbif.org/occurrences/87817232
Ocean Biogeographic Information System	MICROBIS database (CoML)	All commercial use of images must be cleared with Dr. Patterson. dpatterson@mbl.edu	Alphaproteobacteria		Alphaproteobacteria	Bacteria	Proteobacteria	Alphaproteobacteria				http://data.gbif.org/occurrences/459861711
Ocean Biogeographic Information System	MICROBIS database (CoML)	All commercial use of images must be cleared with Dr. Patterson. dpatterson@mbl.edu	Bacteria		Bacteria	Bacteria						http://data.gbif.org/occurrences/459913818
Leibniz Institute DSMZ - German Collection of Microorganisms and Cell Cultures	DSMZ Prokarya Collection Catalogue	The copyright for any material created by the DSMZ is reserved. The duplication or use of information and data such as texts or images is only permitted with the indication of the source or with prior approval by the DSMZ.	Saccharothrix sp.		Saccharothrix	Bacteria				Pseudonocardiaceae	Saccharothrix	http://data.gbif.org/occurrences/665511422
Marine Biology Laboratory	MICROBIS database		Actinobacteria		Actinobacteria	Bacteria	Actinobacteria	Actinobacteria				http://data.gbif.org/occurrences/242145910
Marine Biology Laboratory	MICROBIS database		Bacteria		Bacteria	Bacteria						http://data.gbif.org/occurrences/242282257
Marine Biology Laboratory	MICROBIS database		Gammaproteobacteria		Gammaproteobacteria	Bacteria	Proteobacteria	Gammaproteobacteria				http://data.gbif.org/occurrences/242669691
Ocean Biogeographic Information System	MICROBIS database (CoML)	All commercial use of images must be cleared with Dr. Patterson. dpatterson@mbl.edu	Bosea		Bosea	Bacteria	Proteobacteria	Alphaproteobacteria	Rhizobiales	Bradyrhizobiaceae	Bosea	http://data.gbif.org/occurrences/244786570
Ocean Biogeographic Information System	MICROBIS database (CoML)	All commercial use of images must be cleared with Dr. Patterson. dpatterson@mbl.edu	Filomicrobium		Filomicrobium	Bacteria	Proteobacteria	Alphaproteobacteria	Rhizobiales	Hyphomicrobiaceae	Filomicrobium	http://data.gbif.org/occurrences/244984593
Ocean Biogeographic Information System	MICROBIS database (CoML)	All commercial use of images must be cleared with Dr. Patterson. dpatterson@mbl.edu	Gemmatimonadetes		Gemmatimonadetes	Bacteria	Gemmatimonadetes					http://data.gbif.org/occurrences/245042642
Marine Biology Laboratory	MICROBIS database		Bacteria		Bacteria	Bacteria						http://data.gbif.org/occurrences/242282279
Marine Biology Laboratory	MICROBIS database		Comamonadaceae		Comamonadaceae	Bacteria	Proteobacteria	Betaproteobacteria	Burkholderiales	Comamonadaceae		http://data.gbif.org/occurrences/242392232
Marine Biology Laboratory	MICROBIS database		Deltaproteobacteria		Deltaproteobacteria	Bacteria	Proteobacteria	Deltaproteobacteria				http://data.gbif.org/occurrences/242459162
Marine Biology Laboratory	MICROBIS database		Enterobacteriaceae		Enterobacteriaceae	Bacteria	Proteobacteria	Gammaproteobacteria	Enterobacteriales	Enterobacteriaceae		http://data.gbif.org/occurrences/242563098
Marine Biology Laboratory	MICROBIS database		Flavobacteriaceae		Flavobacteriaceae	Bacteria	Bacteroidetes	Flavobacteria	Flavobacteriales	Flavobacteriaceae		http://data.gbif.org/occurrences/242612138
Marine Biology Laboratory	MICROBIS database		Gp21		Gp	Bacteria	Acidobacteria	Acidobacteria	Acidobacteriales	Acidobacteriaceae	Gp21	http://data.gbif.org/occurrences/242708948
National Museum of Natural History, Smithsonian Institution	NMNH Botany Collections	See: http://www.mnh.si.edu/rc/db/2data_access_policy.html	Synechocystis aquatilis	Sauv.	Synechocystis aquatilis	Monera	Cyanophyta		Chroococcales	Chroococcaceae	Synechocystis	http://data.gbif.org/occurrences/243665448
Ocean Biogeographic Information System	MICROBIS database (CoML)	All commercial use of images must be cleared with Dr. Patterson. dpatterson@mbl.edu	Acidobacteria		Acidobacteria	Bacteria	Acidobacteria					http://data.gbif.org/occurrences/244667264
Ocean Biogeographic Information System	MICROBIS database (CoML)	All commercial use of images must be cleared with Dr. Patterson. dpatterson@mbl.edu	Kordiimonas		Kordiimonas	Bacteria	Proteobacteria	Alphaproteobacteria	Kordiimonadales	Kordiimonadaceae	Kordiimonas	http://data.gbif.org/occurrences/245078971
Ocean Biogeographic Information System	MICROBIS database (CoML)	All commercial use of images must be cleared with Dr. Patterson. dpatterson@mbl.edu	Methylobacterium		Methylobacterium	Bacteria	Proteobacteria	Alphaproteobacteria	Rhizobiales	Methylobacteriaceae	Methylobacterium	http://data.gbif.org/occurrences/245111177
Ocean Biogeographic Information System	MICROBIS database (CoML)	All commercial use of images must be cleared with Dr. Patterson. dpatterson@mbl.edu	Sphingobacteriales		Sphingobacteriales	Bacteria	Bacteroidetes	Sphingobacteria	Sphingobacteriales			http://data.gbif.org/occurrences/245287048
Ocean Biogeographic Information System	MICROBIS database (CoML)	All commercial use of images must be cleared with Dr. Patterson. dpatterson@mbl.edu	Bacteria		Bacteria	Bacteria						http://data.gbif.org/occurrences/459913859
Marine Biology Laboratory	MICROBIS database		Bacteria		Bacteria	Bacteria						http://data.gbif.org/occurrences/242282252
Marine Biology Laboratory	MICROBIS database		Chryseobacterium		Chryseobacterium	Bacteria	Bacteroidetes	Flavobacteria	Flavobacteriales	Flavobacteriaceae	Chryseobacterium	http://data.gbif.org/occurrences/242377512
Marine Biology Laboratory	MICROBIS database		Gammaproteobacteria		Gammaproteobacteria	Bacteria	Proteobacteria	Gammaproteobacteria				http://data.gbif.org/occurrences/242669686
Marine Biology Laboratory	MICROBIS database		Isosphaera		Isosphaera	Bacteria	Planctomycetes	Planctomycetacia	Planctomycetales	Planctomycetaceae	Isosphaera	http://data.gbif.org/occurrences/242728081
Marine Biology Laboratory	MICROBIS database		Thermomicrobia		Thermomicrobia	Bacteria	Thermomicrobia					http://data.gbif.org/occurrences/243007619
Ocean Biogeographic Information System	MICROBIS database (CoML)	All commercial use of images must be cleared with Dr. Patterson. dpatterson@mbl.edu	Gemmatimonadetes		Gemmatimonadetes	Bacteria	Gemmatimonadetes					http://data.gbif.org/occurrences/245042637
Ocean Biogeographic Information System	MICROBIS database (CoML)	All commercial use of images must be cleared with Dr. Patterson. dpatterson@mbl.edu	Thioploca		Thioploca	Bacteria	Proteobacteria	Gammaproteobacteria	Thiotrichales	Thiotrichaceae	Thioploca	http://data.gbif.org/occurrences/245330377
Marine Biology Laboratory	MICROBIS database		Alphaproteobacteria		Alphaproteobacteria	Bacteria	Proteobacteria	Alphaproteobacteria				http://data.gbif.org/occurrences/242180154
Marine Biology Laboratory	MICROBIS database		Bacteria		Bacteria	Bacteria						http://data.gbif.org/occurrences/242282174
Marine Biology Laboratory	MICROBIS database		Bacteria		Bacteria	Bacteria						http://data.gbif.org/occurrences/242282238
Marine Biology Laboratory	MICROBIS database		Gp10		Gp	Bacteria	Acidobacteria	Acidobacteria	Acidobacteriales	Acidobacteriaceae	Gp10	http://data.gbif.org/occurrences/242703935
Marine Biology Laboratory	MICROBIS database		Planctomycetaceae		Planctomycetaceae	Bacteria	Planctomycetes	Planctomycetacia	Planctomycetales	Planctomycetaceae		http://data.gbif.org/occurrences/242851368
Marine Biology Laboratory	MICROBIS database		Proteobacteria		Proteobacteria	Bacteria	Proteobacteria					http://data.gbif.org/occurrences/242884112
Ocean Biogeographic Information System	MICROBIS database (CoML)	All commercial use of images must be cleared with Dr. Patterson. dpatterson@mbl.edu	Cryomorphaceae		Cryomorphaceae	Bacteria	Bacteroidetes	Flavobacteria	Flavobacteriales	Cryomorphaceae		http://data.gbif.org/occurrences/244853148
Ocean Biogeographic Information System	MICROBIS database (CoML)	All commercial use of images must be cleared with Dr. Patterson. dpatterson@mbl.edu	Gp10		Gp	Bacteria	Acidobacteria	Acidobacteria	Acidobacteriales	Acidobacteriaceae	Gp10	http://data.gbif.org/occurrences/245053991
Ocean Biogeographic Information System	MICROBIS database (CoML)	All commercial use of images must be cleared with Dr. Patterson. dpatterson@mbl.edu	Oxalobacteraceae		Oxalobacteraceae	Bacteria	Proteobacteria	Betaproteobacteria	Burkholderiales	Oxalobacteraceae		http://data.gbif.org/occurrences/245151974
Ocean Biogeographic Information System	MICROBIS database (CoML)	All commercial use of images must be cleared with Dr. Patterson. dpatterson@mbl.edu	Peptococcaceae		Peptococcaceae	Bacteria	Firmicutes	Clostridia	Clostridiales	Peptococcaceae		http://data.gbif.org/occurrences/245157927
Ocean Biogeographic Information System	MICROBIS database (CoML)	All commercial use of images must be cleared with Dr. Patterson. dpatterson@mbl.edu	Planctomyces		Planctomyces	Bacteria	Planctomycetes	Planctomycetacia	Planctomycetales	Planctomycetaceae	Planctomyces	http://data.gbif.org/occurrences/245166398
Ocean Biogeographic Information System	MICROBIS database (CoML)	All commercial use of images must be cleared with Dr. Patterson. dpatterson@mbl.edu	Proteobacteria		Proteobacteria	Bacteria	Proteobacteria					http://data.gbif.org/occurrences/245204416
Marine Biology Laboratory	MICROBIS database		Bacteria		Bacteria	Bacteria						http://data.gbif.org/occurrences/242282251
Marine Biology Laboratory	MICROBIS database		Gammaproteobacteria		Gammaproteobacteria	Bacteria	Proteobacteria	Gammaproteobacteria				http://data.gbif.org/occurrences/242669685
Marine Biology Laboratory	MICROBIS database		Intrasporangiaceae		Intrasporangiaceae	Bacteria	Actinobacteria	Actinobacteria	Actinomycetales	Intrasporangiaceae		http://data.gbif.org/occurrences/242728080
Marine Biology Laboratory	MICROBIS database		Nannocystaceae		Nannocystaceae	Bacteria	Proteobacteria	Deltaproteobacteria	Myxococcales	Nannocystaceae		http://data.gbif.org/occurrences/242776280
Marine Biology Laboratory	MICROBIS database		Opitutus		Opitutus	Bacteria	Verrucomicrobia	Opitutae	Opitutales	Opitutaceae	Opitutus	http://data.gbif.org/occurrences/242797625
Marine Biology Laboratory	MICROBIS database		Thermomicrobia		Thermomicrobia	Bacteria	Thermomicrobia					http://data.gbif.org/occurrences/243007618
Marine Biology Laboratory	MICROBIS database		Veillonellaceae		Veillonellaceae	Bacteria	Firmicutes	Clostridia	Clostridiales	Veillonellaceae		http://data.gbif.org/occurrences/243017800
Ocean Biogeographic Information System	MICROBIS database (CoML)	All commercial use of images must be cleared with Dr. Patterson. dpatterson@mbl.edu	Byssovorax		Byssovorax	Bacteria	Proteobacteria	Deltaproteobacteria	Myxococcales	Polyangiaceae	Byssovorax	http://data.gbif.org/occurrences/244794561
Ocean Biogeographic Information System	MICROBIS database (CoML)	All commercial use of images must be cleared with Dr. Patterson. dpatterson@mbl.edu	Gemmatimonadetes		Gemmatimonadetes	Bacteria	Gemmatimonadetes					http://data.gbif.org/occurrences/245042636
Ocean Biogeographic Information System	MICROBIS database (CoML)	All commercial use of images must be cleared with Dr. Patterson. dpatterson@mbl.edu	Sphingobium		Sphingobium	Bacteria	Proteobacteria	Alphaproteobacteria	Sphingomonadales	Sphingomonadaceae	Sphingobium	http://data.gbif.org/occurrences/245289699
Ocean Biogeographic Information System	MICROBIS database (CoML)	All commercial use of images must be cleared with Dr. Patterson. dpatterson@mbl.edu	Bacteria		Bacteria	Bacteria						http://data.gbif.org/occurrences/459913935
Ocean Biogeographic Information System	MICROBIS database (CoML)	All commercial use of images must be cleared with Dr. Patterson. dpatterson@mbl.edu	Deltaproteobacteria		Deltaproteobacteria	Bacteria	Proteobacteria	Deltaproteobacteria				http://data.gbif.org/occurrences/459967118
Ocean Biogeographic Information System	MICROBIS database (CoML)	All commercial use of images must be cleared with Dr. Patterson. dpatterson@mbl.edu	Gammaproteobacteria		Gammaproteobacteria	Bacteria	Proteobacteria	Gammaproteobacteria				http://data.gbif.org/occurrences/460018819
Marine Biology Laboratory	MICROBIS database		Alphaproteobacteria		Alphaproteobacteria	Bacteria	Proteobacteria	Alphaproteobacteria				http://data.gbif.org/occurrences/242180167
Marine Biology Laboratory	MICROBIS database		Bacteria		Bacteria	Bacteria						http://data.gbif.org/occurrences/242282187
Marine Biology Laboratory	MICROBIS database		Bacteroidetes		Bacteroidetes	Bacteria	Bacteroidetes					http://data.gbif.org/occurrences/242329516
Marine Biology Laboratory	MICROBIS database		Gammaproteobacteria		Gammaproteobacteria	Bacteria	Proteobacteria	Gammaproteobacteria				http://data.gbif.org/occurrences/242669698
Marine Biology Laboratory	MICROBIS database		Gp6		Gp	Bacteria	Acidobacteria	Acidobacteria	Acidobacteriales	Acidobacteriaceae	Gp6	http://data.gbif.org/occurrences/242713528
Marine Biology Laboratory	MICROBIS database		Planctomycetaceae		Planctomycetaceae	Bacteria	Planctomycetes	Planctomycetacia	Planctomycetales	Planctomycetaceae		http://data.gbif.org/occurrences/242851381
Marine Biology Laboratory	MICROBIS database		Planctomycetes		Planctomycetes	Bacteria	Planctomycetes					http://data.gbif.org/occurrences/242859852
Marine Biology Laboratory	MICROBIS database		Proteobacteria		Proteobacteria	Bacteria	Proteobacteria					http://data.gbif.org/occurrences/242884125
Marine Biology Laboratory	MICROBIS database		Rhodospirillales		Rhodospirillales	Bacteria	Proteobacteria	Alphaproteobacteria	Rhodospirillales			http://data.gbif.org/occurrences/242937061
Ocean Biogeographic Information System	MICROBIS database (CoML)	All commercial use of images must be cleared with Dr. Patterson. dpatterson@mbl.edu	Desulfovibrio		Desulfovibrio	Bacteria	Proteobacteria	Deltaproteobacteria	Desulfovibrionales	Desulfovibrionaceae	Desulfovibrio	http://data.gbif.org/occurrences/244918131
Ocean Biogeographic Information System	MICROBIS database (CoML)	All commercial use of images must be cleared with Dr. Patterson. dpatterson@mbl.edu	Planctomycetes		Planctomycetes	Bacteria	Planctomycetes					http://data.gbif.org/occurrences/245180630
Ocean Biogeographic Information System	MICROBIS database (CoML)	All commercial use of images must be cleared with Dr. Patterson. dpatterson@mbl.edu	Proteobacteria		Proteobacteria	Bacteria	Proteobacteria					http://data.gbif.org/occurrences/245204429
Ocean Biogeographic Information System	MICROBIS database (CoML)	All commercial use of images must be cleared with Dr. Patterson. dpatterson@mbl.edu	Salinibacter		Salinibacter	Bacteria	Bacteroidetes	Sphingobacteria	Sphingobacteriales	Rhodothermaceae	Salinibacter	http://data.gbif.org/occurrences/245270078
Marine Biology Laboratory	MICROBIS database		Deltaproteobacteria		Deltaproteobacteria	Bacteria	Proteobacteria	Deltaproteobacteria				http://data.gbif.org/occurrences/242459149
Marine Biology Laboratory	MICROBIS database		Ruminococcaceae		Ruminococcaceae	Bacteria	Firmicutes	Clostridia	Clostridiales	Ruminococcaceae		http://data.gbif.org/occurrences/242950250
Marine Biology Laboratory	MICROBIS database		Williamsia		Williamsia	Bacteria	Actinobacteria	Actinobacteria	Actinomycetales	Williamsiaceae	Williamsia	http://data.gbif.org/occurrences/243034219
Ocean Biogeographic Information System	MICROBIS database (CoML)	All commercial use of images must be cleared with Dr. Patterson. dpatterson@mbl.edu	Nitrospira		Nitrospira	Bacteria	Nitrospira	Nitrospira	Nitrospirales	Nitrospiraceae	Nitrospira	http://data.gbif.org/occurrences/245131400
Ocean Biogeographic Information System	MICROBIS database (CoML)	All commercial use of images must be cleared with Dr. Patterson. dpatterson@mbl.edu	Parachlamydia		Parachlamydia	Bacteria	Chlamydiae	Chlamydiae	Chlamydiales	Parachlamydiaceae	Parachlamydia	http://data.gbif.org/occurrences/245153552
Ocean Biogeographic Information System	MICROBIS database (CoML)	All commercial use of images must be cleared with Dr. Patterson. dpatterson@mbl.edu	Rhodospirillales		Rhodospirillales	Bacteria	Proteobacteria	Alphaproteobacteria	Rhodospirillales			http://data.gbif.org/occurrences/245255636
Ocean Biogeographic Information System	MICROBIS database (CoML)	All commercial use of images must be cleared with Dr. Patterson. dpatterson@mbl.edu	Alphaproteobacteria		Alphaproteobacteria	Bacteria	Proteobacteria	Alphaproteobacteria				http://data.gbif.org/occurrences/459861722
Ocean Biogeographic Information System	MICROBIS database (CoML)	All commercial use of images must be cleared with Dr. Patterson. dpatterson@mbl.edu	Bacteria		Bacteria	Bacteria						http://data.gbif.org/occurrences/459913833
Marine Biology Laboratory	MICROBIS database		Bacteria		Bacteria	Bacteria						http://data.gbif.org/occurrences/242282276
Marine Biology Laboratory	MICROBIS database		Bacteriovorax		Bacteriovorax	Bacteria	Proteobacteria	Deltaproteobacteria	Bdellovibrionales	Bacteriovoracaceae	Bacteriovorax	http://data.gbif.org/occurrences/242314341
Marine Biology Laboratory	MICROBIS database		BRC1		Brc	Bacteria	BRC1					http://data.gbif.org/occurrences/242342177
Marine Biology Laboratory	MICROBIS database		Deltaproteobacteria		Deltaproteobacteria	Bacteria	Proteobacteria	Deltaproteobacteria				http://data.gbif.org/occurrences/242459159
Marine Biology Laboratory	MICROBIS database		Nocardioides		Nocardioides	Bacteria	Actinobacteria	Actinobacteria	Actinomycetales	Nocardioidaceae	Nocardioides	http://data.gbif.org/occurrences/242784917
Ocean Biogeographic Information System	MICROBIS database (CoML)	All commercial use of images must be cleared with Dr. Patterson. dpatterson@mbl.edu	Micrococcus		Micrococcus	Bacteria	Actinobacteria	Actinobacteria	Actinomycetales	Micrococcaceae	Micrococcus	http://data.gbif.org/occurrences/245115275
Ocean Biogeographic Information System	MICROBIS database (CoML)	All commercial use of images must be cleared with Dr. Patterson. dpatterson@mbl.edu	Rothia		Rothia	Bacteria	Actinobacteria	Actinobacteria	Actinomycetales	Micrococcaceae	Rothia	http://data.gbif.org/occurrences/245263579
Marine Biology Laboratory	MICROBIS database		Deltaproteobacteria		Deltaproteobacteria	Bacteria	Proteobacteria	Deltaproteobacteria				http://data.gbif.org/occurrences/242459133
Ocean Biogeographic Information System	MICROBIS database (CoML)	All commercial use of images must be cleared with Dr. Patterson. dpatterson@mbl.edu	Flavobacteriales		Flavobacteriales	Bacteria	Bacteroidetes	Flavobacteria	Flavobacteriales			http://data.gbif.org/occurrences/245003585
Ocean Biogeographic Information System	MICROBIS database (CoML)	All commercial use of images must be cleared with Dr. Patterson. dpatterson@mbl.edu	Opitutus		Opitutus	Bacteria	Verrucomicrobia	Opitutae	Opitutales	Opitutaceae	Opitutus	http://data.gbif.org/occurrences/245145001
Ocean Biogeographic Information System	MICROBIS database (CoML)	All commercial use of images must be cleared with Dr. Patterson. dpatterson@mbl.edu	Propionibacterium		Propionibacterium	Bacteria	Actinobacteria	Actinobacteria	Actinomycetales	Propionibacteriaceae	Propionibacterium	http://data.gbif.org/occurrences/245185678
Ocean Biogeographic Information System	MICROBIS database (CoML)	All commercial use of images must be cleared with Dr. Patterson. dpatterson@mbl.edu	Rhodobacteraceae		Rhodobacteraceae	Bacteria	Proteobacteria	Alphaproteobacteria	Rhodobacterales	Rhodobacteraceae		http://data.gbif.org/occurrences/245243189
Ocean Biogeographic Information System	MICROBIS database (CoML)	All commercial use of images must be cleared with Dr. Patterson. dpatterson@mbl.edu	Thermomicrobia		Thermomicrobia	Bacteria	Thermomicrobia					http://data.gbif.org/occurrences/245324704
Ocean Biogeographic Information System	MICROBIS database (CoML)	All commercial use of images must be cleared with Dr. Patterson. dpatterson@mbl.edu	Deltaproteobacteria		Deltaproteobacteria	Bacteria	Proteobacteria	Deltaproteobacteria				http://data.gbif.org/occurrences/459967066
Ocean Biogeographic Information System	MICROBIS database (CoML)	All commercial use of images must be cleared with Dr. Patterson. dpatterson@mbl.edu	Gammaproteobacteria		Gammaproteobacteria	Bacteria	Proteobacteria	Gammaproteobacteria				http://data.gbif.org/occurrences/460018767
Ocean Biogeographic Information System	MICROBIS database (CoML)	All commercial use of images must be cleared with Dr. Patterson. dpatterson@mbl.edu	Planctomycetaceae		Planctomycetaceae	Bacteria	Planctomycetes	Planctomycetacia	Planctomycetales	Planctomycetaceae		http://data.gbif.org/occurrences/460058829
Ocean Biogeographic Information System	MICROBIS database (CoML)	All commercial use of images must be cleared with Dr. Patterson. dpatterson@mbl.edu	Bacteria		Bacteria	Bacteria						http://data.gbif.org/occurrences/459913892
Marine Biology Laboratory	MICROBIS database		Acinetobacter		Acinetobacter	Bacteria	Proteobacteria	Gammaproteobacteria	Pseudomonadales	Moraxellaceae	Acinetobacter	http://data.gbif.org/occurrences/242137894
Marine Biology Laboratory	MICROBIS database		Gammaproteobacteria		Gammaproteobacteria	Bacteria	Proteobacteria	Gammaproteobacteria				http://data.gbif.org/occurrences/242669672
Marine Biology Laboratory	MICROBIS database		Gemmatimonadetes		Gemmatimonadetes	Bacteria	Gemmatimonadetes					http://data.gbif.org/occurrences/242692503
Ocean Biogeographic Information System	MICROBIS database (CoML)	All commercial use of images must be cleared with Dr. Patterson. dpatterson@mbl.edu	Bacteria		Bacteria	Bacteria						http://data.gbif.org/occurrences/459913904
Marine Biology Laboratory	MICROBIS database		Xenorhabdus		Xenorhabdus	Bacteria	Proteobacteria	Gammaproteobacteria	Enterobacteriales	Enterobacteriaceae	Xenorhabdus	http://data.gbif.org/occurrences/243035359
Ocean Biogeographic Information System	MICROBIS database (CoML)	All commercial use of images must be cleared with Dr. Patterson. dpatterson@mbl.edu	Flavobacteriales		Flavobacteriales	Bacteria	Bacteroidetes	Flavobacteria	Flavobacteriales			http://data.gbif.org/occurrences/245003588
Ocean Biogeographic Information System	MICROBIS database (CoML)	All commercial use of images must be cleared with Dr. Patterson. dpatterson@mbl.edu	Rhodobacteraceae		Rhodobacteraceae	Bacteria	Proteobacteria	Alphaproteobacteria	Rhodobacterales	Rhodobacteraceae		http://data.gbif.org/occurrences/245243192
Ocean Biogeographic Information System	MICROBIS database (CoML)	All commercial use of images must be cleared with Dr. Patterson. dpatterson@mbl.edu	Thermomicrobia		Thermomicrobia	Bacteria	Thermomicrobia					http://data.gbif.org/occurrences/245324707
Marine Biology Laboratory	MICROBIS database		Filomicrobium		Filomicrobium	Bacteria	Proteobacteria	Alphaproteobacteria	Rhizobiales	Hyphomicrobiaceae	Filomicrobium	http://data.gbif.org/occurrences/242600767
Marine Biology Laboratory	MICROBIS database		Parachlamydia		Parachlamydia	Bacteria	Chlamydiae	Chlamydiae	Chlamydiales	Parachlamydiaceae	Parachlamydia	http://data.gbif.org/occurrences/242806249
Marine Biology Laboratory	MICROBIS database		Phyllobacteriaceae		Phyllobacteriaceae	Bacteria	Proteobacteria	Alphaproteobacteria	Rhizobiales	Phyllobacteriaceae		http://data.gbif.org/occurrences/242814118
Ocean Biogeographic Information System	MICROBIS database (CoML)	All commercial use of images must be cleared with Dr. Patterson. dpatterson@mbl.edu	Actinobacteria		Actinobacteria	Bacteria	Actinobacteria	Actinobacteria				http://data.gbif.org/occurrences/244678109
Ocean Biogeographic Information System	MICROBIS database (CoML)	All commercial use of images must be cleared with Dr. Patterson. dpatterson@mbl.edu	Verrucomicrobiales		Verrucomicrobiales	Bacteria	Verrucomicrobia	Verrucomicrobiae	Verrucomicrobiales			http://data.gbif.org/occurrences/245344953
Marine Biology Laboratory	MICROBIS database		Burkholderia		Burkholderia	Bacteria	Proteobacteria	Betaproteobacteria	Burkholderiales	Burkholderiaceae	Burkholderia	http://data.gbif.org/occurrences/242344824
Marine Biology Laboratory	MICROBIS database		Cellulomonadaceae		Cellulomonadaceae	Bacteria	Actinobacteria	Actinobacteria	Actinomycetales	Cellulomonadaceae		http://data.gbif.org/occurrences/242357268
Marine Biology Laboratory	MICROBIS database		Cupriavidus		Cupriavidus	Bacteria	Proteobacteria	Betaproteobacteria	Burkholderiales	Burkholderiaceae	Cupriavidus	http://data.gbif.org/occurrences/242415048
Marine Biology Laboratory	MICROBIS database		Firmicutes		Firmicutes	Bacteria	Firmicutes					http://data.gbif.org/occurrences/242600768
Marine Biology Laboratory	MICROBIS database		Parachlamydia		Parachlamydia	Bacteria	Chlamydiae	Chlamydiae	Chlamydiales	Parachlamydiaceae	Parachlamydia	http://data.gbif.org/occurrences/242806250
Ocean Biogeographic Information System	MICROBIS database (CoML)	All commercial use of images must be cleared with Dr. Patterson. dpatterson@mbl.edu	Actinobacteria		Actinobacteria	Bacteria	Actinobacteria	Actinobacteria				http://data.gbif.org/occurrences/244678110
Ocean Biogeographic Information System	MICROBIS database (CoML)	All commercial use of images must be cleared with Dr. Patterson. dpatterson@mbl.edu	Bacteria		Bacteria	Bacteria						http://data.gbif.org/occurrences/459913910
Marine Biology Laboratory	MICROBIS database		Alphaproteobacteria		Alphaproteobacteria	Bacteria	Proteobacteria	Alphaproteobacteria				http://data.gbif.org/occurrences/242180141
Marine Biology Laboratory	MICROBIS database		Bacteria		Bacteria	Bacteria						http://data.gbif.org/occurrences/242282161
Marine Biology Laboratory	MICROBIS database		Bacteria		Bacteria	Bacteria						http://data.gbif.org/occurrences/242282225
Marine Biology Laboratory	MICROBIS database		Ectothiorhodospiraceae		Ectothiorhodospiraceae	Bacteria	Proteobacteria	Gammaproteobacteria	Chromatiales	Ectothiorhodospiraceae		http://data.gbif.org/occurrences/242558879
Marine Biology Laboratory	MICROBIS database		Myxococcales		Myxococcales	Bacteria	Proteobacteria	Deltaproteobacteria	Myxococcales			http://data.gbif.org/occurrences/242773941
Marine Biology Laboratory	MICROBIS database		Nitrosospira		Nitrosospira	Bacteria	Proteobacteria	Betaproteobacteria	Nitrosomonadales	Nitrosomonadaceae	Nitrosospira	http://data.gbif.org/occurrences/242778106
Marine Biology Laboratory	MICROBIS database		Rhodobacteraceae		Rhodobacteraceae	Bacteria	Proteobacteria	Alphaproteobacteria	Rhodobacterales	Rhodobacteraceae		http://data.gbif.org/occurrences/242924571
Marine Biology Laboratory	MICROBIS database		Bacteria		Bacteria	Bacteria						http://data.gbif.org/occurrences/242282240
Marine Biology Laboratory	MICROBIS database		Gammaproteobacteria		Gammaproteobacteria	Bacteria	Proteobacteria	Gammaproteobacteria				http://data.gbif.org/occurrences/242669674
Marine Biology Laboratory	MICROBIS database		Gemmatimonadetes		Gemmatimonadetes	Bacteria	Gemmatimonadetes					http://data.gbif.org/occurrences/242692505
Ocean Biogeographic Information System	MICROBIS database (CoML)	All commercial use of images must be cleared with Dr. Patterson. dpatterson@mbl.edu	Opitutae		Opitutae	Bacteria	Verrucomicrobia	Opitutae				http://data.gbif.org/occurrences/245140465
Ocean Biogeographic Information System	MICROBIS database (CoML)	All commercial use of images must be cleared with Dr. Patterson. dpatterson@mbl.edu	Bacteria		Bacteria	Bacteria						http://data.gbif.org/occurrences/459913924
Ocean Biogeographic Information System	MICROBIS database (CoML)	All commercial use of images must be cleared with Dr. Patterson. dpatterson@mbl.edu	Deltaproteobacteria		Deltaproteobacteria	Bacteria	Proteobacteria	Deltaproteobacteria				http://data.gbif.org/occurrences/459967111
Ocean Biogeographic Information System	MICROBIS database (CoML)	All commercial use of images must be cleared with Dr. Patterson. dpatterson@mbl.edu	Gammaproteobacteria		Gammaproteobacteria	Bacteria	Proteobacteria	Gammaproteobacteria				http://data.gbif.org/occurrences/460018808
Ocean Biogeographic Information System	MICROBIS database (CoML)	All commercial use of images must be cleared with Dr. Patterson. dpatterson@mbl.edu	Planctomycetaceae		Planctomycetaceae	Bacteria	Planctomycetes	Planctomycetacia	Planctomycetales	Planctomycetaceae		http://data.gbif.org/occurrences/460058870
Ocean Biogeographic Information System	MICROBIS database (CoML)	All commercial use of images must be cleared with Dr. Patterson. dpatterson@mbl.edu	Planctomycetaceae		Planctomycetaceae	Bacteria	Planctomycetes	Planctomycetacia	Planctomycetales	Planctomycetaceae		http://data.gbif.org/occurrences/460058885
Ocean Biogeographic Information System	MICROBIS database (CoML)	All commercial use of images must be cleared with Dr. Patterson. dpatterson@mbl.edu	Bacteria		Bacteria	Bacteria						http://data.gbif.org/occurrences/459913906
Marine Biology Laboratory	MICROBIS database		Bacteria		Bacteria	Bacteria						http://data.gbif.org/occurrences/242282280
Marine Biology Laboratory	MICROBIS database		Deltaproteobacteria		Deltaproteobacteria	Bacteria	Proteobacteria	Deltaproteobacteria				http://data.gbif.org/occurrences/242459163
Marine Biology Laboratory	MICROBIS database		Flavobacteriaceae		Flavobacteriaceae	Bacteria	Bacteroidetes	Flavobacteria	Flavobacteriales	Flavobacteriaceae		http://data.gbif.org/occurrences/242612139
Marine Biology Laboratory	MICROBIS database		Gp22		Gp	Bacteria	Acidobacteria	Acidobacteria	Acidobacteriales	Acidobacteriaceae	Gp22	http://data.gbif.org/occurrences/242708949
Ocean Biogeographic Information System	MICROBIS database (CoML)	All commercial use of images must be cleared with Dr. Patterson. dpatterson@mbl.edu	Acidobacteria		Acidobacteria	Bacteria	Acidobacteria					http://data.gbif.org/occurrences/244667265
Ocean Biogeographic Information System	MICROBIS database (CoML)	All commercial use of images must be cleared with Dr. Patterson. dpatterson@mbl.edu	Methylobacterium		Methylobacterium	Bacteria	Proteobacteria	Alphaproteobacteria	Rhizobiales	Methylobacteriaceae	Methylobacterium	http://data.gbif.org/occurrences/245111178
Ocean Biogeographic Information System	MICROBIS database (CoML)	All commercial use of images must be cleared with Dr. Patterson. dpatterson@mbl.edu	Sphingobacteriales		Sphingobacteriales	Bacteria	Bacteroidetes	Sphingobacteria	Sphingobacteriales			http://data.gbif.org/occurrences/245287049
Ocean Biogeographic Information System	MICROBIS database (CoML)	All commercial use of images must be cleared with Dr. Patterson. dpatterson@mbl.edu	Deltaproteobacteria		Deltaproteobacteria	Bacteria	Proteobacteria	Deltaproteobacteria				http://data.gbif.org/occurrences/459967092
Ocean Biogeographic Information System	MICROBIS database (CoML)	All commercial use of images must be cleared with Dr. Patterson. dpatterson@mbl.edu	Gammaproteobacteria		Gammaproteobacteria	Bacteria	Proteobacteria	Gammaproteobacteria				http://data.gbif.org/occurrences/460018793
Ocean Biogeographic Information System	MICROBIS database (CoML)	All commercial use of images must be cleared with Dr. Patterson. dpatterson@mbl.edu	Planctomycetaceae		Planctomycetaceae	Bacteria	Planctomycetes	Planctomycetacia	Planctomycetales	Planctomycetaceae		http://data.gbif.org/occurrences/460058855
Marine Biology Laboratory	MICROBIS database		Deltaproteobacteria		Deltaproteobacteria	Bacteria	Proteobacteria	Deltaproteobacteria				http://data.gbif.org/occurrences/242459146
Marine Biology Laboratory	MICROBIS database		Desulfobacteraceae		Desulfobacteraceae	Bacteria	Proteobacteria	Deltaproteobacteria	Desulfobacterales	Desulfobacteraceae		http://data.gbif.org/occurrences/242477466
Marine Biology Laboratory	MICROBIS database		Oxalobacteraceae		Oxalobacteraceae	Bacteria	Proteobacteria	Betaproteobacteria	Burkholderiales	Oxalobacteraceae		http://data.gbif.org/occurrences/242804666
Ocean Biogeographic Information System	MICROBIS database (CoML)	All commercial use of images must be cleared with Dr. Patterson. dpatterson@mbl.edu	Rhodospirillales		Rhodospirillales	Bacteria	Proteobacteria	Alphaproteobacteria	Rhodospirillales			http://data.gbif.org/occurrences/245255633
Ocean Biogeographic Information System	MICROBIS database (CoML)	All commercial use of images must be cleared with Dr. Patterson. dpatterson@mbl.edu	Bacteria		Bacteria	Bacteria						http://data.gbif.org/occurrences/459913880
Ocean Biogeographic Information System	MICROBIS database (CoML)	All commercial use of images must be cleared with Dr. Patterson. dpatterson@mbl.edu	Bacteria		Bacteria	Bacteria						http://data.gbif.org/occurrences/459913875
Ocean Biogeographic Information System	MICROBIS database (CoML)	All commercial use of images must be cleared with Dr. Patterson. dpatterson@mbl.edu	Myxococcales		Myxococcales	Bacteria	Proteobacteria	Deltaproteobacteria	Myxococcales			http://data.gbif.org/occurrences/460036700
GBIF New Zealand	International Collection of Microorganisms from Plants - New Zealand National Microbial Collection		Pseudomonas savastanoi pv. savastanoi	(Janse 1982) Gardan et al. 1992	Pseudomonas savastanoi pv	Bacteria	Proteobacteria	Gammaproteobacteria	Pseudomonadales	Pseudomonadaceae	Pseudomonas	http://data.gbif.org/occurrences/90592313
Marine Biology Laboratory	MICROBIS database		Acetobacteraceae		Acetobacteraceae	Bacteria	Proteobacteria	Alphaproteobacteria	Rhodospirillales	Acetobacteraceae		http://data.gbif.org/occurrences/242126720
Marine Biology Laboratory	MICROBIS database		Bacteria		Bacteria	Bacteria						http://data.gbif.org/occurrences/242282214
Marine Biology Laboratory	MICROBIS database		Blastopirellula		Blastopirellula	Bacteria	Planctomycetes	Planctomycetacia	Planctomycetales	Planctomycetaceae	Blastopirellula	http://data.gbif.org/occurrences/242338693
Ocean Biogeographic Information System	MICROBIS database (CoML)	All commercial use of images must be cleared with Dr. Patterson. dpatterson@mbl.edu	Acidovorax		Acidovorax	Bacteria	Proteobacteria	Betaproteobacteria	Burkholderiales	Comamonadaceae	Acidovorax	http://data.gbif.org/occurrences/244669384
Ocean Biogeographic Information System	MICROBIS database (CoML)	All commercial use of images must be cleared with Dr. Patterson. dpatterson@mbl.edu	Blastopirellula		Blastopirellula	Bacteria	Planctomycetes	Planctomycetacia	Planctomycetales	Planctomycetaceae	Blastopirellula	http://data.gbif.org/occurrences/244785623
Ocean Biogeographic Information System	MICROBIS database (CoML)	All commercial use of images must be cleared with Dr. Patterson. dpatterson@mbl.edu	Bacteria		Bacteria	Bacteria						http://data.gbif.org/occurrences/459913869
Ocean Biogeographic Information System	MICROBIS database (CoML)	All commercial use of images must be cleared with Dr. Patterson. dpatterson@mbl.edu	Planctomycetaceae		Planctomycetaceae	Bacteria	Planctomycetes	Planctomycetacia	Planctomycetales	Planctomycetaceae		http://data.gbif.org/occurrences/460058815
Ocean Biogeographic Information System	MICROBIS database (CoML)	All commercial use of images must be cleared with Dr. Patterson. dpatterson@mbl.edu	Gammaproteobacteria		Gammaproteobacteria	Bacteria	Proteobacteria	Gammaproteobacteria				http://data.gbif.org/occurrences/460018752
Marine Biology Laboratory	MICROBIS database		Deltaproteobacteria		Deltaproteobacteria	Bacteria	Proteobacteria	Deltaproteobacteria				http://data.gbif.org/occurrences/242459123
Marine Biology Laboratory	MICROBIS database		Gammaproteobacteria		Gammaproteobacteria	Bacteria	Proteobacteria	Gammaproteobacteria				http://data.gbif.org/occurrences/242669654
Marine Biology Laboratory	MICROBIS database		Gemmata		Gemmata	Bacteria	Planctomycetes	Planctomycetacia	Planctomycetales	Planctomycetaceae	Gemmata	http://data.gbif.org/occurrences/242692515
Marine Biology Laboratory	MICROBIS database		Nitrospina		Nitrospina	Bacteria	Proteobacteria	Deltaproteobacteria	Desulfobacterales	Nitrospinaceae	Nitrospina	http://data.gbif.org/occurrences/242780716
Marine Biology Laboratory	MICROBIS database		Reichenbachiella		Reichenbachiella	Bacteria	Bacteroidetes	Sphingobacteria	Sphingobacteriales	Flammeovirgaceae	Reichenbachiella	http://data.gbif.org/occurrences/242904952
Marine Biology Laboratory	MICROBIS database		Planctomycetaceae		Planctomycetaceae	Bacteria	Planctomycetes	Planctomycetacia	Planctomycetales	Planctomycetaceae		http://data.gbif.org/occurrences/242851347
Marine Biology Laboratory	MICROBIS database		Sphingobacteriales		Sphingobacteriales	Bacteria	Bacteroidetes	Sphingobacteria	Sphingobacteriales			http://data.gbif.org/occurrences/242969566
National Museum of Natural History, Smithsonian Institution	NMNH Botany Collections	See: http://www.mnh.si.edu/rc/db/2data_access_policy.html	Dermocarpa flahaultii	Sauv.	Dermocarpa flahaultii	Monera	Cyanophyta		Chamaesiphonales	Hydrococcaceae	Dermocarpa	http://data.gbif.org/occurrences/243273034
Ocean Biogeographic Information System	MICROBIS database (CoML)	All commercial use of images must be cleared with Dr. Patterson. dpatterson@mbl.edu	Nannocystaceae		Nannocystaceae	Bacteria	Proteobacteria	Deltaproteobacteria	Myxococcales	Nannocystaceae		http://data.gbif.org/occurrences/245123851
Ocean Biogeographic Information System	MICROBIS database (CoML)	All commercial use of images must be cleared with Dr. Patterson. dpatterson@mbl.edu	Nitrosospira		Nitrosospira	Bacteria	Proteobacteria	Betaproteobacteria	Nitrosomonadales	Nitrosomonadaceae	Nitrosospira	http://data.gbif.org/occurrences/245125626
Ocean Biogeographic Information System	MICROBIS database (CoML)	All commercial use of images must be cleared with Dr. Patterson. dpatterson@mbl.edu	Nitrospina		Nitrospina	Bacteria	Proteobacteria	Deltaproteobacteria	Desulfobacterales	Nitrospinaceae	Nitrospina	http://data.gbif.org/occurrences/245128221
Ocean Biogeographic Information System	MICROBIS database (CoML)	All commercial use of images must be cleared with Dr. Patterson. dpatterson@mbl.edu	Parachlamydiaceae		Parachlamydiaceae	Bacteria	Chlamydiae	Chlamydiae	Chlamydiales	Parachlamydiaceae		http://data.gbif.org/occurrences/245155042
Ocean Biogeographic Information System	MICROBIS database (CoML)	All commercial use of images must be cleared with Dr. Patterson. dpatterson@mbl.edu	Rhodobacteraceae		Rhodobacteraceae	Bacteria	Proteobacteria	Alphaproteobacteria	Rhodobacterales	Rhodobacteraceae		http://data.gbif.org/occurrences/245243179
Ocean Biogeographic Information System	MICROBIS database (CoML)	All commercial use of images must be cleared with Dr. Patterson. dpatterson@mbl.edu	Alphaproteobacteria		Alphaproteobacteria	Bacteria	Proteobacteria	Alphaproteobacteria				http://data.gbif.org/occurrences/459861708
Ocean Biogeographic Information System	MICROBIS database (CoML)	All commercial use of images must be cleared with Dr. Patterson. dpatterson@mbl.edu	Bacteria		Bacteria	Bacteria						http://data.gbif.org/occurrences/459913819
Marine Biology Laboratory	MICROBIS database		Alphaproteobacteria		Alphaproteobacteria	Bacteria	Proteobacteria	Alphaproteobacteria				http://data.gbif.org/occurrences/242180175
Marine Biology Laboratory	MICROBIS database		Bacteria		Bacteria	Bacteria						http://data.gbif.org/occurrences/242282195
Marine Biology Laboratory	MICROBIS database		Caldilineaceae		Caldilineaceae	Bacteria	Chloroflexi	Caldilineae	Caldilineales	Caldilineaceae		http://data.gbif.org/occurrences/242352214
Marine Biology Laboratory	MICROBIS database		Deltaproteobacteria		Deltaproteobacteria	Bacteria	Proteobacteria	Deltaproteobacteria				http://data.gbif.org/occurrences/242459175
Marine Biology Laboratory	MICROBIS database		Gammaproteobacteria		Gammaproteobacteria	Bacteria	Proteobacteria	Gammaproteobacteria				http://data.gbif.org/occurrences/242669706
Marine Biology Laboratory	MICROBIS database		Planctomycetaceae		Planctomycetaceae	Bacteria	Planctomycetes	Planctomycetacia	Planctomycetales	Planctomycetaceae		http://data.gbif.org/occurrences/242851389
Marine Biology Laboratory	MICROBIS database		Ralstonia		Ralstonia	Bacteria	Proteobacteria	Betaproteobacteria	Burkholderiales	Burkholderiaceae	Ralstonia	http://data.gbif.org/occurrences/242903562
Ocean Biogeographic Information System	MICROBIS database (CoML)	All commercial use of images must be cleared with Dr. Patterson. dpatterson@mbl.edu	Bacteria		Bacteria	Bacteria						http://data.gbif.org/occurrences/459913867
Ocean Biogeographic Information System	MICROBIS database (CoML)	All commercial use of images must be cleared with Dr. Patterson. dpatterson@mbl.edu	Gammaproteobacteria		Gammaproteobacteria	Bacteria	Proteobacteria	Gammaproteobacteria				http://data.gbif.org/occurrences/460018751
Ocean Biogeographic Information System	MICROBIS database (CoML)	All commercial use of images must be cleared with Dr. Patterson. dpatterson@mbl.edu	Planctomycetaceae		Planctomycetaceae	Bacteria	Planctomycetes	Planctomycetacia	Planctomycetales	Planctomycetaceae		http://data.gbif.org/occurrences/460058813
Ocean Biogeographic Information System	MICROBIS database (CoML)	All commercial use of images must be cleared with Dr. Patterson. dpatterson@mbl.edu	Bacteria		Bacteria	Bacteria						http://data.gbif.org/occurrences/459913884
Ocean Biogeographic Information System	MICROBIS database (CoML)	All commercial use of images must be cleared with Dr. Patterson. dpatterson@mbl.edu	Alphaproteobacteria		Alphaproteobacteria	Bacteria	Proteobacteria	Alphaproteobacteria				http://data.gbif.org/occurrences/459861727
Ocean Biogeographic Information System	MICROBIS database (CoML)	All commercial use of images must be cleared with Dr. Patterson. dpatterson@mbl.edu	Bacteria		Bacteria	Bacteria						http://data.gbif.org/occurrences/459913834
Marine Biology Laboratory	MICROBIS database		Actinobacteria		Actinobacteria	Bacteria	Actinobacteria	Actinobacteria				http://data.gbif.org/occurrences/242145909
Marine Biology Laboratory	MICROBIS database		Bacteria		Bacteria	Bacteria						http://data.gbif.org/occurrences/242282256
Marine Biology Laboratory	MICROBIS database		Gammaproteobacteria		Gammaproteobacteria	Bacteria	Proteobacteria	Gammaproteobacteria				http://data.gbif.org/occurrences/242669690
Ocean Biogeographic Information System	MICROBIS database (CoML)	All commercial use of images must be cleared with Dr. Patterson. dpatterson@mbl.edu	Bosea		Bosea	Bacteria	Proteobacteria	Alphaproteobacteria	Rhizobiales	Bradyrhizobiaceae	Bosea	http://data.gbif.org/occurrences/244786569
Ocean Biogeographic Information System	MICROBIS database (CoML)	All commercial use of images must be cleared with Dr. Patterson. dpatterson@mbl.edu	Gemmatimonadetes		Gemmatimonadetes	Bacteria	Gemmatimonadetes					http://data.gbif.org/occurrences/245042641
Ocean Biogeographic Information System	MICROBIS database (CoML)	All commercial use of images must be cleared with Dr. Patterson. dpatterson@mbl.edu	Rhodobacter		Rhodobacter	Bacteria	Proteobacteria	Alphaproteobacteria	Rhodobacterales	Rhodobacteraceae	Rhodobacter	http://data.gbif.org/occurrences/245229803
Ocean Biogeographic Information System	MICROBIS database (CoML)	All commercial use of images must be cleared with Dr. Patterson. dpatterson@mbl.edu	Alphaproteobacteria		Alphaproteobacteria	Bacteria	Proteobacteria	Alphaproteobacteria				http://data.gbif.org/occurrences/459861745
Ocean Biogeographic Information System	MICROBIS database (CoML)	All commercial use of images must be cleared with Dr. Patterson. dpatterson@mbl.edu	Bacteria		Bacteria	Bacteria						http://data.gbif.org/occurrences/459913852
Marine Biology Laboratory	MICROBIS database		Acidovorax		Acidovorax	Bacteria	Proteobacteria	Betaproteobacteria	Burkholderiales	Comamonadaceae	Acidovorax	http://data.gbif.org/occurrences/242137184
Marine Biology Laboratory	MICROBIS database		Bacteria		Bacteria	Bacteria						http://data.gbif.org/occurrences/242282271
Marine Biology Laboratory	MICROBIS database		Chloroflexi		Chloroflexi	Bacteria	Chloroflexi	Chloroflexi				http://data.gbif.org/occurrences/242367887
Marine Biology Laboratory	MICROBIS database		Gammaproteobacteria		Gammaproteobacteria	Bacteria	Proteobacteria	Gammaproteobacteria				http://data.gbif.org/occurrences/242669641
Marine Biology Laboratory	MICROBIS database		Nitrospira		Nitrospira	Bacteria	Nitrospira	Nitrospira	Nitrospirales	Nitrospiraceae	Nitrospira	http://data.gbif.org/occurrences/242783900
Ocean Biogeographic Information System	MICROBIS database (CoML)	All commercial use of images must be cleared with Dr. Patterson. dpatterson@mbl.edu	Arcobacter		Arcobacter	Bacteria	Proteobacteria	Epsilonproteobacteria	Campylobacterales	Campylobacteraceae	Arcobacter	http://data.gbif.org/occurrences/244722377
Ocean Biogeographic Information System	MICROBIS database (CoML)	All commercial use of images must be cleared with Dr. Patterson. dpatterson@mbl.edu	Chryseobacterium		Chryseobacterium	Bacteria	Bacteroidetes	Flavobacteria	Flavobacteriales	Flavobacteriaceae	Chryseobacterium	http://data.gbif.org/occurrences/244824064
Ocean Biogeographic Information System	MICROBIS database (CoML)	All commercial use of images must be cleared with Dr. Patterson. dpatterson@mbl.edu	Flavobacteriaceae		Flavobacteriaceae	Bacteria	Bacteroidetes	Flavobacteria	Flavobacteriales	Flavobacteriaceae		http://data.gbif.org/occurrences/244995962
Ocean Biogeographic Information System	MICROBIS database (CoML)	All commercial use of images must be cleared with Dr. Patterson. dpatterson@mbl.edu	Bacteria		Bacteria	Bacteria						http://data.gbif.org/occurrences/459913815
Ocean Biogeographic Information System	MICROBIS database (CoML)	All commercial use of images must be cleared with Dr. Patterson. dpatterson@mbl.edu	Gammaproteobacteria		Gammaproteobacteria	Bacteria	Proteobacteria	Gammaproteobacteria				http://data.gbif.org/occurrences/460018827
Leibniz Institute DSMZ - German Collection of Microorganisms and Cell Cultures	DSMZ Prokarya Collection Catalogue	The copyright for any material created by the DSMZ is reserved. The duplication or use of information and data such as texts or images is only permitted with the indication of the source or with prior approval by the DSMZ.	Halomonas sabkhae Kharroub et al. 2008		Halomonas sabkhae Kharroub et al., 2008	Bacteria				Halomonadaceae	Halomonas	http://data.gbif.org/occurrences/216072204
Marine Biology Laboratory	MICROBIS database		Alphaproteobacteria		Alphaproteobacteria	Bacteria	Proteobacteria	Alphaproteobacteria				http://data.gbif.org/occurrences/242180171
Marine Biology Laboratory	MICROBIS database		Bacteria		Bacteria	Bacteria						http://data.gbif.org/occurrences/242282191
Marine Biology Laboratory	MICROBIS database		Bacteroidetes		Bacteroidetes	Bacteria	Bacteroidetes					http://data.gbif.org/occurrences/242329520
Marine Biology Laboratory	MICROBIS database		Deltaproteobacteria		Deltaproteobacteria	Bacteria	Proteobacteria	Deltaproteobacteria				http://data.gbif.org/occurrences/242459171
Marine Biology Laboratory	MICROBIS database		Gammaproteobacteria		Gammaproteobacteria	Bacteria	Proteobacteria	Gammaproteobacteria				http://data.gbif.org/occurrences/242669702
Marine Biology Laboratory	MICROBIS database		Lentisphaerae		Lentisphaerae	Bacteria	Lentisphaerae					http://data.gbif.org/occurrences/242739580
Marine Biology Laboratory	MICROBIS database		Planctomycetaceae		Planctomycetaceae	Bacteria	Planctomycetes	Planctomycetacia	Planctomycetales	Planctomycetaceae		http://data.gbif.org/occurrences/242851385
Ocean Biogeographic Information System	MICROBIS database (CoML)	All commercial use of images must be cleared with Dr. Patterson. dpatterson@mbl.edu	Diaphorobacter		Diaphorobacter	Bacteria	Proteobacteria	Betaproteobacteria	Burkholderiales	Comamonadaceae	Diaphorobacter	http://data.gbif.org/occurrences/244922236
Ocean Biogeographic Information System	MICROBIS database (CoML)	All commercial use of images must be cleared with Dr. Patterson. dpatterson@mbl.edu	Gp3		Gp	Bacteria	Acidobacteria	Acidobacteria	Acidobacteriales	Acidobacteriaceae	Gp3	http://data.gbif.org/occurrences/245063588
Ocean Biogeographic Information System	MICROBIS database (CoML)	All commercial use of images must be cleared with Dr. Patterson. dpatterson@mbl.edu	Planctomycetes		Planctomycetes	Bacteria	Planctomycetes					http://data.gbif.org/occurrences/245180634
Ocean Biogeographic Information System	MICROBIS database (CoML)	All commercial use of images must be cleared with Dr. Patterson. dpatterson@mbl.edu	Deltaproteobacteria		Deltaproteobacteria	Bacteria	Proteobacteria	Deltaproteobacteria				http://data.gbif.org/occurrences/459967097
Ocean Biogeographic Information System	MICROBIS database (CoML)	All commercial use of images must be cleared with Dr. Patterson. dpatterson@mbl.edu	Gammaproteobacteria		Gammaproteobacteria	Bacteria	Proteobacteria	Gammaproteobacteria				http://data.gbif.org/occurrences/460018794
Ocean Biogeographic Information System	MICROBIS database (CoML)	All commercial use of images must be cleared with Dr. Patterson. dpatterson@mbl.edu	Planctomycetaceae		Planctomycetaceae	Bacteria	Planctomycetes	Planctomycetacia	Planctomycetales	Planctomycetaceae		http://data.gbif.org/occurrences/460058856
Ocean Biogeographic Information System	MICROBIS database (CoML)	All commercial use of images must be cleared with Dr. Patterson. dpatterson@mbl.edu	Alphaproteobacteria		Alphaproteobacteria	Bacteria	Proteobacteria	Alphaproteobacteria				http://data.gbif.org/occurrences/459861730
Ocean Biogeographic Information System	MICROBIS database (CoML)	All commercial use of images must be cleared with Dr. Patterson. dpatterson@mbl.edu	Bacteria		Bacteria	Bacteria						http://data.gbif.org/occurrences/459913841
Marine Biology Laboratory	MICROBIS database		Acidobacteria		Acidobacteria	Bacteria	Acidobacteria					http://data.gbif.org/occurrences/242135066
Marine Biology Laboratory	MICROBIS database		Elusimicrobiales		Elusimicrobiales	Bacteria	TG1	Elusimicrobia	Elusimicrobiales			http://data.gbif.org/occurrences/242560723
Marine Biology Laboratory	MICROBIS database		Gammaproteobacteria		Gammaproteobacteria	Bacteria	Proteobacteria	Gammaproteobacteria				http://data.gbif.org/occurrences/242669664
Marine Biology Laboratory	MICROBIS database		Gp7		Gp	Bacteria	Acidobacteria	Acidobacteria	Acidobacteriales	Acidobacteriaceae	Gp7	http://data.gbif.org/occurrences/242715820
Marine Biology Laboratory	MICROBIS database		Staphylococcus		Staphylococcus	Bacteria	Firmicutes	Bacilli	Bacillales	Staphylococcaceae	Staphylococcus	http://data.gbif.org/occurrences/242979825
Ocean Biogeographic Information System	MICROBIS database (CoML)	All commercial use of images must be cleared with Dr. Patterson. dpatterson@mbl.edu	Acetivibrio		Acetivibrio	Bacteria	Firmicutes	Clostridia	Clostridiales	Ruminococcaceae	Acetivibrio	http://data.gbif.org/occurrences/244658936
Ocean Biogeographic Information System	MICROBIS database (CoML)	All commercial use of images must be cleared with Dr. Patterson. dpatterson@mbl.edu	Acidobacteria		Acidobacteria	Bacteria	Acidobacteria					http://data.gbif.org/occurrences/244667279
Ocean Biogeographic Information System	MICROBIS database (CoML)	All commercial use of images must be cleared with Dr. Patterson. dpatterson@mbl.edu	Nitrospina		Nitrospina	Bacteria	Proteobacteria	Deltaproteobacteria	Desulfobacterales	Nitrospinaceae	Nitrospina	http://data.gbif.org/occurrences/245128231
Ocean Biogeographic Information System	MICROBIS database (CoML)	All commercial use of images must be cleared with Dr. Patterson. dpatterson@mbl.edu	Sphingobacteriales		Sphingobacteriales	Bacteria	Bacteroidetes	Sphingobacteria	Sphingobacteriales			http://data.gbif.org/occurrences/245287063
Ocean Biogeographic Information System	MICROBIS database (CoML)	All commercial use of images must be cleared with Dr. Patterson. dpatterson@mbl.edu	Alphaproteobacteria		Alphaproteobacteria	Bacteria	Proteobacteria	Alphaproteobacteria				http://data.gbif.org/occurrences/459861725
Ocean Biogeographic Information System	MICROBIS database (CoML)	All commercial use of images must be cleared with Dr. Patterson. dpatterson@mbl.edu	Bacteria		Bacteria	Bacteria						http://data.gbif.org/occurrences/459913832
Marine Biology Laboratory	MICROBIS database		Proteobacteria		Proteobacteria	Bacteria	Proteobacteria					http://data.gbif.org/occurrences/242884128
National Museum of Natural History, Smithsonian Institution	NMNH Botany Collections	See: http://www.mnh.si.edu/rc/db/2data_access_policy.html	Microcoleus lyngbyaceus		Microcoleus lyngbyaceus	Monera	Cyanophyta		Oscillatoriales	Oscillatoriaceae	Microcoleus	http://data.gbif.org/occurrences/243456045
Ocean Biogeographic Information System	MICROBIS database (CoML)	All commercial use of images must be cleared with Dr. Patterson. dpatterson@mbl.edu	Caldithrix		Caldithrix	Bacteria	Deferribacteres	Deferribacteres	Deferribacterales	Unassigned	Caldithrix	http://data.gbif.org/occurrences/244801734
Ocean Biogeographic Information System	MICROBIS database (CoML)	All commercial use of images must be cleared with Dr. Patterson. dpatterson@mbl.edu	Rhodobacteraceae		Rhodobacteraceae	Bacteria	Proteobacteria	Alphaproteobacteria	Rhodobacterales	Rhodobacteraceae		http://data.gbif.org/occurrences/245243193
Ocean Biogeographic Information System	MICROBIS database (CoML)	All commercial use of images must be cleared with Dr. Patterson. dpatterson@mbl.edu	Thermomicrobia		Thermomicrobia	Bacteria	Thermomicrobia					http://data.gbif.org/occurrences/245324708
Ocean Biogeographic Information System	MICROBIS database (CoML)	All commercial use of images must be cleared with Dr. Patterson. dpatterson@mbl.edu	Victivallis		Victivallis	Bacteria	Lentisphaerae	Lentisphaeria	Victivallales	Victivallaceae	Victivallis	http://data.gbif.org/occurrences/245349583
Ocean Biogeographic Information System	MICROBIS database (CoML)	All commercial use of images must be cleared with Dr. Patterson. dpatterson@mbl.edu	Gammaproteobacteria		Gammaproteobacteria	Bacteria	Proteobacteria	Gammaproteobacteria				http://data.gbif.org/occurrences/460018757
Ocean Biogeographic Information System	MICROBIS database (CoML)	All commercial use of images must be cleared with Dr. Patterson. dpatterson@mbl.edu	Planctomycetaceae		Planctomycetaceae	Bacteria	Planctomycetes	Planctomycetacia	Planctomycetales	Planctomycetaceae		http://data.gbif.org/occurrences/460058819
Leibniz Institute DSMZ - German Collection of Microorganisms and Cell Cultures	DSMZ Prokarya Collection Catalogue	The copyright for any material created by the DSMZ is reserved. The duplication or use of information and data such as texts or images is only permitted with the indication of the source or with prior approval by the DSMZ.	Glycomyces algeriensis Labeda and Kroppenstedt 2004		Glycomyces algeriensis Labeda & Kroppenstedt, 2004	Bacteria				Glycomycetaceae	Glycomyces	http://data.gbif.org/occurrences/87812769
Marine Biology Laboratory	MICROBIS database		Alphaproteobacteria		Alphaproteobacteria	Bacteria	Proteobacteria	Alphaproteobacteria				http://data.gbif.org/occurrences/242180158
Marine Biology Laboratory	MICROBIS database		Bacteria		Bacteria	Bacteria						http://data.gbif.org/occurrences/242282178
Marine Biology Laboratory	MICROBIS database		Chromatiales		Chromatiales	Bacteria	Proteobacteria	Gammaproteobacteria	Chromatiales			http://data.gbif.org/occurrences/242376534
Marine Biology Laboratory	MICROBIS database		Planctomycetaceae		Planctomycetaceae	Bacteria	Planctomycetes	Planctomycetacia	Planctomycetales	Planctomycetaceae		http://data.gbif.org/occurrences/242851372
Marine Biology Laboratory	MICROBIS database		Planctomycetes		Planctomycetes	Bacteria	Planctomycetes					http://data.gbif.org/occurrences/242859843
Marine Biology Laboratory	MICROBIS database		Proteobacteria		Proteobacteria	Bacteria	Proteobacteria					http://data.gbif.org/occurrences/242884116
Marine Biology Laboratory	MICROBIS database		Thermomicrobia		Thermomicrobia	Bacteria	Thermomicrobia					http://data.gbif.org/occurrences/243007609
Ocean Biogeographic Information System	MICROBIS database (CoML)	All commercial use of images must be cleared with Dr. Patterson. dpatterson@mbl.edu	Chloroflexi		Chloroflexi	Bacteria	Chloroflexi	Chloroflexi				http://data.gbif.org/occurrences/244814455
Ocean Biogeographic Information System	MICROBIS database (CoML)	All commercial use of images must be cleared with Dr. Patterson. dpatterson@mbl.edu	Gp10		Gp	Bacteria	Acidobacteria	Acidobacteria	Acidobacteriales	Acidobacteriaceae	Gp10	http://data.gbif.org/occurrences/245053995
Ocean Biogeographic Information System	MICROBIS database (CoML)	All commercial use of images must be cleared with Dr. Patterson. dpatterson@mbl.edu	Marinomonas		Marinomonas	Bacteria	Proteobacteria	Gammaproteobacteria	Oceanospirillales	Oceanospirillaceae	Marinomonas	http://data.gbif.org/occurrences/245101926
Ocean Biogeographic Information System	MICROBIS database (CoML)	All commercial use of images must be cleared with Dr. Patterson. dpatterson@mbl.edu	Od1		Od	Bacteria	OD1					http://data.gbif.org/occurrences/245138438
Ocean Biogeographic Information System	MICROBIS database (CoML)	All commercial use of images must be cleared with Dr. Patterson. dpatterson@mbl.edu	Proteobacteria		Proteobacteria	Bacteria	Proteobacteria					http://data.gbif.org/occurrences/245204420
Ocean Biogeographic Information System	MICROBIS database (CoML)	All commercial use of images must be cleared with Dr. Patterson. dpatterson@mbl.edu	Ralstonia		Ralstonia	Bacteria	Proteobacteria	Betaproteobacteria	Burkholderiales	Burkholderiaceae	Ralstonia	http://data.gbif.org/occurrences/245222266
Marine Biology Laboratory	MICROBIS database		Alphaproteobacteria		Alphaproteobacteria	Bacteria	Proteobacteria	Alphaproteobacteria				http://data.gbif.org/occurrences/242180161
Marine Biology Laboratory	MICROBIS database		Bacteria		Bacteria	Bacteria						http://data.gbif.org/occurrences/242282181
Marine Biology Laboratory	MICROBIS database		Caminibacter		Caminibacter	Bacteria	Proteobacteria	Epsilonproteobacteria	Nautiliales	Nautiliaceae	Caminibacter	http://data.gbif.org/occurrences/242356032
Marine Biology Laboratory	MICROBIS database		Planctomycetaceae		Planctomycetaceae	Bacteria	Planctomycetes	Planctomycetacia	Planctomycetales	Planctomycetaceae		http://data.gbif.org/occurrences/242851375
Marine Biology Laboratory	MICROBIS database		Planctomycetes		Planctomycetes	Bacteria	Planctomycetes					http://data.gbif.org/occurrences/242859846
Marine Biology Laboratory	MICROBIS database		Proteobacteria		Proteobacteria	Bacteria	Proteobacteria					http://data.gbif.org/occurrences/242884119
Marine Biology Laboratory	MICROBIS database		Thermomicrobia		Thermomicrobia	Bacteria	Thermomicrobia					http://data.gbif.org/occurrences/243007612
Ocean Biogeographic Information System	MICROBIS database (CoML)	All commercial use of images must be cleared with Dr. Patterson. dpatterson@mbl.edu	Chloroflexi		Chloroflexi	Bacteria	Chloroflexi	Chloroflexi				http://data.gbif.org/occurrences/244814458
Ocean Biogeographic Information System	MICROBIS database (CoML)	All commercial use of images must be cleared with Dr. Patterson. dpatterson@mbl.edu	Comamonas		Comamonas	Bacteria	Proteobacteria	Betaproteobacteria	Burkholderiales	Comamonadaceae	Comamonas	http://data.gbif.org/occurrences/244839904
Ocean Biogeographic Information System	MICROBIS database (CoML)	All commercial use of images must be cleared with Dr. Patterson. dpatterson@mbl.edu	Gp10		Gp	Bacteria	Acidobacteria	Acidobacteria	Acidobacteriales	Acidobacteriaceae	Gp10	http://data.gbif.org/occurrences/245053998
Ocean Biogeographic Information System	MICROBIS database (CoML)	All commercial use of images must be cleared with Dr. Patterson. dpatterson@mbl.edu	Od1		Od	Bacteria	OD1					http://data.gbif.org/occurrences/245138441
Ocean Biogeographic Information System	MICROBIS database (CoML)	All commercial use of images must be cleared with Dr. Patterson. dpatterson@mbl.edu	Planctomycetes		Planctomycetes	Bacteria	Planctomycetes					http://data.gbif.org/occurrences/245180624
Ocean Biogeographic Information System	MICROBIS database (CoML)	All commercial use of images must be cleared with Dr. Patterson. dpatterson@mbl.edu	Proteobacteria		Proteobacteria	Bacteria	Proteobacteria					http://data.gbif.org/occurrences/245204423
Ocean Biogeographic Information System	MICROBIS database (CoML)	All commercial use of images must be cleared with Dr. Patterson. dpatterson@mbl.edu	Thermomicrobia		Thermomicrobia	Bacteria	Thermomicrobia					http://data.gbif.org/occurrences/245324699
Ocean Biogeographic Information System	MICROBIS database (CoML)	All commercial use of images must be cleared with Dr. Patterson. dpatterson@mbl.edu	Alphaproteobacteria		Alphaproteobacteria	Bacteria	Proteobacteria	Alphaproteobacteria				http://data.gbif.org/occurrences/459861746
Ocean Biogeographic Information System	MICROBIS database (CoML)	All commercial use of images must be cleared with Dr. Patterson. dpatterson@mbl.edu	Bacteria		Bacteria	Bacteria						http://data.gbif.org/occurrences/459913857
Ocean Biogeographic Information System	MICROBIS database (CoML)	All commercial use of images must be cleared with Dr. Patterson. dpatterson@mbl.edu	Alphaproteobacteria		Alphaproteobacteria	Bacteria	Proteobacteria	Alphaproteobacteria				http://data.gbif.org/occurrences/459861710
Ocean Biogeographic Information System	MICROBIS database (CoML)	All commercial use of images must be cleared with Dr. Patterson. dpatterson@mbl.edu	Bacteria		Bacteria	Bacteria						http://data.gbif.org/occurrences/459913821
Ocean Biogeographic Information System	MICROBIS database (CoML)	All commercial use of images must be cleared with Dr. Patterson. dpatterson@mbl.edu	Alphaproteobacteria		Alphaproteobacteria	Bacteria	Proteobacteria	Alphaproteobacteria				http://data.gbif.org/occurrences/459861738
Ocean Biogeographic Information System	MICROBIS database (CoML)	All commercial use of images must be cleared with Dr. Patterson. dpatterson@mbl.edu	Bacteria		Bacteria	Bacteria						http://data.gbif.org/occurrences/459913849
Ocean Biogeographic Information System	MICROBIS database (CoML)	All commercial use of images must be cleared with Dr. Patterson. dpatterson@mbl.edu	Alphaproteobacteria		Alphaproteobacteria	Bacteria	Proteobacteria	Alphaproteobacteria				http://data.gbif.org/occurrences/459861735
Ocean Biogeographic Information System	MICROBIS database (CoML)	All commercial use of images must be cleared with Dr. Patterson. dpatterson@mbl.edu	Bacteria		Bacteria	Bacteria						http://data.gbif.org/occurrences/459913842
Marine Biology Laboratory	MICROBIS database		Burkholderiales		Burkholderiales	Bacteria	Proteobacteria	Betaproteobacteria	Burkholderiales			http://data.gbif.org/occurrences/242344827
Marine Biology Laboratory	MICROBIS database		Carnobacteriaceae		Carnobacteriaceae	Bacteria	Firmicutes	Bacilli	Lactobacillales	Carnobacteriaceae		http://data.gbif.org/occurrences/242357271
Marine Biology Laboratory	MICROBIS database		Psychroflexus		Psychroflexus	Bacteria	Bacteroidetes	Flavobacteria	Flavobacteriales	Flavobacteriaceae	Psychroflexus	http://data.gbif.org/occurrences/242902461
Marine Biology Laboratory	MICROBIS database		Thermodesulfovibrio		Thermodesulfovibrio	Bacteria	Nitrospira	Nitrospira	Nitrospirales	Nitrospiraceae	Thermodesulfovibrio	http://data.gbif.org/occurrences/243002091
Ocean Biogeographic Information System	MICROBIS database (CoML)	All commercial use of images must be cleared with Dr. Patterson. dpatterson@mbl.edu	Chromatiales		Chromatiales	Bacteria	Proteobacteria	Gammaproteobacteria	Chromatiales			http://data.gbif.org/occurrences/244823092
Marine Biology Laboratory	MICROBIS database		Actinobacteria		Actinobacteria	Bacteria	Actinobacteria	Actinobacteria				http://data.gbif.org/occurrences/242145912
Marine Biology Laboratory	MICROBIS database		Bacteria		Bacteria	Bacteria						http://data.gbif.org/occurrences/242282259
Marine Biology Laboratory	MICROBIS database		Flavobacteriales		Flavobacteriales	Bacteria	Bacteroidetes	Flavobacteria	Flavobacteriales			http://data.gbif.org/occurrences/242621698
Marine Biology Laboratory	MICROBIS database		Gammaproteobacteria		Gammaproteobacteria	Bacteria	Proteobacteria	Gammaproteobacteria				http://data.gbif.org/occurrences/242669693
Marine Biology Laboratory	MICROBIS database		Methylobacterium		Methylobacterium	Bacteria	Proteobacteria	Alphaproteobacteria	Rhizobiales	Methylobacteriaceae	Methylobacterium	http://data.gbif.org/occurrences/242761531
Ocean Biogeographic Information System	MICROBIS database (CoML)	All commercial use of images must be cleared with Dr. Patterson. dpatterson@mbl.edu	Bacteroidetes		Bacteroidetes	Bacteria	Bacteroidetes					http://data.gbif.org/occurrences/244776518
Ocean Biogeographic Information System	MICROBIS database (CoML)	All commercial use of images must be cleared with Dr. Patterson. dpatterson@mbl.edu	Firmicutes		Firmicutes	Bacteria	Firmicutes					http://data.gbif.org/occurrences/244984595
Ocean Biogeographic Information System	MICROBIS database (CoML)	All commercial use of images must be cleared with Dr. Patterson. dpatterson@mbl.edu	Gemmata		Gemmata	Bacteria	Planctomycetes	Planctomycetacia	Planctomycetales	Planctomycetaceae	Gemmata	http://data.gbif.org/occurrences/245042644
Ocean Biogeographic Information System	MICROBIS database (CoML)	All commercial use of images must be cleared with Dr. Patterson. dpatterson@mbl.edu	Gp23		Gp	Bacteria	Acidobacteria	Acidobacteria	Acidobacteriales	Acidobacteriaceae	Gp23	http://data.gbif.org/occurrences/245060221
Marine Biology Laboratory	MICROBIS database		Proteobacteria		Proteobacteria	Bacteria	Proteobacteria					http://data.gbif.org/occurrences/242884129
National Museum of Natural History, Smithsonian Institution	NMNH Botany Collections	See: http://www.mnh.si.edu/rc/db/2data_access_policy.html	Nostoc commune		Nostoc commune	Monera	Cyanophyta		Oscillatoriales	Nostocaceae	Nostoc	http://data.gbif.org/occurrences/243492622
Ocean Biogeographic Information System	MICROBIS database (CoML)	All commercial use of images must be cleared with Dr. Patterson. dpatterson@mbl.edu	Caldithrix		Caldithrix	Bacteria	Deferribacteres	Deferribacteres	Deferribacterales	Unassigned	Caldithrix	http://data.gbif.org/occurrences/244801735
Ocean Biogeographic Information System	MICROBIS database (CoML)	All commercial use of images must be cleared with Dr. Patterson. dpatterson@mbl.edu	Rhodobacteraceae		Rhodobacteraceae	Bacteria	Proteobacteria	Alphaproteobacteria	Rhodobacterales	Rhodobacteraceae		http://data.gbif.org/occurrences/245243194
Ocean Biogeographic Information System	MICROBIS database (CoML)	All commercial use of images must be cleared with Dr. Patterson. dpatterson@mbl.edu	Thermomicrobia		Thermomicrobia	Bacteria	Thermomicrobia					http://data.gbif.org/occurrences/245324709
Ocean Biogeographic Information System	MICROBIS database (CoML)	All commercial use of images must be cleared with Dr. Patterson. dpatterson@mbl.edu	Victivallis		Victivallis	Bacteria	Lentisphaerae	Lentisphaeria	Victivallales	Victivallaceae	Victivallis	http://data.gbif.org/occurrences/245349584
Marine Biology Laboratory	MICROBIS database		Actinomycetales		Actinomycetales	Bacteria	Actinobacteria	Actinobacteria	Actinomycetales			http://data.gbif.org/occurrences/242150537
Marine Biology Laboratory	MICROBIS database		Alphaproteobacteria		Alphaproteobacteria	Bacteria	Proteobacteria	Alphaproteobacteria				http://data.gbif.org/occurrences/242180148
Marine Biology Laboratory	MICROBIS database		Bacteria		Bacteria	Bacteria						http://data.gbif.org/occurrences/242282168
Marine Biology Laboratory	MICROBIS database		Bacteria		Bacteria	Bacteria						http://data.gbif.org/occurrences/242282232
Marine Biology Laboratory	MICROBIS database		Gp10		Gp	Bacteria	Acidobacteria	Acidobacteria	Acidobacteriales	Acidobacteriaceae	Gp10	http://data.gbif.org/occurrences/242703929
Marine Biology Laboratory	MICROBIS database		Planctomycetaceae		Planctomycetaceae	Bacteria	Planctomycetes	Planctomycetacia	Planctomycetales	Planctomycetaceae		http://data.gbif.org/occurrences/242851362
Marine Biology Laboratory	MICROBIS database		Proteobacteria		Proteobacteria	Bacteria	Proteobacteria					http://data.gbif.org/occurrences/242884106
Ocean Biogeographic Information System	MICROBIS database (CoML)	All commercial use of images must be cleared with Dr. Patterson. dpatterson@mbl.edu	Lentisphaeria		Lentisphaeria	Bacteria	Lentisphaerae	Lentisphaeria				http://data.gbif.org/occurrences/245092605
Ocean Biogeographic Information System	MICROBIS database (CoML)	All commercial use of images must be cleared with Dr. Patterson. dpatterson@mbl.edu	Planctomyces		Planctomyces	Bacteria	Planctomycetes	Planctomycetacia	Planctomycetales	Planctomycetaceae	Planctomyces	http://data.gbif.org/occurrences/245166392
Ocean Biogeographic Information System	MICROBIS database (CoML)	All commercial use of images must be cleared with Dr. Patterson. dpatterson@mbl.edu	Proteobacteria		Proteobacteria	Bacteria	Proteobacteria					http://data.gbif.org/occurrences/245204410
Marine Biology Laboratory	MICROBIS database		Alphaproteobacteria		Alphaproteobacteria	Bacteria	Proteobacteria	Alphaproteobacteria				http://data.gbif.org/occurrences/242180162
Marine Biology Laboratory	MICROBIS database		Bacteria		Bacteria	Bacteria						http://data.gbif.org/occurrences/242282182
Marine Biology Laboratory	MICROBIS database		Gp6		Gp	Bacteria	Acidobacteria	Acidobacteria	Acidobacteriales	Acidobacteriaceae	Gp6	http://data.gbif.org/occurrences/242713523
Marine Biology Laboratory	MICROBIS database		Planctomycetaceae		Planctomycetaceae	Bacteria	Planctomycetes	Planctomycetacia	Planctomycetales	Planctomycetaceae		http://data.gbif.org/occurrences/242851376
Marine Biology Laboratory	MICROBIS database		Planctomycetes		Planctomycetes	Bacteria	Planctomycetes					http://data.gbif.org/occurrences/242859847
Marine Biology Laboratory	MICROBIS database		Proteobacteria		Proteobacteria	Bacteria	Proteobacteria					http://data.gbif.org/occurrences/242884120
Marine Biology Laboratory	MICROBIS database		Rhodospirillales		Rhodospirillales	Bacteria	Proteobacteria	Alphaproteobacteria	Rhodospirillales			http://data.gbif.org/occurrences/242937056
Marine Biology Laboratory	MICROBIS database		Thermomicrobia		Thermomicrobia	Bacteria	Thermomicrobia					http://data.gbif.org/occurrences/243007613
Ocean Biogeographic Information System	MICROBIS database (CoML)	All commercial use of images must be cleared with Dr. Patterson. dpatterson@mbl.edu	Chloroflexi		Chloroflexi	Bacteria	Chloroflexi	Chloroflexi				http://data.gbif.org/occurrences/244814459
Ocean Biogeographic Information System	MICROBIS database (CoML)	All commercial use of images must be cleared with Dr. Patterson. dpatterson@mbl.edu	Gp10		Gp	Bacteria	Acidobacteria	Acidobacteria	Acidobacteriales	Acidobacteriaceae	Gp10	http://data.gbif.org/occurrences/245053999
Ocean Biogeographic Information System	MICROBIS database (CoML)	All commercial use of images must be cleared with Dr. Patterson. dpatterson@mbl.edu	Planctomycetes		Planctomycetes	Bacteria	Planctomycetes					http://data.gbif.org/occurrences/245180625
Ocean Biogeographic Information System	MICROBIS database (CoML)	All commercial use of images must be cleared with Dr. Patterson. dpatterson@mbl.edu	Proteobacteria		Proteobacteria	Bacteria	Proteobacteria					http://data.gbif.org/occurrences/245204424
Ocean Biogeographic Information System	MICROBIS database (CoML)	All commercial use of images must be cleared with Dr. Patterson. dpatterson@mbl.edu	Thermomicrobia		Thermomicrobia	Bacteria	Thermomicrobia					http://data.gbif.org/occurrences/245324700
Ocean Biogeographic Information System	MICROBIS database (CoML)	All commercial use of images must be cleared with Dr. Patterson. dpatterson@mbl.edu	Bacteria		Bacteria	Bacteria						http://data.gbif.org/occurrences/459913933
Ocean Biogeographic Information System	MICROBIS database (CoML)	All commercial use of images must be cleared with Dr. Patterson. dpatterson@mbl.edu	Deltaproteobacteria		Deltaproteobacteria	Bacteria	Proteobacteria	Deltaproteobacteria				http://data.gbif.org/occurrences/459967116
Ocean Biogeographic Information System	MICROBIS database (CoML)	All commercial use of images must be cleared with Dr. Patterson. dpatterson@mbl.edu	Gammaproteobacteria		Gammaproteobacteria	Bacteria	Proteobacteria	Gammaproteobacteria				http://data.gbif.org/occurrences/460018817
Ocean Biogeographic Information System	MICROBIS database (CoML)	All commercial use of images must be cleared with Dr. Patterson. dpatterson@mbl.edu	Planctomycetaceae		Planctomycetaceae	Bacteria	Planctomycetes	Planctomycetacia	Planctomycetales	Planctomycetaceae		http://data.gbif.org/occurrences/460058879
Ocean Biogeographic Information System	MICROBIS database (CoML)	All commercial use of images must be cleared with Dr. Patterson. dpatterson@mbl.edu	Planctomycetaceae		Planctomycetaceae	Bacteria	Planctomycetes	Planctomycetacia	Planctomycetales	Planctomycetaceae		http://data.gbif.org/occurrences/460058890
Ocean Biogeographic Information System	MICROBIS database (CoML)	All commercial use of images must be cleared with Dr. Patterson. dpatterson@mbl.edu	Bacteria		Bacteria	Bacteria						http://data.gbif.org/occurrences/459913923
Ocean Biogeographic Information System	MICROBIS database (CoML)	All commercial use of images must be cleared with Dr. Patterson. dpatterson@mbl.edu	Deltaproteobacteria		Deltaproteobacteria	Bacteria	Proteobacteria	Deltaproteobacteria				http://data.gbif.org/occurrences/459967106
Ocean Biogeographic Information System	MICROBIS database (CoML)	All commercial use of images must be cleared with Dr. Patterson. dpatterson@mbl.edu	Gammaproteobacteria		Gammaproteobacteria	Bacteria	Proteobacteria	Gammaproteobacteria				http://data.gbif.org/occurrences/460018807
Ocean Biogeographic Information System	MICROBIS database (CoML)	All commercial use of images must be cleared with Dr. Patterson. dpatterson@mbl.edu	Planctomycetaceae		Planctomycetaceae	Bacteria	Planctomycetes	Planctomycetacia	Planctomycetales	Planctomycetaceae		http://data.gbif.org/occurrences/460058869
Ocean Biogeographic Information System	MICROBIS database (CoML)	All commercial use of images must be cleared with Dr. Patterson. dpatterson@mbl.edu	Planctomycetaceae		Planctomycetaceae	Bacteria	Planctomycetes	Planctomycetacia	Planctomycetales	Planctomycetaceae		http://data.gbif.org/occurrences/460058880
Ocean Biogeographic Information System	MICROBIS database (CoML)	All commercial use of images must be cleared with Dr. Patterson. dpatterson@mbl.edu	Alphaproteobacteria		Alphaproteobacteria	Bacteria	Proteobacteria	Alphaproteobacteria				http://data.gbif.org/occurrences/459861712
Ocean Biogeographic Information System	MICROBIS database (CoML)	All commercial use of images must be cleared with Dr. Patterson. dpatterson@mbl.edu	Bacteria		Bacteria	Bacteria						http://data.gbif.org/occurrences/459913823
Ocean Biogeographic Information System	MICROBIS database (CoML)	All commercial use of images must be cleared with Dr. Patterson. dpatterson@mbl.edu	Bacteria		Bacteria	Bacteria						http://data.gbif.org/occurrences/459913912
Marine Biology Laboratory	MICROBIS database		Caldithrix		Caldithrix	Bacteria	Deferribacteres	Deferribacteres	Deferribacterales	Unassigned	Caldithrix	http://data.gbif.org/occurrences/242354997
Marine Biology Laboratory	MICROBIS database		Deltaproteobacteria		Deltaproteobacteria	Bacteria	Proteobacteria	Deltaproteobacteria				http://data.gbif.org/occurrences/242459138
Marine Biology Laboratory	MICROBIS database		Planctomycetaceae		Planctomycetaceae	Bacteria	Planctomycetes	Planctomycetacia	Planctomycetales	Planctomycetaceae		http://data.gbif.org/occurrences/242851352
Marine Biology Laboratory	MICROBIS database		Deltaproteobacteria		Deltaproteobacteria	Bacteria	Proteobacteria	Deltaproteobacteria				http://data.gbif.org/occurrences/242459132
Marine Biology Laboratory	MICROBIS database		Gammaproteobacteria		Gammaproteobacteria	Bacteria	Proteobacteria	Gammaproteobacteria				http://data.gbif.org/occurrences/242669663
Marine Biology Laboratory	MICROBIS database		Rubritalea		Rubritalea	Bacteria	Verrucomicrobia	Verrucomicrobiae	Verrucomicrobiales	Rubritaleaceae	Rubritalea	http://data.gbif.org/occurrences/242945100
Ocean Biogeographic Information System	MICROBIS database (CoML)	All commercial use of images must be cleared with Dr. Patterson. dpatterson@mbl.edu	Cloacibacterium		Cloacibacterium	Bacteria	Bacteroidetes	Flavobacteria	Flavobacteriales	Flavobacteriaceae	Cloacibacterium	http://data.gbif.org/occurrences/244828052
Ocean Biogeographic Information System	MICROBIS database (CoML)	All commercial use of images must be cleared with Dr. Patterson. dpatterson@mbl.edu	Deferribacteres		Deferribacteres	Bacteria	Deferribacteres					http://data.gbif.org/occurrences/244869428
Ocean Biogeographic Information System	MICROBIS database (CoML)	All commercial use of images must be cleared with Dr. Patterson. dpatterson@mbl.edu	Anaeromyxobacter		Anaeromyxobacter	Bacteria	Proteobacteria	Deltaproteobacteria	Myxococcales	Cystobacteraceae	Anaeromyxobacter	http://data.gbif.org/occurrences/244718298
Ocean Biogeographic Information System	MICROBIS database (CoML)	All commercial use of images must be cleared with Dr. Patterson. dpatterson@mbl.edu	Opitutus		Opitutus	Bacteria	Verrucomicrobia	Opitutae	Opitutales	Opitutaceae	Opitutus	http://data.gbif.org/occurrences/245145000
Ocean Biogeographic Information System	MICROBIS database (CoML)	All commercial use of images must be cleared with Dr. Patterson. dpatterson@mbl.edu	Propionibacterium		Propionibacterium	Bacteria	Actinobacteria	Actinobacteria	Actinomycetales	Propionibacteriaceae	Propionibacterium	http://data.gbif.org/occurrences/245185677
Ocean Biogeographic Information System	MICROBIS database (CoML)	All commercial use of images must be cleared with Dr. Patterson. dpatterson@mbl.edu	Rhodobacteraceae		Rhodobacteraceae	Bacteria	Proteobacteria	Alphaproteobacteria	Rhodobacterales	Rhodobacteraceae		http://data.gbif.org/occurrences/245243188
Ocean Biogeographic Information System	MICROBIS database (CoML)	All commercial use of images must be cleared with Dr. Patterson. dpatterson@mbl.edu	Bacteria		Bacteria	Bacteria						http://data.gbif.org/occurrences/459913903
Marine Biology Laboratory	MICROBIS database		Caldithrix		Caldithrix	Bacteria	Deferribacteres	Deferribacteres	Deferribacterales	Unassigned	Caldithrix	http://data.gbif.org/occurrences/242354996
Marine Biology Laboratory	MICROBIS database		Deltaproteobacteria		Deltaproteobacteria	Bacteria	Proteobacteria	Deltaproteobacteria				http://data.gbif.org/occurrences/242459137
Marine Biology Laboratory	MICROBIS database		Planctomycetaceae		Planctomycetaceae	Bacteria	Planctomycetes	Planctomycetacia	Planctomycetales	Planctomycetaceae		http://data.gbif.org/occurrences/242851351
Ocean Biogeographic Information System	MICROBIS database (CoML)	All commercial use of images must be cleared with Dr. Patterson. dpatterson@mbl.edu	Dechloromonas		Dechloromonas	Bacteria	Proteobacteria	Betaproteobacteria	Rhodocyclales	Rhodocyclaceae	Dechloromonas	http://data.gbif.org/occurrences/244869427
Marine Biology Laboratory	MICROBIS database		Acidobacteria		Acidobacteria	Bacteria	Acidobacteria	Acidobacteria				http://data.gbif.org/occurrences/242135068
Marine Biology Laboratory	MICROBIS database		Gammaproteobacteria		Gammaproteobacteria	Bacteria	Proteobacteria	Gammaproteobacteria				http://data.gbif.org/occurrences/242669666
Ocean Biogeographic Information System	MICROBIS database (CoML)	All commercial use of images must be cleared with Dr. Patterson. dpatterson@mbl.edu	Bacteria		Bacteria	Bacteria						http://data.gbif.org/occurrences/459913901
Ocean Biogeographic Information System	MICROBIS database (CoML)	All commercial use of images must be cleared with Dr. Patterson. dpatterson@mbl.edu	Acidobacteria		Acidobacteria	Bacteria	Acidobacteria					http://data.gbif.org/occurrences/244667281
Marine Biology Laboratory	MICROBIS database		Bacteria		Bacteria	Bacteria						http://data.gbif.org/occurrences/242282267
Marine Biology Laboratory	MICROBIS database		Bacteroidales		Bacteroidales	Bacteria	Bacteroidetes	Bacteroidia	Bacteroidales			http://data.gbif.org/occurrences/242318100
Marine Biology Laboratory	MICROBIS database		Chloroflexi		Chloroflexi	Bacteria	Chloroflexi	Chloroflexi				http://data.gbif.org/occurrences/242367883
Ocean Biogeographic Information System	MICROBIS database (CoML)	All commercial use of images must be cleared with Dr. Patterson. dpatterson@mbl.edu	Rickettsiales		Rickettsiales	Bacteria	Proteobacteria	Alphaproteobacteria	Rickettsiales			http://data.gbif.org/occurrences/245258422
Ocean Biogeographic Information System	MICROBIS database (CoML)	All commercial use of images must be cleared with Dr. Patterson. dpatterson@mbl.edu	Sphingobacteriales		Sphingobacteriales	Bacteria	Bacteroidetes	Sphingobacteria	Sphingobacteriales			http://data.gbif.org/occurrences/245287065
Marine Biology Laboratory	MICROBIS database		Gp26		Gp	Bacteria	Acidobacteria	Acidobacteria	Acidobacteriales	Acidobacteriaceae	Gp26	http://data.gbif.org/occurrences/242711218
Marine Biology Laboratory	MICROBIS database		Nitrospira		Nitrospira	Bacteria	Nitrospira	Nitrospira	Nitrospirales	Nitrospiraceae	Nitrospira	http://data.gbif.org/occurrences/242783896
Marine Biology Laboratory	MICROBIS database		Phyllobacterium		Phyllobacterium	Bacteria	Proteobacteria	Alphaproteobacteria	Rhizobiales	Phyllobacteriaceae	Phyllobacterium	http://data.gbif.org/occurrences/242815692
Marine Biology Laboratory	MICROBIS database		Planctomyces		Planctomyces	Bacteria	Planctomycetes	Planctomycetacia	Planctomycetales	Planctomycetaceae	Planctomyces	http://data.gbif.org/occurrences/242819998
Ocean Biogeographic Information System	MICROBIS database (CoML)	All commercial use of images must be cleared with Dr. Patterson. dpatterson@mbl.edu	Actinomycetales		Actinomycetales	Bacteria	Actinobacteria	Actinobacteria	Actinomycetales			http://data.gbif.org/occurrences/244682708
Ocean Biogeographic Information System	MICROBIS database (CoML)	All commercial use of images must be cleared with Dr. Patterson. dpatterson@mbl.edu	Rheinheimera		Rheinheimera	Bacteria	Proteobacteria	Gammaproteobacteria	Chromatiales	Chromatiaceae	Rheinheimera	http://data.gbif.org/occurrences/245227360
Ocean Biogeographic Information System	MICROBIS database (CoML)	All commercial use of images must be cleared with Dr. Patterson. dpatterson@mbl.edu	Alphaproteobacteria		Alphaproteobacteria	Bacteria	Proteobacteria	Alphaproteobacteria				http://data.gbif.org/occurrences/459861743
Ocean Biogeographic Information System	MICROBIS database (CoML)	All commercial use of images must be cleared with Dr. Patterson. dpatterson@mbl.edu	Bacteria		Bacteria	Bacteria						http://data.gbif.org/occurrences/459913850
Ocean Biogeographic Information System	MICROBIS database (CoML)	All commercial use of images must be cleared with Dr. Patterson. dpatterson@mbl.edu	Deltaproteobacteria		Deltaproteobacteria	Bacteria	Proteobacteria	Deltaproteobacteria				http://data.gbif.org/occurrences/459967095
Ocean Biogeographic Information System	MICROBIS database (CoML)	All commercial use of images must be cleared with Dr. Patterson. dpatterson@mbl.edu	Gammaproteobacteria		Gammaproteobacteria	Bacteria	Proteobacteria	Gammaproteobacteria				http://data.gbif.org/occurrences/460018792
Ocean Biogeographic Information System	MICROBIS database (CoML)	All commercial use of images must be cleared with Dr. Patterson. dpatterson@mbl.edu	Planctomycetaceae		Planctomycetaceae	Bacteria	Planctomycetes	Planctomycetacia	Planctomycetales	Planctomycetaceae		http://data.gbif.org/occurrences/460058854
Marine Biology Laboratory	MICROBIS database		Deltaproteobacteria		Deltaproteobacteria	Bacteria	Proteobacteria	Deltaproteobacteria				http://data.gbif.org/occurrences/242459125
Marine Biology Laboratory	MICROBIS database		Gammaproteobacteria		Gammaproteobacteria	Bacteria	Proteobacteria	Gammaproteobacteria				http://data.gbif.org/occurrences/242669656
Marine Biology Laboratory	MICROBIS database		Nitrospina		Nitrospina	Bacteria	Proteobacteria	Deltaproteobacteria	Desulfobacterales	Nitrospinaceae	Nitrospina	http://data.gbif.org/occurrences/242780718
Ocean Biogeographic Information System	MICROBIS database (CoML)	All commercial use of images must be cleared with Dr. Patterson. dpatterson@mbl.edu	Acinetobacter		Acinetobacter	Bacteria	Proteobacteria	Gammaproteobacteria	Pseudomonadales	Moraxellaceae	Acinetobacter	http://data.gbif.org/occurrences/244670091
Ocean Biogeographic Information System	MICROBIS database (CoML)	All commercial use of images must be cleared with Dr. Patterson. dpatterson@mbl.edu	Nitrospina		Nitrospina	Bacteria	Proteobacteria	Deltaproteobacteria	Desulfobacterales	Nitrospinaceae	Nitrospina	http://data.gbif.org/occurrences/245128223
Ocean Biogeographic Information System	MICROBIS database (CoML)	All commercial use of images must be cleared with Dr. Patterson. dpatterson@mbl.edu	Rhodobacteraceae		Rhodobacteraceae	Bacteria	Proteobacteria	Alphaproteobacteria	Rhodobacterales	Rhodobacteraceae		http://data.gbif.org/occurrences/245243181
Marine Biology Laboratory	MICROBIS database		Acidobacteria		Acidobacteria	Bacteria	Acidobacteria					http://data.gbif.org/occurrences/242135069
Marine Biology Laboratory	MICROBIS database		Gammaproteobacteria		Gammaproteobacteria	Bacteria	Proteobacteria	Gammaproteobacteria				http://data.gbif.org/occurrences/242669667
Ocean Biogeographic Information System	MICROBIS database (CoML)	All commercial use of images must be cleared with Dr. Patterson. dpatterson@mbl.edu	Acidobacteria		Acidobacteria	Bacteria	Acidobacteria					http://data.gbif.org/occurrences/244667282
Ocean Biogeographic Information System	MICROBIS database (CoML)	All commercial use of images must be cleared with Dr. Patterson. dpatterson@mbl.edu	Rickettsiales		Rickettsiales	Bacteria	Proteobacteria	Alphaproteobacteria	Rickettsiales			http://data.gbif.org/occurrences/245258423
Ocean Biogeographic Information System	MICROBIS database (CoML)	All commercial use of images must be cleared with Dr. Patterson. dpatterson@mbl.edu	Sphingobacteriales		Sphingobacteriales	Bacteria	Bacteroidetes	Sphingobacteria	Sphingobacteriales			http://data.gbif.org/occurrences/245287066
Marine Biology Laboratory	MICROBIS database		Alphaproteobacteria		Alphaproteobacteria	Bacteria	Proteobacteria	Alphaproteobacteria				http://data.gbif.org/occurrences/242180144
Marine Biology Laboratory	MICROBIS database		Bacteria		Bacteria	Bacteria						http://data.gbif.org/occurrences/242282164
Marine Biology Laboratory	MICROBIS database		Bacteria		Bacteria	Bacteria						http://data.gbif.org/occurrences/242282228
Marine Biology Laboratory	MICROBIS database		Gp10		Gp	Bacteria	Acidobacteria	Acidobacteria	Acidobacteriales	Acidobacteriaceae	Gp10	http://data.gbif.org/occurrences/242703925
Marine Biology Laboratory	MICROBIS database		Rhodobacteraceae		Rhodobacteraceae	Bacteria	Proteobacteria	Alphaproteobacteria	Rhodobacterales	Rhodobacteraceae		http://data.gbif.org/occurrences/242924574
Ocean Biogeographic Information System	MICROBIS database (CoML)	All commercial use of images must be cleared with Dr. Patterson. dpatterson@mbl.edu	Gp26		Gp	Bacteria	Acidobacteria	Acidobacteria	Acidobacteriales	Acidobacteriaceae	Gp26	http://data.gbif.org/occurrences/245061279
Ocean Biogeographic Information System	MICROBIS database (CoML)	All commercial use of images must be cleared with Dr. Patterson. dpatterson@mbl.edu	Proteobacteria		Proteobacteria	Bacteria	Proteobacteria					http://data.gbif.org/occurrences/245204406
Ocean Biogeographic Information System	MICROBIS database (CoML)	All commercial use of images must be cleared with Dr. Patterson. dpatterson@mbl.edu	Bacteria		Bacteria	Bacteria						http://data.gbif.org/occurrences/459913888
Marine Biology Laboratory	MICROBIS database		Acidobacteria		Acidobacteria	Bacteria	Acidobacteria					http://data.gbif.org/occurrences/242135064
Marine Biology Laboratory	MICROBIS database		Sphingomonas		Sphingomonas	Bacteria	Proteobacteria	Alphaproteobacteria	Sphingomonadales	Sphingomonadaceae	Sphingomonas	http://data.gbif.org/occurrences/242974011
Marine Biology Laboratory	MICROBIS database		Staphylococcus		Staphylococcus	Bacteria	Firmicutes	Bacilli	Bacillales	Staphylococcaceae	Staphylococcus	http://data.gbif.org/occurrences/242979823
Ocean Biogeographic Information System	MICROBIS database (CoML)	All commercial use of images must be cleared with Dr. Patterson. dpatterson@mbl.edu	Acetobacteraceae		Acetobacteraceae	Bacteria	Proteobacteria	Alphaproteobacteria	Rhodospirillales	Acetobacteraceae		http://data.gbif.org/occurrences/244658934
Ocean Biogeographic Information System	MICROBIS database (CoML)	All commercial use of images must be cleared with Dr. Patterson. dpatterson@mbl.edu	Acidobacteria		Acidobacteria	Bacteria	Acidobacteria					http://data.gbif.org/occurrences/244667277
Ocean Biogeographic Information System	MICROBIS database (CoML)	All commercial use of images must be cleared with Dr. Patterson. dpatterson@mbl.edu	Gp22		Gp	Bacteria	Acidobacteria	Acidobacteria	Acidobacteriales	Acidobacteriaceae	Gp22	http://data.gbif.org/occurrences/245059017
Ocean Biogeographic Information System	MICROBIS database (CoML)	All commercial use of images must be cleared with Dr. Patterson. dpatterson@mbl.edu	Nitrospina		Nitrospina	Bacteria	Proteobacteria	Deltaproteobacteria	Desulfobacterales	Nitrospinaceae	Nitrospina	http://data.gbif.org/occurrences/245128229
Ocean Biogeographic Information System	MICROBIS database (CoML)	All commercial use of images must be cleared with Dr. Patterson. dpatterson@mbl.edu	Sphingobacteriales		Sphingobacteriales	Bacteria	Bacteroidetes	Sphingobacteria	Sphingobacteriales			http://data.gbif.org/occurrences/245287061
Marine Biology Laboratory	MICROBIS database		Bacteria		Bacteria	Bacteria						http://data.gbif.org/occurrences/242282283
Marine Biology Laboratory	MICROBIS database		Corynebacterium		Corynebacterium	Bacteria	Actinobacteria	Actinobacteria	Actinomycetales	Corynebacteriaceae	Corynebacterium	http://data.gbif.org/occurrences/242395164
Marine Biology Laboratory	MICROBIS database		Deltaproteobacteria		Deltaproteobacteria	Bacteria	Proteobacteria	Deltaproteobacteria				http://data.gbif.org/occurrences/242459166
Marine Biology Laboratory	MICROBIS database		Flavobacteriaceae		Flavobacteriaceae	Bacteria	Bacteroidetes	Flavobacteria	Flavobacteriales	Flavobacteriaceae		http://data.gbif.org/occurrences/242612142
Marine Biology Laboratory	MICROBIS database		Gp22		Gp	Bacteria	Acidobacteria	Acidobacteria	Acidobacteriales	Acidobacteriaceae	Gp22	http://data.gbif.org/occurrences/242708952
Ocean Biogeographic Information System	MICROBIS database (CoML)	All commercial use of images must be cleared with Dr. Patterson. dpatterson@mbl.edu	Acidobacteria		Acidobacteria	Bacteria	Acidobacteria	Acidobacteria				http://data.gbif.org/occurrences/244667268
Ocean Biogeographic Information System	MICROBIS database (CoML)	All commercial use of images must be cleared with Dr. Patterson. dpatterson@mbl.edu	Gp22		Gp	Bacteria	Acidobacteria	Acidobacteria	Acidobacteriales	Acidobacteriaceae	Gp22	http://data.gbif.org/occurrences/245059008
Ocean Biogeographic Information System	MICROBIS database (CoML)	All commercial use of images must be cleared with Dr. Patterson. dpatterson@mbl.edu	Methylobacterium		Methylobacterium	Bacteria	Proteobacteria	Alphaproteobacteria	Rhizobiales	Methylobacteriaceae	Methylobacterium	http://data.gbif.org/occurrences/245111181
Ocean Biogeographic Information System	MICROBIS database (CoML)	All commercial use of images must be cleared with Dr. Patterson. dpatterson@mbl.edu	Sphingobacteriales		Sphingobacteriales	Bacteria	Bacteroidetes	Sphingobacteria	Sphingobacteriales			http://data.gbif.org/occurrences/245287052
Marine Biology Laboratory	MICROBIS database		Bacteria		Bacteria	Bacteria						http://data.gbif.org/occurrences/242282284
Marine Biology Laboratory	MICROBIS database		Coriobacteriaceae		Coriobacteriaceae	Bacteria	Actinobacteria	Actinobacteria	Coriobacteriales	Coriobacteriaceae		http://data.gbif.org/occurrences/242395165
Marine Biology Laboratory	MICROBIS database		Deltaproteobacteria		Deltaproteobacteria	Bacteria	Proteobacteria	Deltaproteobacteria				http://data.gbif.org/occurrences/242459167
Marine Biology Laboratory	MICROBIS database		Flavobacteriaceae		Flavobacteriaceae	Bacteria	Bacteroidetes	Flavobacteria	Flavobacteriales	Flavobacteriaceae		http://data.gbif.org/occurrences/242612143
Marine Biology Laboratory	MICROBIS database		Gp22		Gp	Bacteria	Acidobacteria	Acidobacteria	Acidobacteriales	Acidobacteriaceae	Gp22	http://data.gbif.org/occurrences/242708953
Ocean Biogeographic Information System	MICROBIS database (CoML)	All commercial use of images must be cleared with Dr. Patterson. dpatterson@mbl.edu	Acidobacteria		Acidobacteria	Bacteria	Acidobacteria					http://data.gbif.org/occurrences/244667269
Ocean Biogeographic Information System	MICROBIS database (CoML)	All commercial use of images must be cleared with Dr. Patterson. dpatterson@mbl.edu	Aquabacterium		Aquabacterium	Bacteria	Proteobacteria	Betaproteobacteria	Burkholderiales	Unassigned	Aquabacterium	http://data.gbif.org/occurrences/244719237
Ocean Biogeographic Information System	MICROBIS database (CoML)	All commercial use of images must be cleared with Dr. Patterson. dpatterson@mbl.edu	Gp22		Gp	Bacteria	Acidobacteria	Acidobacteria	Acidobacteriales	Acidobacteriaceae	Gp22	http://data.gbif.org/occurrences/245059009
Ocean Biogeographic Information System	MICROBIS database (CoML)	All commercial use of images must be cleared with Dr. Patterson. dpatterson@mbl.edu	Sphingobacteriales		Sphingobacteriales	Bacteria	Bacteroidetes	Sphingobacteria	Sphingobacteriales			http://data.gbif.org/occurrences/245287053
Marine Biology Laboratory	MICROBIS database		Caldithrix		Caldithrix	Bacteria	Deferribacteres	Deferribacteres	Deferribacterales	Unassigned	Caldithrix	http://data.gbif.org/occurrences/242354995
Marine Biology Laboratory	MICROBIS database		Deltaproteobacteria		Deltaproteobacteria	Bacteria	Proteobacteria	Deltaproteobacteria				http://data.gbif.org/occurrences/242459136
Marine Biology Laboratory	MICROBIS database		Planctomycetaceae		Planctomycetaceae	Bacteria	Planctomycetes	Planctomycetacia	Planctomycetales	Planctomycetaceae		http://data.gbif.org/occurrences/242851350
Ocean Biogeographic Information System	MICROBIS database (CoML)	All commercial use of images must be cleared with Dr. Patterson. dpatterson@mbl.edu	Dechloromonas		Dechloromonas	Bacteria	Proteobacteria	Betaproteobacteria	Rhodocyclales	Rhodocyclaceae	Dechloromonas	http://data.gbif.org/occurrences/244869426
Ocean Biogeographic Information System	MICROBIS database (CoML)	All commercial use of images must be cleared with Dr. Patterson. dpatterson@mbl.edu	Enterobacteriaceae		Enterobacteriaceae	Bacteria	Proteobacteria	Gammaproteobacteria	Enterobacteriales	Enterobacteriaceae		http://data.gbif.org/occurrences/244949563
Ocean Biogeographic Information System	MICROBIS database (CoML)	All commercial use of images must be cleared with Dr. Patterson. dpatterson@mbl.edu	Isosphaera		Isosphaera	Bacteria	Planctomycetes	Planctomycetacia	Planctomycetales	Planctomycetaceae	Isosphaera	http://data.gbif.org/occurrences/245077836
Marine Biology Laboratory	MICROBIS database		Actinobacteria		Actinobacteria	Bacteria	Actinobacteria	Actinobacteria				http://data.gbif.org/occurrences/242145916
Marine Biology Laboratory	MICROBIS database		Bacteria		Bacteria	Bacteria						http://data.gbif.org/occurrences/242282263
Marine Biology Laboratory	MICROBIS database		Kordiimonas		Kordiimonas	Bacteria	Proteobacteria	Alphaproteobacteria	Kordiimonadales	Kordiimonadaceae	Kordiimonas	http://data.gbif.org/occurrences/242729265
Marine Biology Laboratory	MICROBIS database		Methylobacterium		Methylobacterium	Bacteria	Proteobacteria	Alphaproteobacteria	Rhizobiales	Methylobacteriaceae	Methylobacterium	http://data.gbif.org/occurrences/242761535
Marine Biology Laboratory	MICROBIS database		Microbacterium		Microbacterium	Bacteria	Actinobacteria	Actinobacteria	Actinomycetales	Microbacteriaceae	Microbacterium	http://data.gbif.org/occurrences/242765841
Marine Biology Laboratory	MICROBIS database		Planctomyces		Planctomyces	Bacteria	Planctomycetes	Planctomycetacia	Planctomycetales	Planctomycetaceae	Planctomyces	http://data.gbif.org/occurrences/242819994
Marine Biology Laboratory	MICROBIS database		Rhodobacter		Rhodobacter	Bacteria	Proteobacteria	Alphaproteobacteria	Rhodobacterales	Rhodobacteraceae	Rhodobacter	http://data.gbif.org/occurrences/242911153
Ocean Biogeographic Information System	MICROBIS database (CoML)	All commercial use of images must be cleared with Dr. Patterson. dpatterson@mbl.edu	Bacteroidetes		Bacteroidetes	Bacteria	Bacteroidetes					http://data.gbif.org/occurrences/244776522
Ocean Biogeographic Information System	MICROBIS database (CoML)	All commercial use of images must be cleared with Dr. Patterson. dpatterson@mbl.edu	Bacteria		Bacteria	Bacteria						http://data.gbif.org/occurrences/459913894
Marine Science Institute, UCSB	Paleobiology Database		Cyanobacteria indet.		Cyanobacteria	Eubacteria	Cyanobacteria				Cyanobacteria	http://data.gbif.org/occurrences/37059750
Marine Biology Laboratory	MICROBIS database		Clostridiales		Clostridiales	Bacteria	Firmicutes	Clostridia	Clostridiales			http://data.gbif.org/occurrences/242385115
Marine Biology Laboratory	MICROBIS database		Rubrobacterales		Rubrobacterales	Bacteria	Actinobacteria	Actinobacteria	Rubrobacterales			http://data.gbif.org/occurrences/242948023
Marine Biology Laboratory	MICROBIS database		Sphingomonas		Sphingomonas	Bacteria	Proteobacteria	Alphaproteobacteria	Sphingomonadales	Sphingomonadaceae	Sphingomonas	http://data.gbif.org/occurrences/242974007
Ocean Biogeographic Information System	MICROBIS database (CoML)	All commercial use of images must be cleared with Dr. Patterson. dpatterson@mbl.edu	Acidobacteria		Acidobacteria	Bacteria	Acidobacteria					http://data.gbif.org/occurrences/244667273
Ocean Biogeographic Information System	MICROBIS database (CoML)	All commercial use of images must be cleared with Dr. Patterson. dpatterson@mbl.edu	Gp22		Gp	Bacteria	Acidobacteria	Acidobacteria	Acidobacteriales	Acidobacteriaceae	Gp22	http://data.gbif.org/occurrences/245059013
Ocean Biogeographic Information System	MICROBIS database (CoML)	All commercial use of images must be cleared with Dr. Patterson. dpatterson@mbl.edu	Nitrospina		Nitrospina	Bacteria	Proteobacteria	Deltaproteobacteria	Desulfobacterales	Nitrospinaceae	Nitrospina	http://data.gbif.org/occurrences/245128225
Ocean Biogeographic Information System	MICROBIS database (CoML)	All commercial use of images must be cleared with Dr. Patterson. dpatterson@mbl.edu	Psychromonas		Psychromonas	Bacteria	Proteobacteria	Gammaproteobacteria	Alteromonadales	Psychromonadaceae	Psychromonas	http://data.gbif.org/occurrences/245221203
Ocean Biogeographic Information System	MICROBIS database (CoML)	All commercial use of images must be cleared with Dr. Patterson. dpatterson@mbl.edu	Rhodococcus		Rhodococcus	Bacteria	Actinobacteria	Actinobacteria	Actinomycetales	Nocardiaceae	Rhodococcus	http://data.gbif.org/occurrences/245250955
Ocean Biogeographic Information System	MICROBIS database (CoML)	All commercial use of images must be cleared with Dr. Patterson. dpatterson@mbl.edu	Sphingobacteriales		Sphingobacteriales	Bacteria	Bacteroidetes	Sphingobacteria	Sphingobacteriales			http://data.gbif.org/occurrences/245287057
Marine Biology Laboratory	MICROBIS database		Actinobacteria		Actinobacteria	Bacteria	Actinobacteria	Actinobacteria				http://data.gbif.org/occurrences/242145911
Marine Biology Laboratory	MICROBIS database		Bacteria		Bacteria	Bacteria						http://data.gbif.org/occurrences/242282258
Marine Biology Laboratory	MICROBIS database		Gammaproteobacteria		Gammaproteobacteria	Bacteria	Proteobacteria	Gammaproteobacteria				http://data.gbif.org/occurrences/242669692
Ocean Biogeographic Information System	MICROBIS database (CoML)	All commercial use of images must be cleared with Dr. Patterson. dpatterson@mbl.edu	Aminobacterium		Aminobacterium	Bacteria	Firmicutes	Clostridia	Clostridiales	Syntrophomonadaceae	Aminobacterium	http://data.gbif.org/occurrences/244713053
Ocean Biogeographic Information System	MICROBIS database (CoML)	All commercial use of images must be cleared with Dr. Patterson. dpatterson@mbl.edu	Bacteroidetes		Bacteroidetes	Bacteria	Bacteroidetes					http://data.gbif.org/occurrences/244776517
Ocean Biogeographic Information System	MICROBIS database (CoML)	All commercial use of images must be cleared with Dr. Patterson. dpatterson@mbl.edu	Bradyrhizobium		Bradyrhizobium	Bacteria	Proteobacteria	Alphaproteobacteria	Rhizobiales	Bradyrhizobiaceae	Bradyrhizobium	http://data.gbif.org/occurrences/244786571
Ocean Biogeographic Information System	MICROBIS database (CoML)	All commercial use of images must be cleared with Dr. Patterson. dpatterson@mbl.edu	Firmicutes		Firmicutes	Bacteria	Firmicutes					http://data.gbif.org/occurrences/244984594
Ocean Biogeographic Information System	MICROBIS database (CoML)	All commercial use of images must be cleared with Dr. Patterson. dpatterson@mbl.edu	Gemmata		Gemmata	Bacteria	Planctomycetes	Planctomycetacia	Planctomycetales	Planctomycetaceae	Gemmata	http://data.gbif.org/occurrences/245042643
Marine Biology Laboratory	MICROBIS database		Alphaproteobacteria		Alphaproteobacteria	Bacteria	Proteobacteria	Alphaproteobacteria				http://data.gbif.org/occurrences/242180163
Marine Biology Laboratory	MICROBIS database		Bacteria		Bacteria	Bacteria						http://data.gbif.org/occurrences/242282183
Marine Biology Laboratory	MICROBIS database		Gp6		Gp	Bacteria	Acidobacteria	Acidobacteria	Acidobacteriales	Acidobacteriaceae	Gp6	http://data.gbif.org/occurrences/242713524
Marine Biology Laboratory	MICROBIS database		Planctomycetaceae		Planctomycetaceae	Bacteria	Planctomycetes	Planctomycetacia	Planctomycetales	Planctomycetaceae		http://data.gbif.org/occurrences/242851377
Marine Biology Laboratory	MICROBIS database		Planctomycetes		Planctomycetes	Bacteria	Planctomycetes					http://data.gbif.org/occurrences/242859848
Marine Biology Laboratory	MICROBIS database		Proteobacteria		Proteobacteria	Bacteria	Proteobacteria					http://data.gbif.org/occurrences/242884121
Marine Biology Laboratory	MICROBIS database		Rhodoplanes		Rhodoplanes	Bacteria	Proteobacteria	Alphaproteobacteria	Rhizobiales	Hyphomicrobiaceae	Rhodoplanes	http://data.gbif.org/occurrences/242937057
Marine Biology Laboratory	MICROBIS database		Thermomicrobia		Thermomicrobia	Bacteria	Thermomicrobia					http://data.gbif.org/occurrences/243007614
Ocean Biogeographic Information System	MICROBIS database (CoML)	All commercial use of images must be cleared with Dr. Patterson. dpatterson@mbl.edu	Chloroflexi		Chloroflexi	Bacteria	Chloroflexi	Chloroflexi				http://data.gbif.org/occurrences/244814460
Ocean Biogeographic Information System	MICROBIS database (CoML)	All commercial use of images must be cleared with Dr. Patterson. dpatterson@mbl.edu	Croceibacter		Croceibacter	Bacteria	Bacteroidetes	Flavobacteria	Flavobacteriales	Flavobacteriaceae	Croceibacter	http://data.gbif.org/occurrences/244850229
Ocean Biogeographic Information System	MICROBIS database (CoML)	All commercial use of images must be cleared with Dr. Patterson. dpatterson@mbl.edu	Gp10		Gp	Bacteria	Acidobacteria	Acidobacteria	Acidobacteriales	Acidobacteriaceae	Gp10	http://data.gbif.org/occurrences/245054000
Ocean Biogeographic Information System	MICROBIS database (CoML)	All commercial use of images must be cleared with Dr. Patterson. dpatterson@mbl.edu	Nocardioides		Nocardioides	Bacteria	Actinobacteria	Actinobacteria	Actinomycetales	Nocardioidaceae	Nocardioides	http://data.gbif.org/occurrences/245132426
Ocean Biogeographic Information System	MICROBIS database (CoML)	All commercial use of images must be cleared with Dr. Patterson. dpatterson@mbl.edu	Planctomycetes		Planctomycetes	Bacteria	Planctomycetes					http://data.gbif.org/occurrences/245180626
Ocean Biogeographic Information System	MICROBIS database (CoML)	All commercial use of images must be cleared with Dr. Patterson. dpatterson@mbl.edu	Proteobacteria		Proteobacteria	Bacteria	Proteobacteria					http://data.gbif.org/occurrences/245204425
Ocean Biogeographic Information System	MICROBIS database (CoML)	All commercial use of images must be cleared with Dr. Patterson. dpatterson@mbl.edu	Thermomicrobia		Thermomicrobia	Bacteria	Thermomicrobia					http://data.gbif.org/occurrences/245324701
Marine Biology Laboratory	MICROBIS database		Alphaproteobacteria		Alphaproteobacteria	Bacteria	Proteobacteria	Alphaproteobacteria				http://data.gbif.org/occurrences/242180178
Marine Biology Laboratory	MICROBIS database		Bacteria		Bacteria	Bacteria						http://data.gbif.org/occurrences/242282198
Marine Biology Laboratory	MICROBIS database		Deltaproteobacteria		Deltaproteobacteria	Bacteria	Proteobacteria	Deltaproteobacteria				http://data.gbif.org/occurrences/242459178
Marine Biology Laboratory	MICROBIS database		Gammaproteobacteria		Gammaproteobacteria	Bacteria	Proteobacteria	Gammaproteobacteria				http://data.gbif.org/occurrences/242669709
Marine Biology Laboratory	MICROBIS database		Owenweeksia		Owenweeksia	Bacteria	Bacteroidetes	Flavobacteria	Flavobacteriales	Cryomorphaceae	Owenweeksia	http://data.gbif.org/occurrences/242802987
Marine Biology Laboratory	MICROBIS database		Planctomycetaceae		Planctomycetaceae	Bacteria	Planctomycetes	Planctomycetacia	Planctomycetales	Planctomycetaceae		http://data.gbif.org/occurrences/242851328
Marine Biology Laboratory	MICROBIS database		Planctomycetaceae		Planctomycetaceae	Bacteria	Planctomycetes	Planctomycetacia	Planctomycetales	Planctomycetaceae		http://data.gbif.org/occurrences/242851392
Ocean Biogeographic Information System	MICROBIS database (CoML)	All commercial use of images must be cleared with Dr. Patterson. dpatterson@mbl.edu	Bacteria		Bacteria	Bacteria						http://data.gbif.org/occurrences/459913868
Ocean Biogeographic Information System	MICROBIS database (CoML)	All commercial use of images must be cleared with Dr. Patterson. dpatterson@mbl.edu	Planctomycetaceae		Planctomycetaceae	Bacteria	Planctomycetes	Planctomycetacia	Planctomycetales	Planctomycetaceae		http://data.gbif.org/occurrences/460058814
Marine Biology Laboratory	MICROBIS database		Alphaproteobacteria		Alphaproteobacteria	Bacteria	Proteobacteria	Alphaproteobacteria				http://data.gbif.org/occurrences/242180165
Marine Biology Laboratory	MICROBIS database		Bacteria		Bacteria	Bacteria						http://data.gbif.org/occurrences/242282185
Marine Biology Laboratory	MICROBIS database		Gammaproteobacteria		Gammaproteobacteria	Bacteria	Proteobacteria	Gammaproteobacteria				http://data.gbif.org/occurrences/242669696
Marine Biology Laboratory	MICROBIS database		Gp3		Gp	Bacteria	Acidobacteria	Acidobacteria	Acidobacteriales	Acidobacteriaceae	Gp3	http://data.gbif.org/occurrences/242713526
Marine Biology Laboratory	MICROBIS database		Pedobacter		Pedobacter	Bacteria	Bacteroidetes	Sphingobacteria	Sphingobacteriales	Sphingobacteriaceae	Pedobacter	http://data.gbif.org/occurrences/242809593
Marine Biology Laboratory	MICROBIS database		Planctomycetaceae		Planctomycetaceae	Bacteria	Planctomycetes	Planctomycetacia	Planctomycetales	Planctomycetaceae		http://data.gbif.org/occurrences/242851379
Marine Biology Laboratory	MICROBIS database		Planctomycetes		Planctomycetes	Bacteria	Planctomycetes					http://data.gbif.org/occurrences/242859850
Marine Biology Laboratory	MICROBIS database		Proteobacteria		Proteobacteria	Bacteria	Proteobacteria					http://data.gbif.org/occurrences/242884123
Marine Biology Laboratory	MICROBIS database		Rhodospirillales		Rhodospirillales	Bacteria	Proteobacteria	Alphaproteobacteria	Rhodospirillales			http://data.gbif.org/occurrences/242937059
Marine Biology Laboratory	MICROBIS database		Verrucomicrobiales		Verrucomicrobiales	Bacteria	Verrucomicrobia	Verrucomicrobiae	Verrucomicrobiales			http://data.gbif.org/occurrences/243027993
Ocean Biogeographic Information System	MICROBIS database (CoML)	All commercial use of images must be cleared with Dr. Patterson. dpatterson@mbl.edu	Chloroflexi		Chloroflexi	Bacteria	Chloroflexi					http://data.gbif.org/occurrences/244814462
Ocean Biogeographic Information System	MICROBIS database (CoML)	All commercial use of images must be cleared with Dr. Patterson. dpatterson@mbl.edu	Planctomycetes		Planctomycetes	Bacteria	Planctomycetes					http://data.gbif.org/occurrences/245180628
Ocean Biogeographic Information System	MICROBIS database (CoML)	All commercial use of images must be cleared with Dr. Patterson. dpatterson@mbl.edu	Proteobacteria		Proteobacteria	Bacteria	Proteobacteria					http://data.gbif.org/occurrences/245204427
Ocean Biogeographic Information System	MICROBIS database (CoML)	All commercial use of images must be cleared with Dr. Patterson. dpatterson@mbl.edu	Thermomicrobia		Thermomicrobia	Bacteria	Thermomicrobia					http://data.gbif.org/occurrences/245324703
Ocean Biogeographic Information System	MICROBIS database (CoML)	All commercial use of images must be cleared with Dr. Patterson. dpatterson@mbl.edu	Alphaproteobacteria		Alphaproteobacteria	Bacteria	Proteobacteria	Alphaproteobacteria				http://data.gbif.org/occurrences/459861714
Ocean Biogeographic Information System	MICROBIS database (CoML)	All commercial use of images must be cleared with Dr. Patterson. dpatterson@mbl.edu	Bacteria		Bacteria	Bacteria						http://data.gbif.org/occurrences/459913825
Marine Biology Laboratory	MICROBIS database		Bacteria		Bacteria	Bacteria						http://data.gbif.org/occurrences/242282249
Marine Biology Laboratory	MICROBIS database		Gammaproteobacteria		Gammaproteobacteria	Bacteria	Proteobacteria	Gammaproteobacteria				http://data.gbif.org/occurrences/242669683
Marine Biology Laboratory	MICROBIS database		Opitutae		Opitutae	Bacteria	Verrucomicrobia	Opitutae				http://data.gbif.org/occurrences/242797623
National Institute of Genetics, ROIS	Japan Collection of Microorganisms, RIKEN BioResource Center		Glycomyces algeriensis	Lebeda and Kroppenstedt 2004	Glycomyces algeriensis						Glycomyces	http://data.gbif.org/occurrences/323690313
Marine Biology Laboratory	MICROBIS database		Thermomicrobia		Thermomicrobia	Bacteria	Thermomicrobia					http://data.gbif.org/occurrences/243007616
Ocean Biogeographic Information System	MICROBIS database (CoML)	All commercial use of images must be cleared with Dr. Patterson. dpatterson@mbl.edu	Actinobacteria		Actinobacteria	Bacteria	Actinobacteria	Actinobacteria				http://data.gbif.org/occurrences/244678115
Ocean Biogeographic Information System	MICROBIS database (CoML)	All commercial use of images must be cleared with Dr. Patterson. dpatterson@mbl.edu	Byssovorax		Byssovorax	Bacteria	Proteobacteria	Deltaproteobacteria	Myxococcales	Polyangiaceae	Byssovorax	http://data.gbif.org/occurrences/244794559
Ocean Biogeographic Information System	MICROBIS database (CoML)	All commercial use of images must be cleared with Dr. Patterson. dpatterson@mbl.edu	Colwellia		Colwellia	Bacteria	Proteobacteria	Gammaproteobacteria	Alteromonadales	Colwelliaceae	Colwellia	http://data.gbif.org/occurrences/244836678
Ocean Biogeographic Information System	MICROBIS database (CoML)	All commercial use of images must be cleared with Dr. Patterson. dpatterson@mbl.edu	Gemmatimonadetes		Gemmatimonadetes	Bacteria	Gemmatimonadetes					http://data.gbif.org/occurrences/245042634
Ocean Biogeographic Information System	MICROBIS database (CoML)	All commercial use of images must be cleared with Dr. Patterson. dpatterson@mbl.edu	Sphingomonadaceae		Sphingomonadaceae	Bacteria	Proteobacteria	Alphaproteobacteria	Sphingomonadales	Sphingomonadaceae		http://data.gbif.org/occurrences/245289697
Leibniz Institute DSMZ - German Collection of Microorganisms and Cell Cultures	DSMZ Prokarya Collection Catalogue	The copyright for any material created by the DSMZ is reserved. The duplication or use of information and data such as texts or images is only permitted with the indication of the source or with prior approval by the DSMZ.	Pseudomonas putida (Trevisan 1889) Migula 1895		Pseudomonas putida (Trevisan, 1889) Migula, 1895	Bacteria				Pseudomonadaceae	Pseudomonas	http://data.gbif.org/occurrences/87816879
Marine Biology Laboratory	MICROBIS database		Muricauda		Muricauda	Bacteria	Bacteroidetes	Flavobacteria	Flavobacteriales	Flavobacteriaceae	Muricauda	http://data.gbif.org/occurrences/242767905
Marine Biology Laboratory	MICROBIS database		OD1		Od	Bacteria	OD1					http://data.gbif.org/occurrences/242791069
Marine Biology Laboratory	MICROBIS database		Psychrobacter		Psychrobacter	Bacteria	Proteobacteria	Gammaproteobacteria	Pseudomonadales	Moraxellaceae	Psychrobacter	http://data.gbif.org/occurrences/242902464
Marine Biology Laboratory	MICROBIS database		Rhodococcus		Rhodococcus	Bacteria	Actinobacteria	Actinobacteria	Actinomycetales	Nocardiaceae	Rhodococcus	http://data.gbif.org/occurrences/242932344
Netherlands Centre for Biodiversity Naturalis, section National Herbarium of the Netherlands	Nationaal Herbarium Nederland		Microhaloa major Kütz.		Microhaloa major Kütz.					Algae	Microhaloa	http://data.gbif.org/occurrences/297082537
Ocean Biogeographic Information System	MICROBIS database (CoML)	All commercial use of images must be cleared with Dr. Patterson. dpatterson@mbl.edu	Bacteriovorax		Bacteriovorax	Bacteria	Proteobacteria	Deltaproteobacteria	Bdellovibrionales	Bacteriovoracaceae	Bacteriovorax	http://data.gbif.org/occurrences/244761342
Ocean Biogeographic Information System	MICROBIS database (CoML)	All commercial use of images must be cleared with Dr. Patterson. dpatterson@mbl.edu	Burkholderia		Burkholderia	Bacteria	Proteobacteria	Betaproteobacteria	Burkholderiales	Burkholderiaceae	Burkholderia	http://data.gbif.org/occurrences/244791632
Ocean Biogeographic Information System	MICROBIS database (CoML)	All commercial use of images must be cleared with Dr. Patterson. dpatterson@mbl.edu	Desulfobacteraceae		Desulfobacteraceae	Bacteria	Proteobacteria	Deltaproteobacteria	Desulfobacterales	Desulfobacteraceae		http://data.gbif.org/occurrences/244901790
Marine Biology Laboratory	MICROBIS database		Alphaproteobacteria		Alphaproteobacteria	Bacteria	Proteobacteria	Alphaproteobacteria				http://data.gbif.org/occurrences/242180179
Marine Biology Laboratory	MICROBIS database		Bacteria		Bacteria	Bacteria						http://data.gbif.org/occurrences/242282199
Marine Biology Laboratory	MICROBIS database		Deltaproteobacteria		Deltaproteobacteria	Bacteria	Proteobacteria	Deltaproteobacteria				http://data.gbif.org/occurrences/242459179
Marine Biology Laboratory	MICROBIS database		Gammaproteobacteria		Gammaproteobacteria	Bacteria	Proteobacteria	Gammaproteobacteria				http://data.gbif.org/occurrences/242669710
Marine Biology Laboratory	MICROBIS database		Planctomycetaceae		Planctomycetaceae	Bacteria	Planctomycetes	Planctomycetacia	Planctomycetales	Planctomycetaceae		http://data.gbif.org/occurrences/242851329
Marine Biology Laboratory	MICROBIS database		Planctomycetaceae		Planctomycetaceae	Bacteria	Planctomycetes	Planctomycetacia	Planctomycetales	Planctomycetaceae		http://data.gbif.org/occurrences/242851393
Marine Biology Laboratory	MICROBIS database		Anaeromyxobacter		Anaeromyxobacter	Bacteria	Proteobacteria	Deltaproteobacteria	Myxococcales	Cystobacteraceae	Anaeromyxobacter	http://data.gbif.org/occurrences/242208665
Marine Biology Laboratory	MICROBIS database		Bacteria		Bacteria	Bacteria						http://data.gbif.org/occurrences/242282247
Marine Biology Laboratory	MICROBIS database		Gammaproteobacteria		Gammaproteobacteria	Bacteria	Proteobacteria	Gammaproteobacteria				http://data.gbif.org/occurrences/242669681
Marine Biology Laboratory	MICROBIS database		Opitutus		Opitutus	Bacteria	Verrucomicrobia	Opitutae	Opitutales	Opitutaceae	Opitutus	http://data.gbif.org/occurrences/242797621
Marine Biology Laboratory	MICROBIS database		Parachlamydiaceae		Parachlamydiaceae	Bacteria	Chlamydiae	Chlamydiae	Chlamydiales	Parachlamydiaceae		http://data.gbif.org/occurrences/242807739
Ocean Biogeographic Information System	MICROBIS database (CoML)	All commercial use of images must be cleared with Dr. Patterson. dpatterson@mbl.edu	Actinobacteria		Actinobacteria	Bacteria	Actinobacteria	Actinobacteria				http://data.gbif.org/occurrences/244678113
Ocean Biogeographic Information System	MICROBIS database (CoML)	All commercial use of images must be cleared with Dr. Patterson. dpatterson@mbl.edu	Colwellia		Colwellia	Bacteria	Proteobacteria	Gammaproteobacteria	Alteromonadales	Colwelliaceae	Colwellia	http://data.gbif.org/occurrences/244836676
Ocean Biogeographic Information System	MICROBIS database (CoML)	All commercial use of images must be cleared with Dr. Patterson. dpatterson@mbl.edu	Gemmatimonadetes		Gemmatimonadetes	Bacteria	Gemmatimonadetes					http://data.gbif.org/occurrences/245042632
Ocean Biogeographic Information System	MICROBIS database (CoML)	All commercial use of images must be cleared with Dr. Patterson. dpatterson@mbl.edu	Leptothrix		Leptothrix	Bacteria	Proteobacteria	Betaproteobacteria	Burkholderiales	Unassigned	Leptothrix	http://data.gbif.org/occurrences/245094331
Ocean Biogeographic Information System	MICROBIS database (CoML)	All commercial use of images must be cleared with Dr. Patterson. dpatterson@mbl.edu	Caldithrix		Caldithrix	Bacteria	Deferribacteres	Deferribacteres	Deferribacterales	Unassigned	Caldithrix	http://data.gbif.org/occurrences/244801737
Ocean Biogeographic Information System	MICROBIS database (CoML)	All commercial use of images must be cleared with Dr. Patterson. dpatterson@mbl.edu	Persicobacter		Persicobacter	Bacteria	Bacteroidetes	Sphingobacteria	Sphingobacteriales	Flammeovirgaceae	Persicobacter	http://data.gbif.org/occurrences/245158689
Marine Biology Laboratory	MICROBIS database		Acidobacteria		Acidobacteria	Bacteria	Acidobacteria					http://data.gbif.org/occurrences/242135072
Marine Biology Laboratory	MICROBIS database		Bacteria		Bacteria	Bacteria						http://data.gbif.org/occurrences/242282203
Marine Biology Laboratory	MICROBIS database		Dechloromonas		Dechloromonas	Bacteria	Proteobacteria	Betaproteobacteria	Rhodocyclales	Rhodocyclaceae	Dechloromonas	http://data.gbif.org/occurrences/242423081
Marine Biology Laboratory	MICROBIS database		Deltaproteobacteria		Deltaproteobacteria	Bacteria	Proteobacteria	Deltaproteobacteria				http://data.gbif.org/occurrences/242459183
Marine Biology Laboratory	MICROBIS database		Gammaproteobacteria		Gammaproteobacteria	Bacteria	Proteobacteria	Gammaproteobacteria				http://data.gbif.org/occurrences/242669714
Marine Biology Laboratory	MICROBIS database		Mycobacteriaceae		Mycobacteriaceae	Bacteria	Actinobacteria	Actinobacteria	Actinomycetales	Mycobacteriaceae		http://data.gbif.org/occurrences/242767902
Marine Biology Laboratory	MICROBIS database		Planctomycetaceae		Planctomycetaceae	Bacteria	Planctomycetes	Planctomycetacia	Planctomycetales	Planctomycetaceae		http://data.gbif.org/occurrences/242851333
Marine Biology Laboratory	MICROBIS database		Planctomycetaceae		Planctomycetaceae	Bacteria	Planctomycetes	Planctomycetacia	Planctomycetales	Planctomycetaceae		http://data.gbif.org/occurrences/242851397
Marine Biology Laboratory	MICROBIS database		Pseudoalteromonas		Pseudoalteromonas	Bacteria	Proteobacteria	Gammaproteobacteria	Alteromonadales	Pseudoalteromonadaceae	Pseudoalteromonas	http://data.gbif.org/occurrences/242898995
Marine Biology Laboratory	MICROBIS database		Sphingobacteriales		Sphingobacteriales	Bacteria	Bacteroidetes	Sphingobacteria	Sphingobacteriales			http://data.gbif.org/occurrences/242969552
Ocean Biogeographic Information System	MICROBIS database (CoML)	All commercial use of images must be cleared with Dr. Patterson. dpatterson@mbl.edu	Coxiella		Coxiella	Bacteria	Proteobacteria	Gammaproteobacteria	Legionellales	Coxiellaceae	Coxiella	http://data.gbif.org/occurrences/244845879
Ocean Biogeographic Information System	MICROBIS database (CoML)	All commercial use of images must be cleared with Dr. Patterson. dpatterson@mbl.edu	Staphylococcus		Staphylococcus	Bacteria	Firmicutes	Bacilli	Bacillales	Staphylococcaceae	Staphylococcus	http://data.gbif.org/occurrences/245297251
Marine Biology Laboratory	MICROBIS database		Flavobacteriaceae		Flavobacteriaceae	Bacteria	Bacteroidetes	Flavobacteria	Flavobacteriales	Flavobacteriaceae		http://data.gbif.org/occurrences/242612146
Ocean Biogeographic Information System	MICROBIS database (CoML)	All commercial use of images must be cleared with Dr. Patterson. dpatterson@mbl.edu	Acidobacteria		Acidobacteria	Bacteria	Acidobacteria					http://data.gbif.org/occurrences/244667272
Ocean Biogeographic Information System	MICROBIS database (CoML)	All commercial use of images must be cleared with Dr. Patterson. dpatterson@mbl.edu	Gp22		Gp	Bacteria	Acidobacteria	Acidobacteria	Acidobacteriales	Acidobacteriaceae	Gp22	http://data.gbif.org/occurrences/245059012
Ocean Biogeographic Information System	MICROBIS database (CoML)	All commercial use of images must be cleared with Dr. Patterson. dpatterson@mbl.edu	Nitrospina		Nitrospina	Bacteria	Proteobacteria	Deltaproteobacteria	Desulfobacterales	Nitrospinaceae	Nitrospina	http://data.gbif.org/occurrences/245128224
Ocean Biogeographic Information System	MICROBIS database (CoML)	All commercial use of images must be cleared with Dr. Patterson. dpatterson@mbl.edu	Pirellula		Pirellula	Bacteria	Planctomycetes	Planctomycetacia	Planctomycetales	Planctomycetaceae	Pirellula	http://data.gbif.org/occurrences/245162679
Ocean Biogeographic Information System	MICROBIS database (CoML)	All commercial use of images must be cleared with Dr. Patterson. dpatterson@mbl.edu	Psychroflexus		Psychroflexus	Bacteria	Bacteroidetes	Flavobacteria	Flavobacteriales	Flavobacteriaceae	Psychroflexus	http://data.gbif.org/occurrences/245221202
Ocean Biogeographic Information System	MICROBIS database (CoML)	All commercial use of images must be cleared with Dr. Patterson. dpatterson@mbl.edu	Sphingobacteriales		Sphingobacteriales	Bacteria	Bacteroidetes	Sphingobacteria	Sphingobacteriales			http://data.gbif.org/occurrences/245287056
Ocean Biogeographic Information System	MICROBIS database (CoML)	All commercial use of images must be cleared with Dr. Patterson. dpatterson@mbl.edu	Bacteria		Bacteria	Bacteria						http://data.gbif.org/occurrences/459913918
Ocean Biogeographic Information System	MICROBIS database (CoML)	All commercial use of images must be cleared with Dr. Patterson. dpatterson@mbl.edu	Bacteria		Bacteria	Bacteria						http://data.gbif.org/occurrences/459913938
Ocean Biogeographic Information System	MICROBIS database (CoML)	All commercial use of images must be cleared with Dr. Patterson. dpatterson@mbl.edu	Gammaproteobacteria		Gammaproteobacteria	Bacteria	Proteobacteria	Gammaproteobacteria				http://data.gbif.org/occurrences/460018822
National Institute of Genetics, ROIS	Japan Collection of Microorganisms, RIKEN BioResource Center		Saccharothrix algeriensis	Zitouni et al. 2004	Saccharothrix algeriensis						Saccharothrix	http://data.gbif.org/occurrences/323689600
Marine Biology Laboratory	MICROBIS database		Alphaproteobacteria		Alphaproteobacteria	Bacteria	Proteobacteria	Alphaproteobacteria				http://data.gbif.org/occurrences/242180153
Marine Biology Laboratory	MICROBIS database		Bacteria		Bacteria	Bacteria						http://data.gbif.org/occurrences/242282173
Marine Biology Laboratory	MICROBIS database		Bacteria		Bacteria	Bacteria						http://data.gbif.org/occurrences/242282237
Marine Biology Laboratory	MICROBIS database		Gp10		Gp	Bacteria	Acidobacteria	Acidobacteria	Acidobacteriales	Acidobacteriaceae	Gp10	http://data.gbif.org/occurrences/242703934
Marine Biology Laboratory	MICROBIS database		Marinomonas		Marinomonas	Bacteria	Proteobacteria	Gammaproteobacteria	Oceanospirillales	Oceanospirillaceae	Marinomonas	http://data.gbif.org/occurrences/242752275
Marine Biology Laboratory	MICROBIS database		Planctomycetaceae		Planctomycetaceae	Bacteria	Planctomycetes	Planctomycetacia	Planctomycetales	Planctomycetaceae		http://data.gbif.org/occurrences/242851367
Marine Biology Laboratory	MICROBIS database		Proteobacteria		Proteobacteria	Bacteria	Proteobacteria					http://data.gbif.org/occurrences/242884111
Ocean Biogeographic Information System	MICROBIS database (CoML)	All commercial use of images must be cleared with Dr. Patterson. dpatterson@mbl.edu	Gp10		Gp	Bacteria	Acidobacteria	Acidobacteria	Acidobacteriales	Acidobacteriaceae	Gp10	http://data.gbif.org/occurrences/245053990
Ocean Biogeographic Information System	MICROBIS database (CoML)	All commercial use of images must be cleared with Dr. Patterson. dpatterson@mbl.edu	Oxalobacteraceae		Oxalobacteraceae	Bacteria	Proteobacteria	Betaproteobacteria	Burkholderiales	Oxalobacteraceae		http://data.gbif.org/occurrences/245151973
Ocean Biogeographic Information System	MICROBIS database (CoML)	All commercial use of images must be cleared with Dr. Patterson. dpatterson@mbl.edu	Planctomyces		Planctomyces	Bacteria	Planctomycetes	Planctomycetacia	Planctomycetales	Planctomycetaceae	Planctomyces	http://data.gbif.org/occurrences/245166397
Ocean Biogeographic Information System	MICROBIS database (CoML)	All commercial use of images must be cleared with Dr. Patterson. dpatterson@mbl.edu	Proteobacteria		Proteobacteria	Bacteria	Proteobacteria					http://data.gbif.org/occurrences/245204415
Ocean Biogeographic Information System	MICROBIS database (CoML)	All commercial use of images must be cleared with Dr. Patterson. dpatterson@mbl.edu	Deltaproteobacteria		Deltaproteobacteria	Bacteria	Proteobacteria	Deltaproteobacteria				http://data.gbif.org/occurrences/459967077
Ocean Biogeographic Information System	MICROBIS database (CoML)	All commercial use of images must be cleared with Dr. Patterson. dpatterson@mbl.edu	Gammaproteobacteria		Gammaproteobacteria	Bacteria	Proteobacteria	Gammaproteobacteria				http://data.gbif.org/occurrences/460018774
Ocean Biogeographic Information System	MICROBIS database (CoML)	All commercial use of images must be cleared with Dr. Patterson. dpatterson@mbl.edu	Planctomycetaceae		Planctomycetaceae	Bacteria	Planctomycetes	Planctomycetacia	Planctomycetales	Planctomycetaceae		http://data.gbif.org/occurrences/460058836
Marine Biology Laboratory	MICROBIS database		Actinomycetales		Actinomycetales	Bacteria	Actinobacteria	Actinobacteria	Actinomycetales			http://data.gbif.org/occurrences/242150539
Marine Biology Laboratory	MICROBIS database		Alphaproteobacteria		Alphaproteobacteria	Bacteria	Proteobacteria	Alphaproteobacteria				http://data.gbif.org/occurrences/242180150
Marine Biology Laboratory	MICROBIS database		Bacteria		Bacteria	Bacteria						http://data.gbif.org/occurrences/242282170
Marine Biology Laboratory	MICROBIS database		Bacteria		Bacteria	Bacteria						http://data.gbif.org/occurrences/242282234
Marine Biology Laboratory	MICROBIS database		Gp10		Gp	Bacteria	Acidobacteria	Acidobacteria	Acidobacteriales	Acidobacteriaceae	Gp10	http://data.gbif.org/occurrences/242703931
Marine Biology Laboratory	MICROBIS database		Planctomycetaceae		Planctomycetaceae	Bacteria	Planctomycetes	Planctomycetacia	Planctomycetales	Planctomycetaceae		http://data.gbif.org/occurrences/242851364
Marine Biology Laboratory	MICROBIS database		Proteobacteria		Proteobacteria	Bacteria	Proteobacteria					http://data.gbif.org/occurrences/242884108
Marine Biology Laboratory	MICROBIS database		Shewanella		Shewanella	Bacteria	Proteobacteria	Gammaproteobacteria	Alteromonadales	Shewanellaceae	Shewanella	http://data.gbif.org/occurrences/242961650
Ocean Biogeographic Information System	MICROBIS database (CoML)	All commercial use of images must be cleared with Dr. Patterson. dpatterson@mbl.edu	Gp10		Gp	Bacteria	Acidobacteria	Acidobacteria	Acidobacteriales	Acidobacteriaceae	Gp10	http://data.gbif.org/occurrences/245053987
Ocean Biogeographic Information System	MICROBIS database (CoML)	All commercial use of images must be cleared with Dr. Patterson. dpatterson@mbl.edu	Planctomyces		Planctomyces	Bacteria	Planctomycetes	Planctomycetacia	Planctomycetales	Planctomycetaceae	Planctomyces	http://data.gbif.org/occurrences/245166394
Ocean Biogeographic Information System	MICROBIS database (CoML)	All commercial use of images must be cleared with Dr. Patterson. dpatterson@mbl.edu	Proteobacteria		Proteobacteria	Bacteria	Proteobacteria					http://data.gbif.org/occurrences/245204412
MNHN - Museum national d'Histoire naturelle	Cryptogams herbarium specimens		anabaena chilensis		Anabaena chilensis						anabaena	http://data.gbif.org/occurrences/436780611
Ocean Biogeographic Information System	MICROBIS database (CoML)	All commercial use of images must be cleared with Dr. Patterson. dpatterson@mbl.edu	Deltaproteobacteria		Deltaproteobacteria	Bacteria	Proteobacteria	Deltaproteobacteria				http://data.gbif.org/occurrences/459967079
Ocean Biogeographic Information System	MICROBIS database (CoML)	All commercial use of images must be cleared with Dr. Patterson. dpatterson@mbl.edu	Gammaproteobacteria		Gammaproteobacteria	Bacteria	Proteobacteria	Gammaproteobacteria				http://data.gbif.org/occurrences/460018776
Ocean Biogeographic Information System	MICROBIS database (CoML)	All commercial use of images must be cleared with Dr. Patterson. dpatterson@mbl.edu	Planctomycetaceae		Planctomycetaceae	Bacteria	Planctomycetes	Planctomycetacia	Planctomycetales	Planctomycetaceae		http://data.gbif.org/occurrences/460058838
MNHN - Museum national d'Histoire naturelle	Cryptogams herbarium specimens		scytonema arenarium		Scytonema arenarium					algues	scytonema	http://data.gbif.org/occurrences/436892908
Marine Biology Laboratory	MICROBIS database		Bacteria		Bacteria	Bacteria						http://data.gbif.org/occurrences/242282210
Marine Biology Laboratory	MICROBIS database		Bifidobacterium		Bifidobacterium	Bacteria	Actinobacteria	Actinobacteria	Bifidobacteriales	Bifidobacteriaceae	Bifidobacterium	http://data.gbif.org/occurrences/242338689
Marine Biology Laboratory	MICROBIS database		Colwellia		Colwellia	Bacteria	Proteobacteria	Gammaproteobacteria	Alteromonadales	Colwelliaceae	Colwellia	http://data.gbif.org/occurrences/242390247
Marine Biology Laboratory	MICROBIS database		Fluoribacter		Fluoribacter	Bacteria	Proteobacteria	Gammaproteobacteria	Legionellales	Legionellaceae	Fluoribacter	http://data.gbif.org/occurrences/242626288
Marine Biology Laboratory	MICROBIS database		Rhizobiales		Rhizobiales	Bacteria	Proteobacteria	Alphaproteobacteria	Rhizobiales			http://data.gbif.org/occurrences/242908690
Ocean Biogeographic Information System	MICROBIS database (CoML)	All commercial use of images must be cleared with Dr. Patterson. dpatterson@mbl.edu	Buchnera		Buchnera	Bacteria	Proteobacteria	Gammaproteobacteria	Enterobacteriales	Enterobacteriaceae	Buchnera	http://data.gbif.org/occurrences/244791636
Ocean Biogeographic Information System	MICROBIS database (CoML)	All commercial use of images must be cleared with Dr. Patterson. dpatterson@mbl.edu	Bacteria		Bacteria	Bacteria						http://data.gbif.org/occurrences/459913927
Ocean Biogeographic Information System	MICROBIS database (CoML)	All commercial use of images must be cleared with Dr. Patterson. dpatterson@mbl.edu	Deltaproteobacteria		Deltaproteobacteria	Bacteria	Proteobacteria	Deltaproteobacteria				http://data.gbif.org/occurrences/459967110
Ocean Biogeographic Information System	MICROBIS database (CoML)	All commercial use of images must be cleared with Dr. Patterson. dpatterson@mbl.edu	Gammaproteobacteria		Gammaproteobacteria	Bacteria	Proteobacteria	Gammaproteobacteria				http://data.gbif.org/occurrences/460018811
Ocean Biogeographic Information System	MICROBIS database (CoML)	All commercial use of images must be cleared with Dr. Patterson. dpatterson@mbl.edu	Planctomycetaceae		Planctomycetaceae	Bacteria	Planctomycetes	Planctomycetacia	Planctomycetales	Planctomycetaceae		http://data.gbif.org/occurrences/460058873
Ocean Biogeographic Information System	MICROBIS database (CoML)	All commercial use of images must be cleared with Dr. Patterson. dpatterson@mbl.edu	Planctomycetaceae		Planctomycetaceae	Bacteria	Planctomycetes	Planctomycetacia	Planctomycetales	Planctomycetaceae		http://data.gbif.org/occurrences/460058884
Ocean Biogeographic Information System	MICROBIS database (CoML)	All commercial use of images must be cleared with Dr. Patterson. dpatterson@mbl.edu	Deltaproteobacteria		Deltaproteobacteria	Bacteria	Proteobacteria	Deltaproteobacteria				http://data.gbif.org/occurrences/459967062
Ocean Biogeographic Information System	MICROBIS database (CoML)	All commercial use of images must be cleared with Dr. Patterson. dpatterson@mbl.edu	Gammaproteobacteria		Gammaproteobacteria	Bacteria	Proteobacteria	Gammaproteobacteria				http://data.gbif.org/occurrences/460018763
Ocean Biogeographic Information System	MICROBIS database (CoML)	All commercial use of images must be cleared with Dr. Patterson. dpatterson@mbl.edu	Planctomycetaceae		Planctomycetaceae	Bacteria	Planctomycetes	Planctomycetacia	Planctomycetales	Planctomycetaceae		http://data.gbif.org/occurrences/460058825
Leibniz Institute DSMZ - German Collection of Microorganisms and Cell Cultures	DSMZ Prokarya Collection Catalogue	The copyright for any material created by the DSMZ is reserved. The duplication or use of information and data such as texts or images is only permitted with the indication of the source or with prior approval by the DSMZ.	Mycobacterium algericum Sahraoui et al. 2011		Mycobacterium algericum Sahraoui et al., 2011	Bacteria				Mycobacteriaceae	Mycobacterium	http://data.gbif.org/occurrences/460128412
Ocean Biogeographic Information System	MICROBIS database (CoML)	All commercial use of images must be cleared with Dr. Patterson. dpatterson@mbl.edu	Deltaproteobacteria		Deltaproteobacteria	Bacteria	Proteobacteria	Deltaproteobacteria				http://data.gbif.org/occurrences/459967084
Ocean Biogeographic Information System	MICROBIS database (CoML)	All commercial use of images must be cleared with Dr. Patterson. dpatterson@mbl.edu	Gammaproteobacteria		Gammaproteobacteria	Bacteria	Proteobacteria	Gammaproteobacteria				http://data.gbif.org/occurrences/460018785
Ocean Biogeographic Information System	MICROBIS database (CoML)	All commercial use of images must be cleared with Dr. Patterson. dpatterson@mbl.edu	Planctomycetaceae		Planctomycetaceae	Bacteria	Planctomycetes	Planctomycetacia	Planctomycetales	Planctomycetaceae		http://data.gbif.org/occurrences/460058847
Marine Biology Laboratory	MICROBIS database		Actinomycetales		Actinomycetales	Bacteria	Actinobacteria	Actinobacteria	Actinomycetales			http://data.gbif.org/occurrences/242150541
Marine Biology Laboratory	MICROBIS database		Alphaproteobacteria		Alphaproteobacteria	Bacteria	Proteobacteria	Alphaproteobacteria				http://data.gbif.org/occurrences/242180152
Marine Biology Laboratory	MICROBIS database		Bacteria		Bacteria	Bacteria						http://data.gbif.org/occurrences/242282172
Marine Biology Laboratory	MICROBIS database		Bacteria		Bacteria	Bacteria						http://data.gbif.org/occurrences/242282236
Marine Biology Laboratory	MICROBIS database		Gp10		Gp	Bacteria	Acidobacteria	Acidobacteria	Acidobacteriales	Acidobacteriaceae	Gp10	http://data.gbif.org/occurrences/242703933
Marine Biology Laboratory	MICROBIS database		Marinomonas		Marinomonas	Bacteria	Proteobacteria	Gammaproteobacteria	Oceanospirillales	Oceanospirillaceae	Marinomonas	http://data.gbif.org/occurrences/242752274
Marine Biology Laboratory	MICROBIS database		Planctomycetaceae		Planctomycetaceae	Bacteria	Planctomycetes	Planctomycetacia	Planctomycetales	Planctomycetaceae		http://data.gbif.org/occurrences/242851366
Marine Biology Laboratory	MICROBIS database		Proteobacteria		Proteobacteria	Bacteria	Proteobacteria					http://data.gbif.org/occurrences/242884110
Marine Biology Laboratory	MICROBIS database		Shewanella		Shewanella	Bacteria	Proteobacteria	Gammaproteobacteria	Alteromonadales	Shewanellaceae	Shewanella	http://data.gbif.org/occurrences/242961652
Ocean Biogeographic Information System	MICROBIS database (CoML)	All commercial use of images must be cleared with Dr. Patterson. dpatterson@mbl.edu	Gp10		Gp	Bacteria	Acidobacteria	Acidobacteria	Acidobacteriales	Acidobacteriaceae	Gp10	http://data.gbif.org/occurrences/245053989
Ocean Biogeographic Information System	MICROBIS database (CoML)	All commercial use of images must be cleared with Dr. Patterson. dpatterson@mbl.edu	Planctomyces		Planctomyces	Bacteria	Planctomycetes	Planctomycetacia	Planctomycetales	Planctomycetaceae	Planctomyces	http://data.gbif.org/occurrences/245166396
Ocean Biogeographic Information System	MICROBIS database (CoML)	All commercial use of images must be cleared with Dr. Patterson. dpatterson@mbl.edu	Proteobacteria		Proteobacteria	Bacteria	Proteobacteria					http://data.gbif.org/occurrences/245204414
Ocean Biogeographic Information System	MICROBIS database (CoML)	All commercial use of images must be cleared with Dr. Patterson. dpatterson@mbl.edu	Deltaproteobacteria		Deltaproteobacteria	Bacteria	Proteobacteria	Deltaproteobacteria				http://data.gbif.org/occurrences/459967087
Ocean Biogeographic Information System	MICROBIS database (CoML)	All commercial use of images must be cleared with Dr. Patterson. dpatterson@mbl.edu	Gammaproteobacteria		Gammaproteobacteria	Bacteria	Proteobacteria	Gammaproteobacteria				http://data.gbif.org/occurrences/460018784
Ocean Biogeographic Information System	MICROBIS database (CoML)	All commercial use of images must be cleared with Dr. Patterson. dpatterson@mbl.edu	Planctomycetaceae		Planctomycetaceae	Bacteria	Planctomycetes	Planctomycetacia	Planctomycetales	Planctomycetaceae		http://data.gbif.org/occurrences/460058846
Marine Biology Laboratory	MICROBIS database		Acidobacteria		Acidobacteria	Bacteria	Acidobacteria					http://data.gbif.org/occurrences/242135085
Marine Biology Laboratory	MICROBIS database		Gemmata		Gemmata	Bacteria	Planctomycetes	Planctomycetacia	Planctomycetales	Planctomycetaceae	Gemmata	http://data.gbif.org/occurrences/242692514
Marine Biology Laboratory	MICROBIS database		Planctomycetaceae		Planctomycetaceae	Bacteria	Planctomycetes	Planctomycetacia	Planctomycetales	Planctomycetaceae		http://data.gbif.org/occurrences/242851346
Marine Biology Laboratory	MICROBIS database		Sphingobacteriales		Sphingobacteriales	Bacteria	Bacteroidetes	Sphingobacteria	Sphingobacteriales			http://data.gbif.org/occurrences/242969565
Ocean Biogeographic Information System	MICROBIS database (CoML)	All commercial use of images must be cleared with Dr. Patterson. dpatterson@mbl.edu	Parachlamydiaceae		Parachlamydiaceae	Bacteria	Chlamydiae	Chlamydiae	Chlamydiales	Parachlamydiaceae		http://data.gbif.org/occurrences/245155041
Ocean Biogeographic Information System	MICROBIS database (CoML)	All commercial use of images must be cleared with Dr. Patterson. dpatterson@mbl.edu	Deltaproteobacteria		Deltaproteobacteria	Bacteria	Proteobacteria	Deltaproteobacteria				http://data.gbif.org/occurrences/459967073
Ocean Biogeographic Information System	MICROBIS database (CoML)	All commercial use of images must be cleared with Dr. Patterson. dpatterson@mbl.edu	Gammaproteobacteria		Gammaproteobacteria	Bacteria	Proteobacteria	Gammaproteobacteria				http://data.gbif.org/occurrences/460018770
Ocean Biogeographic Information System	MICROBIS database (CoML)	All commercial use of images must be cleared with Dr. Patterson. dpatterson@mbl.edu	Planctomycetaceae		Planctomycetaceae	Bacteria	Planctomycetes	Planctomycetacia	Planctomycetales	Planctomycetaceae		http://data.gbif.org/occurrences/460058832
Marine Biology Laboratory	MICROBIS database		Alteromonadales		Alteromonadales	Bacteria	Proteobacteria	Gammaproteobacteria	Alteromonadales			http://data.gbif.org/occurrences/242200490
Marine Biology Laboratory	MICROBIS database		Bacteria		Bacteria	Bacteria						http://data.gbif.org/occurrences/242282274
Marine Biology Laboratory	MICROBIS database		Deltaproteobacteria		Deltaproteobacteria	Bacteria	Proteobacteria	Deltaproteobacteria				http://data.gbif.org/occurrences/242459157
Ocean Biogeographic Information System	MICROBIS database (CoML)	All commercial use of images must be cleared with Dr. Patterson. dpatterson@mbl.edu	Microbacterium		Microbacterium	Bacteria	Actinobacteria	Actinobacteria	Actinomycetales	Microbacteriaceae	Microbacterium	http://data.gbif.org/occurrences/245115273
Ocean Biogeographic Information System	MICROBIS database (CoML)	All commercial use of images must be cleared with Dr. Patterson. dpatterson@mbl.edu	Phyllobacteriaceae		Phyllobacteriaceae	Bacteria	Proteobacteria	Alphaproteobacteria	Rhizobiales	Phyllobacteriaceae		http://data.gbif.org/occurrences/245161288
Ocean Biogeographic Information System	MICROBIS database (CoML)	All commercial use of images must be cleared with Dr. Patterson. dpatterson@mbl.edu	Sphingomonas		Sphingomonas	Bacteria	Proteobacteria	Alphaproteobacteria	Sphingomonadales	Sphingomonadaceae	Sphingomonas	http://data.gbif.org/occurrences/245291477
Marine Biology Laboratory	MICROBIS database		Gammaproteobacteria		Gammaproteobacteria	Bacteria	Proteobacteria	Gammaproteobacteria				http://data.gbif.org/occurrences/242669670
Marine Biology Laboratory	MICROBIS database		Gemmatimonadetes		Gemmatimonadetes	Bacteria	Gemmatimonadetes					http://data.gbif.org/occurrences/242692501
Ocean Biogeographic Information System	MICROBIS database (CoML)	All commercial use of images must be cleared with Dr. Patterson. dpatterson@mbl.edu	Acidobacteria		Acidobacteria	Bacteria	Acidobacteria					http://data.gbif.org/occurrences/244667285
Marine Biology Laboratory	MICROBIS database		Bacteria		Bacteria	Bacteria						http://data.gbif.org/occurrences/242282272
Marine Biology Laboratory	MICROBIS database		Cryomorphaceae		Cryomorphaceae	Bacteria	Bacteroidetes	Flavobacteria	Flavobacteriales	Cryomorphaceae		http://data.gbif.org/occurrences/242406777
Marine Biology Laboratory	MICROBIS database		Deltaproteobacteria		Deltaproteobacteria	Bacteria	Proteobacteria	Deltaproteobacteria				http://data.gbif.org/occurrences/242459155
Marine Biology Laboratory	MICROBIS database		Gemmatimonas		Gemmatimonas	Bacteria	Gemmatimonadetes	Gemmatimonadetes	Gemmatimonadales	Gemmatimonadaceae	Gemmatimonas	http://data.gbif.org/occurrences/242695260
Ocean Biogeographic Information System	MICROBIS database (CoML)	All commercial use of images must be cleared with Dr. Patterson. dpatterson@mbl.edu	Caldilineaceae		Caldilineaceae	Bacteria	Chloroflexi	Caldilineae	Caldilineales	Caldilineaceae		http://data.gbif.org/occurrences/244798952
Ocean Biogeographic Information System	MICROBIS database (CoML)	All commercial use of images must be cleared with Dr. Patterson. dpatterson@mbl.edu	Sphingomonas		Sphingomonas	Bacteria	Proteobacteria	Alphaproteobacteria	Sphingomonadales	Sphingomonadaceae	Sphingomonas	http://data.gbif.org/occurrences/245291475
Ocean Biogeographic Information System	MICROBIS database (CoML)	All commercial use of images must be cleared with Dr. Patterson. dpatterson@mbl.edu	Verrucomicrobiaceae		Verrucomicrobiaceae	Bacteria	Verrucomicrobia	Verrucomicrobiae	Verrucomicrobiales	Verrucomicrobiaceae		http://data.gbif.org/occurrences/245339009
Marine Biology Laboratory	MICROBIS database		Bacteria		Bacteria	Bacteria						http://data.gbif.org/occurrences/242282159
Marine Biology Laboratory	MICROBIS database		Bacteria		Bacteria	Bacteria						http://data.gbif.org/occurrences/242282223
Marine Biology Laboratory	MICROBIS database		Myxococcales		Myxococcales	Bacteria	Proteobacteria	Deltaproteobacteria	Myxococcales			http://data.gbif.org/occurrences/242773939
Marine Biology Laboratory	MICROBIS database		Nitrosospira		Nitrosospira	Bacteria	Proteobacteria	Betaproteobacteria	Nitrosomonadales	Nitrosomonadaceae	Nitrosospira	http://data.gbif.org/occurrences/242778104
Marine Biology Laboratory	MICROBIS database		Rhodobacteraceae		Rhodobacteraceae	Bacteria	Proteobacteria	Alphaproteobacteria	Rhodobacterales	Rhodobacteraceae		http://data.gbif.org/occurrences/242924569
Marine Biology Laboratory	MICROBIS database		Sphingomonadaceae		Sphingomonadaceae	Bacteria	Proteobacteria	Alphaproteobacteria	Sphingomonadales	Sphingomonadaceae		http://data.gbif.org/occurrences/242972231
Ocean Biogeographic Information System	MICROBIS database (CoML)	All commercial use of images must be cleared with Dr. Patterson. dpatterson@mbl.edu	Deltaproteobacteria		Deltaproteobacteria	Bacteria	Proteobacteria	Deltaproteobacteria				http://data.gbif.org/occurrences/459967061
Ocean Biogeographic Information System	MICROBIS database (CoML)	All commercial use of images must be cleared with Dr. Patterson. dpatterson@mbl.edu	Gammaproteobacteria		Gammaproteobacteria	Bacteria	Proteobacteria	Gammaproteobacteria				http://data.gbif.org/occurrences/460018758
Ocean Biogeographic Information System	MICROBIS database (CoML)	All commercial use of images must be cleared with Dr. Patterson. dpatterson@mbl.edu	Planctomycetaceae		Planctomycetaceae	Bacteria	Planctomycetes	Planctomycetacia	Planctomycetales	Planctomycetaceae		http://data.gbif.org/occurrences/460058820
Ocean Biogeographic Information System	MICROBIS database (CoML)	All commercial use of images must be cleared with Dr. Patterson. dpatterson@mbl.edu	Alphaproteobacteria		Alphaproteobacteria	Bacteria	Proteobacteria	Alphaproteobacteria				http://data.gbif.org/occurrences/459861728
Ocean Biogeographic Information System	MICROBIS database (CoML)	All commercial use of images must be cleared with Dr. Patterson. dpatterson@mbl.edu	Bacteria		Bacteria	Bacteria						http://data.gbif.org/occurrences/459913839
Marine Biology Laboratory	MICROBIS database		Verrucomicrobiaceae		Verrucomicrobiaceae	Bacteria	Verrucomicrobia	Verrucomicrobiae	Verrucomicrobiales	Verrucomicrobiaceae		http://data.gbif.org/occurrences/243021986
Marine Biology Laboratory	MICROBIS database		Victivallis		Victivallis	Bacteria	Lentisphaerae	Lentisphaeria	Victivallales	Victivallaceae	Victivallis	http://data.gbif.org/occurrences/243032642
Ocean Biogeographic Information System	MICROBIS database (CoML)	All commercial use of images must be cleared with Dr. Patterson. dpatterson@mbl.edu	Actinobacteria		Actinobacteria	Bacteria	Actinobacteria	Actinobacteria				http://data.gbif.org/occurrences/244678105
Ocean Biogeographic Information System	MICROBIS database (CoML)	All commercial use of images must be cleared with Dr. Patterson. dpatterson@mbl.edu	Gemmatimonas		Gemmatimonas	Bacteria	Gemmatimonadetes	Gemmatimonadetes	Gemmatimonadales	Gemmatimonadaceae	Gemmatimonas	http://data.gbif.org/occurrences/245045380
Ocean Biogeographic Information System	MICROBIS database (CoML)	All commercial use of images must be cleared with Dr. Patterson. dpatterson@mbl.edu	Legionellaceae		Legionellaceae	Bacteria	Proteobacteria	Gammaproteobacteria	Legionellales	Legionellaceae		http://data.gbif.org/occurrences/245085583
Ocean Biogeographic Information System	MICROBIS database (CoML)	All commercial use of images must be cleared with Dr. Patterson. dpatterson@mbl.edu	Lentisphaerae		Lentisphaerae	Bacteria	Lentisphaerae					http://data.gbif.org/occurrences/245089274
Ocean Biogeographic Information System	MICROBIS database (CoML)	All commercial use of images must be cleared with Dr. Patterson. dpatterson@mbl.edu	Bacteria		Bacteria	Bacteria						http://data.gbif.org/occurrences/459913915
Ocean Biogeographic Information System	MICROBIS database (CoML)	All commercial use of images must be cleared with Dr. Patterson. dpatterson@mbl.edu	Bacteria		Bacteria	Bacteria						http://data.gbif.org/occurrences/459913926
Ocean Biogeographic Information System	MICROBIS database (CoML)	All commercial use of images must be cleared with Dr. Patterson. dpatterson@mbl.edu	Deltaproteobacteria		Deltaproteobacteria	Bacteria	Proteobacteria	Deltaproteobacteria				http://data.gbif.org/occurrences/459967113
Ocean Biogeographic Information System	MICROBIS database (CoML)	All commercial use of images must be cleared with Dr. Patterson. dpatterson@mbl.edu	Gammaproteobacteria		Gammaproteobacteria	Bacteria	Proteobacteria	Gammaproteobacteria				http://data.gbif.org/occurrences/460018810
Ocean Biogeographic Information System	MICROBIS database (CoML)	All commercial use of images must be cleared with Dr. Patterson. dpatterson@mbl.edu	Planctomycetaceae		Planctomycetaceae	Bacteria	Planctomycetes	Planctomycetacia	Planctomycetales	Planctomycetaceae		http://data.gbif.org/occurrences/460058872
Ocean Biogeographic Information System	MICROBIS database (CoML)	All commercial use of images must be cleared with Dr. Patterson. dpatterson@mbl.edu	Planctomycetaceae		Planctomycetaceae	Bacteria	Planctomycetes	Planctomycetacia	Planctomycetales	Planctomycetaceae		http://data.gbif.org/occurrences/460058887
Marine Biology Laboratory	MICROBIS database		Acidobacteria		Acidobacteria	Bacteria	Acidobacteria					http://data.gbif.org/occurrences/242135076
Marine Biology Laboratory	MICROBIS database		Bacteria		Bacteria	Bacteria						http://data.gbif.org/occurrences/242282207
Marine Biology Laboratory	MICROBIS database		Deferribacteres		Deferribacteres	Bacteria	Deferribacteres					http://data.gbif.org/occurrences/242423085
Marine Biology Laboratory	MICROBIS database		Deltaproteobacteria		Deltaproteobacteria	Bacteria	Proteobacteria	Deltaproteobacteria				http://data.gbif.org/occurrences/242459187
Marine Biology Laboratory	MICROBIS database		Gammaproteobacteria		Gammaproteobacteria	Bacteria	Proteobacteria	Gammaproteobacteria				http://data.gbif.org/occurrences/242669718
Marine Biology Laboratory	MICROBIS database		Planctomycetaceae		Planctomycetaceae	Bacteria	Planctomycetes	Planctomycetacia	Planctomycetales	Planctomycetaceae		http://data.gbif.org/occurrences/242851337
Marine Biology Laboratory	MICROBIS database		Planctomycetaceae		Planctomycetaceae	Bacteria	Planctomycetes	Planctomycetacia	Planctomycetales	Planctomycetaceae		http://data.gbif.org/occurrences/242851401
Marine Biology Laboratory	MICROBIS database		Sphingobacteriales		Sphingobacteriales	Bacteria	Bacteroidetes	Sphingobacteria	Sphingobacteriales			http://data.gbif.org/occurrences/242969556
Marine Biology Laboratory	MICROBIS database		Thioploca		Thioploca	Bacteria	Proteobacteria	Gammaproteobacteria	Thiotrichales	Thiotrichaceae	Thioploca	http://data.gbif.org/occurrences/243013258
National Museum of Natural History, Smithsonian Institution	NMNH Botany Collections	See: http://www.mnh.si.edu/rc/db/2data_access_policy.html	Schizothrix rubella		Schizothrix rubella	Monera	Cyanophyta		Oscillatoriales	Oscillatoriaceae	Schizothrix	http://data.gbif.org/occurrences/243615055
Ocean Biogeographic Information System	MICROBIS database (CoML)	All commercial use of images must be cleared with Dr. Patterson. dpatterson@mbl.edu	Carnobacteriaceae		Carnobacteriaceae	Bacteria	Firmicutes	Bacilli	Lactobacillales	Carnobacteriaceae		http://data.gbif.org/occurrences/244803828
Ocean Biogeographic Information System	MICROBIS database (CoML)	All commercial use of images must be cleared with Dr. Patterson. dpatterson@mbl.edu	Mycobacteriaceae		Mycobacteriaceae	Bacteria	Actinobacteria	Actinobacteria	Actinomycetales	Mycobacteriaceae		http://data.gbif.org/occurrences/245117283
Ocean Biogeographic Information System	MICROBIS database (CoML)	All commercial use of images must be cleared with Dr. Patterson. dpatterson@mbl.edu	Bacteria		Bacteria	Bacteria						http://data.gbif.org/occurrences/459913874
Ocean Biogeographic Information System	MICROBIS database (CoML)	All commercial use of images must be cleared with Dr. Patterson. dpatterson@mbl.edu	Myxococcales		Myxococcales	Bacteria	Proteobacteria	Deltaproteobacteria	Myxococcales			http://data.gbif.org/occurrences/460036703
Marine Biology Laboratory	MICROBIS database		Deltaproteobacteria		Deltaproteobacteria	Bacteria	Proteobacteria	Deltaproteobacteria				http://data.gbif.org/occurrences/242459131
Marine Biology Laboratory	MICROBIS database		Gammaproteobacteria		Gammaproteobacteria	Bacteria	Proteobacteria	Gammaproteobacteria				http://data.gbif.org/occurrences/242669662
Marine Biology Laboratory	MICROBIS database		Rubritalea		Rubritalea	Bacteria	Verrucomicrobia	Verrucomicrobiae	Verrucomicrobiales	Rubritaleaceae	Rubritalea	http://data.gbif.org/occurrences/242945099
Ocean Biogeographic Information System	MICROBIS database (CoML)	All commercial use of images must be cleared with Dr. Patterson. dpatterson@mbl.edu	Anaeromyxobacter		Anaeromyxobacter	Bacteria	Proteobacteria	Deltaproteobacteria	Myxococcales	Cystobacteraceae	Anaeromyxobacter	http://data.gbif.org/occurrences/244718297
Ocean Biogeographic Information System	MICROBIS database (CoML)	All commercial use of images must be cleared with Dr. Patterson. dpatterson@mbl.edu	Opitutus		Opitutus	Bacteria	Verrucomicrobia	Opitutae	Opitutales	Opitutaceae	Opitutus	http://data.gbif.org/occurrences/245144999
Ocean Biogeographic Information System	MICROBIS database (CoML)	All commercial use of images must be cleared with Dr. Patterson. dpatterson@mbl.edu	Propionibacterium		Propionibacterium	Bacteria	Actinobacteria	Actinobacteria	Actinomycetales	Propionibacteriaceae	Propionibacterium	http://data.gbif.org/occurrences/245185676
Ocean Biogeographic Information System	MICROBIS database (CoML)	All commercial use of images must be cleared with Dr. Patterson. dpatterson@mbl.edu	Rhodobacteraceae		Rhodobacteraceae	Bacteria	Proteobacteria	Alphaproteobacteria	Rhodobacterales	Rhodobacteraceae		http://data.gbif.org/occurrences/245243187
Marine Biology Laboratory	MICROBIS database		Alphaproteobacteria		Alphaproteobacteria	Bacteria	Proteobacteria	Alphaproteobacteria				http://data.gbif.org/occurrences/242180156
Marine Biology Laboratory	MICROBIS database		Bacteria		Bacteria	Bacteria						http://data.gbif.org/occurrences/242282176
Marine Biology Laboratory	MICROBIS database		Gp10		Gp	Bacteria	Acidobacteria	Acidobacteria	Acidobacteriales	Acidobacteriaceae	Gp10	http://data.gbif.org/occurrences/242703937
Marine Biology Laboratory	MICROBIS database		Gp23		Gp	Bacteria	Acidobacteria	Acidobacteria	Acidobacteriales	Acidobacteriaceae	Gp23	http://data.gbif.org/occurrences/242710159
Marine Biology Laboratory	MICROBIS database		Planctomycetaceae		Planctomycetaceae	Bacteria	Planctomycetes	Planctomycetacia	Planctomycetales	Planctomycetaceae		http://data.gbif.org/occurrences/242851370
Marine Biology Laboratory	MICROBIS database		Planctomycetes		Planctomycetes	Bacteria	Planctomycetes					http://data.gbif.org/occurrences/242859841
Marine Biology Laboratory	MICROBIS database		Proteobacteria		Proteobacteria	Bacteria	Proteobacteria					http://data.gbif.org/occurrences/242884114
National Museum of Natural History, Smithsonian Institution	NMNH Botany Collections	See: http://www.mnh.si.edu/rc/db/2data_access_policy.html	Calothrix parietina		Calothrix parietina	Monera	Cyanophyta		Oscillatoriales	Rivulariaceae	Calothrix	http://data.gbif.org/occurrences/243173027
Ocean Biogeographic Information System	MICROBIS database (CoML)	All commercial use of images must be cleared with Dr. Patterson. dpatterson@mbl.edu	Comamonadaceae		Comamonadaceae	Bacteria	Proteobacteria	Betaproteobacteria	Burkholderiales	Comamonadaceae		http://data.gbif.org/occurrences/244838662
Ocean Biogeographic Information System	MICROBIS database (CoML)	All commercial use of images must be cleared with Dr. Patterson. dpatterson@mbl.edu	Cryomorphaceae		Cryomorphaceae	Bacteria	Bacteroidetes	Flavobacteria	Flavobacteriales	Cryomorphaceae		http://data.gbif.org/occurrences/244853150
Ocean Biogeographic Information System	MICROBIS database (CoML)	All commercial use of images must be cleared with Dr. Patterson. dpatterson@mbl.edu	Gp10		Gp	Bacteria	Acidobacteria	Acidobacteria	Acidobacteriales	Acidobacteriaceae	Gp10	http://data.gbif.org/occurrences/245053993
Ocean Biogeographic Information System	MICROBIS database (CoML)	All commercial use of images must be cleared with Dr. Patterson. dpatterson@mbl.edu	Planctomyces		Planctomyces	Bacteria	Planctomycetes	Planctomycetacia	Planctomycetales	Planctomycetaceae	Planctomyces	http://data.gbif.org/occurrences/245166400
Ocean Biogeographic Information System	MICROBIS database (CoML)	All commercial use of images must be cleared with Dr. Patterson. dpatterson@mbl.edu	Proteobacteria		Proteobacteria	Bacteria	Proteobacteria					http://data.gbif.org/occurrences/245204418
Ocean Biogeographic Information System	MICROBIS database (CoML)	All commercial use of images must be cleared with Dr. Patterson. dpatterson@mbl.edu	Bacteria		Bacteria	Bacteria						http://data.gbif.org/occurrences/459913900
Ocean Biogeographic Information System	MICROBIS database (CoML)	All commercial use of images must be cleared with Dr. Patterson. dpatterson@mbl.edu	Bacteria		Bacteria	Bacteria						http://data.gbif.org/occurrences/459913899
Ocean Biogeographic Information System	MICROBIS database (CoML)	All commercial use of images must be cleared with Dr. Patterson. dpatterson@mbl.edu	Gammaproteobacteria		Gammaproteobacteria	Bacteria	Proteobacteria	Gammaproteobacteria				http://data.gbif.org/occurrences/460018755
Ocean Biogeographic Information System	MICROBIS database (CoML)	All commercial use of images must be cleared with Dr. Patterson. dpatterson@mbl.edu	Planctomycetaceae		Planctomycetaceae	Bacteria	Planctomycetes	Planctomycetacia	Planctomycetales	Planctomycetaceae		http://data.gbif.org/occurrences/460058817
Marine Biology Laboratory	MICROBIS database		Deltaproteobacteria		Deltaproteobacteria	Bacteria	Proteobacteria	Deltaproteobacteria				http://data.gbif.org/occurrences/242459129
Marine Biology Laboratory	MICROBIS database		Gammaproteobacteria		Gammaproteobacteria	Bacteria	Proteobacteria	Gammaproteobacteria				http://data.gbif.org/occurrences/242669660
Marine Biology Laboratory	MICROBIS database		Propionibacterium		Propionibacterium	Bacteria	Actinobacteria	Actinobacteria	Actinomycetales	Propionibacteriaceae	Propionibacterium	http://data.gbif.org/occurrences/242865165
Marine Biology Laboratory	MICROBIS database		Rothia		Rothia	Bacteria	Actinobacteria	Actinobacteria	Actinomycetales	Micrococcaceae	Rothia	http://data.gbif.org/occurrences/242945097
Marine Biology Laboratory	MICROBIS database		Acidobacteria		Acidobacteria	Bacteria	Acidobacteria					http://data.gbif.org/occurrences/242135084
Ocean Biogeographic Information System	MICROBIS database (CoML)	All commercial use of images must be cleared with Dr. Patterson. dpatterson@mbl.edu	Fluoribacter		Fluoribacter	Bacteria	Proteobacteria	Gammaproteobacteria	Legionellales	Legionellaceae	Fluoribacter	http://data.gbif.org/occurrences/245007951
Marine Biology Laboratory	MICROBIS database		Gemmata		Gemmata	Bacteria	Planctomycetes	Planctomycetacia	Planctomycetales	Planctomycetaceae	Gemmata	http://data.gbif.org/occurrences/242692513
Marine Biology Laboratory	MICROBIS database		Methylophaga		Methylophaga	Bacteria	Proteobacteria	Gammaproteobacteria	Thiotrichales	Piscirickettsiaceae	Methylophaga	http://data.gbif.org/occurrences/242762865
Ocean Biogeographic Information System	MICROBIS database (CoML)	All commercial use of images must be cleared with Dr. Patterson. dpatterson@mbl.edu	Rhodobacteraceae		Rhodobacteraceae	Bacteria	Proteobacteria	Alphaproteobacteria	Rhodobacterales	Rhodobacteraceae		http://data.gbif.org/occurrences/245243185
Marine Biology Laboratory	MICROBIS database		Planctomycetaceae		Planctomycetaceae	Bacteria	Planctomycetes	Planctomycetacia	Planctomycetales	Planctomycetaceae		http://data.gbif.org/occurrences/242851345
Marine Biology Laboratory	MICROBIS database		Sphingobacteriales		Sphingobacteriales	Bacteria	Bacteroidetes	Sphingobacteria	Sphingobacteriales			http://data.gbif.org/occurrences/242969564
Marine Biology Laboratory	MICROBIS database		Cryomorphaceae		Cryomorphaceae	Bacteria	Bacteroidetes	Flavobacteria	Flavobacteriales	Cryomorphaceae		http://data.gbif.org/occurrences/242406775
Marine Biology Laboratory	MICROBIS database		Deltaproteobacteria		Deltaproteobacteria	Bacteria	Proteobacteria	Deltaproteobacteria				http://data.gbif.org/occurrences/242459153
Marine Biology Laboratory	MICROBIS database		Gemmatimonas		Gemmatimonas	Bacteria	Gemmatimonadetes	Gemmatimonadetes	Gemmatimonadales	Gemmatimonadaceae	Gemmatimonas	http://data.gbif.org/occurrences/242695258
Ocean Biogeographic Information System	MICROBIS database (CoML)	All commercial use of images must be cleared with Dr. Patterson. dpatterson@mbl.edu	Elusimicrobiales		Elusimicrobiales	Bacteria	TG1	Elusimicrobia	Elusimicrobiales			http://data.gbif.org/occurrences/244947190
Ocean Biogeographic Information System	MICROBIS database (CoML)	All commercial use of images must be cleared with Dr. Patterson. dpatterson@mbl.edu	Nitrospira		Nitrospira	Bacteria	Nitrospira	Nitrospira	Nitrospirales	Nitrospiraceae	Nitrospira	http://data.gbif.org/occurrences/245131404
Ocean Biogeographic Information System	MICROBIS database (CoML)	All commercial use of images must be cleared with Dr. Patterson. dpatterson@mbl.edu	Sphingomonas		Sphingomonas	Bacteria	Proteobacteria	Alphaproteobacteria	Sphingomonadales	Sphingomonadaceae	Sphingomonas	http://data.gbif.org/occurrences/245291473
Marine Biology Laboratory	MICROBIS database		Acidimicrobiales		Acidimicrobiales	Bacteria	Actinobacteria	Actinobacteria	Acidimicrobiales			http://data.gbif.org/occurrences/242127753
Marine Biology Laboratory	MICROBIS database		Gammaproteobacteria		Gammaproteobacteria	Bacteria	Proteobacteria	Gammaproteobacteria				http://data.gbif.org/occurrences/242669649
Marine Biology Laboratory	MICROBIS database		Nitrospina		Nitrospina	Bacteria	Proteobacteria	Deltaproteobacteria	Desulfobacterales	Nitrospinaceae	Nitrospina	http://data.gbif.org/occurrences/242780711
Marine Biology Laboratory	MICROBIS database		Rhodobacteraceae		Rhodobacteraceae	Bacteria	Proteobacteria	Alphaproteobacteria	Rhodobacterales	Rhodobacteraceae		http://data.gbif.org/occurrences/242924581
Ocean Biogeographic Information System	MICROBIS database (CoML)	All commercial use of images must be cleared with Dr. Patterson. dpatterson@mbl.edu	Bacteria		Bacteria	Bacteria						http://data.gbif.org/occurrences/459913873
Marine Biology Laboratory	MICROBIS database		Deltaproteobacteria		Deltaproteobacteria	Bacteria	Proteobacteria	Deltaproteobacteria				http://data.gbif.org/occurrences/242459140
Marine Biology Laboratory	MICROBIS database		Lentisphaeria		Lentisphaeria	Bacteria	Lentisphaerae	Lentisphaeria				http://data.gbif.org/occurrences/242742907
Marine Biology Laboratory	MICROBIS database		Planctomycetaceae		Planctomycetaceae	Bacteria	Planctomycetes	Planctomycetacia	Planctomycetales	Planctomycetaceae		http://data.gbif.org/occurrences/242851354
Ocean Biogeographic Information System	MICROBIS database (CoML)	All commercial use of images must be cleared with Dr. Patterson. dpatterson@mbl.edu	Deferribacteres		Deferribacteres	Bacteria	Deferribacteres					http://data.gbif.org/occurrences/244869430
Ocean Biogeographic Information System	MICROBIS database (CoML)	All commercial use of images must be cleared with Dr. Patterson. dpatterson@mbl.edu	Bacteria		Bacteria	Bacteria						http://data.gbif.org/occurrences/459913896
Ocean Biogeographic Information System	MICROBIS database (CoML)	All commercial use of images must be cleared with Dr. Patterson. dpatterson@mbl.edu	Bacteria		Bacteria	Bacteria						http://data.gbif.org/occurrences/459913907
Marine Biology Laboratory	MICROBIS database		Acidobacteria		Acidobacteria	Bacteria	Acidobacteria	Acidobacteria				http://data.gbif.org/occurrences/242135075
Marine Biology Laboratory	MICROBIS database		Bacteria		Bacteria	Bacteria						http://data.gbif.org/occurrences/242282206
Marine Biology Laboratory	MICROBIS database		Deferribacteres		Deferribacteres	Bacteria	Deferribacteres					http://data.gbif.org/occurrences/242423084
Marine Biology Laboratory	MICROBIS database		Deltaproteobacteria		Deltaproteobacteria	Bacteria	Proteobacteria	Deltaproteobacteria				http://data.gbif.org/occurrences/242459186
Marine Biology Laboratory	MICROBIS database		Gammaproteobacteria		Gammaproteobacteria	Bacteria	Proteobacteria	Gammaproteobacteria				http://data.gbif.org/occurrences/242669717
Marine Biology Laboratory	MICROBIS database		Planctomycetaceae		Planctomycetaceae	Bacteria	Planctomycetes	Planctomycetacia	Planctomycetales	Planctomycetaceae		http://data.gbif.org/occurrences/242851336
Marine Biology Laboratory	MICROBIS database		Planctomycetaceae		Planctomycetaceae	Bacteria	Planctomycetes	Planctomycetacia	Planctomycetales	Planctomycetaceae		http://data.gbif.org/occurrences/242851400
Marine Biology Laboratory	MICROBIS database		Sphingobacteriales		Sphingobacteriales	Bacteria	Bacteroidetes	Sphingobacteria	Sphingobacteriales			http://data.gbif.org/occurrences/242969555
National Museum of Natural History, Smithsonian Institution	NMNH Botany Collections	See: http://www.mnh.si.edu/rc/db/2data_access_policy.html	Microcoleus lyngbyaceus		Microcoleus lyngbyaceus	Monera	Cyanophyta		Oscillatoriales	Oscillatoriaceae	Microcoleus	http://data.gbif.org/occurrences/243457170
Ocean Biogeographic Information System	MICROBIS database (CoML)	All commercial use of images must be cleared with Dr. Patterson. dpatterson@mbl.edu	Caulobacteraceae		Caulobacteraceae	Bacteria	Proteobacteria	Alphaproteobacteria	Caulobacterales	Caulobacteraceae		http://data.gbif.org/occurrences/244803827
Ocean Biogeographic Information System	MICROBIS database (CoML)	All commercial use of images must be cleared with Dr. Patterson. dpatterson@mbl.edu	Coriobacteriaceae		Coriobacteriaceae	Bacteria	Actinobacteria	Actinobacteria	Coriobacteriales	Coriobacteriaceae		http://data.gbif.org/occurrences/244841576
Ocean Biogeographic Information System	MICROBIS database (CoML)	All commercial use of images must be cleared with Dr. Patterson. dpatterson@mbl.edu	Mycobacteriaceae		Mycobacteriaceae	Bacteria	Actinobacteria	Actinobacteria	Actinomycetales	Mycobacteriaceae		http://data.gbif.org/occurrences/245117282
Ocean Biogeographic Information System	MICROBIS database (CoML)	All commercial use of images must be cleared with Dr. Patterson. dpatterson@mbl.edu	Pseudomonas		Pseudomonas	Bacteria	Proteobacteria	Gammaproteobacteria	Pseudomonadales	Pseudomonadaceae	Pseudomonas	http://data.gbif.org/occurrences/245219712
Ocean Biogeographic Information System	MICROBIS database (CoML)	All commercial use of images must be cleared with Dr. Patterson. dpatterson@mbl.edu	Shewanella		Shewanella	Bacteria	Proteobacteria	Gammaproteobacteria	Alteromonadales	Shewanellaceae	Shewanella	http://data.gbif.org/occurrences/245279203
Ocean Biogeographic Information System	MICROBIS database (CoML)	All commercial use of images must be cleared with Dr. Patterson. dpatterson@mbl.edu	Bacteria		Bacteria	Bacteria						http://data.gbif.org/occurrences/459913871
Ocean Biogeographic Information System	MICROBIS database (CoML)	All commercial use of images must be cleared with Dr. Patterson. dpatterson@mbl.edu	Bacteria		Bacteria	Bacteria						http://data.gbif.org/occurrences/459913858
Marine Biology Laboratory	MICROBIS database		Acidobacteria		Acidobacteria	Bacteria	Acidobacteria					http://data.gbif.org/occurrences/242135080
Marine Biology Laboratory	MICROBIS database		Coxiella		Coxiella	Bacteria	Proteobacteria	Gammaproteobacteria	Legionellales	Coxiellaceae	Coxiella	http://data.gbif.org/occurrences/242399495
Marine Biology Laboratory	MICROBIS database		Planctomycetaceae		Planctomycetaceae	Bacteria	Planctomycetes	Planctomycetacia	Planctomycetales	Planctomycetaceae		http://data.gbif.org/occurrences/242851341
Marine Biology Laboratory	MICROBIS database		Planctomycetaceae		Planctomycetaceae	Bacteria	Planctomycetes	Planctomycetacia	Planctomycetales	Planctomycetaceae		http://data.gbif.org/occurrences/242851405
Marine Biology Laboratory	MICROBIS database		Sphingobacteriales		Sphingobacteriales	Bacteria	Bacteroidetes	Sphingobacteria	Sphingobacteriales			http://data.gbif.org/occurrences/242969560
Ocean Biogeographic Information System	MICROBIS database (CoML)	All commercial use of images must be cleared with Dr. Patterson. dpatterson@mbl.edu	Pseudoalteromonas		Pseudoalteromonas	Bacteria	Proteobacteria	Gammaproteobacteria	Alteromonadales	Pseudoalteromonadaceae	Pseudoalteromonas	http://data.gbif.org/occurrences/245217801
Ocean Biogeographic Information System	MICROBIS database (CoML)	All commercial use of images must be cleared with Dr. Patterson. dpatterson@mbl.edu	Streptococcus		Streptococcus	Bacteria	Firmicutes	Bacilli	Lactobacillales	Streptococcaceae	Streptococcus	http://data.gbif.org/occurrences/245305128
Marine Biology Laboratory	MICROBIS database		Acidobacteria		Acidobacteria	Bacteria	Acidobacteria					http://data.gbif.org/occurrences/242135082
Marine Biology Laboratory	MICROBIS database		Coxiella		Coxiella	Bacteria	Proteobacteria	Gammaproteobacteria	Legionellales	Coxiellaceae	Coxiella	http://data.gbif.org/occurrences/242399497
Marine Biology Laboratory	MICROBIS database		Planctomycetaceae		Planctomycetaceae	Bacteria	Planctomycetes	Planctomycetacia	Planctomycetales	Planctomycetaceae		http://data.gbif.org/occurrences/242851343
Marine Biology Laboratory	MICROBIS database		Planctomycetaceae		Planctomycetaceae	Bacteria	Planctomycetes	Planctomycetacia	Planctomycetales	Planctomycetaceae		http://data.gbif.org/occurrences/242851407
Marine Biology Laboratory	MICROBIS database		Sphingobacteriales		Sphingobacteriales	Bacteria	Bacteroidetes	Sphingobacteria	Sphingobacteriales			http://data.gbif.org/occurrences/242969562
Marine Biology Laboratory	MICROBIS database		Actinobacteria		Actinobacteria	Bacteria	Actinobacteria	Actinobacteria				http://data.gbif.org/occurrences/242145919
Marine Biology Laboratory	MICROBIS database		Bacteria		Bacteria	Bacteria						http://data.gbif.org/occurrences/242282266
Marine Biology Laboratory	MICROBIS database		Chloroflexi		Chloroflexi	Bacteria	Chloroflexi	Chloroflexi				http://data.gbif.org/occurrences/242367882
Marine Biology Laboratory	MICROBIS database		Gp26		Gp	Bacteria	Acidobacteria	Acidobacteria	Acidobacteriales	Acidobacteriaceae	Gp26	http://data.gbif.org/occurrences/242711217
Marine Biology Laboratory	MICROBIS database		Planctomyces		Planctomyces	Bacteria	Planctomycetes	Planctomycetacia	Planctomycetales	Planctomycetaceae	Planctomyces	http://data.gbif.org/occurrences/242819997
Ocean Biogeographic Information System	MICROBIS database (CoML)	All commercial use of images must be cleared with Dr. Patterson. dpatterson@mbl.edu	Actinomyces		Actinomyces	Bacteria	Actinobacteria	Actinobacteria	Actinomycetales	Actinomycetaceae	Actinomyces	http://data.gbif.org/occurrences/244682707
Ocean Biogeographic Information System	MICROBIS database (CoML)	All commercial use of images must be cleared with Dr. Patterson. dpatterson@mbl.edu	Bacteria		Bacteria	Bacteria						http://data.gbif.org/occurrences/459913885
Marine Biology Laboratory	MICROBIS database		Alphaproteobacteria		Alphaproteobacteria	Bacteria	Proteobacteria	Alphaproteobacteria				http://data.gbif.org/occurrences/242180160
Marine Biology Laboratory	MICROBIS database		Asticcacaulis		Asticcacaulis	Bacteria	Proteobacteria	Alphaproteobacteria	Caulobacterales	Caulobacteraceae	Asticcacaulis	http://data.gbif.org/occurrences/242215788
Marine Biology Laboratory	MICROBIS database		Bacteria		Bacteria	Bacteria						http://data.gbif.org/occurrences/242282180
Marine Biology Laboratory	MICROBIS database		Planctomycetaceae		Planctomycetaceae	Bacteria	Planctomycetes	Planctomycetacia	Planctomycetales	Planctomycetaceae		http://data.gbif.org/occurrences/242851374
Marine Biology Laboratory	MICROBIS database		Planctomycetes		Planctomycetes	Bacteria	Planctomycetes					http://data.gbif.org/occurrences/242859845
Marine Biology Laboratory	MICROBIS database		Proteobacteria		Proteobacteria	Bacteria	Proteobacteria					http://data.gbif.org/occurrences/242884118
Marine Biology Laboratory	MICROBIS database		Thermomicrobia		Thermomicrobia	Bacteria	Thermomicrobia					http://data.gbif.org/occurrences/243007611
National Museum of Natural History, Smithsonian Institution	NMNH Botany Collections	See: http://www.mnh.si.edu/rc/db/2data_access_policy.html	Porphyrosiphon notarisii		Porphyrosiphon notarisii	Monera	Cyanophyta		Oscillatoriales	Oscillatoriaceae	Porphyrosiphon	http://data.gbif.org/occurrences/243571057
Ocean Biogeographic Information System	MICROBIS database (CoML)	All commercial use of images must be cleared with Dr. Patterson. dpatterson@mbl.edu	Chloroflexi		Chloroflexi	Bacteria	Chloroflexi	Chloroflexi				http://data.gbif.org/occurrences/244814457
Ocean Biogeographic Information System	MICROBIS database (CoML)	All commercial use of images must be cleared with Dr. Patterson. dpatterson@mbl.edu	Gp10		Gp	Bacteria	Acidobacteria	Acidobacteria	Acidobacteriales	Acidobacteriaceae	Gp10	http://data.gbif.org/occurrences/245053997
Ocean Biogeographic Information System	MICROBIS database (CoML)	All commercial use of images must be cleared with Dr. Patterson. dpatterson@mbl.edu	Od1		Od	Bacteria	OD1					http://data.gbif.org/occurrences/245138440
Ocean Biogeographic Information System	MICROBIS database (CoML)	All commercial use of images must be cleared with Dr. Patterson. dpatterson@mbl.edu	Planctomycetes		Planctomycetes	Bacteria	Planctomycetes					http://data.gbif.org/occurrences/245180623
Ocean Biogeographic Information System	MICROBIS database (CoML)	All commercial use of images must be cleared with Dr. Patterson. dpatterson@mbl.edu	Proteobacteria		Proteobacteria	Bacteria	Proteobacteria					http://data.gbif.org/occurrences/245204422
Ocean Biogeographic Information System	MICROBIS database (CoML)	All commercial use of images must be cleared with Dr. Patterson. dpatterson@mbl.edu	Thermomicrobia		Thermomicrobia	Bacteria	Thermomicrobia					http://data.gbif.org/occurrences/245324698
Ocean Biogeographic Information System	MICROBIS database (CoML)	All commercial use of images must be cleared with Dr. Patterson. dpatterson@mbl.edu	Bacteria		Bacteria	Bacteria						http://data.gbif.org/occurrences/459913881
Ocean Biogeographic Information System	MICROBIS database (CoML)	All commercial use of images must be cleared with Dr. Patterson. dpatterson@mbl.edu	Myxococcales		Myxococcales	Bacteria	Proteobacteria	Deltaproteobacteria	Myxococcales			http://data.gbif.org/occurrences/460036706
Ocean Biogeographic Information System	MICROBIS database (CoML)	All commercial use of images must be cleared with Dr. Patterson. dpatterson@mbl.edu	Alphaproteobacteria		Alphaproteobacteria	Bacteria	Proteobacteria	Alphaproteobacteria				http://data.gbif.org/occurrences/459861741
Ocean Biogeographic Information System	MICROBIS database (CoML)	All commercial use of images must be cleared with Dr. Patterson. dpatterson@mbl.edu	Bacteria		Bacteria	Bacteria						http://data.gbif.org/occurrences/459913848
Marine Biology Laboratory	MICROBIS database		Alphaproteobacteria		Alphaproteobacteria	Bacteria	Proteobacteria	Alphaproteobacteria				http://data.gbif.org/occurrences/242180174
Marine Biology Laboratory	MICROBIS database		Bacteria		Bacteria	Bacteria						http://data.gbif.org/occurrences/242282194
Marine Biology Laboratory	MICROBIS database		Caldilineaceae		Caldilineaceae	Bacteria	Chloroflexi	Caldilineae	Caldilineales	Caldilineaceae		http://data.gbif.org/occurrences/242352213
Marine Biology Laboratory	MICROBIS database		Deltaproteobacteria		Deltaproteobacteria	Bacteria	Proteobacteria	Deltaproteobacteria				http://data.gbif.org/occurrences/242459174
Marine Biology Laboratory	MICROBIS database		Gammaproteobacteria		Gammaproteobacteria	Bacteria	Proteobacteria	Gammaproteobacteria				http://data.gbif.org/occurrences/242669705
Marine Biology Laboratory	MICROBIS database		Planctomycetaceae		Planctomycetaceae	Bacteria	Planctomycetes	Planctomycetacia	Planctomycetales	Planctomycetaceae		http://data.gbif.org/occurrences/242851388
Marine Biology Laboratory	MICROBIS database		Ralstonia		Ralstonia	Bacteria	Proteobacteria	Betaproteobacteria	Burkholderiales	Burkholderiaceae	Ralstonia	http://data.gbif.org/occurrences/242903561
Ocean Biogeographic Information System	MICROBIS database (CoML)	All commercial use of images must be cleared with Dr. Patterson. dpatterson@mbl.edu	Gp6		Gp	Bacteria	Acidobacteria	Acidobacteria	Acidobacteriales	Acidobacteriaceae	Gp6	http://data.gbif.org/occurrences/245063591
Marine Biology Laboratory	MICROBIS database		Bacteria		Bacteria	Bacteria						http://data.gbif.org/occurrences/242282200
Marine Biology Laboratory	MICROBIS database		Deltaproteobacteria		Deltaproteobacteria	Bacteria	Proteobacteria	Deltaproteobacteria				http://data.gbif.org/occurrences/242459180
Marine Biology Laboratory	MICROBIS database		Gammaproteobacteria		Gammaproteobacteria	Bacteria	Proteobacteria	Gammaproteobacteria				http://data.gbif.org/occurrences/242669711
Marine Biology Laboratory	MICROBIS database		Planctomycetaceae		Planctomycetaceae	Bacteria	Planctomycetes	Planctomycetacia	Planctomycetales	Planctomycetaceae		http://data.gbif.org/occurrences/242851330
Marine Biology Laboratory	MICROBIS database		Planctomycetaceae		Planctomycetaceae	Bacteria	Planctomycetes	Planctomycetacia	Planctomycetales	Planctomycetaceae		http://data.gbif.org/occurrences/242851394
Ocean Biogeographic Information System	MICROBIS database (CoML)	All commercial use of images must be cleared with Dr. Patterson. dpatterson@mbl.edu	Flavobacteriaceae		Flavobacteriaceae	Bacteria	Bacteroidetes	Flavobacteria	Flavobacteriales	Flavobacteriaceae		http://data.gbif.org/occurrences/244995968
Ocean Biogeographic Information System	MICROBIS database (CoML)	All commercial use of images must be cleared with Dr. Patterson. dpatterson@mbl.edu	Alphaproteobacteria		Alphaproteobacteria	Bacteria	Proteobacteria	Alphaproteobacteria				http://data.gbif.org/occurrences/459861736
Ocean Biogeographic Information System	MICROBIS database (CoML)	All commercial use of images must be cleared with Dr. Patterson. dpatterson@mbl.edu	Bacteria		Bacteria	Bacteria						http://data.gbif.org/occurrences/459913847
Marine Science Institute, UCSB	Paleobiology Database		Cyanobacteria indet.		Cyanobacteria	Eubacteria	Cyanobacteria				Cyanobacteria	http://data.gbif.org/occurrences/37059751
Ocean Biogeographic Information System	MICROBIS database (CoML)	All commercial use of images must be cleared with Dr. Patterson. dpatterson@mbl.edu	Bacteria		Bacteria	Bacteria						http://data.gbif.org/occurrences/459913866
Ocean Biogeographic Information System	MICROBIS database (CoML)	All commercial use of images must be cleared with Dr. Patterson. dpatterson@mbl.edu	Gammaproteobacteria		Gammaproteobacteria	Bacteria	Proteobacteria	Gammaproteobacteria				http://data.gbif.org/occurrences/460018750
Ocean Biogeographic Information System	MICROBIS database (CoML)	All commercial use of images must be cleared with Dr. Patterson. dpatterson@mbl.edu	Planctomycetaceae		Planctomycetaceae	Bacteria	Planctomycetes	Planctomycetacia	Planctomycetales	Planctomycetaceae		http://data.gbif.org/occurrences/460058812
Marine Biology Laboratory	MICROBIS database		Alphaproteobacteria		Alphaproteobacteria	Bacteria	Proteobacteria	Alphaproteobacteria				http://data.gbif.org/occurrences/242180169
Marine Biology Laboratory	MICROBIS database		Bacteria		Bacteria	Bacteria						http://data.gbif.org/occurrences/242282189
Marine Biology Laboratory	MICROBIS database		Bacteroidetes		Bacteroidetes	Bacteria	Bacteroidetes					http://data.gbif.org/occurrences/242329518
Marine Biology Laboratory	MICROBIS database		Deltaproteobacteria		Deltaproteobacteria	Bacteria	Proteobacteria	Deltaproteobacteria				http://data.gbif.org/occurrences/242459169
Marine Biology Laboratory	MICROBIS database		Gammaproteobacteria		Gammaproteobacteria	Bacteria	Proteobacteria	Gammaproteobacteria				http://data.gbif.org/occurrences/242669700
Marine Biology Laboratory	MICROBIS database		Legionellaceae		Legionellaceae	Bacteria	Proteobacteria	Gammaproteobacteria	Legionellales	Legionellaceae		http://data.gbif.org/occurrences/242735887
Marine Biology Laboratory	MICROBIS database		Planctomycetaceae		Planctomycetaceae	Bacteria	Planctomycetes	Planctomycetacia	Planctomycetales	Planctomycetaceae		http://data.gbif.org/occurrences/242851383
Marine Biology Laboratory	MICROBIS database		Proteobacteria		Proteobacteria	Bacteria	Proteobacteria					http://data.gbif.org/occurrences/242884127
Marine Biology Laboratory	MICROBIS database		Rhodospirillales		Rhodospirillales	Bacteria	Proteobacteria	Alphaproteobacteria	Rhodospirillales			http://data.gbif.org/occurrences/242937063
Marine Biology Laboratory	MICROBIS database		Streptococcus		Streptococcus	Bacteria	Firmicutes	Bacilli	Lactobacillales	Streptococcaceae	Streptococcus	http://data.gbif.org/occurrences/242987794
Marine Biology Laboratory	MICROBIS database		Caldithrix		Caldithrix	Bacteria	Deferribacteres	Deferribacteres	Deferribacterales	Unassigned	Caldithrix	http://data.gbif.org/occurrences/242354998
Marine Biology Laboratory	MICROBIS database		Comamonas		Comamonas	Bacteria	Proteobacteria	Betaproteobacteria	Burkholderiales	Comamonadaceae	Comamonas	http://data.gbif.org/occurrences/242393490
Marine Biology Laboratory	MICROBIS database		Deltaproteobacteria		Deltaproteobacteria	Bacteria	Proteobacteria	Deltaproteobacteria				http://data.gbif.org/occurrences/242459139
Marine Biology Laboratory	MICROBIS database		Planctomycetaceae		Planctomycetaceae	Bacteria	Planctomycetes	Planctomycetacia	Planctomycetales	Planctomycetaceae		http://data.gbif.org/occurrences/242851353
Ocean Biogeographic Information System	MICROBIS database (CoML)	All commercial use of images must be cleared with Dr. Patterson. dpatterson@mbl.edu	Gp6		Gp	Bacteria	Acidobacteria	Acidobacteria	Acidobacteriales	Acidobacteriaceae	Gp6	http://data.gbif.org/occurrences/245063586
Ocean Biogeographic Information System	MICROBIS database (CoML)	All commercial use of images must be cleared with Dr. Patterson. dpatterson@mbl.edu	Planctomycetes		Planctomycetes	Bacteria	Planctomycetes					http://data.gbif.org/occurrences/245180632
Ocean Biogeographic Information System	MICROBIS database (CoML)	All commercial use of images must be cleared with Dr. Patterson. dpatterson@mbl.edu	Deferribacteres		Deferribacteres	Bacteria	Deferribacteres					http://data.gbif.org/occurrences/244869429
Ocean Biogeographic Information System	MICROBIS database (CoML)	All commercial use of images must be cleared with Dr. Patterson. dpatterson@mbl.edu	Alphaproteobacteria		Alphaproteobacteria	Bacteria	Proteobacteria	Alphaproteobacteria				http://data.gbif.org/occurrences/459861726
Ocean Biogeographic Information System	MICROBIS database (CoML)	All commercial use of images must be cleared with Dr. Patterson. dpatterson@mbl.edu	Bacteria		Bacteria	Bacteria						http://data.gbif.org/occurrences/459913837
Marine Biology Laboratory	MICROBIS database		Bacteria		Bacteria	Bacteria						http://data.gbif.org/occurrences/242282245
Marine Biology Laboratory	MICROBIS database		Bradyrhizobium		Bradyrhizobium	Bacteria	Proteobacteria	Alphaproteobacteria	Rhizobiales	Bradyrhizobiaceae	Bradyrhizobium	http://data.gbif.org/occurrences/242339756
Marine Biology Laboratory	MICROBIS database		Byssovorax		Byssovorax	Bacteria	Proteobacteria	Deltaproteobacteria	Myxococcales	Polyangiaceae	Byssovorax	http://data.gbif.org/occurrences/242347753
Marine Biology Laboratory	MICROBIS database		Gammaproteobacteria		Gammaproteobacteria	Bacteria	Proteobacteria	Gammaproteobacteria				http://data.gbif.org/occurrences/242669679
Marine Biology Laboratory	MICROBIS database		Gemmatimonadetes		Gemmatimonadetes	Bacteria	Gemmatimonadetes					http://data.gbif.org/occurrences/242692510
Ocean Biogeographic Information System	MICROBIS database (CoML)	All commercial use of images must be cleared with Dr. Patterson. dpatterson@mbl.edu	Chlamydiales		Chlamydiales	Bacteria	Chlamydiae	Chlamydiae	Chlamydiales			http://data.gbif.org/occurrences/244808236
Ocean Biogeographic Information System	MICROBIS database (CoML)	All commercial use of images must be cleared with Dr. Patterson. dpatterson@mbl.edu	Methylophaga		Methylophaga	Bacteria	Proteobacteria	Gammaproteobacteria	Thiotrichales	Piscirickettsiaceae	Methylophaga	http://data.gbif.org/occurrences/245112380
Ocean Biogeographic Information System	MICROBIS database (CoML)	All commercial use of images must be cleared with Dr. Patterson. dpatterson@mbl.edu	Salinicoccus		Salinicoccus	Bacteria	Firmicutes	Bacilli	Bacillales	Staphylococcaceae	Salinicoccus	http://data.gbif.org/occurrences/245274570
Ocean Biogeographic Information System	MICROBIS database (CoML)	All commercial use of images must be cleared with Dr. Patterson. dpatterson@mbl.edu	Alphaproteobacteria		Alphaproteobacteria	Bacteria	Proteobacteria	Alphaproteobacteria				http://data.gbif.org/occurrences/459861707
Ocean Biogeographic Information System	MICROBIS database (CoML)	All commercial use of images must be cleared with Dr. Patterson. dpatterson@mbl.edu	Gammaproteobacteria		Gammaproteobacteria	Bacteria	Proteobacteria	Gammaproteobacteria				http://data.gbif.org/occurrences/460018826
Ocean Biogeographic Information System	MICROBIS database (CoML)	All commercial use of images must be cleared with Dr. Patterson. dpatterson@mbl.edu	Bacteria		Bacteria	Bacteria						http://data.gbif.org/occurrences/459913879
Ocean Biogeographic Information System	MICROBIS database (CoML)	All commercial use of images must be cleared with Dr. Patterson. dpatterson@mbl.edu	Myxococcales		Myxococcales	Bacteria	Proteobacteria	Deltaproteobacteria	Myxococcales			http://data.gbif.org/occurrences/460036704
Ocean Biogeographic Information System	MICROBIS database (CoML)	All commercial use of images must be cleared with Dr. Patterson. dpatterson@mbl.edu	Bacteria		Bacteria	Bacteria						http://data.gbif.org/occurrences/459913934
Ocean Biogeographic Information System	MICROBIS database (CoML)	All commercial use of images must be cleared with Dr. Patterson. dpatterson@mbl.edu	Deltaproteobacteria		Deltaproteobacteria	Bacteria	Proteobacteria	Deltaproteobacteria				http://data.gbif.org/occurrences/459967121
Ocean Biogeographic Information System	MICROBIS database (CoML)	All commercial use of images must be cleared with Dr. Patterson. dpatterson@mbl.edu	Gammaproteobacteria		Gammaproteobacteria	Bacteria	Proteobacteria	Gammaproteobacteria				http://data.gbif.org/occurrences/460018818
Marine Biology Laboratory	MICROBIS database		Bacteria		Bacteria	Bacteria						http://data.gbif.org/occurrences/242282212
Marine Biology Laboratory	MICROBIS database		Blastopirellula		Blastopirellula	Bacteria	Planctomycetes	Planctomycetacia	Planctomycetales	Planctomycetaceae	Blastopirellula	http://data.gbif.org/occurrences/242338691
Marine Biology Laboratory	MICROBIS database		Leptothrix		Leptothrix	Bacteria	Proteobacteria	Betaproteobacteria	Burkholderiales	Unassigned	Leptothrix	http://data.gbif.org/occurrences/242744650
Marine Biology Laboratory	MICROBIS database		Rheinheimera		Rheinheimera	Bacteria	Proteobacteria	Gammaproteobacteria	Chromatiales	Chromatiaceae	Rheinheimera	http://data.gbif.org/occurrences/242908692
Ocean Biogeographic Information System	MICROBIS database (CoML)	All commercial use of images must be cleared with Dr. Patterson. dpatterson@mbl.edu	Alphaproteobacteria		Alphaproteobacteria	Bacteria	Proteobacteria	Alphaproteobacteria				http://data.gbif.org/occurrences/459861715
Ocean Biogeographic Information System	MICROBIS database (CoML)	All commercial use of images must be cleared with Dr. Patterson. dpatterson@mbl.edu	Bacteria		Bacteria	Bacteria						http://data.gbif.org/occurrences/459913822
Marine Biology Laboratory	MICROBIS database		Bacteria		Bacteria	Bacteria						http://data.gbif.org/occurrences/242282219
Marine Biology Laboratory	MICROBIS database		Myxococcales		Myxococcales	Bacteria	Proteobacteria	Deltaproteobacteria	Myxococcales			http://data.gbif.org/occurrences/242773935
Marine Biology Laboratory	MICROBIS database		Rhodobacteraceae		Rhodobacteraceae	Bacteria	Proteobacteria	Alphaproteobacteria	Rhodobacterales	Rhodobacteraceae		http://data.gbif.org/occurrences/242924565
Marine Biology Laboratory	MICROBIS database		Sphingobacteriales		Sphingobacteriales	Bacteria	Bacteroidetes	Sphingobacteria	Sphingobacteriales			http://data.gbif.org/occurrences/242969568
Ocean Biogeographic Information System	MICROBIS database (CoML)	All commercial use of images must be cleared with Dr. Patterson. dpatterson@mbl.edu	Brc1		Brc	Bacteria	BRC1					http://data.gbif.org/occurrences/244788986
Ocean Biogeographic Information System	MICROBIS database (CoML)	All commercial use of images must be cleared with Dr. Patterson. dpatterson@mbl.edu	Deltaproteobacteria		Deltaproteobacteria	Bacteria	Proteobacteria	Deltaproteobacteria				http://data.gbif.org/occurrences/459967080
Ocean Biogeographic Information System	MICROBIS database (CoML)	All commercial use of images must be cleared with Dr. Patterson. dpatterson@mbl.edu	Gammaproteobacteria		Gammaproteobacteria	Bacteria	Proteobacteria	Gammaproteobacteria				http://data.gbif.org/occurrences/460018781
Ocean Biogeographic Information System	MICROBIS database (CoML)	All commercial use of images must be cleared with Dr. Patterson. dpatterson@mbl.edu	Planctomycetaceae		Planctomycetaceae	Bacteria	Planctomycetes	Planctomycetacia	Planctomycetales	Planctomycetaceae		http://data.gbif.org/occurrences/460058843
Ocean Biogeographic Information System	MICROBIS database (CoML)	All commercial use of images must be cleared with Dr. Patterson. dpatterson@mbl.edu	Deltaproteobacteria		Deltaproteobacteria	Bacteria	Proteobacteria	Deltaproteobacteria				http://data.gbif.org/occurrences/459967070
Ocean Biogeographic Information System	MICROBIS database (CoML)	All commercial use of images must be cleared with Dr. Patterson. dpatterson@mbl.edu	Gammaproteobacteria		Gammaproteobacteria	Bacteria	Proteobacteria	Gammaproteobacteria				http://data.gbif.org/occurrences/460018771
Ocean Biogeographic Information System	MICROBIS database (CoML)	All commercial use of images must be cleared with Dr. Patterson. dpatterson@mbl.edu	Planctomycetaceae		Planctomycetaceae	Bacteria	Planctomycetes	Planctomycetacia	Planctomycetales	Planctomycetaceae		http://data.gbif.org/occurrences/460058833
Ocean Biogeographic Information System	MICROBIS database (CoML)	All commercial use of images must be cleared with Dr. Patterson. dpatterson@mbl.edu	Bacteria		Bacteria	Bacteria						http://data.gbif.org/occurrences/459913893
Marine Biology Laboratory	MICROBIS database		Verrucomicrobia		Verrucomicrobia	Bacteria	Verrucomicrobia					http://data.gbif.org/occurrences/243021988
Ocean Biogeographic Information System	MICROBIS database (CoML)	All commercial use of images must be cleared with Dr. Patterson. dpatterson@mbl.edu	Actinobacteria		Actinobacteria	Bacteria	Actinobacteria	Actinobacteria				http://data.gbif.org/occurrences/244678107
Ocean Biogeographic Information System	MICROBIS database (CoML)	All commercial use of images must be cleared with Dr. Patterson. dpatterson@mbl.edu	Bacteroidales		Bacteroidales	Bacteria	Bacteroidetes	Bacteroidia	Bacteroidales			http://data.gbif.org/occurrences/244765101
Ocean Biogeographic Information System	MICROBIS database (CoML)	All commercial use of images must be cleared with Dr. Patterson. dpatterson@mbl.edu	Gemmatimonas		Gemmatimonas	Bacteria	Gemmatimonadetes	Gemmatimonadetes	Gemmatimonadales	Gemmatimonadaceae	Gemmatimonas	http://data.gbif.org/occurrences/245045382
Ocean Biogeographic Information System	MICROBIS database (CoML)	All commercial use of images must be cleared with Dr. Patterson. dpatterson@mbl.edu	Lentisphaerae		Lentisphaerae	Bacteria	Lentisphaerae					http://data.gbif.org/occurrences/245089276
Ocean Biogeographic Information System	MICROBIS database (CoML)	All commercial use of images must be cleared with Dr. Patterson. dpatterson@mbl.edu	Deltaproteobacteria		Deltaproteobacteria	Bacteria	Proteobacteria	Deltaproteobacteria				http://data.gbif.org/occurrences/459967069
Ocean Biogeographic Information System	MICROBIS database (CoML)	All commercial use of images must be cleared with Dr. Patterson. dpatterson@mbl.edu	Gammaproteobacteria		Gammaproteobacteria	Bacteria	Proteobacteria	Gammaproteobacteria				http://data.gbif.org/occurrences/460018766
Ocean Biogeographic Information System	MICROBIS database (CoML)	All commercial use of images must be cleared with Dr. Patterson. dpatterson@mbl.edu	Planctomycetaceae		Planctomycetaceae	Bacteria	Planctomycetes	Planctomycetacia	Planctomycetales	Planctomycetaceae		http://data.gbif.org/occurrences/460058828
Marine Biology Laboratory	MICROBIS database		Bacteria		Bacteria	Bacteria						http://data.gbif.org/occurrences/242282278
Marine Biology Laboratory	MICROBIS database		BRC1		Brc	Bacteria	BRC1					http://data.gbif.org/occurrences/242342179
Marine Biology Laboratory	MICROBIS database		Comamonadaceae		Comamonadaceae	Bacteria	Proteobacteria	Betaproteobacteria	Burkholderiales	Comamonadaceae		http://data.gbif.org/occurrences/242392231
Marine Biology Laboratory	MICROBIS database		Deltaproteobacteria		Deltaproteobacteria	Bacteria	Proteobacteria	Deltaproteobacteria				http://data.gbif.org/occurrences/242459161
Marine Biology Laboratory	MICROBIS database		Enterobacteriaceae		Enterobacteriaceae	Bacteria	Proteobacteria	Gammaproteobacteria	Enterobacteriales	Enterobacteriaceae		http://data.gbif.org/occurrences/242563097
Marine Biology Laboratory	MICROBIS database		Gp22		Gp	Bacteria	Acidobacteria	Acidobacteria	Acidobacteriales	Acidobacteriaceae	Gp22	http://data.gbif.org/occurrences/242708947
Marine Biology Laboratory	MICROBIS database		Rhodospirillales		Rhodospirillales	Bacteria	Proteobacteria	Alphaproteobacteria	Rhodospirillales			http://data.gbif.org/occurrences/242937055
Marine Biology Laboratory	MICROBIS database		Spirochaetes		Spirochaetes	Bacteria	Spirochaetes					http://data.gbif.org/occurrences/242978572
Ocean Biogeographic Information System	MICROBIS database (CoML)	All commercial use of images must be cleared with Dr. Patterson. dpatterson@mbl.edu	Methylobacterium		Methylobacterium	Bacteria	Proteobacteria	Alphaproteobacteria	Rhizobiales	Methylobacteriaceae	Methylobacterium	http://data.gbif.org/occurrences/245111176
Ocean Biogeographic Information System	MICROBIS database (CoML)	All commercial use of images must be cleared with Dr. Patterson. dpatterson@mbl.edu	Rubritalea		Rubritalea	Bacteria	Verrucomicrobia	Verrucomicrobiae	Verrucomicrobiales	Rubritaleaceae	Rubritalea	http://data.gbif.org/occurrences/245263581
Ocean Biogeographic Information System	MICROBIS database (CoML)	All commercial use of images must be cleared with Dr. Patterson. dpatterson@mbl.edu	Sphingobacteriales		Sphingobacteriales	Bacteria	Bacteroidetes	Sphingobacteria	Sphingobacteriales			http://data.gbif.org/occurrences/245287047
Marine Biology Laboratory	MICROBIS database		Gammaproteobacteria		Gammaproteobacteria	Bacteria	Proteobacteria	Gammaproteobacteria				http://data.gbif.org/occurrences/242669651
Marine Biology Laboratory	MICROBIS database		Nitrospina		Nitrospina	Bacteria	Proteobacteria	Deltaproteobacteria	Desulfobacterales	Nitrospinaceae	Nitrospina	http://data.gbif.org/occurrences/242780713
Marine Biology Laboratory	MICROBIS database		Rhodobacteraceae		Rhodobacteraceae	Bacteria	Proteobacteria	Alphaproteobacteria	Rhodobacterales	Rhodobacteraceae		http://data.gbif.org/occurrences/242924583
Marine Biology Laboratory	MICROBIS database		Salinibacter		Salinibacter	Bacteria	Bacteroidetes	Sphingobacteria	Sphingobacteriales	Rhodothermaceae	Salinibacter	http://data.gbif.org/occurrences/242952483
Ocean Biogeographic Information System	MICROBIS database (CoML)	All commercial use of images must be cleared with Dr. Patterson. dpatterson@mbl.edu	Hyphomicrobium		Hyphomicrobium	Bacteria	Proteobacteria	Alphaproteobacteria	Rhizobiales	Hyphomicrobiaceae	Hyphomicrobium	http://data.gbif.org/occurrences/245075712
Ocean Biogeographic Information System	MICROBIS database (CoML)	All commercial use of images must be cleared with Dr. Patterson. dpatterson@mbl.edu	Pseudomonas		Pseudomonas	Bacteria	Proteobacteria	Gammaproteobacteria	Pseudomonadales	Pseudomonadaceae	Pseudomonas	http://data.gbif.org/occurrences/245219710
Ocean Biogeographic Information System	MICROBIS database (CoML)	All commercial use of images must be cleared with Dr. Patterson. dpatterson@mbl.edu	Rhodobacteraceae		Rhodobacteraceae	Bacteria	Proteobacteria	Alphaproteobacteria	Rhodobacterales	Rhodobacteraceae		http://data.gbif.org/occurrences/245243176
Ocean Biogeographic Information System	MICROBIS database (CoML)	All commercial use of images must be cleared with Dr. Patterson. dpatterson@mbl.edu	Deltaproteobacteria		Deltaproteobacteria	Bacteria	Proteobacteria	Deltaproteobacteria				http://data.gbif.org/occurrences/459967059
Ocean Biogeographic Information System	MICROBIS database (CoML)	All commercial use of images must be cleared with Dr. Patterson. dpatterson@mbl.edu	Gammaproteobacteria		Gammaproteobacteria	Bacteria	Proteobacteria	Gammaproteobacteria				http://data.gbif.org/occurrences/460018756
Ocean Biogeographic Information System	MICROBIS database (CoML)	All commercial use of images must be cleared with Dr. Patterson. dpatterson@mbl.edu	Planctomycetaceae		Planctomycetaceae	Bacteria	Planctomycetes	Planctomycetacia	Planctomycetales	Planctomycetaceae		http://data.gbif.org/occurrences/460058818
Ocean Biogeographic Information System	MICROBIS database (CoML)	All commercial use of images must be cleared with Dr. Patterson. dpatterson@mbl.edu	Bacteria		Bacteria	Bacteria						http://data.gbif.org/occurrences/459913878
Marine Biology Laboratory	MICROBIS database		Deltaproteobacteria		Deltaproteobacteria	Bacteria	Proteobacteria	Deltaproteobacteria				http://data.gbif.org/occurrences/242459127
Marine Biology Laboratory	MICROBIS database		Gammaproteobacteria		Gammaproteobacteria	Bacteria	Proteobacteria	Gammaproteobacteria				http://data.gbif.org/occurrences/242669658
Marine Biology Laboratory	MICROBIS database		Nitrospina		Nitrospina	Bacteria	Proteobacteria	Deltaproteobacteria	Desulfobacterales	Nitrospinaceae	Nitrospina	http://data.gbif.org/occurrences/242780720
Marine Biology Laboratory	MICROBIS database		Propionibacterium		Propionibacterium	Bacteria	Actinobacteria	Actinobacteria	Actinomycetales	Propionibacteriaceae	Propionibacterium	http://data.gbif.org/occurrences/242865163
Ocean Biogeographic Information System	MICROBIS database (CoML)	All commercial use of images must be cleared with Dr. Patterson. dpatterson@mbl.edu	Erythrobacteraceae		Erythrobacteraceae	Bacteria	Proteobacteria	Alphaproteobacteria	Sphingomonadales	Erythrobacteraceae		http://data.gbif.org/occurrences/244961460
Ocean Biogeographic Information System	MICROBIS database (CoML)	All commercial use of images must be cleared with Dr. Patterson. dpatterson@mbl.edu	Rhodobacteraceae		Rhodobacteraceae	Bacteria	Proteobacteria	Alphaproteobacteria	Rhodobacterales	Rhodobacteraceae		http://data.gbif.org/occurrences/245243183
Marine Biology Laboratory	MICROBIS database		Gammaproteobacteria		Gammaproteobacteria	Bacteria	Proteobacteria	Gammaproteobacteria				http://data.gbif.org/occurrences/242669645
Marine Biology Laboratory	MICROBIS database		Nitrospina		Nitrospina	Bacteria	Proteobacteria	Deltaproteobacteria	Desulfobacterales	Nitrospinaceae	Nitrospina	http://data.gbif.org/occurrences/242780707
Marine Biology Laboratory	MICROBIS database		Oceanimonas		Oceanimonas	Bacteria	Proteobacteria	Gammaproteobacteria	Aeromonadales	Aeromonadaceae	Oceanimonas	http://data.gbif.org/occurrences/242785551
Marine Biology Laboratory	MICROBIS database		Rhodobacteraceae		Rhodobacteraceae	Bacteria	Proteobacteria	Alphaproteobacteria	Rhodobacterales	Rhodobacteraceae		http://data.gbif.org/occurrences/242924577
Ocean Biogeographic Information System	MICROBIS database (CoML)	All commercial use of images must be cleared with Dr. Patterson. dpatterson@mbl.edu	Brevundimonas		Brevundimonas	Bacteria	Proteobacteria	Alphaproteobacteria	Caulobacterales	Caulobacteraceae	Brevundimonas	http://data.gbif.org/occurrences/244790010
Ocean Biogeographic Information System	MICROBIS database (CoML)	All commercial use of images must be cleared with Dr. Patterson. dpatterson@mbl.edu	Flavobacteriaceae		Flavobacteriaceae	Bacteria	Bacteroidetes	Flavobacteria	Flavobacteriales	Flavobacteriaceae		http://data.gbif.org/occurrences/244995966
Ocean Biogeographic Information System	MICROBIS database (CoML)	All commercial use of images must be cleared with Dr. Patterson. dpatterson@mbl.edu	Syntrophaceae		Syntrophaceae	Bacteria	Proteobacteria	Deltaproteobacteria	Syntrophobacterales	Syntrophaceae		http://data.gbif.org/occurrences/245315438
Marine Biology Laboratory	MICROBIS database		Acidobacteria		Acidobacteria	Bacteria	Acidobacteria					http://data.gbif.org/occurrences/242135073
Marine Biology Laboratory	MICROBIS database		Bacteria		Bacteria	Bacteria						http://data.gbif.org/occurrences/242282204
Marine Biology Laboratory	MICROBIS database		Dechloromonas		Dechloromonas	Bacteria	Proteobacteria	Betaproteobacteria	Rhodocyclales	Rhodocyclaceae	Dechloromonas	http://data.gbif.org/occurrences/242423082
Marine Biology Laboratory	MICROBIS database		Deltaproteobacteria		Deltaproteobacteria	Bacteria	Proteobacteria	Deltaproteobacteria				http://data.gbif.org/occurrences/242459184
Marine Biology Laboratory	MICROBIS database		Gammaproteobacteria		Gammaproteobacteria	Bacteria	Proteobacteria	Gammaproteobacteria				http://data.gbif.org/occurrences/242669715
Marine Biology Laboratory	MICROBIS database		Microbacteriaceae		Microbacteriaceae	Bacteria	Actinobacteria	Actinobacteria	Actinomycetales	Microbacteriaceae		http://data.gbif.org/occurrences/242764706
Marine Biology Laboratory	MICROBIS database		Mycobacteriaceae		Mycobacteriaceae	Bacteria	Actinobacteria	Actinobacteria	Actinomycetales	Mycobacteriaceae		http://data.gbif.org/occurrences/242767903
Marine Biology Laboratory	MICROBIS database		Planctomycetaceae		Planctomycetaceae	Bacteria	Planctomycetes	Planctomycetacia	Planctomycetales	Planctomycetaceae		http://data.gbif.org/occurrences/242851334
Marine Biology Laboratory	MICROBIS database		Planctomycetaceae		Planctomycetaceae	Bacteria	Planctomycetes	Planctomycetacia	Planctomycetales	Planctomycetaceae		http://data.gbif.org/occurrences/242851398
Marine Biology Laboratory	MICROBIS database		Sphingobacteriales		Sphingobacteriales	Bacteria	Bacteroidetes	Sphingobacteria	Sphingobacteriales			http://data.gbif.org/occurrences/242969553
Marine Biology Laboratory	MICROBIS database		Sulfurimonas		Sulfurimonas	Bacteria	Proteobacteria	Epsilonproteobacteria	Campylobacterales	Helicobacteraceae	Sulfurimonas	http://data.gbif.org/occurrences/242991436
Ocean Biogeographic Information System	MICROBIS database (CoML)	All commercial use of images must be cleared with Dr. Patterson. dpatterson@mbl.edu	Azospira		Azospira	Bacteria	Proteobacteria	Betaproteobacteria	Rhodocyclales	Rhodocyclaceae	Azospira	http://data.gbif.org/occurrences/244725540
Ocean Biogeographic Information System	MICROBIS database (CoML)	All commercial use of images must be cleared with Dr. Patterson. dpatterson@mbl.edu	Cellulomonadaceae		Cellulomonadaceae	Bacteria	Actinobacteria	Actinobacteria	Actinomycetales	Cellulomonadaceae		http://data.gbif.org/occurrences/244803825
Ocean Biogeographic Information System	MICROBIS database (CoML)	All commercial use of images must be cleared with Dr. Patterson. dpatterson@mbl.edu	Shewanella		Shewanella	Bacteria	Proteobacteria	Gammaproteobacteria	Alteromonadales	Shewanellaceae	Shewanella	http://data.gbif.org/occurrences/245279201
Ocean Biogeographic Information System	MICROBIS database (CoML)	All commercial use of images must be cleared with Dr. Patterson. dpatterson@mbl.edu	Williamsia		Williamsia	Bacteria	Actinobacteria	Actinobacteria	Actinomycetales	Williamsiaceae	Williamsia	http://data.gbif.org/occurrences/245351136
Marine Biology Laboratory	MICROBIS database		Bacteria		Bacteria	Bacteria						http://data.gbif.org/occurrences/242282268
Marine Biology Laboratory	MICROBIS database		Chloroflexi		Chloroflexi	Bacteria	Chloroflexi	Chloroflexi				http://data.gbif.org/occurrences/242367884
Marine Biology Laboratory	MICROBIS database		Nitrospira		Nitrospira	Bacteria	Nitrospira	Nitrospira	Nitrospirales	Nitrospiraceae	Nitrospira	http://data.gbif.org/occurrences/242783897
Marine Biology Laboratory	MICROBIS database		Oceanospirillales		Oceanospirillales	Bacteria	Proteobacteria	Gammaproteobacteria	Oceanospirillales			http://data.gbif.org/occurrences/242787319
Marine Biology Laboratory	MICROBIS database		Pirellula		Pirellula	Bacteria	Planctomycetes	Planctomycetacia	Planctomycetales	Planctomycetaceae	Pirellula	http://data.gbif.org/occurrences/242815693
Marine Biology Laboratory	MICROBIS database		Planctomyces		Planctomyces	Bacteria	Planctomycetes	Planctomycetacia	Planctomycetales	Planctomycetaceae	Planctomyces	http://data.gbif.org/occurrences/242819999
Ocean Biogeographic Information System	MICROBIS database (CoML)	All commercial use of images must be cleared with Dr. Patterson. dpatterson@mbl.edu	Actinomyces		Actinomyces	Bacteria	Actinobacteria	Actinobacteria	Actinomycetales	Actinomycetaceae	Actinomyces	http://data.gbif.org/occurrences/244682709
Ocean Biogeographic Information System	MICROBIS database (CoML)	All commercial use of images must be cleared with Dr. Patterson. dpatterson@mbl.edu	Alphaproteobacteria		Alphaproteobacteria	Bacteria	Proteobacteria	Alphaproteobacteria				http://data.gbif.org/occurrences/459861733
Ocean Biogeographic Information System	MICROBIS database (CoML)	All commercial use of images must be cleared with Dr. Patterson. dpatterson@mbl.edu	Bacteria		Bacteria	Bacteria						http://data.gbif.org/occurrences/459913840
Ocean Biogeographic Information System	MICROBIS database (CoML)	All commercial use of images must be cleared with Dr. Patterson. dpatterson@mbl.edu	Alphaproteobacteria		Alphaproteobacteria	Bacteria	Proteobacteria	Alphaproteobacteria				http://data.gbif.org/occurrences/459861718
Ocean Biogeographic Information System	MICROBIS database (CoML)	All commercial use of images must be cleared with Dr. Patterson. dpatterson@mbl.edu	Bacteria		Bacteria	Bacteria						http://data.gbif.org/occurrences/459913829
Marine Biology Laboratory	MICROBIS database		Deltaproteobacteria		Deltaproteobacteria	Bacteria	Proteobacteria	Deltaproteobacteria				http://data.gbif.org/occurrences/242459148
Marine Biology Laboratory	MICROBIS database		Desulfobacteraceae		Desulfobacteraceae	Bacteria	Proteobacteria	Deltaproteobacteria	Desulfobacterales	Desulfobacteraceae		http://data.gbif.org/occurrences/242477468
Ocean Biogeographic Information System	MICROBIS database (CoML)	All commercial use of images must be cleared with Dr. Patterson. dpatterson@mbl.edu	Parachlamydia		Parachlamydia	Bacteria	Chlamydiae	Chlamydiae	Chlamydiales	Parachlamydiaceae	Parachlamydia	http://data.gbif.org/occurrences/245153551
Ocean Biogeographic Information System	MICROBIS database (CoML)	All commercial use of images must be cleared with Dr. Patterson. dpatterson@mbl.edu	Rhodospirillales		Rhodospirillales	Bacteria	Proteobacteria	Alphaproteobacteria	Rhodospirillales			http://data.gbif.org/occurrences/245255635
MNHN - Museum national d'Histoire naturelle	Cryptogams herbarium specimens		scytonema arenarium		Scytonema arenarium					algues	scytonema	http://data.gbif.org/occurrences/436778614
Ocean Biogeographic Information System	MICROBIS database (CoML)	All commercial use of images must be cleared with Dr. Patterson. dpatterson@mbl.edu	Bacteria		Bacteria	Bacteria						http://data.gbif.org/occurrences/459913931
Ocean Biogeographic Information System	MICROBIS database (CoML)	All commercial use of images must be cleared with Dr. Patterson. dpatterson@mbl.edu	Deltaproteobacteria		Deltaproteobacteria	Bacteria	Proteobacteria	Deltaproteobacteria				http://data.gbif.org/occurrences/459967114
Ocean Biogeographic Information System	MICROBIS database (CoML)	All commercial use of images must be cleared with Dr. Patterson. dpatterson@mbl.edu	Gammaproteobacteria		Gammaproteobacteria	Bacteria	Proteobacteria	Gammaproteobacteria				http://data.gbif.org/occurrences/460018815
Ocean Biogeographic Information System	MICROBIS database (CoML)	All commercial use of images must be cleared with Dr. Patterson. dpatterson@mbl.edu	Planctomycetaceae		Planctomycetaceae	Bacteria	Planctomycetes	Planctomycetacia	Planctomycetales	Planctomycetaceae		http://data.gbif.org/occurrences/460058877
Ocean Biogeographic Information System	MICROBIS database (CoML)	All commercial use of images must be cleared with Dr. Patterson. dpatterson@mbl.edu	Planctomycetaceae		Planctomycetaceae	Bacteria	Planctomycetes	Planctomycetacia	Planctomycetales	Planctomycetaceae		http://data.gbif.org/occurrences/460058888
Marine Biology Laboratory	MICROBIS database		Bacteria		Bacteria	Bacteria						http://data.gbif.org/occurrences/242282255
Marine Biology Laboratory	MICROBIS database		Gammaproteobacteria		Gammaproteobacteria	Bacteria	Proteobacteria	Gammaproteobacteria				http://data.gbif.org/occurrences/242669689
Ocean Biogeographic Information System	MICROBIS database (CoML)	All commercial use of images must be cleared with Dr. Patterson. dpatterson@mbl.edu	Bdellovibrio		Bdellovibrio	Bacteria	Proteobacteria	Deltaproteobacteria	Bdellovibrionales	Bdellovibrionaceae	Bdellovibrio	http://data.gbif.org/occurrences/244780884
Ocean Biogeographic Information System	MICROBIS database (CoML)	All commercial use of images must be cleared with Dr. Patterson. dpatterson@mbl.edu	Bradyrhizobium		Bradyrhizobium	Bacteria	Proteobacteria	Alphaproteobacteria	Rhizobiales	Bradyrhizobiaceae	Bradyrhizobium	http://data.gbif.org/occurrences/244786568
Ocean Biogeographic Information System	MICROBIS database (CoML)	All commercial use of images must be cleared with Dr. Patterson. dpatterson@mbl.edu	Gemmatimonadetes		Gemmatimonadetes	Bacteria	Gemmatimonadetes					http://data.gbif.org/occurrences/245042640
Ocean Biogeographic Information System	MICROBIS database (CoML)	All commercial use of images must be cleared with Dr. Patterson. dpatterson@mbl.edu	Rhizobium		Rhizobium	Bacteria	Proteobacteria	Alphaproteobacteria	Rhizobiales	Rhizobiaceae	Rhizobium	http://data.gbif.org/occurrences/245229802
Ocean Biogeographic Information System	MICROBIS database (CoML)	All commercial use of images must be cleared with Dr. Patterson. dpatterson@mbl.edu	Alphaproteobacteria		Alphaproteobacteria	Bacteria	Proteobacteria	Alphaproteobacteria				http://data.gbif.org/occurrences/459861719
Ocean Biogeographic Information System	MICROBIS database (CoML)	All commercial use of images must be cleared with Dr. Patterson. dpatterson@mbl.edu	Bacteria		Bacteria	Bacteria						http://data.gbif.org/occurrences/459913826
Marine Biology Laboratory	MICROBIS database		Planctomycetaceae		Planctomycetaceae	Bacteria	Planctomycetes	Planctomycetacia	Planctomycetales	Planctomycetaceae		http://data.gbif.org/occurrences/242851349
Ocean Biogeographic Information System	MICROBIS database (CoML)	All commercial use of images must be cleared with Dr. Patterson. dpatterson@mbl.edu	Enterobacteriaceae		Enterobacteriaceae	Bacteria	Proteobacteria	Gammaproteobacteria	Enterobacteriales	Enterobacteriaceae		http://data.gbif.org/occurrences/244949562
Ocean Biogeographic Information System	MICROBIS database (CoML)	All commercial use of images must be cleared with Dr. Patterson. dpatterson@mbl.edu	Intrasporangiaceae		Intrasporangiaceae	Bacteria	Actinobacteria	Actinobacteria	Actinomycetales	Intrasporangiaceae		http://data.gbif.org/occurrences/245077835
Marine Biology Laboratory	MICROBIS database		Deltaproteobacteria		Deltaproteobacteria	Bacteria	Proteobacteria	Deltaproteobacteria				http://data.gbif.org/occurrences/242459135
Ocean Biogeographic Information System	MICROBIS database (CoML)	All commercial use of images must be cleared with Dr. Patterson. dpatterson@mbl.edu	Flavobacteriales		Flavobacteriales	Bacteria	Bacteroidetes	Flavobacteria	Flavobacteriales			http://data.gbif.org/occurrences/245003587
Ocean Biogeographic Information System	MICROBIS database (CoML)	All commercial use of images must be cleared with Dr. Patterson. dpatterson@mbl.edu	Rhodobacteraceae		Rhodobacteraceae	Bacteria	Proteobacteria	Alphaproteobacteria	Rhodobacterales	Rhodobacteraceae		http://data.gbif.org/occurrences/245243191
Ocean Biogeographic Information System	MICROBIS database (CoML)	All commercial use of images must be cleared with Dr. Patterson. dpatterson@mbl.edu	Thermomicrobia		Thermomicrobia	Bacteria	Thermomicrobia					http://data.gbif.org/occurrences/245324706
Ocean Biogeographic Information System	MICROBIS database (CoML)	All commercial use of images must be cleared with Dr. Patterson. dpatterson@mbl.edu	Bacteria		Bacteria	Bacteria						http://data.gbif.org/occurrences/459913908
Ocean Biogeographic Information System	MICROBIS database (CoML)	All commercial use of images must be cleared with Dr. Patterson. dpatterson@mbl.edu	Deltaproteobacteria		Deltaproteobacteria	Bacteria	Proteobacteria	Deltaproteobacteria				http://data.gbif.org/occurrences/459967088
Ocean Biogeographic Information System	MICROBIS database (CoML)	All commercial use of images must be cleared with Dr. Patterson. dpatterson@mbl.edu	Gammaproteobacteria		Gammaproteobacteria	Bacteria	Proteobacteria	Gammaproteobacteria				http://data.gbif.org/occurrences/460018789
Ocean Biogeographic Information System	MICROBIS database (CoML)	All commercial use of images must be cleared with Dr. Patterson. dpatterson@mbl.edu	Planctomycetaceae		Planctomycetaceae	Bacteria	Planctomycetes	Planctomycetacia	Planctomycetales	Planctomycetaceae		http://data.gbif.org/occurrences/460058851
Marine Biology Laboratory	MICROBIS database		Bacteria		Bacteria	Bacteria						http://data.gbif.org/occurrences/242282242
Marine Biology Laboratory	MICROBIS database		Bradyrhizobium		Bradyrhizobium	Bacteria	Proteobacteria	Alphaproteobacteria	Rhizobiales	Bradyrhizobiaceae	Bradyrhizobium	http://data.gbif.org/occurrences/242339753
Marine Biology Laboratory	MICROBIS database		Byssovorax		Byssovorax	Bacteria	Proteobacteria	Deltaproteobacteria	Myxococcales	Polyangiaceae	Byssovorax	http://data.gbif.org/occurrences/242347750
Marine Biology Laboratory	MICROBIS database		Gammaproteobacteria		Gammaproteobacteria	Bacteria	Proteobacteria	Gammaproteobacteria				http://data.gbif.org/occurrences/242669676
Marine Biology Laboratory	MICROBIS database		Gemmatimonadetes		Gemmatimonadetes	Bacteria	Gemmatimonadetes					http://data.gbif.org/occurrences/242692507
Marine Biology Laboratory	MICROBIS database		Rickettsiales		Rickettsiales	Bacteria	Proteobacteria	Alphaproteobacteria	Rickettsiales			http://data.gbif.org/occurrences/242939903
Ocean Biogeographic Information System	MICROBIS database (CoML)	All commercial use of images must be cleared with Dr. Patterson. dpatterson@mbl.edu	Bacteria		Bacteria	Bacteria						http://data.gbif.org/occurrences/459913928
Ocean Biogeographic Information System	MICROBIS database (CoML)	All commercial use of images must be cleared with Dr. Patterson. dpatterson@mbl.edu	Deltaproteobacteria		Deltaproteobacteria	Bacteria	Proteobacteria	Deltaproteobacteria				http://data.gbif.org/occurrences/459967115
Ocean Biogeographic Information System	MICROBIS database (CoML)	All commercial use of images must be cleared with Dr. Patterson. dpatterson@mbl.edu	Gammaproteobacteria		Gammaproteobacteria	Bacteria	Proteobacteria	Gammaproteobacteria				http://data.gbif.org/occurrences/460018812
Ocean Biogeographic Information System	MICROBIS database (CoML)	All commercial use of images must be cleared with Dr. Patterson. dpatterson@mbl.edu	Planctomycetaceae		Planctomycetaceae	Bacteria	Planctomycetes	Planctomycetacia	Planctomycetales	Planctomycetaceae		http://data.gbif.org/occurrences/460058874
Ocean Biogeographic Information System	MICROBIS database (CoML)	All commercial use of images must be cleared with Dr. Patterson. dpatterson@mbl.edu	Planctomycetaceae		Planctomycetaceae	Bacteria	Planctomycetes	Planctomycetacia	Planctomycetales	Planctomycetaceae		http://data.gbif.org/occurrences/460058889
Marine Biology Laboratory	MICROBIS database		Alphaproteobacteria		Alphaproteobacteria	Bacteria	Proteobacteria	Alphaproteobacteria				http://data.gbif.org/occurrences/242180147
Marine Biology Laboratory	MICROBIS database		Bacteria		Bacteria	Bacteria						http://data.gbif.org/occurrences/242282167
Marine Biology Laboratory	MICROBIS database		Bacteria		Bacteria	Bacteria						http://data.gbif.org/occurrences/242282231
Marine Biology Laboratory	MICROBIS database		Gp10		Gp	Bacteria	Acidobacteria	Acidobacteria	Acidobacteriales	Acidobacteriaceae	Gp10	http://data.gbif.org/occurrences/242703928
Marine Biology Laboratory	MICROBIS database		Planctomycetaceae		Planctomycetaceae	Bacteria	Planctomycetes	Planctomycetacia	Planctomycetales	Planctomycetaceae		http://data.gbif.org/occurrences/242851361
Marine Biology Laboratory	MICROBIS database		Proteobacteria		Proteobacteria	Bacteria	Proteobacteria					http://data.gbif.org/occurrences/242884105
Ocean Biogeographic Information System	MICROBIS database (CoML)	All commercial use of images must be cleared with Dr. Patterson. dpatterson@mbl.edu	Cyanobacteria		Cyanobacteria	Bacteria	Cyanobacteria					http://data.gbif.org/occurrences/244861407
Ocean Biogeographic Information System	MICROBIS database (CoML)	All commercial use of images must be cleared with Dr. Patterson. dpatterson@mbl.edu	Lentisphaeria		Lentisphaeria	Bacteria	Lentisphaerae	Lentisphaeria				http://data.gbif.org/occurrences/245092604
Ocean Biogeographic Information System	MICROBIS database (CoML)	All commercial use of images must be cleared with Dr. Patterson. dpatterson@mbl.edu	Proteobacteria		Proteobacteria	Bacteria	Proteobacteria					http://data.gbif.org/occurrences/245204409
Marine Biology Laboratory	MICROBIS database		Deltaproteobacteria		Deltaproteobacteria	Bacteria	Proteobacteria	Deltaproteobacteria				http://data.gbif.org/occurrences/242459144
Marine Biology Laboratory	MICROBIS database		Oxalobacteraceae		Oxalobacteraceae	Bacteria	Proteobacteria	Betaproteobacteria	Burkholderiales	Oxalobacteraceae		http://data.gbif.org/occurrences/242804664
Marine Biology Laboratory	MICROBIS database		Planctomycetaceae		Planctomycetaceae	Bacteria	Planctomycetes	Planctomycetacia	Planctomycetales	Planctomycetaceae		http://data.gbif.org/occurrences/242851358
Marine Biology Laboratory	MICROBIS database		Pseudomonas		Pseudomonas	Bacteria	Proteobacteria	Gammaproteobacteria	Pseudomonadales	Pseudomonadaceae	Pseudomonas	http://data.gbif.org/occurrences/242900936
Ocean Biogeographic Information System	MICROBIS database (CoML)	All commercial use of images must be cleared with Dr. Patterson. dpatterson@mbl.edu	Rhodoplanes		Rhodoplanes	Bacteria	Proteobacteria	Alphaproteobacteria	Rhizobiales	Hyphomicrobiaceae	Rhodoplanes	http://data.gbif.org/occurrences/245255631
Leibniz Institute DSMZ - German Collection of Microorganisms and Cell Cultures	DSMZ Prokarya Collection Catalogue	The copyright for any material created by the DSMZ is reserved. The duplication or use of information and data such as texts or images is only permitted with the indication of the source or with prior approval by the DSMZ.	Saccharothrix algeriensis Zitouni et al. 2004		Saccharothrix algeriensis Zitouni et al., 2004	Bacteria				Pseudonocardiaceae	Saccharothrix	http://data.gbif.org/occurrences/87817629
Ocean Biogeographic Information System	MICROBIS database (CoML)	All commercial use of images must be cleared with Dr. Patterson. dpatterson@mbl.edu	Bacteria		Bacteria	Bacteria						http://data.gbif.org/occurrences/459913921
Ocean Biogeographic Information System	MICROBIS database (CoML)	All commercial use of images must be cleared with Dr. Patterson. dpatterson@mbl.edu	Deltaproteobacteria		Deltaproteobacteria	Bacteria	Proteobacteria	Deltaproteobacteria				http://data.gbif.org/occurrences/459967104
Ocean Biogeographic Information System	MICROBIS database (CoML)	All commercial use of images must be cleared with Dr. Patterson. dpatterson@mbl.edu	Gammaproteobacteria		Gammaproteobacteria	Bacteria	Proteobacteria	Gammaproteobacteria				http://data.gbif.org/occurrences/460018805
Ocean Biogeographic Information System	MICROBIS database (CoML)	All commercial use of images must be cleared with Dr. Patterson. dpatterson@mbl.edu	Planctomycetaceae		Planctomycetaceae	Bacteria	Planctomycetes	Planctomycetacia	Planctomycetales	Planctomycetaceae		http://data.gbif.org/occurrences/460058867
Marine Biology Laboratory	MICROBIS database		Alphaproteobacteria		Alphaproteobacteria	Bacteria	Proteobacteria	Alphaproteobacteria				http://data.gbif.org/occurrences/242180145
Marine Biology Laboratory	MICROBIS database		Bacteria		Bacteria	Bacteria						http://data.gbif.org/occurrences/242282165
Marine Biology Laboratory	MICROBIS database		Bacteria		Bacteria	Bacteria						http://data.gbif.org/occurrences/242282229
Marine Biology Laboratory	MICROBIS database		Gp10		Gp	Bacteria	Acidobacteria	Acidobacteria	Acidobacteriales	Acidobacteriaceae	Gp10	http://data.gbif.org/occurrences/242703926
Marine Biology Laboratory	MICROBIS database		Rhodobacteraceae		Rhodobacteraceae	Bacteria	Proteobacteria	Alphaproteobacteria	Rhodobacterales	Rhodobacteraceae		http://data.gbif.org/occurrences/242924575
Ocean Biogeographic Information System	MICROBIS database (CoML)	All commercial use of images must be cleared with Dr. Patterson. dpatterson@mbl.edu	Lentisphaeria		Lentisphaeria	Bacteria	Lentisphaerae	Lentisphaeria				http://data.gbif.org/occurrences/245092602
Ocean Biogeographic Information System	MICROBIS database (CoML)	All commercial use of images must be cleared with Dr. Patterson. dpatterson@mbl.edu	Pedobacter		Pedobacter	Bacteria	Bacteroidetes	Sphingobacteria	Sphingobacteriales	Sphingobacteriaceae	Pedobacter	http://data.gbif.org/occurrences/245156809
Ocean Biogeographic Information System	MICROBIS database (CoML)	All commercial use of images must be cleared with Dr. Patterson. dpatterson@mbl.edu	Proteobacteria		Proteobacteria	Bacteria	Proteobacteria					http://data.gbif.org/occurrences/245204407
Ocean Biogeographic Information System	MICROBIS database (CoML)	All commercial use of images must be cleared with Dr. Patterson. dpatterson@mbl.edu	Sulfurimonas		Sulfurimonas	Bacteria	Proteobacteria	Epsilonproteobacteria	Campylobacterales	Helicobacteraceae	Sulfurimonas	http://data.gbif.org/occurrences/245308612
Marine Biology Laboratory	MICROBIS database		Bacteria		Bacteria	Bacteria						http://data.gbif.org/occurrences/242282244
Marine Biology Laboratory	MICROBIS database		Bosea		Bosea	Bacteria	Proteobacteria	Alphaproteobacteria	Rhizobiales	Bradyrhizobiaceae	Bosea	http://data.gbif.org/occurrences/242339755
Marine Biology Laboratory	MICROBIS database		Byssovorax		Byssovorax	Bacteria	Proteobacteria	Deltaproteobacteria	Myxococcales	Polyangiaceae	Byssovorax	http://data.gbif.org/occurrences/242347752
Marine Biology Laboratory	MICROBIS database		Gammaproteobacteria		Gammaproteobacteria	Bacteria	Proteobacteria	Gammaproteobacteria				http://data.gbif.org/occurrences/242669678
Marine Biology Laboratory	MICROBIS database		Gemmatimonadetes		Gemmatimonadetes	Bacteria	Gemmatimonadetes					http://data.gbif.org/occurrences/242692509
Ocean Biogeographic Information System	MICROBIS database (CoML)	All commercial use of images must be cleared with Dr. Patterson. dpatterson@mbl.edu	Methylohalobius		Methylohalobius	Bacteria	Proteobacteria	Gammaproteobacteria	Methylococcales	Methylococcaceae	Methylohalobius	http://data.gbif.org/occurrences/245112379
Ocean Biogeographic Information System	MICROBIS database (CoML)	All commercial use of images must be cleared with Dr. Patterson. dpatterson@mbl.edu	Saprospiraceae		Saprospiraceae	Bacteria	Bacteroidetes	Sphingobacteria	Sphingobacteriales	Saprospiraceae		http://data.gbif.org/occurrences/245274569
Ocean Biogeographic Information System	MICROBIS database (CoML)	All commercial use of images must be cleared with Dr. Patterson. dpatterson@mbl.edu	Deltaproteobacteria		Deltaproteobacteria	Bacteria	Proteobacteria	Deltaproteobacteria				http://data.gbif.org/occurrences/459967100
Ocean Biogeographic Information System	MICROBIS database (CoML)	All commercial use of images must be cleared with Dr. Patterson. dpatterson@mbl.edu	Gammaproteobacteria		Gammaproteobacteria	Bacteria	Proteobacteria	Gammaproteobacteria				http://data.gbif.org/occurrences/460018801
Ocean Biogeographic Information System	MICROBIS database (CoML)	All commercial use of images must be cleared with Dr. Patterson. dpatterson@mbl.edu	Planctomycetaceae		Planctomycetaceae	Bacteria	Planctomycetes	Planctomycetacia	Planctomycetales	Planctomycetaceae		http://data.gbif.org/occurrences/460058863
Ocean Biogeographic Information System	MICROBIS database (CoML)	All commercial use of images must be cleared with Dr. Patterson. dpatterson@mbl.edu	Bacteria		Bacteria	Bacteria						http://data.gbif.org/occurrences/459913889
Marine Biology Laboratory	MICROBIS database		Acidobacteria		Acidobacteria	Bacteria	Acidobacteria					http://data.gbif.org/occurrences/242135067
Marine Biology Laboratory	MICROBIS database		Elusimicrobiales		Elusimicrobiales	Bacteria	TG1	Elusimicrobia	Elusimicrobiales			http://data.gbif.org/occurrences/242560724
Marine Biology Laboratory	MICROBIS database		Gammaproteobacteria		Gammaproteobacteria	Bacteria	Proteobacteria	Gammaproteobacteria				http://data.gbif.org/occurrences/242669665
Ocean Biogeographic Information System	MICROBIS database (CoML)	All commercial use of images must be cleared with Dr. Patterson. dpatterson@mbl.edu	Acidobacteria		Acidobacteria	Bacteria	Acidobacteria					http://data.gbif.org/occurrences/244667280
Ocean Biogeographic Information System	MICROBIS database (CoML)	All commercial use of images must be cleared with Dr. Patterson. dpatterson@mbl.edu	Ahrensia		Ahrensia	Bacteria	Proteobacteria	Alphaproteobacteria	Rhodobacterales	Rhodobacteraceae	Ahrensia	http://data.gbif.org/occurrences/244685062
Ocean Biogeographic Information System	MICROBIS database (CoML)	All commercial use of images must be cleared with Dr. Patterson. dpatterson@mbl.edu	Nitrospina		Nitrospina	Bacteria	Proteobacteria	Deltaproteobacteria	Desulfobacterales	Nitrospinaceae	Nitrospina	http://data.gbif.org/occurrences/245128232
Ocean Biogeographic Information System	MICROBIS database (CoML)	All commercial use of images must be cleared with Dr. Patterson. dpatterson@mbl.edu	Sphingobacteriales		Sphingobacteriales	Bacteria	Bacteroidetes	Sphingobacteria	Sphingobacteriales			http://data.gbif.org/occurrences/245287064
Marine Biology Laboratory	MICROBIS database		Deltaproteobacteria		Deltaproteobacteria	Bacteria	Proteobacteria	Deltaproteobacteria				http://data.gbif.org/occurrences/242459126
Marine Biology Laboratory	MICROBIS database		Gammaproteobacteria		Gammaproteobacteria	Bacteria	Proteobacteria	Gammaproteobacteria				http://data.gbif.org/occurrences/242669657
Marine Biology Laboratory	MICROBIS database		Nitrospina		Nitrospina	Bacteria	Proteobacteria	Deltaproteobacteria	Desulfobacterales	Nitrospinaceae	Nitrospina	http://data.gbif.org/occurrences/242780719
Ocean Biogeographic Information System	MICROBIS database (CoML)	All commercial use of images must be cleared with Dr. Patterson. dpatterson@mbl.edu	Alteromonadales		Alteromonadales	Bacteria	Proteobacteria	Gammaproteobacteria	Alteromonadales			http://data.gbif.org/occurrences/244710295
Ocean Biogeographic Information System	MICROBIS database (CoML)	All commercial use of images must be cleared with Dr. Patterson. dpatterson@mbl.edu	Rhodobacteraceae		Rhodobacteraceae	Bacteria	Proteobacteria	Alphaproteobacteria	Rhodobacterales	Rhodobacteraceae		http://data.gbif.org/occurrences/245243182
Ocean Biogeographic Information System	MICROBIS database (CoML)	All commercial use of images must be cleared with Dr. Patterson. dpatterson@mbl.edu	Deltaproteobacteria		Deltaproteobacteria	Bacteria	Proteobacteria	Deltaproteobacteria				http://data.gbif.org/occurrences/459967093
Ocean Biogeographic Information System	MICROBIS database (CoML)	All commercial use of images must be cleared with Dr. Patterson. dpatterson@mbl.edu	Gammaproteobacteria		Gammaproteobacteria	Bacteria	Proteobacteria	Gammaproteobacteria				http://data.gbif.org/occurrences/460018790
Ocean Biogeographic Information System	MICROBIS database (CoML)	All commercial use of images must be cleared with Dr. Patterson. dpatterson@mbl.edu	Planctomycetaceae		Planctomycetaceae	Bacteria	Planctomycetes	Planctomycetacia	Planctomycetales	Planctomycetaceae		http://data.gbif.org/occurrences/460058852
Marine Biology Laboratory	MICROBIS database		Actinobacteria		Actinobacteria	Bacteria	Actinobacteria	Actinobacteria				http://data.gbif.org/occurrences/242145914
Marine Biology Laboratory	MICROBIS database		Bacteria		Bacteria	Bacteria						http://data.gbif.org/occurrences/242282261
Marine Biology Laboratory	MICROBIS database		Chlamydiales		Chlamydiales	Bacteria	Chlamydiae	Chlamydiae	Chlamydiales			http://data.gbif.org/occurrences/242361655
Marine Biology Laboratory	MICROBIS database		Flavobacteriales		Flavobacteriales	Bacteria	Bacteroidetes	Flavobacteria	Flavobacteriales			http://data.gbif.org/occurrences/242621700
Marine Biology Laboratory	MICROBIS database		Gammaproteobacteria		Gammaproteobacteria	Bacteria	Proteobacteria	Gammaproteobacteria				http://data.gbif.org/occurrences/242669695
Marine Biology Laboratory	MICROBIS database		Methylobacterium		Methylobacterium	Bacteria	Proteobacteria	Alphaproteobacteria	Rhizobiales	Methylobacteriaceae	Methylobacterium	http://data.gbif.org/occurrences/242761533
Marine Biology Laboratory	MICROBIS database		Planctomyces		Planctomyces	Bacteria	Planctomycetes	Planctomycetacia	Planctomycetales	Planctomycetaceae	Planctomyces	http://data.gbif.org/occurrences/242819992
Marine Biology Laboratory	MICROBIS database		Acidobacteria		Acidobacteria	Bacteria	Acidobacteria					http://data.gbif.org/occurrences/242135065
Marine Biology Laboratory	MICROBIS database		Enhygromyxa		Enhygromyxa	Bacteria	Proteobacteria	Deltaproteobacteria	Myxococcales	Nannocystaceae	Enhygromyxa	http://data.gbif.org/occurrences/242560722
Ocean Biogeographic Information System	MICROBIS database (CoML)	All commercial use of images must be cleared with Dr. Patterson. dpatterson@mbl.edu	Asticcacaulis		Asticcacaulis	Bacteria	Proteobacteria	Alphaproteobacteria	Caulobacterales	Caulobacteraceae	Asticcacaulis	http://data.gbif.org/occurrences/244724347
Ocean Biogeographic Information System	MICROBIS database (CoML)	All commercial use of images must be cleared with Dr. Patterson. dpatterson@mbl.edu	Bacteroidetes		Bacteroidetes	Bacteria	Bacteroidetes					http://data.gbif.org/occurrences/244776520
Marine Biology Laboratory	MICROBIS database		Sphingomonas		Sphingomonas	Bacteria	Proteobacteria	Alphaproteobacteria	Sphingomonadales	Sphingomonadaceae	Sphingomonas	http://data.gbif.org/occurrences/242974012
Marine Biology Laboratory	MICROBIS database		Staphylococcus		Staphylococcus	Bacteria	Firmicutes	Bacilli	Bacillales	Staphylococcaceae	Staphylococcus	http://data.gbif.org/occurrences/242979824
Ocean Biogeographic Information System	MICROBIS database (CoML)	All commercial use of images must be cleared with Dr. Patterson. dpatterson@mbl.edu	Acetivibrio		Acetivibrio	Bacteria	Firmicutes	Clostridia	Clostridiales	Ruminococcaceae	Acetivibrio	http://data.gbif.org/occurrences/244658935
Ocean Biogeographic Information System	MICROBIS database (CoML)	All commercial use of images must be cleared with Dr. Patterson. dpatterson@mbl.edu	Acidobacteria		Acidobacteria	Bacteria	Acidobacteria					http://data.gbif.org/occurrences/244667278
Ocean Biogeographic Information System	MICROBIS database (CoML)	All commercial use of images must be cleared with Dr. Patterson. dpatterson@mbl.edu	Nitrospina		Nitrospina	Bacteria	Proteobacteria	Deltaproteobacteria	Desulfobacterales	Nitrospinaceae	Nitrospina	http://data.gbif.org/occurrences/245128230
Ocean Biogeographic Information System	MICROBIS database (CoML)	All commercial use of images must be cleared with Dr. Patterson. dpatterson@mbl.edu	Sphingobacteriales		Sphingobacteriales	Bacteria	Bacteroidetes	Sphingobacteria	Sphingobacteriales			http://data.gbif.org/occurrences/245287062
Marine Biology Laboratory	MICROBIS database		Bacteria		Bacteria	Bacteria						http://data.gbif.org/occurrences/242282202
Marine Biology Laboratory	MICROBIS database		Deltaproteobacteria		Deltaproteobacteria	Bacteria	Proteobacteria	Deltaproteobacteria				http://data.gbif.org/occurrences/242459182
Marine Biology Laboratory	MICROBIS database		Gammaproteobacteria		Gammaproteobacteria	Bacteria	Proteobacteria	Gammaproteobacteria				http://data.gbif.org/occurrences/242669713
Marine Biology Laboratory	MICROBIS database		Planctomycetaceae		Planctomycetaceae	Bacteria	Planctomycetes	Planctomycetacia	Planctomycetales	Planctomycetaceae		http://data.gbif.org/occurrences/242851332
Marine Biology Laboratory	MICROBIS database		Planctomycetaceae		Planctomycetaceae	Bacteria	Planctomycetes	Planctomycetacia	Planctomycetales	Planctomycetaceae		http://data.gbif.org/occurrences/242851396
Marine Biology Laboratory	MICROBIS database		Pseudoalteromonas		Pseudoalteromonas	Bacteria	Proteobacteria	Gammaproteobacteria	Alteromonadales	Pseudoalteromonadaceae	Pseudoalteromonas	http://data.gbif.org/occurrences/242898994
Marine Biology Laboratory	MICROBIS database		Sphingobacteriales		Sphingobacteriales	Bacteria	Bacteroidetes	Sphingobacteria	Sphingobacteriales			http://data.gbif.org/occurrences/242969551
National Museum of Natural History, Smithsonian Institution	NMNH Botany Collections	See: http://www.mnh.si.edu/rc/db/2data_access_policy.html	Microcoleus lyngbyaceus		Microcoleus lyngbyaceus	Monera	Cyanophyta		Oscillatoriales	Oscillatoriaceae	Microcoleus	http://data.gbif.org/occurrences/243457166
Ocean Biogeographic Information System	MICROBIS database (CoML)	All commercial use of images must be cleared with Dr. Patterson. dpatterson@mbl.edu	Coxiella		Coxiella	Bacteria	Proteobacteria	Gammaproteobacteria	Legionellales	Coxiellaceae	Coxiella	http://data.gbif.org/occurrences/244845878
Ocean Biogeographic Information System	MICROBIS database (CoML)	All commercial use of images must be cleared with Dr. Patterson. dpatterson@mbl.edu	Flavobacteriaceae		Flavobacteriaceae	Bacteria	Bacteroidetes	Flavobacteria	Flavobacteriales	Flavobacteriaceae		http://data.gbif.org/occurrences/244995970
Ocean Biogeographic Information System	MICROBIS database (CoML)	All commercial use of images must be cleared with Dr. Patterson. dpatterson@mbl.edu	Staphylococcus		Staphylococcus	Bacteria	Firmicutes	Bacilli	Bacillales	Staphylococcaceae	Staphylococcus	http://data.gbif.org/occurrences/245297250
Ocean Biogeographic Information System	MICROBIS database (CoML)	All commercial use of images must be cleared with Dr. Patterson. dpatterson@mbl.edu	Deltaproteobacteria		Deltaproteobacteria	Bacteria	Proteobacteria	Deltaproteobacteria				http://data.gbif.org/occurrences/459967089
Ocean Biogeographic Information System	MICROBIS database (CoML)	All commercial use of images must be cleared with Dr. Patterson. dpatterson@mbl.edu	Gammaproteobacteria		Gammaproteobacteria	Bacteria	Proteobacteria	Gammaproteobacteria				http://data.gbif.org/occurrences/460018786
Ocean Biogeographic Information System	MICROBIS database (CoML)	All commercial use of images must be cleared with Dr. Patterson. dpatterson@mbl.edu	Planctomycetaceae		Planctomycetaceae	Bacteria	Planctomycetes	Planctomycetacia	Planctomycetales	Planctomycetaceae		http://data.gbif.org/occurrences/460058848
Leibniz Institute DSMZ - German Collection of Microorganisms and Cell Cultures	DSMZ Prokarya Collection Catalogue	The copyright for any material created by the DSMZ is reserved. The duplication or use of information and data such as texts or images is only permitted with the indication of the source or with prior approval by the DSMZ.	Caldicoprobacter algeriensis Bouanane-Darenfed et al. 2012		Caldicoprobacter algeriensis Bouanane-Darenfed et al., 2012	Bacteria				Caldicoprobacteraceae	Caldicoprobacter	http://data.gbif.org/occurrences/460128168
Ocean Biogeographic Information System	MICROBIS database (CoML)	All commercial use of images must be cleared with Dr. Patterson. dpatterson@mbl.edu	Alphaproteobacteria		Alphaproteobacteria	Bacteria	Proteobacteria	Alphaproteobacteria				http://data.gbif.org/occurrences/459861716
Ocean Biogeographic Information System	MICROBIS database (CoML)	All commercial use of images must be cleared with Dr. Patterson. dpatterson@mbl.edu	Bacteria		Bacteria	Bacteria						http://data.gbif.org/occurrences/459913827
Ocean Biogeographic Information System	MICROBIS database (CoML)	All commercial use of images must be cleared with Dr. Patterson. dpatterson@mbl.edu	Bacteria		Bacteria	Bacteria						http://data.gbif.org/occurrences/459913863
Ocean Biogeographic Information System	MICROBIS database (CoML)	All commercial use of images must be cleared with Dr. Patterson. dpatterson@mbl.edu	Planctomycetaceae		Planctomycetaceae	Bacteria	Planctomycetes	Planctomycetacia	Planctomycetales	Planctomycetaceae		http://data.gbif.org/occurrences/460058809
Marine Biology Laboratory	MICROBIS database		Bacteria		Bacteria	Bacteria						http://data.gbif.org/occurrences/242282218
Marine Biology Laboratory	MICROBIS database		Myxococcales		Myxococcales	Bacteria	Proteobacteria	Deltaproteobacteria	Myxococcales			http://data.gbif.org/occurrences/242773934
Ocean Biogeographic Information System	MICROBIS database (CoML)	All commercial use of images must be cleared with Dr. Patterson. dpatterson@mbl.edu	Brc1		Brc	Bacteria	BRC1					http://data.gbif.org/occurrences/244788985
Marine Biology Laboratory	MICROBIS database		Bacteria		Bacteria	Bacteria						http://data.gbif.org/occurrences/242282253
Marine Biology Laboratory	MICROBIS database		Gammaproteobacteria		Gammaproteobacteria	Bacteria	Proteobacteria	Gammaproteobacteria				http://data.gbif.org/occurrences/242669687
Marine Biology Laboratory	MICROBIS database		Thermomicrobia		Thermomicrobia	Bacteria	Thermomicrobia					http://data.gbif.org/occurrences/243007620
Ocean Biogeographic Information System	MICROBIS database (CoML)	All commercial use of images must be cleared with Dr. Patterson. dpatterson@mbl.edu	Gemmatimonadetes		Gemmatimonadetes	Bacteria	Gemmatimonadetes					http://data.gbif.org/occurrences/245042638
Marine Biology Laboratory	MICROBIS database		Acetivibrio		Acetivibrio	Bacteria	Firmicutes	Clostridia	Clostridiales	Ruminococcaceae	Acetivibrio	http://data.gbif.org/occurrences/242126722
Marine Biology Laboratory	MICROBIS database		Bacteria		Bacteria	Bacteria						http://data.gbif.org/occurrences/242282216
Marine Biology Laboratory	MICROBIS database		Lachnospiraceae		Lachnospiraceae	Bacteria	Firmicutes	Clostridia	Clostridiales	Lachnospiraceae		http://data.gbif.org/occurrences/242732146
Ocean Biogeographic Information System	MICROBIS database (CoML)	All commercial use of images must be cleared with Dr. Patterson. dpatterson@mbl.edu	Deltaproteobacteria		Deltaproteobacteria	Bacteria	Proteobacteria	Deltaproteobacteria				http://data.gbif.org/occurrences/459967078
Ocean Biogeographic Information System	MICROBIS database (CoML)	All commercial use of images must be cleared with Dr. Patterson. dpatterson@mbl.edu	Gammaproteobacteria		Gammaproteobacteria	Bacteria	Proteobacteria	Gammaproteobacteria				http://data.gbif.org/occurrences/460018779
Ocean Biogeographic Information System	MICROBIS database (CoML)	All commercial use of images must be cleared with Dr. Patterson. dpatterson@mbl.edu	Planctomycetaceae		Planctomycetaceae	Bacteria	Planctomycetes	Planctomycetacia	Planctomycetales	Planctomycetaceae		http://data.gbif.org/occurrences/460058841
Ocean Biogeographic Information System	MICROBIS database (CoML)	All commercial use of images must be cleared with Dr. Patterson. dpatterson@mbl.edu	Blastopirellula		Blastopirellula	Bacteria	Planctomycetes	Planctomycetacia	Planctomycetales	Planctomycetaceae	Blastopirellula	http://data.gbif.org/occurrences/244785625
Ocean Biogeographic Information System	MICROBIS database (CoML)	All commercial use of images must be cleared with Dr. Patterson. dpatterson@mbl.edu	Brc1		Brc	Bacteria	BRC1					http://data.gbif.org/occurrences/244788983
Ocean Biogeographic Information System	MICROBIS database (CoML)	All commercial use of images must be cleared with Dr. Patterson. dpatterson@mbl.edu	Owenweeksia		Owenweeksia	Bacteria	Bacteroidetes	Flavobacteria	Flavobacteriales	Cryomorphaceae	Owenweeksia	http://data.gbif.org/occurrences/245150305
Ocean Biogeographic Information System	MICROBIS database (CoML)	All commercial use of images must be cleared with Dr. Patterson. dpatterson@mbl.edu	Bacteria		Bacteria	Bacteria						http://data.gbif.org/occurrences/459913939
Ocean Biogeographic Information System	MICROBIS database (CoML)	All commercial use of images must be cleared with Dr. Patterson. dpatterson@mbl.edu	Deltaproteobacteria		Deltaproteobacteria	Bacteria	Proteobacteria	Deltaproteobacteria				http://data.gbif.org/occurrences/459967122
Ocean Biogeographic Information System	MICROBIS database (CoML)	All commercial use of images must be cleared with Dr. Patterson. dpatterson@mbl.edu	Gammaproteobacteria		Gammaproteobacteria	Bacteria	Proteobacteria	Gammaproteobacteria				http://data.gbif.org/occurrences/460018823
Ocean Biogeographic Information System	MICROBIS database (CoML)	All commercial use of images must be cleared with Dr. Patterson. dpatterson@mbl.edu	Deltaproteobacteria		Deltaproteobacteria	Bacteria	Proteobacteria	Deltaproteobacteria				http://data.gbif.org/occurrences/459967074
[truncated: 156 more rows]
