# Supplementary material for: The World Bacterial Biogeography and Biodiversity through Databases: A Case Study of NCBI Nucleotide Database and GBIF Database
Source: Biomed Res Int. 2013 Oct 21;2013:240175. doi: 10.1155/2013/240175 (PMC3818805; doi:10.1155/2013/240175)
Supplement: Supplementary file 1 — The zipped file may be extracted in any directory in the computer but all files and the two folders should be extracted in the same directory so the scripts would function correctly. The scripts had been tested on Windows environment. Python 2.7 and Biopython 1.6 should be installed before running the scripts. To extract data from NCBI Nucleotide you should run “NCBI_Nucleotide_Tracker.py” for countries exception handling, run “NCBI_Nucleotide_Exception.py”. For the GBIF Database, only three countries are provided as an example in the folder “GBIF_Plus” for additional countries you may download them from GBIF website, the only data that should be extracted are these of taxonomy, no need for other metadata (Dataset, Geospatial) as described in the paper. Once all countries of interest are downloaded you may run “GBIF_Filter.py” to filter data. The results of this study are presented in: “country_all.txt” for NCBI Nucleotide Database, “gbif_Classification_2000_Plus.txt”, “absent_taxa_Classification_2000_Plus.txt”, and absent_taxa_Classification_2000_Plus_ex_All.txt” for GBIF Database. The final results are presented in “NCBI_GBIF_overall_data.xlsx”. Some errors that may occur during the script execution are presented in “error.txt” file. [file 240175.f1.zip › GBIF_Plus/Algeria/rights.txt]

Please respect the rights declared for each dataset in the download:

Dataset: MICROBIS database, http://data.gbif.org/datasets/resource/432
Rights as supplied: Not supplied

Dataset: MICROBIS database (CoML), http://data.gbif.org/datasets/resource/335
Rights as supplied: All commercial use of images must be cleared with Dr. Patterson. dpatterson@mbl.edu

Dataset: International Collection of Microorganisms from Plants - New Zealand National Microbial Collection, http://data.gbif.org/datasets/resource/472
Rights as supplied: Not supplied

Dataset: Biological Resource Center, Department of Biotechnology, National Institute of Technology and Evaluation, http://data.gbif.org/datasets/resource/12471
Rights as supplied: Not supplied

Dataset: Paleobiology Database, http://data.gbif.org/datasets/resource/563
Rights as supplied: Not supplied

Dataset: Japan Collection of Microorganisms, RIKEN BioResource Center, http://data.gbif.org/datasets/resource/12463
Rights as supplied: Not supplied

Dataset: Cryptogams herbarium specimens, http://data.gbif.org/datasets/resource/13678
Rights as supplied: Not supplied

Dataset: NMNH Botany Collections, http://data.gbif.org/datasets/resource/1874
Rights as supplied: See: http://www.mnh.si.edu/rc/db/2data_access_policy.html

Dataset: William Nylander lichen collection, http://data.gbif.org/datasets/resource/13713
Rights as supplied: Not supplied

Dataset: DSMZ Prokarya Collection Catalogue, http://data.gbif.org/datasets/resource/1862
Rights as supplied: The copyright for any material created by the DSMZ is reserved. The duplication or use of information and data such as texts or images is only permitted with the indication of the source or with prior approval by the DSMZ.

Dataset: Nationaal Herbarium Nederland, http://data.gbif.org/datasets/resource/11520
Rights as supplied: Not supplied
