# Supplementary material for: The World Bacterial Biogeography and Biodiversity through Databases: A Case Study of NCBI Nucleotide Database and GBIF Database
Source: Biomed Res Int. 2013 Oct 21;2013:240175. doi: 10.1155/2013/240175 (PMC3818805; doi:10.1155/2013/240175)
Supplement: Supplementary file 1 — The zipped file may be extracted in any directory in the computer but all files and the two folders should be extracted in the same directory so the scripts would function correctly. The scripts had been tested on Windows environment. Python 2.7 and Biopython 1.6 should be installed before running the scripts. To extract data from NCBI Nucleotide you should run “NCBI_Nucleotide_Tracker.py” for countries exception handling, run “NCBI_Nucleotide_Exception.py”. For the GBIF Database, only three countries are provided as an example in the folder “GBIF_Plus” for additional countries you may download them from GBIF website, the only data that should be extracted are these of taxonomy, no need for other metadata (Dataset, Geospatial) as described in the paper. Once all countries of interest are downloaded you may run “GBIF_Filter.py” to filter data. The results of this study are presented in: “country_all.txt” for NCBI Nucleotide Database, “gbif_Classification_2000_Plus.txt”, “absent_taxa_Classification_2000_Plus.txt”, and absent_taxa_Classification_2000_Plus_ex_All.txt” for GBIF Database. The final results are presented in “NCBI_GBIF_overall_data.xlsx”. Some errors that may occur during the script execution are presented in “error.txt” file. [file 240175.f1.zip › GBIF_Plus/France/occurrence-search-1354132750385.txt]

Data Publisher	Dataset	Dataset Rights	Scientific name	Author	Scientific name (interpreted)	Kingdom	Phylum	Class	Order	Family	Genus	GBIF portal url
National Institute of Genetics, ROIS	Biological Resource Center, Department of Biotechnology, National Institute of Technology and Evaluation		Streptomyces cinereoruber subsp. cinereoruber	Corbaz et al. 1957	Streptomyces cinereoruber subsp. cinereoruber						Streptomyces	http://data.gbif.org/occurrences/325253883
Collection Française de Bactéries Phytopathogènes - CFBP	Collection Francaise de Bacteries Phytopathogenes		Bacillus licheniformis		Bacillus licheniformis							http://data.gbif.org/occurrences/163171623
Collection Française de Bactéries Phytopathogènes - CFBP	Collection Francaise de Bacteries Phytopathogenes		Pectobacterium sp.		Pectobacterium							http://data.gbif.org/occurrences/163174346
Collection Française de Bactéries Phytopathogènes - CFBP	Collection Francaise de Bacteries Phytopathogenes		Pseudomonas syringae pv. persicae		Pseudomonas syringae pv							http://data.gbif.org/occurrences/163175788
Collection Française de Bactéries Phytopathogènes - CFBP	Collection Francaise de Bacteries Phytopathogenes		Pseudomonas syringae pv. persicae		Pseudomonas syringae pv							http://data.gbif.org/occurrences/163175993
Collection Française de Bactéries Phytopathogènes - CFBP	Collection Francaise de Bacteries Phytopathogenes		Pseudomonas syringae pv. morsprunorum		Pseudomonas syringae pv							http://data.gbif.org/occurrences/163176057
Collection Française de Bactéries Phytopathogènes - CFBP	Collection Francaise de Bacteries Phytopathogenes		Pseudomonas syringae pv. porri		Pseudomonas syringae pv							http://data.gbif.org/occurrences/163176198
Collection Française de Bactéries Phytopathogènes - CFBP	Collection Francaise de Bacteries Phytopathogenes		Pseudomonas syringae pv. syringae		Pseudomonas syringae pv							http://data.gbif.org/occurrences/163176262
Collection Française de Bactéries Phytopathogènes - CFBP	Collection Francaise de Bacteries Phytopathogenes		Pseudomonas syringae pv. syringae		Pseudomonas syringae pv							http://data.gbif.org/occurrences/163176467
Collection Française de Bactéries Phytopathogènes - CFBP	Collection Francaise de Bacteries Phytopathogenes		Xanthomonas campestris pv. campestris		Xanthomonas campestris pv							http://data.gbif.org/occurrences/163178652
Leibniz Institute DSMZ - German Collection of Microorganisms and Cell Cultures	DSMZ Prokarya Collection Catalogue	The copyright for any material created by the DSMZ is reserved. The duplication or use of information and data such as texts or images is only permitted with the indication of the source or with prior approval by the DSMZ.	Bosea eneae La Scola et al. 2003		Bosea eneae La Scola et al., 2003	Bacteria				Bradyrhizobiaceae	Bosea	http://data.gbif.org/occurrences/216069773
National Institute of Genetics, ROIS	Biological Resource Center, Department of Biotechnology, National Institute of Technology and Evaluation		Pseudomonas migulae	Verhille et al. 1999	Pseudomonas migulae						Pseudomonas	http://data.gbif.org/occurrences/325251363
National Museum of Natural History, Smithsonian Institution	NMNH Botany Collections	See: http://www.mnh.si.edu/rc/db/2data_access_policy.html	Lyngbya majuscula		Lyngbya majuscula	Monera	Cyanophyta		Oscillatoriales	Oscillatoriaceae	Lyngbya	http://data.gbif.org/occurrences/243436737
National Museum of Natural History, Smithsonian Institution	NMNH Botany Collections	See: http://www.mnh.si.edu/rc/db/2data_access_policy.html	Rivularia warreniae		Rivularia warreniae	Monera	Cyanophyta		Oscillatoriales	Rivulariaceae	Rivularia	http://data.gbif.org/occurrences/243595031
Sir Alister Hardy Foundation for Ocean Science (SAHFOS)	Continuous Plankton Recorder Dataset (SAHFOS)		Oscillatoria spp.		Oscillatoria							http://data.gbif.org/occurrences/366057596
Comisión nacional para el conocimiento y uso de la biodiversidad	Computarización de la Colección de Microorganismos de importancia acuícola del CIAD, AC		Vibrio pectenicida Lambert et al. 1998	Lambert et al. 1998	Vibrio pectenicida Lambert et al., 1998	PROTISTA	Proteobacteria	Gammaproteobacteria	Vibrionales	Vibrionaceae	Vibrio	http://data.gbif.org/occurrences/370407723
MNHN - Museum national d'Histoire naturelle	Cryptogams herbarium specimens		polycystis aeruginosa	Kütz.	Polycystis aeruginosa						polycystis	http://data.gbif.org/occurrences/436723048
MNHN - Museum national d'Histoire naturelle	Cryptogams herbarium specimens		polycystis aeruginosa	Kütz.	Polycystis aeruginosa						polycystis	http://data.gbif.org/occurrences/436780605
Leibniz Institute DSMZ - German Collection of Microorganisms and Cell Cultures	GSPB Prokarya Catalogue	The copyright for any material created by the DSMZ is reserved. The duplication or use of information and data such as texts or images is only permitted with the indication of the source or with prior approval by the DSMZ.	Pseudomonas syringae pvar. glycinea (Coerper 1919) Young et al. 1978		Pseudomonas syringae pvar						Pseudomonas	http://data.gbif.org/occurrences/460133792
Leibniz Institute DSMZ - German Collection of Microorganisms and Cell Cultures	GSPB Prokarya Catalogue	The copyright for any material created by the DSMZ is reserved. The duplication or use of information and data such as texts or images is only permitted with the indication of the source or with prior approval by the DSMZ.	Pseudomonas syringae pvar. syringae van Hall 1902		Pseudomonas syringae pvar						Pseudomonas	http://data.gbif.org/occurrences/460134330
Ocean Biogeographic Information System	Continuous Plankton Recorder database	Restrictions on use of the data retrieved from this resource.	Oscillatoria spp.		Oscillatoria	PLANTAE					Oscillatoria	http://data.gbif.org/occurrences/12886588
MNHN - Museum national d'Histoire naturelle	Cryptogams herbarium specimens		polycystis pallida	Thur.	Polycystis pallida						polycystis	http://data.gbif.org/occurrences/436804089
MNHN - Museum national d'Histoire naturelle	Cryptogams herbarium specimens		bichatia confluens	Trevis.	Bichatia confluens						bichatia	http://data.gbif.org/occurrences/436832538
MNHN - Museum national d'Histoire naturelle	Cryptogams herbarium specimens		thiothrix lanugo		Thiothrix lanugo						thiothrix	http://data.gbif.org/occurrences/436832666
Ocean Biogeographic Information System	Taxonomic Information Sytem for the Belgian coastal area (EurOBIS)	Data are freely available through OBIS and through the VLIZ web site. If substantial parts of the database is used for other data or information products, please acknowledge the source.	Coelosphaerium minutissimum	Lemmermann, 1900	Coelosphaerium minutissimum	Bacteria	Cyanobacteria	Cyanophyceae	Chroococcales	Merismopediaceae	Coelosphaerium	http://data.gbif.org/occurrences/115624599
Ocean Biogeographic Information System	Taxonomic Information Sytem for the Belgian coastal area (EurOBIS)	Data are freely available through OBIS and through the VLIZ web site. If substantial parts of the database is used for other data or information products, please acknowledge the source.	Lyngbya limnetica	Lemmerman, 1898	Lyngbya limnetica	Bacteria	Cyanobacteria	Cyanophyceae	Oscillatoriales	Oscillatoriaceae	Lyngbya	http://data.gbif.org/occurrences/115628732
Leibniz Institute DSMZ - German Collection of Microorganisms and Cell Cultures	DSMZ Prokarya Collection Catalogue	The copyright for any material created by the DSMZ is reserved. The duplication or use of information and data such as texts or images is only permitted with the indication of the source or with prior approval by the DSMZ.	Enterobacter gergoviae Brenner et al. 1980		Enterobacter gergoviae Brenner et al., 1980	Bacteria				Enterobacteriaceae	Enterobacter	http://data.gbif.org/occurrences/87811821
Leibniz Institute DSMZ - German Collection of Microorganisms and Cell Cultures	DSMZ Prokarya Collection Catalogue	The copyright for any material created by the DSMZ is reserved. The duplication or use of information and data such as texts or images is only permitted with the indication of the source or with prior approval by the DSMZ.	Lactobacillus paraplantarum Curk et al. 1996		Lactobacillus paraplantarum Curk et al., 1996	Bacteria				Lactobacillaceae	Lactobacillus	http://data.gbif.org/occurrences/87813468
GBIF New Zealand	International Collection of Microorganisms from Plants - New Zealand National Microbial Collection		Erwinia rhapontici	(Millard 1924) Burkholder 1948	Erwinia rhapontici	Bacteria	Proteobacteria	Gammaproteobacteria	Enterobacteriales	Enterobacteriaceae	Erwinia	http://data.gbif.org/occurrences/90587739
Collection Française de Bactéries Phytopathogènes - CFBP	Collection Francaise de Bacteries Phytopathogenes		Pectobacterium sp.		Pectobacterium							http://data.gbif.org/occurrences/163174210
Collection Française de Bactéries Phytopathogènes - CFBP	Collection Francaise de Bacteries Phytopathogenes		Pseudomonas fluorescens biovar 2		Pseudomonas fluorescens biovar							http://data.gbif.org/occurrences/163174748
Collection Française de Bactéries Phytopathogènes - CFBP	Collection Francaise de Bacteries Phytopathogenes		Pseudomonas syringae pv. persicae		Pseudomonas syringae pv							http://data.gbif.org/occurrences/163175921
Collection Française de Bactéries Phytopathogènes - CFBP	Collection Francaise de Bacteries Phytopathogenes		Pseudomonas syringae pv. syringae		Pseudomonas syringae pv							http://data.gbif.org/occurrences/163176190
Collection Française de Bactéries Phytopathogènes - CFBP	Collection Francaise de Bacteries Phytopathogenes		Pseudomonas syringae pv. pisi		Pseudomonas syringae pv							http://data.gbif.org/occurrences/163176331
Collection Française de Bactéries Phytopathogènes - CFBP	Collection Francaise de Bacteries Phytopathogenes		Xanthomonas arboricola pv. pruni		Xanthomonas arboricola pv							http://data.gbif.org/occurrences/163178311
Collection Française de Bactéries Phytopathogènes - CFBP	Collection Francaise de Bacteries Phytopathogenes		Erwinia amylovora		Erwinia amylovora							http://data.gbif.org/occurrences/163172955
Collection Française de Bactéries Phytopathogènes - CFBP	Collection Francaise de Bacteries Phytopathogenes		Pectobacterium carotovorum subsp. odoriferum		Pectobacterium carotovorum subsp. odoriferum							http://data.gbif.org/occurrences/163174333
Collection Française de Bactéries Phytopathogènes - CFBP	Collection Francaise de Bacteries Phytopathogenes		Pseudomonas syringae pv. persicae		Pseudomonas syringae pv							http://data.gbif.org/occurrences/163175980
Collection Française de Bactéries Phytopathogènes - CFBP	Collection Francaise de Bacteries Phytopathogenes		Pseudomonas syringae pv. syringae		Pseudomonas syringae pv							http://data.gbif.org/occurrences/163176249
Collection Française de Bactéries Phytopathogènes - CFBP	Collection Francaise de Bacteries Phytopathogenes		Pseudomonas syringae pv. syringae		Pseudomonas syringae pv							http://data.gbif.org/occurrences/163176454
Collection Française de Bactéries Phytopathogènes - CFBP	Collection Francaise de Bacteries Phytopathogenes		Ralstonia solanacearum biovar 2		Ralstonia solanacearum biovar							http://data.gbif.org/occurrences/163176787
Collection Française de Bactéries Phytopathogènes - CFBP	Collection Francaise de Bacteries Phytopathogenes		Xanthomonas campestris pv. campestris		Xanthomonas campestris pv							http://data.gbif.org/occurrences/163178639
Collection Française de Bactéries Phytopathogènes - CFBP	Collection Francaise de Bacteries Phytopathogenes		Xanthomonas populi		Xanthomonas populi							http://data.gbif.org/occurrences/163178972
GBIF-Sweden	Botany (UPS)		Nostoc commune Vauch.	Vauch.	Nostoc commune Vauch.	Plantae				Cyanobacteria	Nostoc	http://data.gbif.org/occurrences/215346045
National Museum of Natural History, Smithsonian Institution	NMNH Botany Collections	See: http://www.mnh.si.edu/rc/db/2data_access_policy.html	Nostoc commune		Nostoc commune	Monera	Cyanophyta		Oscillatoriales	Nostocaceae	Nostoc	http://data.gbif.org/occurrences/243105031
National Museum of Natural History, Smithsonian Institution	NMNH Botany Collections	See: http://www.mnh.si.edu/rc/db/2data_access_policy.html	Calothrix parietina		Calothrix parietina	Monera	Cyanophyta		Oscillatoriales	Rivulariaceae	Calothrix	http://data.gbif.org/occurrences/243173134
National Museum of Natural History, Smithsonian Institution	NMNH Botany Collections	See: http://www.mnh.si.edu/rc/db/2data_access_policy.html	Calothrix parietina		Calothrix parietina	Monera	Cyanophyta		Oscillatoriales	Rivulariaceae	Calothrix	http://data.gbif.org/occurrences/243173403
National Museum of Natural History, Smithsonian Institution	NMNH Botany Collections	See: http://www.mnh.si.edu/rc/db/2data_access_policy.html	Symphyosiphon intertextus	Kï¿½tz.	Symphyosiphon intertextus	Monera	Cyanophyta		Oscillatoriales	Nostocaceae	Symphyosiphon	http://data.gbif.org/occurrences/243664709
National Museum of Natural History, Smithsonian Institution	NMNH Botany Collections	See: http://www.mnh.si.edu/rc/db/2data_access_policy.html	Aphanizomenon flos-aquae		Aphanizomenon flos-aquae	Monera	Cyanophyta		Oscillatoriales	Nostocaceae	Aphanizomenon	http://data.gbif.org/occurrences/243106596
National Museum of Natural History, Smithsonian Institution	NMNH Botany Collections	See: http://www.mnh.si.edu/rc/db/2data_access_policy.html	Calothrix stuposa	Kï¿½tz.	Calothrix stuposa	Monera	Cyanophyta		Oscillatoriales	Rivulariaceae	Calothrix	http://data.gbif.org/occurrences/243175506
National Museum of Natural History, Smithsonian Institution	NMNH Botany Collections	See: http://www.mnh.si.edu/rc/db/2data_access_policy.html	Entophysalis conferta		Entophysalis conferta	Monera	Cyanophyta		Chroococcales	Entophysalidaceae	Entophysalis	http://data.gbif.org/occurrences/243306804
National Museum of Natural History, Smithsonian Institution	NMNH Botany Collections	See: http://www.mnh.si.edu/rc/db/2data_access_policy.html	Microcoleus vaginatus	(Vaucher) Gomont ex Gomont	Microcoleus vaginatus	Monera	Cyanophyta		Oscillatoriales	Oscillatoriaceae	Microcoleus	http://data.gbif.org/occurrences/243460997
National Museum of Natural History, Smithsonian Institution	NMNH Botany Collections	See: http://www.mnh.si.edu/rc/db/2data_access_policy.html	Oscillatoria princeps		Oscillatoria princeps	Monera	Cyanophyta		Oscillatoriales	Oscillatoriaceae	Oscillatoria	http://data.gbif.org/occurrences/243514407
Collection Française de Bactéries Phytopathogènes - CFBP	Collection Francaise de Bacteries Phytopathogenes		Pectobacterium betavasculorum		Pectobacterium betavasculorum							http://data.gbif.org/occurrences/163174325
Collection Française de Bactéries Phytopathogènes - CFBP	Collection Francaise de Bacteries Phytopathogenes		Pseudomonas lini		Pseudomonas lini							http://data.gbif.org/occurrences/163174863
Collection Française de Bactéries Phytopathogènes - CFBP	Collection Francaise de Bacteries Phytopathogenes		Pseudomonas syringae pv. persicae		Pseudomonas syringae pv							http://data.gbif.org/occurrences/163175972
Collection Française de Bactéries Phytopathogènes - CFBP	Collection Francaise de Bacteries Phytopathogenes		Pseudomonas syringae pv. persicae		Pseudomonas syringae pv							http://data.gbif.org/occurrences/163176036
Collection Française de Bactéries Phytopathogènes - CFBP	Collection Francaise de Bacteries Phytopathogenes		Pseudomonas syringae pv. syringae		Pseudomonas syringae pv							http://data.gbif.org/occurrences/163176305
Collection Française de Bactéries Phytopathogènes - CFBP	Collection Francaise de Bacteries Phytopathogenes		Xanthomonas axonopodis pv. begoniae		Xanthomonas axonopodis pv							http://data.gbif.org/occurrences/163178157
Collection Française de Bactéries Phytopathogènes - CFBP	Collection Francaise de Bacteries Phytopathogenes		Xanthomonas populi		Xanthomonas populi							http://data.gbif.org/occurrences/163178964
National Museum of Natural History, Smithsonian Institution	NMNH Botany Collections	See: http://www.mnh.si.edu/rc/db/2data_access_policy.html	Scytonema hofmannii		Scytonema hofmannii	Monera	Cyanophyta		Oscillatoriales	Scytonemataceae	Scytonema	http://data.gbif.org/occurrences/243619150
Collection Française de Bactéries Phytopathogènes - CFBP	Collection Francaise de Bacteries Phytopathogenes		Agrobacterium vitis		Agrobacterium vitis							http://data.gbif.org/occurrences/163171346
Collection Française de Bactéries Phytopathogènes - CFBP	Collection Francaise de Bacteries Phytopathogenes		Agrobacterium rhizogenes		Agrobacterium rhizogenes							http://data.gbif.org/occurrences/163171410
Collection Française de Bactéries Phytopathogènes - CFBP	Collection Francaise de Bacteries Phytopathogenes		Bacillus cereus		Bacillus cereus							http://data.gbif.org/occurrences/163171615
Collection Française de Bactéries Phytopathogènes - CFBP	Collection Francaise de Bacteries Phytopathogenes		Dickeya dadantii		Dickeya dadantii							http://data.gbif.org/occurrences/163172583
Collection Française de Bactéries Phytopathogènes - CFBP	Collection Francaise de Bacteries Phytopathogenes		Pseudomonas fluorescens biovar 3		Pseudomonas fluorescens biovar							http://data.gbif.org/occurrences/163174768
Collection Française de Bactéries Phytopathogènes - CFBP	Collection Francaise de Bacteries Phytopathogenes		Pseudomonas putida biovar A		Pseudomonas putida biovar A							http://data.gbif.org/occurrences/163174973
Collection Française de Bactéries Phytopathogènes - CFBP	Collection Francaise de Bacteries Phytopathogenes		Pseudomonas savastanoi pv. savastanoi		Pseudomonas savastanoi pv							http://data.gbif.org/occurrences/163175037
Collection Française de Bactéries Phytopathogènes - CFBP	Collection Francaise de Bacteries Phytopathogenes		Pseudomonas viridiflava		Pseudomonas viridiflava							http://data.gbif.org/occurrences/163176620
Collection Française de Bactéries Phytopathogènes - CFBP	Collection Francaise de Bacteries Phytopathogenes		Pseudomonas viridiflava		Pseudomonas viridiflava							http://data.gbif.org/occurrences/163176889
Collection Française de Bactéries Phytopathogènes - CFBP	Collection Francaise de Bacteries Phytopathogenes		Xanthomonas arboricola pv. corylina		Xanthomonas arboricola pv							http://data.gbif.org/occurrences/163177094
Collection Française de Bactéries Phytopathogènes - CFBP	Collection Francaise de Bacteries Phytopathogenes		Xanthomonas cynarae		Xanthomonas cynarae							http://data.gbif.org/occurrences/163178805
Collection Française de Bactéries Phytopathogènes - CFBP	Collection Francaise de Bacteries Phytopathogenes		Xanthomonas populi		Xanthomonas populi							http://data.gbif.org/occurrences/163178869
Collection Française de Bactéries Phytopathogènes - CFBP	Collection Francaise de Bacteries Phytopathogenes		Xanthomonas populi		Xanthomonas populi							http://data.gbif.org/occurrences/163179074
Ocean Biogeographic Information System	Continuous Plankton Recorder database	Restrictions on use of the data retrieved from this resource.	Oscillatoria spp.		Oscillatoria	PLANTAE					Oscillatoria	http://data.gbif.org/occurrences/12886672
Ocean Biogeographic Information System	Taxonomic Information Sytem for the Belgian coastal area (EurOBIS)	Data are freely available through OBIS and through the VLIZ web site. If substantial parts of the database is used for other data or information products, please acknowledge the source.	Oscillatoria tenuis	Agardh, 1813	Oscillatoria tenuis	Bacteria	Cyanobacteria	Cyanophyceae	Oscillatoriales	Oscillatoriaceae	Oscillatoria	http://data.gbif.org/occurrences/22231257
MNHN - Museum national d'Histoire naturelle	Cryptogams herbarium specimens		placoma vesiculosum	Schousb. ex Bornet & Thur.	Placoma vesiculosum						placoma	http://data.gbif.org/occurrences/436918861
MNHN - Museum national d'Histoire naturelle	Cryptogams herbarium specimens		coccochloris pallida		Coccochloris pallida						coccochloris	http://data.gbif.org/occurrences/436947837
National Museum of Natural History, Smithsonian Institution	NMNH Botany Collections	See: http://www.mnh.si.edu/rc/db/2data_access_policy.html	Calothrix crustacea	Schousboe & Thur. in Bornet & Thur.	Calothrix crustacea	Monera	Cyanophyta		Oscillatoriales	Rivulariaceae	Calothrix	http://data.gbif.org/occurrences/243171666
National Museum of Natural History, Smithsonian Institution	NMNH Botany Collections	See: http://www.mnh.si.edu/rc/db/2data_access_policy.html	Nostoc calcicola	Brï¿½b. in Kï¿½tz.	Nostoc calcicola	Monera	Cyanophyta		Oscillatoriales	Nostocaceae	Nostoc	http://data.gbif.org/occurrences/243493054
National Museum of Natural History, Smithsonian Institution	NMNH Botany Collections	See: http://www.mnh.si.edu/rc/db/2data_access_policy.html	Nostoc spumigena		Nostoc spumigena	Monera	Cyanophyta		Oscillatoriales	Nostocaceae	Nostoc	http://data.gbif.org/occurrences/243496681
National Museum of Natural History, Smithsonian Institution	NMNH Botany Collections	See: http://www.mnh.si.edu/rc/db/2data_access_policy.html	Symploca hydnoides var. genuina		Symploca hydnoides var. genuina	Monera	Cyanophyta		Oscillatoriales	Oscillatoriaceae	Symploca	http://data.gbif.org/occurrences/243664619
Finnish Museum of Natural History	William Nylander lichen collection		Sirosiphon saxicola	Nog.	Sirosiphon saxicola						Sirosiphon	http://data.gbif.org/occurrences/440661505
Collection Française de Bactéries Phytopathogènes - CFBP	Collection Francaise de Bacteries Phytopathogenes		Acidovorax valerianellae		Acidovorax valerianellae							http://data.gbif.org/occurrences/163171278
Collection Française de Bactéries Phytopathogènes - CFBP	Collection Francaise de Bacteries Phytopathogenes		Pseudomonas corrugata		Pseudomonas corrugata							http://data.gbif.org/occurrences/163174572
Collection Française de Bactéries Phytopathogènes - CFBP	Collection Francaise de Bacteries Phytopathogenes		Pseudomonas mosselii		Pseudomonas mosselii							http://data.gbif.org/occurrences/163174905
Collection Française de Bactéries Phytopathogènes - CFBP	Collection Francaise de Bacteries Phytopathogenes		Pseudomonas savastanoi pv. savastanoi		Pseudomonas savastanoi pv							http://data.gbif.org/occurrences/163175046
Collection Française de Bactéries Phytopathogènes - CFBP	Collection Francaise de Bacteries Phytopathogenes		Pseudomonas savastanoi pv. phaseolicola		Pseudomonas savastanoi pv							http://data.gbif.org/occurrences/163175379
Collection Française de Bactéries Phytopathogènes - CFBP	Collection Francaise de Bacteries Phytopathogenes		Pseudomonas syringae pv. syringae		Pseudomonas syringae pv							http://data.gbif.org/occurrences/163176488
Collection Française de Bactéries Phytopathogènes - CFBP	Collection Francaise de Bacteries Phytopathogenes		Xanthomonas arboricola pv. juglandis		Xanthomonas arboricola pv							http://data.gbif.org/occurrences/163178404
Leibniz Institute DSMZ - German Collection of Microorganisms and Cell Cultures	GSPB Prokarya Catalogue	The copyright for any material created by the DSMZ is reserved. The duplication or use of information and data such as texts or images is only permitted with the indication of the source or with prior approval by the DSMZ.	Pseudomonas syringae pvar. syringae van Hall 1902		Pseudomonas syringae pvar						Pseudomonas	http://data.gbif.org/occurrences/460134305
National Museum of Natural History, Smithsonian Institution	NMNH Botany Collections	See: http://www.mnh.si.edu/rc/db/2data_access_policy.html	Calothrix crustacea	Schousboe & Thur. in Bornet & Thur.	Calothrix crustacea	Monera	Cyanophyta		Oscillatoriales	Rivulariaceae	Calothrix	http://data.gbif.org/occurrences/243171571
National Museum of Natural History, Smithsonian Institution	NMNH Botany Collections	See: http://www.mnh.si.edu/rc/db/2data_access_policy.html	Calothrix parietina		Calothrix parietina	Monera	Cyanophyta		Oscillatoriales	Rivulariaceae	Calothrix	http://data.gbif.org/occurrences/243173154
National Museum of Natural History, Smithsonian Institution	NMNH Botany Collections	See: http://www.mnh.si.edu/rc/db/2data_access_policy.html	Lyngbya versicolor		Lyngbya versicolor	Monera	Cyanophyta		Oscillatoriales	Oscillatoriaceae	Lyngbya	http://data.gbif.org/occurrences/243438107
National Museum of Natural History, Smithsonian Institution	NMNH Botany Collections	See: http://www.mnh.si.edu/rc/db/2data_access_policy.html	Scytonema hofmannii		Scytonema hofmannii	Monera	Cyanophyta		Oscillatoriales	Scytonemataceae	Scytonema	http://data.gbif.org/occurrences/243621168
GBIF New Zealand	International Collection of Microorganisms from Plants - New Zealand National Microbial Collection		Erwinia chrysanthemi	Burkholder et al. 1953	Erwinia chrysanthemi	Bacteria	Proteobacteria	Gammaproteobacteria	Enterobacteriales	Enterobacteriaceae	Erwinia	http://data.gbif.org/occurrences/90587754
Ocean Biogeographic Information System	Continuous Plankton Recorder database	Restrictions on use of the data retrieved from this resource.	Oscillatoria spp.		Oscillatoria	PLANTAE					Oscillatoria	http://data.gbif.org/occurrences/12886596
MNHN - Museum national d'Histoire naturelle	Cryptogams herbarium specimens		coccochloris pallida		Coccochloris pallida						coccochloris	http://data.gbif.org/occurrences/436804602
Finnish Museum of Natural History	William Nylander lichen collection		Scytonema minustum	Brb.	Scytonema minustum						Scytonema	http://data.gbif.org/occurrences/440661335
Ocean Biogeographic Information System	Continuous Plankton Recorder database	Restrictions on use of the data retrieved from this resource.	Oscillatoria spp.		Oscillatoria	PLANTAE					Oscillatoria	http://data.gbif.org/occurrences/12886664
National Museum of Natural History, Smithsonian Institution	NMNH Botany Collections	See: http://www.mnh.si.edu/rc/db/2data_access_policy.html	Anabaena licheniformis		Anabaena licheniformis	Monera	Cyanophyta		Oscillatoriales	Nostocaceae	Anabaena	http://data.gbif.org/occurrences/243096082
National Museum of Natural History, Smithsonian Institution	NMNH Botany Collections	See: http://www.mnh.si.edu/rc/db/2data_access_policy.html	Calothrix crustacea	Schousboe & Thur. in Bornet & Thur.	Calothrix crustacea	Monera	Cyanophyta		Oscillatoriales	Rivulariaceae	Calothrix	http://data.gbif.org/occurrences/243171644
National Museum of Natural History, Smithsonian Institution	NMNH Botany Collections	See: http://www.mnh.si.edu/rc/db/2data_access_policy.html	Inactis corsicana	Kï¿½tz.	Inactis corsicana	Monera	Cyanophyta		Oscillatoriales	Oscillatoriaceae	Inactis	http://data.gbif.org/occurrences/243397093
National Museum of Natural History, Smithsonian Institution	NMNH Botany Collections	See: http://www.mnh.si.edu/rc/db/2data_access_policy.html	Nostoc commune		Nostoc commune	Monera	Cyanophyta		Oscillatoriales	Nostocaceae	Nostoc	http://data.gbif.org/occurrences/243494108
National Museum of Natural History, Smithsonian Institution	NMNH Botany Collections	See: http://www.mnh.si.edu/rc/db/2data_access_policy.html	Schizothrix anabaenoides		Schizothrix anabaenoides	Monera	Cyanophyta		Oscillatoriales	Oscillatoriaceae	Schizothrix	http://data.gbif.org/occurrences/243609809
National Museum of Natural History, Smithsonian Institution	NMNH Botany Collections	See: http://www.mnh.si.edu/rc/db/2data_access_policy.html	Schizothrix lateritia		Schizothrix lateritia	Monera	Cyanophyta		Oscillatoriales	Oscillatoriaceae	Schizothrix	http://data.gbif.org/occurrences/243613846
Netherlands Centre for Biodiversity Naturalis, section National Herbarium of the Netherlands	Nationaal Herbarium Nederland		Lyngbya confervoides C.Agardh		Lyngbya confervoides C.Agardh					Cyanophyceae	Lyngbya	http://data.gbif.org/occurrences/686061309
Marine Science Institute, UCSB	Paleobiology Database		Tubiphytes morronensis	Crescenti 1969	Tubiphytes morronensis						Crescentiella	http://data.gbif.org/occurrences/41093221
Marine Science Institute, UCSB	Paleobiology Database		Lithocodium aggregatum	Elliott 1956	Lithocodium aggregatum	Eubacteria	Cyanobacteria				Lithocodium	http://data.gbif.org/occurrences/37909527
CABIDiGIR Provider	CABI Bioscience Genetic Resource Collection		Pseudomonas syringae		Pseudomonas syringae	Bacteria					Pseudomonas	http://data.gbif.org/occurrences/42601539
Leibniz Institute DSMZ - German Collection of Microorganisms and Cell Cultures	DSMZ Prokarya Collection Catalogue	The copyright for any material created by the DSMZ is reserved. The duplication or use of information and data such as texts or images is only permitted with the indication of the source or with prior approval by the DSMZ.	Bacillus sp.		Bacillus	Bacteria				Bacillaceae	Bacillus	http://data.gbif.org/occurrences/87808742
Leibniz Institute DSMZ - German Collection of Microorganisms and Cell Cultures	DSMZ Prokarya Collection Catalogue	The copyright for any material created by the DSMZ is reserved. The duplication or use of information and data such as texts or images is only permitted with the indication of the source or with prior approval by the DSMZ.	Sorangium cellulosum (Brockmann 1989) Reichenbach 2007		Sorangium cellulosum (Brockmann, 1989) Reichenbach, 2007	Bacteria				Polyangiaceae	Sorangium	http://data.gbif.org/occurrences/87818446
Leibniz Institute DSMZ - German Collection of Microorganisms and Cell Cultures	DSMZ Prokarya Collection Catalogue	The copyright for any material created by the DSMZ is reserved. The duplication or use of information and data such as texts or images is only permitted with the indication of the source or with prior approval by the DSMZ.	Syntrophomonas sapovorans Roy et al. 1987		Syntrophomonas sapovorans Roy et al., 1987	Bacteria				Syntrophomonadaceae	Syntrophomonas	http://data.gbif.org/occurrences/87821083
GBIF New Zealand	International Collection of Microorganisms from Plants - New Zealand National Microbial Collection		Pseudomonas syringae pv. persicae	(Prunier, Luisetti & Gardan 1970) Young, Dye & Wilkie 1978	Pseudomonas syringae pv	Bacteria	Proteobacteria	Gammaproteobacteria	Pseudomonadales	Pseudomonadaceae	Pseudomonas	http://data.gbif.org/occurrences/90594396
CABIDiGIR Provider	CABI Bioscience Fungus Collection		Erwinia		Erwinia							http://data.gbif.org/occurrences/100279184
Collection Française de Bactéries Phytopathogènes - CFBP	Collection Francaise de Bacteries Phytopathogenes		Agrobacterium rhizogenes		Agrobacterium rhizogenes							http://data.gbif.org/occurrences/163171396
Collection Française de Bactéries Phytopathogènes - CFBP	Collection Francaise de Bacteries Phytopathogenes		Brenneria nigrifluens		Brenneria nigrifluens							http://data.gbif.org/occurrences/163171665
Collection Française de Bactéries Phytopathogènes - CFBP	Collection Francaise de Bacteries Phytopathogenes		Erwinia amylovora		Erwinia amylovora							http://data.gbif.org/occurrences/163173248
Collection Française de Bactéries Phytopathogènes - CFBP	Collection Francaise de Bacteries Phytopathogenes		Pseudomonas fluorescens biovar 5		Pseudomonas fluorescens biovar							http://data.gbif.org/occurrences/163174754
Collection Française de Bactéries Phytopathogènes - CFBP	Collection Francaise de Bacteries Phytopathogenes		Pseudomonas savastanoi pv. savastanoi		Pseudomonas savastanoi pv							http://data.gbif.org/occurrences/163175023
Collection Française de Bactéries Phytopathogènes - CFBP	Collection Francaise de Bacteries Phytopathogenes		Pseudomonas syringae pv. persicae		Pseudomonas syringae pv							http://data.gbif.org/occurrences/163175766
Collection Française de Bactéries Phytopathogènes - CFBP	Collection Francaise de Bacteries Phytopathogenes		Pseudomonas viridiflava		Pseudomonas viridiflava							http://data.gbif.org/occurrences/163176875
Collection Française de Bactéries Phytopathogènes - CFBP	Collection Francaise de Bacteries Phytopathogenes		Xanthomonas cynarae		Xanthomonas cynarae							http://data.gbif.org/occurrences/163178791
Collection Française de Bactéries Phytopathogènes - CFBP	Collection Francaise de Bacteries Phytopathogenes		Xanthomonas translucens pv. graminis		Xanthomonas translucens pv							http://data.gbif.org/occurrences/163179124
Leibniz Institute DSMZ - German Collection of Microorganisms and Cell Cultures	DSMZ Prokarya Collection Catalogue	The copyright for any material created by the DSMZ is reserved. The duplication or use of information and data such as texts or images is only permitted with the indication of the source or with prior approval by the DSMZ.	Aeromonas sobria Popoff and Veron 1981		Aeromonas sobria Popoff & Veron, 1981	Bacteria				Aeromonadaceae	Aeromonas	http://data.gbif.org/occurrences/216068739
Leibniz Institute DSMZ - German Collection of Microorganisms and Cell Cultures	DSMZ Prokarya Collection Catalogue	The copyright for any material created by the DSMZ is reserved. The duplication or use of information and data such as texts or images is only permitted with the indication of the source or with prior approval by the DSMZ.	Persicivirga ulvanivorans Barbeyron et al. 2011		Persicivirga ulvanivorans Barbeyron et al., 2011	Bacteria				Flavobacteriaceae	Persicivirga	http://data.gbif.org/occurrences/665505963
MNHN - Museum national d'Histoire naturelle	Cryptogams herbarium specimens		gloeocapsa crepidinum	Thur.	Gloeocapsa crepidinum						gloeocapsa	http://data.gbif.org/occurrences/436918522
MNHN - Museum national d'Histoire naturelle	Cryptogams herbarium specimens		chroococcus turgidus	Nägeli	Chroococcus turgidus						chroococcus	http://data.gbif.org/occurrences/436947641
National Museum of Natural History, Smithsonian Institution	NMNH Botany Collections	See: http://www.mnh.si.edu/rc/db/2data_access_policy.html	Anabaena licheniformis		Anabaena licheniformis	Monera	Cyanophyta		Oscillatoriales	Nostocaceae	Anabaena	http://data.gbif.org/occurrences/243096264
National Museum of Natural History, Smithsonian Institution	NMNH Botany Collections	See: http://www.mnh.si.edu/rc/db/2data_access_policy.html	Anacystis montana		Anacystis montana	Monera	Cyanophyta		Chroococcales	Chroococcaceae	Anacystis	http://data.gbif.org/occurrences/243099558
National Museum of Natural History, Smithsonian Institution	NMNH Botany Collections	See: http://www.mnh.si.edu/rc/db/2data_access_policy.html	Leptothrix ochracea		Leptothrix ochracea	Monera	Cyanophyta		Oscillatoriales	Oscillatoriaceae	Leptothrix	http://data.gbif.org/occurrences/243421817
National Museum of Natural History, Smithsonian Institution	NMNH Botany Collections	See: http://www.mnh.si.edu/rc/db/2data_access_policy.html	Oscillatoria submembranacea		Oscillatoria submembranacea	Monera	Cyanophyta		Oscillatoriales	Oscillatoriaceae	Oscillatoria	http://data.gbif.org/occurrences/243516378
National Museum of Natural History, Smithsonian Institution	NMNH Botany Collections	See: http://www.mnh.si.edu/rc/db/2data_access_policy.html	Oscillatoria viridis	Vaucher	Oscillatoria viridis	Monera	Cyanophyta		Oscillatoriales	Oscillatoriaceae	Oscillatoria	http://data.gbif.org/occurrences/243517282
Ocean Biogeographic Information System	Continuous Plankton Recorder database	Restrictions on use of the data retrieved from this resource.	Oscillatoria spp.		Oscillatoria	PLANTAE					Oscillatoria	http://data.gbif.org/occurrences/12886488
Ocean Biogeographic Information System	Continuous Plankton Recorder database	Restrictions on use of the data retrieved from this resource.	Oscillatoria spp.		Oscillatoria	PLANTAE					Oscillatoria	http://data.gbif.org/occurrences/12886492
IFREMER - French Research Institute for Exploitation of the Sea	Quadrige		Oscillatoria		Oscillatoria	Monera				Oscillatoriaceae		http://data.gbif.org/occurrences/345048023
Sir Alister Hardy Foundation for Ocean Science (SAHFOS)	Continuous Plankton Recorder Dataset (SAHFOS)		Oscillatoria spp.		Oscillatoria							http://data.gbif.org/occurrences/366056615
Collection Française de Bactéries Phytopathogènes - CFBP	Collection Francaise de Bacteries Phytopathogenes		Pseudomonas cichorii		Pseudomonas cichorii							http://data.gbif.org/occurrences/163174677
Collection Française de Bactéries Phytopathogènes - CFBP	Collection Francaise de Bacteries Phytopathogenes		Pseudomonas syringae pv. persicae		Pseudomonas syringae pv							http://data.gbif.org/occurrences/163175914
Collection Française de Bactéries Phytopathogènes - CFBP	Collection Francaise de Bacteries Phytopathogenes		Xanthomonas arboricola pv. populi		Xanthomonas arboricola pv							http://data.gbif.org/occurrences/163178240
Collection Française de Bactéries Phytopathogènes - CFBP	Collection Francaise de Bacteries Phytopathogenes		Xanthomonas arboricola pv. pruni		Xanthomonas arboricola pv							http://data.gbif.org/occurrences/163178304
Collection Française de Bactéries Phytopathogènes - CFBP	Collection Francaise de Bacteries Phytopathogenes		Xanthomonas campestris pv. campestris		Xanthomonas campestris pv							http://data.gbif.org/occurrences/163178573
Collection Française de Bactéries Phytopathogènes - CFBP	Collection Francaise de Bacteries Phytopathogenes		Xanthomonas hortorum pv. pelargonii		Xanthomonas hortorum pv							http://data.gbif.org/occurrences/163178842
National Institute of Genetics, ROIS	Biological Resource Center, Department of Biotechnology, National Institute of Technology and Evaluation		Streptomyces tendae	Ettlinger et al. 1958	Streptomyces tendae						Streptomyces	http://data.gbif.org/occurrences/325254018
GBIF New Zealand	International Collection of Microorganisms from Plants - New Zealand National Microbial Collection		Pseudomonas syringae pv. syringae	van Hall 1902	Pseudomonas syringae pv	Bacteria	Proteobacteria	Gammaproteobacteria	Pseudomonadales	Pseudomonadaceae	Pseudomonas	http://data.gbif.org/occurrences/90593978
Collection Française de Bactéries Phytopathogènes - CFBP	Collection Francaise de Bacteries Phytopathogenes		Agrobacterium vitis		Agrobacterium vitis							http://data.gbif.org/occurrences/163171355
Collection Française de Bactéries Phytopathogènes - CFBP	Collection Francaise de Bacteries Phytopathogenes		Dickeya sp.		Dickeya							http://data.gbif.org/occurrences/163172528
Collection Française de Bactéries Phytopathogènes - CFBP	Collection Francaise de Bacteries Phytopathogenes		Erwinia amylovora		Erwinia amylovora							http://data.gbif.org/occurrences/163173002
Collection Française de Bactéries Phytopathogènes - CFBP	Collection Francaise de Bacteries Phytopathogenes		Pseudomonas fluorescens		Pseudomonas fluorescens							http://data.gbif.org/occurrences/163174713
Collection Française de Bactéries Phytopathogènes - CFBP	Collection Francaise de Bacteries Phytopathogenes		Pseudomonas fluorescens biovar 5		Pseudomonas fluorescens biovar							http://data.gbif.org/occurrences/163174777
Collection Française de Bactéries Phytopathogènes - CFBP	Collection Francaise de Bacteries Phytopathogenes		Pseudomonas putida biovar B		Pseudomonas putida biovar B							http://data.gbif.org/occurrences/163174982
Collection Française de Bactéries Phytopathogènes - CFBP	Collection Francaise de Bacteries Phytopathogenes		Pseudomonas savastanoi pv. phaseolicola		Pseudomonas savastanoi pv							http://data.gbif.org/occurrences/163175187
Collection Française de Bactéries Phytopathogènes - CFBP	Collection Francaise de Bacteries Phytopathogenes		Xanthomonas arboricola pv. corylina		Xanthomonas arboricola pv							http://data.gbif.org/occurrences/163177103
Collection Française de Bactéries Phytopathogènes - CFBP	Collection Francaise de Bacteries Phytopathogenes		Xanthomonas arboricola pv. pruni		Xanthomonas arboricola pv							http://data.gbif.org/occurrences/163178340
Collection Française de Bactéries Phytopathogènes - CFBP	Collection Francaise de Bacteries Phytopathogenes		Xanthomonas axonopodis pv. phaseoli		Xanthomonas axonopodis pv							http://data.gbif.org/occurrences/163178545
Collection Française de Bactéries Phytopathogènes - CFBP	Collection Francaise de Bacteries Phytopathogenes		Xanthomonas populi		Xanthomonas populi							http://data.gbif.org/occurrences/163179083
Leibniz Institute DSMZ - German Collection of Microorganisms and Cell Cultures	DSMZ Prokarya Collection Catalogue	The copyright for any material created by the DSMZ is reserved. The duplication or use of information and data such as texts or images is only permitted with the indication of the source or with prior approval by the DSMZ.	Moraxella lacunata (Eyre 1900) Lwoff 1939		Moraxella lacunata (Eyre, 1900) Lwoff, 1939	Bacteria				Moraxellaceae	Moraxella	http://data.gbif.org/occurrences/216073731
IFREMER - French Research Institute for Exploitation of the Sea	Quadrige		Oscillatoria		Oscillatoria	Monera				Oscillatoriaceae		http://data.gbif.org/occurrences/345061618
Sir Alister Hardy Foundation for Ocean Science (SAHFOS)	Continuous Plankton Recorder Dataset (SAHFOS)		Oscillatoria spp.		Oscillatoria							http://data.gbif.org/occurrences/366057510
MNHN - Museum national d'Histoire naturelle	Cryptogams herbarium specimens		polycystis aeruginosa	Kütz.	Polycystis aeruginosa						polycystis	http://data.gbif.org/occurrences/436751830
MNHN - Museum national d'Histoire naturelle	Cryptogams herbarium specimens		bichatia confluens	Trevis.	Bichatia confluens						bichatia	http://data.gbif.org/occurrences/436947273
National Museum of Natural History, Smithsonian Institution	NMNH Botany Collections	See: http://www.mnh.si.edu/rc/db/2data_access_policy.html	Anacystis montana		Anacystis montana	Monera	Cyanophyta		Chroococcales	Chroococcaceae	Anacystis	http://data.gbif.org/occurrences/243099276
National Museum of Natural History, Smithsonian Institution	NMNH Botany Collections	See: http://www.mnh.si.edu/rc/db/2data_access_policy.html	Anacystis montana		Anacystis montana	Monera	Cyanophyta		Chroococcales	Chroococcaceae	Anacystis	http://data.gbif.org/occurrences/243099545
National Museum of Natural History, Smithsonian Institution	NMNH Botany Collections	See: http://www.mnh.si.edu/rc/db/2data_access_policy.html	Calothrix parietina		Calothrix parietina	Monera	Cyanophyta		Oscillatoriales	Rivulariaceae	Calothrix	http://data.gbif.org/occurrences/243172986
National Museum of Natural History, Smithsonian Institution	NMNH Botany Collections	See: http://www.mnh.si.edu/rc/db/2data_access_policy.html	Hapalosiphon pumilis		Hapalosiphon pumilis	Monera	Cyanophyta		Oscillatoriales	Stigonemataceae	Hapalosiphon	http://data.gbif.org/occurrences/243373399
National Museum of Natural History, Smithsonian Institution	NMNH Botany Collections	See: http://www.mnh.si.edu/rc/db/2data_access_policy.html	Hydrocoleum glutinosum		Hydrocoleum glutinosum	Monera	Cyanophyta		Oscillatoriales	Oscillatoriaceae	Hydrocoleum	http://data.gbif.org/occurrences/243389534
National Museum of Natural History, Smithsonian Institution	NMNH Botany Collections	See: http://www.mnh.si.edu/rc/db/2data_access_policy.html	Nostoc commune		Nostoc commune	Monera	Cyanophyta		Oscillatoriales	Nostocaceae	Nostoc	http://data.gbif.org/occurrences/243408899
National Museum of Natural History, Smithsonian Institution	NMNH Botany Collections	See: http://www.mnh.si.edu/rc/db/2data_access_policy.html	Microcoleus lyngbyaceus		Microcoleus lyngbyaceus	Monera	Cyanophyta		Oscillatoriales	Oscillatoriaceae	Microcoleus	http://data.gbif.org/occurrences/243456561
National Museum of Natural History, Smithsonian Institution	NMNH Botany Collections	See: http://www.mnh.si.edu/rc/db/2data_access_policy.html	Phormidium vulgare var. purpurascens	Kï¿½tz.	Phormidium vulgare var. purpurascens	Monera	Cyanophyta		Oscillatoriales	Oscillatoriaceae	Phormidium	http://data.gbif.org/occurrences/243540799
National Museum of Natural History, Smithsonian Institution	NMNH Botany Collections	See: http://www.mnh.si.edu/rc/db/2data_access_policy.html	Scytonema hofmannii		Scytonema hofmannii	Monera	Cyanophyta		Oscillatoriales	Scytonemataceae	Scytonema	http://data.gbif.org/occurrences/243618546
Ocean Biogeographic Information System	Continuous Plankton Recorder database	Restrictions on use of the data retrieved from this resource.	Oscillatoria spp.		Oscillatoria	PLANTAE					Oscillatoria	http://data.gbif.org/occurrences/12885978
GBIF New Zealand	International Collection of Microorganisms from Plants - New Zealand National Microbial Collection		Pseudomonas syringae	van Hall 1902	Pseudomonas syringae	Bacteria	Proteobacteria	Gammaproteobacteria	Pseudomonadales	Pseudomonadaceae	Pseudomonas	http://data.gbif.org/occurrences/28965263
GBIF New Zealand	International Collection of Microorganisms from Plants - New Zealand National Microbial Collection		Pseudomonas syringae pv. syringae	van Hall 1902	Pseudomonas syringae pv	Bacteria	Proteobacteria	Gammaproteobacteria	Pseudomonadales	Pseudomonadaceae	Pseudomonas	http://data.gbif.org/occurrences/90594027
Collection Française de Bactéries Phytopathogènes - CFBP	Collection Francaise de Bacteries Phytopathogenes		Agrobacterium sp. biovar 1		Agrobacterium							http://data.gbif.org/occurrences/163171442
Collection Française de Bactéries Phytopathogènes - CFBP	Collection Francaise de Bacteries Phytopathogenes		Erwinia amylovora		Erwinia amylovora							http://data.gbif.org/occurrences/163173025
Collection Française de Bactéries Phytopathogènes - CFBP	Collection Francaise de Bacteries Phytopathogenes		Pseudomonas savastanoi pv. phaseolicola		Pseudomonas savastanoi pv							http://data.gbif.org/occurrences/163175274
Collection Française de Bactéries Phytopathogènes - CFBP	Collection Francaise de Bacteries Phytopathogenes		Pseudomonas syringae pv. persicae		Pseudomonas syringae pv							http://data.gbif.org/occurrences/163175953
Collection Française de Bactéries Phytopathogènes - CFBP	Collection Francaise de Bacteries Phytopathogenes		Pseudomonas syringae pv. mori		Pseudomonas syringae pv							http://data.gbif.org/occurrences/163176017
Collection Française de Bactéries Phytopathogènes - CFBP	Collection Francaise de Bacteries Phytopathogenes		Pseudomonas syringae pv. syringae		Pseudomonas syringae pv							http://data.gbif.org/occurrences/163176222
Collection Française de Bactéries Phytopathogènes - CFBP	Collection Francaise de Bacteries Phytopathogenes		Pseudomonas syringae pv. pisi		Pseudomonas syringae pv							http://data.gbif.org/occurrences/163176286
Collection Française de Bactéries Phytopathogènes - CFBP	Collection Francaise de Bacteries Phytopathogenes		Xanthomonas arboricola pv. corylina		Xanthomonas arboricola pv							http://data.gbif.org/occurrences/163177126
Ocean Biogeographic Information System	Taxonomic Information Sytem for the Belgian coastal area (EurOBIS)	Data are freely available through OBIS and through the VLIZ web site. If substantial parts of the database is used for other data or information products, please acknowledge the source.	Hyella caespitosa	Bornet & Flahault, 1888	Hyella caespitosa	Bacteria	Cyanobacteria	Cyanophyceae	Chroococcales	Hyellaceae	Hyella	http://data.gbif.org/occurrences/115627426
Collection Française de Bactéries Phytopathogènes - CFBP	Collection Francaise de Bacteries Phytopathogenes		Agrobacterium vitis		Agrobacterium vitis							http://data.gbif.org/occurrences/163171342
Collection Française de Bactéries Phytopathogènes - CFBP	Collection Francaise de Bacteries Phytopathogenes		Agrobacterium sp. biovar 1		Agrobacterium							http://data.gbif.org/occurrences/163171406
Collection Française de Bactéries Phytopathogènes - CFBP	Collection Francaise de Bacteries Phytopathogenes		Bacillus cereus		Bacillus cereus							http://data.gbif.org/occurrences/163171611
Collection Française de Bactéries Phytopathogènes - CFBP	Collection Francaise de Bacteries Phytopathogenes		Dickeya dadantii		Dickeya dadantii							http://data.gbif.org/occurrences/163172579
Collection Française de Bactéries Phytopathogènes - CFBP	Collection Francaise de Bacteries Phytopathogenes		Pseudomonas fluorescens biovar 5		Pseudomonas fluorescens biovar							http://data.gbif.org/occurrences/163174764
Collection Française de Bactéries Phytopathogènes - CFBP	Collection Francaise de Bacteries Phytopathogenes		Pseudomonas putida biovar A		Pseudomonas putida biovar A							http://data.gbif.org/occurrences/163174969
Collection Française de Bactéries Phytopathogènes - CFBP	Collection Francaise de Bacteries Phytopathogenes		Pseudomonas savastanoi pv. savastanoi		Pseudomonas savastanoi pv							http://data.gbif.org/occurrences/163175033
Collection Française de Bactéries Phytopathogènes - CFBP	Collection Francaise de Bacteries Phytopathogenes		Pseudomonas syringae		Pseudomonas syringae							http://data.gbif.org/occurrences/163175507
Collection Française de Bactéries Phytopathogènes - CFBP	Collection Francaise de Bacteries Phytopathogenes		Pseudomonas viridiflava		Pseudomonas viridiflava							http://data.gbif.org/occurrences/163176616
Collection Française de Bactéries Phytopathogènes - CFBP	Collection Francaise de Bacteries Phytopathogenes		Ralstonia solanacearum		Ralstonia solanacearum							http://data.gbif.org/occurrences/163176680
Collection Française de Bactéries Phytopathogènes - CFBP	Collection Francaise de Bacteries Phytopathogenes		Rhodococcus fascians		Rhodococcus fascians							http://data.gbif.org/occurrences/163176949
Collection Française de Bactéries Phytopathogènes - CFBP	Collection Francaise de Bacteries Phytopathogenes		Xanthomonas arboricola pv. corylina		Xanthomonas arboricola pv							http://data.gbif.org/occurrences/163177090
Collection Française de Bactéries Phytopathogènes - CFBP	Collection Francaise de Bacteries Phytopathogenes		Xanthomonas axonopodis pv. phaseoli		Xanthomonas axonopodis pv							http://data.gbif.org/occurrences/163178532
Collection Française de Bactéries Phytopathogènes - CFBP	Collection Francaise de Bacteries Phytopathogenes		Xanthomonas bromi		Xanthomonas bromi							http://data.gbif.org/occurrences/163178596
Collection Française de Bactéries Phytopathogènes - CFBP	Collection Francaise de Bacteries Phytopathogenes		Xanthomonas cynarae		Xanthomonas cynarae							http://data.gbif.org/occurrences/163178801
Collection Française de Bactéries Phytopathogènes - CFBP	Collection Francaise de Bacteries Phytopathogenes		Xanthomonas populi		Xanthomonas populi							http://data.gbif.org/occurrences/163178865
Collection Française de Bactéries Phytopathogènes - CFBP	Collection Francaise de Bacteries Phytopathogenes		Xanthomonas populi		Xanthomonas populi							http://data.gbif.org/occurrences/163179070
Collection Française de Bactéries Phytopathogènes - CFBP	Collection Francaise de Bacteries Phytopathogenes		Xanthomonas translucens pv. graminis		Xanthomonas translucens pv							http://data.gbif.org/occurrences/163179134
National Museum of Natural History, Smithsonian Institution	NMNH Botany Collections	See: http://www.mnh.si.edu/rc/db/2data_access_policy.html	Calothrix fusco-violacea	P. Crouan & H. Crouan	Calothrix fusco-violacea	Monera	Cyanophyta		Oscillatoriales	Rivulariaceae	Calothrix	http://data.gbif.org/occurrences/243175079
Netherlands Centre for Biodiversity Naturalis, section National Herbarium of the Netherlands	Nationaal Herbarium Nederland		Coccochloris peniocystis (Kütz.) F.E.Drouet & W.A.Daily		Coccochloris peniocystis (Kütz.) F.E.Drouet & W.A.Daily					Algae	Coccochloris	http://data.gbif.org/occurrences/250881305
Leibniz Institute DSMZ - German Collection of Microorganisms and Cell Cultures	DSMZ Prokarya Collection Catalogue	The copyright for any material created by the DSMZ is reserved. The duplication or use of information and data such as texts or images is only permitted with the indication of the source or with prior approval by the DSMZ.	Sorangium cellulosum (Brockmann 1989) Reichenbach 2007		Sorangium cellulosum (Brockmann, 1989) Reichenbach, 2007	Bacteria				Polyangiaceae	Sorangium	http://data.gbif.org/occurrences/87818706
Collection Française de Bactéries Phytopathogènes - CFBP	Collection Francaise de Bacteries Phytopathogenes		Pectobacterium carotovorum subsp. odoriferum		Pectobacterium carotovorum subsp. odoriferum							http://data.gbif.org/occurrences/163174337
Collection Française de Bactéries Phytopathogènes - CFBP	Collection Francaise de Bacteries Phytopathogenes		Pseudomonas marginalis pv. marginalis		Pseudomonas marginalis pv							http://data.gbif.org/occurrences/163174875
Collection Française de Bactéries Phytopathogènes - CFBP	Collection Francaise de Bacteries Phytopathogenes		Pseudomonas syringae pv. morsprunorum		Pseudomonas syringae pv							http://data.gbif.org/occurrences/163175779
Collection Française de Bactéries Phytopathogènes - CFBP	Collection Francaise de Bacteries Phytopathogenes		Pseudomonas syringae pv. persicae		Pseudomonas syringae pv							http://data.gbif.org/occurrences/163175984
Collection Française de Bactéries Phytopathogènes - CFBP	Collection Francaise de Bacteries Phytopathogenes		pseudomonas syringae pv. persicae		Pseudomonas syringae pv							http://data.gbif.org/occurrences/163176048
Collection Française de Bactéries Phytopathogènes - CFBP	Collection Francaise de Bacteries Phytopathogenes		Pseudomonas syringae pv. pisi		Pseudomonas syringae pv							http://data.gbif.org/occurrences/163176253
Collection Française de Bactéries Phytopathogènes - CFBP	Collection Francaise de Bacteries Phytopathogenes		Pseudomonas syringae pv. syringae		Pseudomonas syringae pv							http://data.gbif.org/occurrences/163176317
Collection Française de Bactéries Phytopathogènes - CFBP	Collection Francaise de Bacteries Phytopathogenes		Pseudomonas syringae pv. syringae		Pseudomonas syringae pv							http://data.gbif.org/occurrences/163176458
Collection Française de Bactéries Phytopathogènes - CFBP	Collection Francaise de Bacteries Phytopathogenes		Ralstonia solanacearum biovar 2		Ralstonia solanacearum biovar							http://data.gbif.org/occurrences/163176727
Collection Française de Bactéries Phytopathogènes - CFBP	Collection Francaise de Bacteries Phytopathogenes		Ralstonia solanacearum		Ralstonia solanacearum							http://data.gbif.org/occurrences/163176791
Leibniz Institute DSMZ - German Collection of Microorganisms and Cell Cultures	GSPB Prokarya Catalogue	The copyright for any material created by the DSMZ is reserved. The duplication or use of information and data such as texts or images is only permitted with the indication of the source or with prior approval by the DSMZ.	Pseudomonas syringae pvar. glycinea (Coerper 1919) Young et al. 1978		Pseudomonas syringae pvar						Pseudomonas	http://data.gbif.org/occurrences/460133793
Leibniz Institute DSMZ - German Collection of Microorganisms and Cell Cultures	GSPB Prokarya Catalogue	The copyright for any material created by the DSMZ is reserved. The duplication or use of information and data such as texts or images is only permitted with the indication of the source or with prior approval by the DSMZ.	Pseudomonas syringae pvar. syringae van Hall 1902		Pseudomonas syringae pvar						Pseudomonas	http://data.gbif.org/occurrences/460134331
Leibniz Institute DSMZ - German Collection of Microorganisms and Cell Cultures	DSMZ Prokarya Collection Catalogue	The copyright for any material created by the DSMZ is reserved. The duplication or use of information and data such as texts or images is only permitted with the indication of the source or with prior approval by the DSMZ.	Paenibacillus urinalis Roux et al. 2008		Paenibacillus urinalis Roux et al., 2008	Bacteria				Paenibacillaceae	Paenibacillus	http://data.gbif.org/occurrences/216074830
National Museum of Natural History, Smithsonian Institution	NMNH Botany Collections	See: http://www.mnh.si.edu/rc/db/2data_access_policy.html	Anabaena variabilis		Anabaena variabilis	Monera	Cyanophyta		Oscillatoriales	Nostocaceae	Anabaena	http://data.gbif.org/occurrences/243096989
National Museum of Natural History, Smithsonian Institution	NMNH Botany Collections	See: http://www.mnh.si.edu/rc/db/2data_access_policy.html	Coccochloris stagnina		Coccochloris stagnina	Monera	Cyanophyta		Chroococcales	Chroococcaceae	Coccochloris	http://data.gbif.org/occurrences/243228351
National Museum of Natural History, Smithsonian Institution	NMNH Botany Collections	See: http://www.mnh.si.edu/rc/db/2data_access_policy.html	Oscillatoria laevigata	Vaucher	Oscillatoria laevigata	Monera	Cyanophyta		Oscillatoriales	Oscillatoriaceae	Oscillatoria	http://data.gbif.org/occurrences/243514713
National Museum of Natural History, Smithsonian Institution	NMNH Botany Collections	See: http://www.mnh.si.edu/rc/db/2data_access_policy.html	Calothrix crustacea	Schousboe & Thur. in Bornet & Thur.	Calothrix crustacea	Monera	Cyanophyta		Oscillatoriales	Rivulariaceae	Calothrix	http://data.gbif.org/occurrences/243171836
National Museum of Natural History, Smithsonian Institution	NMNH Botany Collections	See: http://www.mnh.si.edu/rc/db/2data_access_policy.html	Gloeocapsa purpurea	Kï¿½tz.	Gloeocapsa purpurea	Monera	Cyanophyta		Chroococcales	Chroococcaceae	Gloeocapsa	http://data.gbif.org/occurrences/243345189
National Museum of Natural History, Smithsonian Institution	NMNH Botany Collections	See: http://www.mnh.si.edu/rc/db/2data_access_policy.html	Rivularia warreniae		Rivularia warreniae	Monera	Cyanophyta		Oscillatoriales	Rivulariaceae	Rivularia	http://data.gbif.org/occurrences/243595180
National Museum of Natural History, Smithsonian Institution	NMNH Botany Collections	See: http://www.mnh.si.edu/rc/db/2data_access_policy.html	Scytonema hofmannii		Scytonema hofmannii	Monera	Cyanophyta		Oscillatoriales	Scytonemataceae	Scytonema	http://data.gbif.org/occurrences/243621164
National Museum of Natural History, Smithsonian Institution	NMNH Botany Collections	See: http://www.mnh.si.edu/rc/db/2data_access_policy.html	Scytonema hofmannii		Scytonema hofmannii	Monera	Cyanophyta		Oscillatoriales	Scytonemataceae	Scytonema	http://data.gbif.org/occurrences/243623618
National Museum of Natural History, Smithsonian Institution	NMNH Botany Collections	See: http://www.mnh.si.edu/rc/db/2data_access_policy.html	Spirulina subsalsa		Spirulina subsalsa	Monera	Cyanophyta		Oscillatoriales	Oscillatoriaceae	Spirulina	http://data.gbif.org/occurrences/243649128
Leibniz Institute DSMZ - German Collection of Microorganisms and Cell Cultures	DSMZ Prokarya Collection Catalogue	The copyright for any material created by the DSMZ is reserved. The duplication or use of information and data such as texts or images is only permitted with the indication of the source or with prior approval by the DSMZ.	Bacillus licheniformis (Weigmann 1898) Chester 1901		Bacillus licheniformis (Weigmann, 1898) Chester, 1901	Bacteria				Bacillaceae	Bacillus	http://data.gbif.org/occurrences/345679182
Leibniz Institute DSMZ - German Collection of Microorganisms and Cell Cultures	DSMZ Prokarya Collection Catalogue	The copyright for any material created by the DSMZ is reserved. The duplication or use of information and data such as texts or images is only permitted with the indication of the source or with prior approval by the DSMZ.	Meiothermus rufus Albuquerque et al. 2010		Meiothermus rufus Albuquerque et al., 2010	Bacteria				Thermaceae	Meiothermus	http://data.gbif.org/occurrences/345679720
Sir Alister Hardy Foundation for Ocean Science (SAHFOS)	Continuous Plankton Recorder Dataset (SAHFOS)		Oscillatoria spp.		Oscillatoria							http://data.gbif.org/occurrences/366056622
Collection Française de Bactéries Phytopathogènes - CFBP	Collection Francaise de Bacteries Phytopathogenes		Pectobacterium carotovorum		Pectobacterium carotovorum							http://data.gbif.org/occurrences/163174410
Collection Française de Bactéries Phytopathogènes - CFBP	Collection Francaise de Bacteries Phytopathogenes		Pseudomonas corrugata		Pseudomonas corrugata							http://data.gbif.org/occurrences/163174679
Collection Française de Bactéries Phytopathogènes - CFBP	Collection Francaise de Bacteries Phytopathogenes		Pseudomonas syringae pv. persicae		Pseudomonas syringae pv							http://data.gbif.org/occurrences/163175916
Collection Française de Bactéries Phytopathogènes - CFBP	Collection Francaise de Bacteries Phytopathogenes		Pseudomonas syringae pv. syringae		Pseudomonas syringae pv							http://data.gbif.org/occurrences/163176185
Collection Française de Bactéries Phytopathogènes - CFBP	Collection Francaise de Bacteries Phytopathogenes		Pseudomonas syringae pv. pisi		Pseudomonas syringae pv							http://data.gbif.org/occurrences/163176326
Collection Française de Bactéries Phytopathogènes - CFBP	Collection Francaise de Bacteries Phytopathogenes		Xanthomonas arboricola pv. pruni		Xanthomonas arboricola pv							http://data.gbif.org/occurrences/163178306
Collection Française de Bactéries Phytopathogènes - CFBP	Collection Francaise de Bacteries Phytopathogenes		Xanthomonas campestris pv. campestris		Xanthomonas campestris pv							http://data.gbif.org/occurrences/163178575
Netherlands Centre for Biodiversity Naturalis, section National Herbarium of the Netherlands	Nationaal Herbarium Nederland		Oscillatoria subuliformis Kütz. ex Gomont		Oscillatoria subuliformis Kütz. ex Gomont					Cyanophyceae	Oscillatoria	http://data.gbif.org/occurrences/297543553
IFREMER - French Research Institute for Exploitation of the Sea	Quadrige		Oscillatoria		Oscillatoria	Monera				Oscillatoriaceae		http://data.gbif.org/occurrences/345105283
National Museum of Natural History, Smithsonian Institution	NMNH Botany Collections	See: http://www.mnh.si.edu/rc/db/2data_access_policy.html	Calothrix crustacea	Schousboe & Thur. in Bornet & Thur.	Calothrix crustacea	Monera	Cyanophyta		Oscillatoriales	Rivulariaceae	Calothrix	http://data.gbif.org/occurrences/243171678
National Museum of Natural History, Smithsonian Institution	NMNH Botany Collections	See: http://www.mnh.si.edu/rc/db/2data_access_policy.html	Lyngbya ochracea		Lyngbya ochracea	Monera	Cyanophyta		Oscillatoriales	Oscillatoriaceae	Lyngbya	http://data.gbif.org/occurrences/243437535
National Museum of Natural History, Smithsonian Institution	NMNH Botany Collections	See: http://www.mnh.si.edu/rc/db/2data_access_policy.html	Microcoleus vaginatus	(Vaucher) Gomont ex Gomont	Microcoleus vaginatus	Monera	Cyanophyta		Oscillatoriales	Oscillatoriaceae	Microcoleus	http://data.gbif.org/occurrences/243461001
National Museum of Natural History, Smithsonian Institution	NMNH Botany Collections	See: http://www.mnh.si.edu/rc/db/2data_access_policy.html	Symploca hydnoides var. fasciculata		Symploca hydnoides var. fasciculata	Monera	Cyanophyta		Oscillatoriales	Oscillatoriaceae	Symploca	http://data.gbif.org/occurrences/243664631
Ocean Biogeographic Information System	Continuous Plankton Recorder database	Restrictions on use of the data retrieved from this resource.	Oscillatoria spp.		Oscillatoria	PLANTAE					Oscillatoria	http://data.gbif.org/occurrences/12885732
Sir Alister Hardy Foundation for Ocean Science (SAHFOS)	Continuous Plankton Recorder Dataset (SAHFOS)		Oscillatoria spp.		Oscillatoria							http://data.gbif.org/occurrences/366057127
Sir Alister Hardy Foundation for Ocean Science (SAHFOS)	Continuous Plankton Recorder Dataset (SAHFOS)		Oscillatoria spp.		Oscillatoria							http://data.gbif.org/occurrences/366057394
Sir Alister Hardy Foundation for Ocean Science (SAHFOS)	Continuous Plankton Recorder Dataset (SAHFOS)		Oscillatoria spp.		Oscillatoria							http://data.gbif.org/occurrences/366057529
Sir Alister Hardy Foundation for Ocean Science (SAHFOS)	Continuous Plankton Recorder Dataset (SAHFOS)		Oscillatoria spp.		Oscillatoria							http://data.gbif.org/occurrences/366057657
MNHN - Museum national d'Histoire naturelle	Cryptogams herbarium specimens		scytonema arenarium		Scytonema arenarium					algues	scytonema	http://data.gbif.org/occurrences/436749860
Leibniz Institute DSMZ - German Collection of Microorganisms and Cell Cultures	DSMZ Prokarya Collection Catalogue	The copyright for any material created by the DSMZ is reserved. The duplication or use of information and data such as texts or images is only permitted with the indication of the source or with prior approval by the DSMZ.	Moraxella caprae Kodjo et al. 1995		Moraxella caprae Kodjo et al., 1995	Bacteria				Moraxellaceae	Moraxella	http://data.gbif.org/occurrences/216073733
MNHN - Museum national d'Histoire naturelle	Cryptogams herbarium specimens		scytonema hofmannii		Scytonema hofmannii					algues	scytonema	http://data.gbif.org/occurrences/436834569
MNHN - Museum national d'Histoire naturelle	Cryptogams herbarium specimens		coccochloris pallida		Coccochloris pallida						coccochloris	http://data.gbif.org/occurrences/436861649
MNHN - Museum national d'Histoire naturelle	Cryptogams herbarium specimens		chroococcus turgidus	Nägeli	Chroococcus turgidus						chroococcus	http://data.gbif.org/occurrences/436947640
Sir Alister Hardy Foundation for Ocean Science (SAHFOS)	Continuous Plankton Recorder Dataset (SAHFOS)		Oscillatoria spp.		Oscillatoria							http://data.gbif.org/occurrences/366056665
Sir Alister Hardy Foundation for Ocean Science (SAHFOS)	Continuous Plankton Recorder Dataset (SAHFOS)		Oscillatoria spp.		Oscillatoria							http://data.gbif.org/occurrences/366057075
Sir Alister Hardy Foundation for Ocean Science (SAHFOS)	Continuous Plankton Recorder Dataset (SAHFOS)		Oscillatoria spp.		Oscillatoria							http://data.gbif.org/occurrences/366058151
National Museum of Natural History, Smithsonian Institution	NMNH Botany Collections	See: http://www.mnh.si.edu/rc/db/2data_access_policy.html	Anacystis montana		Anacystis montana	Monera	Cyanophyta		Chroococcales	Chroococcaceae	Anacystis	http://data.gbif.org/occurrences/243099278
National Museum of Natural History, Smithsonian Institution	NMNH Botany Collections	See: http://www.mnh.si.edu/rc/db/2data_access_policy.html	Calothrix parietina		Calothrix parietina	Monera	Cyanophyta		Oscillatoriales	Rivulariaceae	Calothrix	http://data.gbif.org/occurrences/243173129
National Museum of Natural History, Smithsonian Institution	NMNH Botany Collections	See: http://www.mnh.si.edu/rc/db/2data_access_policy.html	Microcoleus lyngbyaceus		Microcoleus lyngbyaceus	Monera	Cyanophyta		Oscillatoriales	Oscillatoriaceae	Microcoleus	http://data.gbif.org/occurrences/243457306
National Museum of Natural History, Smithsonian Institution	NMNH Botany Collections	See: http://www.mnh.si.edu/rc/db/2data_access_policy.html	Nostoc commune		Nostoc commune	Monera	Cyanophyta		Oscillatoriales	Nostocaceae	Nostoc	http://data.gbif.org/occurrences/243492396
Leibniz Institute DSMZ - German Collection of Microorganisms and Cell Cultures	GSPB Prokarya Catalogue	The copyright for any material created by the DSMZ is reserved. The duplication or use of information and data such as texts or images is only permitted with the indication of the source or with prior approval by the DSMZ.	Pseudomonas savastanoi pvar. phaseolicola (Burkholder 1926) Gardan et al. 1992		Pseudomonas savastanoi pvar						Pseudomonas	http://data.gbif.org/occurrences/460133175
Leibniz Institute DSMZ - German Collection of Microorganisms and Cell Cultures	DSMZ Prokarya Collection Catalogue	The copyright for any material created by the DSMZ is reserved. The duplication or use of information and data such as texts or images is only permitted with the indication of the source or with prior approval by the DSMZ.	Mycobacterium fallax Levy-Frebault et al. 1983		Mycobacterium fallax Levy-Frebault et al., 1983	Bacteria				Mycobacteriaceae	Mycobacterium	http://data.gbif.org/occurrences/87814553
Sir Alister Hardy Foundation for Ocean Science (SAHFOS)	Continuous Plankton Recorder Dataset (SAHFOS)		Oscillatoria spp.		Oscillatoria							http://data.gbif.org/occurrences/366056683
Sir Alister Hardy Foundation for Ocean Science (SAHFOS)	Continuous Plankton Recorder Dataset (SAHFOS)		Oscillatoria spp.		Oscillatoria							http://data.gbif.org/occurrences/366056965
Ocean Biogeographic Information System	Continuous Plankton Recorder database	Restrictions on use of the data retrieved from this resource.	Oscillatoria spp.		Oscillatoria	PLANTAE					Oscillatoria	http://data.gbif.org/occurrences/12886033
Ocean Biogeographic Information System	Continuous Plankton Recorder database	Restrictions on use of the data retrieved from this resource.	Oscillatoria spp.		Oscillatoria	PLANTAE					Oscillatoria	http://data.gbif.org/occurrences/12886037
Ocean Biogeographic Information System	Continuous Plankton Recorder database	Restrictions on use of the data retrieved from this resource.	Oscillatoria spp.		Oscillatoria	PLANTAE					Oscillatoria	http://data.gbif.org/occurrences/12886516
Collection Française de Bactéries Phytopathogènes - CFBP	Collection Francaise de Bacteries Phytopathogenes		Erwinia amylovora		Erwinia amylovora							http://data.gbif.org/occurrences/163173145
Collection Française de Bactéries Phytopathogènes - CFBP	Collection Francaise de Bacteries Phytopathogenes		Pseudomonas savastanoi pv. savastanoi		Pseudomonas savastanoi pv							http://data.gbif.org/occurrences/163175061
Collection Française de Bactéries Phytopathogènes - CFBP	Collection Francaise de Bacteries Phytopathogenes		Pseudomonas syringae pv. syringae		Pseudomonas syringae pv							http://data.gbif.org/occurrences/163176234
Collection Française de Bactéries Phytopathogènes - CFBP	Collection Francaise de Bacteries Phytopathogenes		Pseudomonas syringae pv. pisi		Pseudomonas syringae pv							http://data.gbif.org/occurrences/163176298
Collection Française de Bactéries Phytopathogènes - CFBP	Collection Francaise de Bacteries Phytopathogenes		Pseudomonas syringae pv. syringae		Pseudomonas syringae pv							http://data.gbif.org/occurrences/163176503
Collection Française de Bactéries Phytopathogènes - CFBP	Collection Francaise de Bacteries Phytopathogenes		Ralstonia solanacearum		Ralstonia solanacearum							http://data.gbif.org/occurrences/163176708
Collection Française de Bactéries Phytopathogènes - CFBP	Collection Francaise de Bacteries Phytopathogenes		Stenotrophomonas maltophilia		Stenotrophomonas maltophilia							http://data.gbif.org/occurrences/163176977
Collection Française de Bactéries Phytopathogènes - CFBP	Collection Francaise de Bacteries Phytopathogenes		Streptomyces europaeiscabiei		Streptomyces europaeiscabiei							http://data.gbif.org/occurrences/163177041
Collection Française de Bactéries Phytopathogènes - CFBP	Collection Francaise de Bacteries Phytopathogenes		Xanthomonas axonopodis pv. begoniae		Xanthomonas axonopodis pv							http://data.gbif.org/occurrences/163178150
IFREMER - French Research Institute for Exploitation of the Sea	Quadrige		Oscillatoria		Oscillatoria	Monera				Oscillatoriaceae		http://data.gbif.org/occurrences/345045414
Sir Alister Hardy Foundation for Ocean Science (SAHFOS)	Continuous Plankton Recorder Dataset (SAHFOS)		Oscillatoria spp.		Oscillatoria							http://data.gbif.org/occurrences/366056623
Ocean Biogeographic Information System	Continuous Plankton Recorder database	Restrictions on use of the data retrieved from this resource.	Oscillatoria spp.		Oscillatoria	PLANTAE					Oscillatoria	http://data.gbif.org/occurrences/12886720
Ocean Biogeographic Information System	Continuous Plankton Recorder database	Restrictions on use of the data retrieved from this resource.	Oscillatoria spp.		Oscillatoria	PLANTAE					Oscillatoria	http://data.gbif.org/occurrences/12886496
Ocean Biogeographic Information System	Continuous Plankton Recorder database	Restrictions on use of the data retrieved from this resource.	Oscillatoria spp.		Oscillatoria	PLANTAE					Oscillatoria	http://data.gbif.org/occurrences/12886500
Ocean Biogeographic Information System	Continuous Plankton Recorder database	Restrictions on use of the data retrieved from this resource.	Oscillatoria spp.		Oscillatoria	PLANTAE					Oscillatoria	http://data.gbif.org/occurrences/12886983
Ocean Biogeographic Information System	Continuous Plankton Recorder database	Restrictions on use of the data retrieved from this resource.	Oscillatoria spp.		Oscillatoria	PLANTAE					Oscillatoria	http://data.gbif.org/occurrences/12886620
Leibniz Institute DSMZ - German Collection of Microorganisms and Cell Cultures	DSMZ Prokarya Collection Catalogue	The copyright for any material created by the DSMZ is reserved. The duplication or use of information and data such as texts or images is only permitted with the indication of the source or with prior approval by the DSMZ.	Corallococcus coralloides (Thaxter 1892) Reichenbach 2007		Corallococcus coralloides (Thaxter, 1892) Reichenbach, 2007	Bacteria				Myxococcaceae	Corallococcus	http://data.gbif.org/occurrences/87810287
Leibniz Institute DSMZ - German Collection of Microorganisms and Cell Cultures	DSMZ Prokarya Collection Catalogue	The copyright for any material created by the DSMZ is reserved. The duplication or use of information and data such as texts or images is only permitted with the indication of the source or with prior approval by the DSMZ.	Corynebacterium singulare Riegel et al. 1997		Corynebacterium singulare Riegel et al., 1997	Bacteria				Corynebacteriaceae	Corynebacterium	http://data.gbif.org/occurrences/87810944
Leibniz Institute DSMZ - German Collection of Microorganisms and Cell Cultures	DSMZ Prokarya Collection Catalogue	The copyright for any material created by the DSMZ is reserved. The duplication or use of information and data such as texts or images is only permitted with the indication of the source or with prior approval by the DSMZ.	Desulfovibrio sp.		Desulfovibrio	Bacteria				Desulfovibrionaceae	Desulfovibrio	http://data.gbif.org/occurrences/87811665
Leibniz Institute DSMZ - German Collection of Microorganisms and Cell Cultures	DSMZ Prokarya Collection Catalogue	The copyright for any material created by the DSMZ is reserved. The duplication or use of information and data such as texts or images is only permitted with the indication of the source or with prior approval by the DSMZ.	Myxococcus stipitatus Thaxter 1897		Myxococcus stipitatus Thaxter, 1897	Bacteria				Myxococcaceae	Myxococcus	http://data.gbif.org/occurrences/87815045
Leibniz Institute DSMZ - German Collection of Microorganisms and Cell Cultures	GSPB Prokarya Catalogue	The copyright for any material created by the DSMZ is reserved. The duplication or use of information and data such as texts or images is only permitted with the indication of the source or with prior approval by the DSMZ.	Pseudomonas viridiflava (Burkholder 1930) Dowson 1939		Pseudomonas viridiflava (Burkholder, 1930) Dowson, 1939						Pseudomonas	http://data.gbif.org/occurrences/460134637
IFREMER - French Research Institute for Exploitation of the Sea	Quadrige		Oscillatoria		Oscillatoria	Monera				Oscillatoriaceae		http://data.gbif.org/occurrences/345028080
National Museum of Natural History, Smithsonian Institution	NMNH Botany Collections	See: http://www.mnh.si.edu/rc/db/2data_access_policy.html	Calothrix crustacea	Schousboe & Thur. in Bornet & Thur.	Calothrix crustacea	Monera	Cyanophyta		Oscillatoriales	Rivulariaceae	Calothrix	http://data.gbif.org/occurrences/243171595
National Museum of Natural History, Smithsonian Institution	NMNH Botany Collections	See: http://www.mnh.si.edu/rc/db/2data_access_policy.html	Calothrix crustacea	Schousboe & Thur. in Bornet & Thur.	Calothrix crustacea	Monera	Cyanophyta		Oscillatoriales	Rivulariaceae	Calothrix	http://data.gbif.org/occurrences/243171864
National Museum of Natural History, Smithsonian Institution	NMNH Botany Collections	See: http://www.mnh.si.edu/rc/db/2data_access_policy.html	Nostoc commune		Nostoc commune	Monera	Cyanophyta		Oscillatoriales	Nostocaceae	Nostoc	http://data.gbif.org/occurrences/243493252
CABIDiGIR Provider	CABI Bioscience Genetic Resource Collection		Pseudomonas syringae		Pseudomonas syringae	Bacteria					Pseudomonas	http://data.gbif.org/occurrences/42602321
Sir Alister Hardy Foundation for Ocean Science (SAHFOS)	Continuous Plankton Recorder Dataset (SAHFOS)		Oscillatoria spp.		Oscillatoria							http://data.gbif.org/occurrences/366057910
Leibniz Institute DSMZ - German Collection of Microorganisms and Cell Cultures	DSMZ Prokarya Collection Catalogue	The copyright for any material created by the DSMZ is reserved. The duplication or use of information and data such as texts or images is only permitted with the indication of the source or with prior approval by the DSMZ.	Sorangium cellulosum (Brockmann 1989) Reichenbach 2007		Sorangium cellulosum (Brockmann, 1989) Reichenbach, 2007	Bacteria				Polyangiaceae	Sorangium	http://data.gbif.org/occurrences/87818625
Collection Française de Bactéries Phytopathogènes - CFBP	Collection Francaise de Bacteries Phytopathogenes		Acidovorax valerianellae		Acidovorax valerianellae							http://data.gbif.org/occurrences/163171265
Collection Française de Bactéries Phytopathogènes - CFBP	Collection Francaise de Bacteries Phytopathogenes		Agrobacterium sp.		Agrobacterium							http://data.gbif.org/occurrences/163171470
Collection Française de Bactéries Phytopathogènes - CFBP	Collection Francaise de Bacteries Phytopathogenes		Erwinia billingiae		Erwinia billingiae							http://data.gbif.org/occurrences/163173245
Collection Française de Bactéries Phytopathogènes - CFBP	Collection Francaise de Bacteries Phytopathogenes		Erwinia rhapontici		Erwinia rhapontici							http://data.gbif.org/occurrences/163173719
Collection Française de Bactéries Phytopathogènes - CFBP	Collection Francaise de Bacteries Phytopathogenes		Pseudomonas savastanoi pv. savastanoi		Pseudomonas savastanoi pv							http://data.gbif.org/occurrences/163175302
Collection Française de Bactéries Phytopathogènes - CFBP	Collection Francaise de Bacteries Phytopathogenes		Streptomyces sp.		Streptomyces							http://data.gbif.org/occurrences/163177077
Leibniz Institute DSMZ - German Collection of Microorganisms and Cell Cultures	DSMZ Prokarya Collection Catalogue	The copyright for any material created by the DSMZ is reserved. The duplication or use of information and data such as texts or images is only permitted with the indication of the source or with prior approval by the DSMZ.	Pseudomonas monteilii Elomari et al. 1997		Pseudomonas monteilii Elomari et al., 1997	Bacteria				Pseudomonadaceae	Pseudomonas	http://data.gbif.org/occurrences/87816865
GBIF New Zealand	International Collection of Microorganisms from Plants - New Zealand National Microbial Collection		Pseudomonas syringae pv. morsprunorum	(Wormald 1931) Young, Dye & Wilkie 1978	Pseudomonas syringae pv	Bacteria	Proteobacteria	Gammaproteobacteria	Pseudomonadales	Pseudomonadaceae	Pseudomonas	http://data.gbif.org/occurrences/90594010
GBIF New Zealand	International Collection of Microorganisms from Plants - New Zealand National Microbial Collection		Pseudomonas syringae pv. syringae	van Hall 1902	Pseudomonas syringae pv	Bacteria	Proteobacteria	Gammaproteobacteria	Pseudomonadales	Pseudomonadaceae	Pseudomonas	http://data.gbif.org/occurrences/90594042
GBIF New Zealand	International Collection of Microorganisms from Plants - New Zealand National Microbial Collection		Xanthomonas campestris pv. begoniae	(Takimoto 1934) Dye 1978	Xanthomonas campestris pv	Bacteria	Proteobacteria	Gammaproteobacteria	Xanthomonadales	Xanthomonadaceae	Xanthomonas	http://data.gbif.org/occurrences/90596884
Ocean Biogeographic Information System	Continuous Plankton Recorder database	Restrictions on use of the data retrieved from this resource.	Oscillatoria spp.		Oscillatoria	PLANTAE					Oscillatoria	http://data.gbif.org/occurrences/12887041
Ocean Biogeographic Information System	Continuous Plankton Recorder database	Restrictions on use of the data retrieved from this resource.	Oscillatoria spp.		Oscillatoria	PLANTAE					Oscillatoria	http://data.gbif.org/occurrences/12887045
Leibniz Institute DSMZ - German Collection of Microorganisms and Cell Cultures	DSMZ Prokarya Collection Catalogue	The copyright for any material created by the DSMZ is reserved. The duplication or use of information and data such as texts or images is only permitted with the indication of the source or with prior approval by the DSMZ.	Halorhodospira neutriphila Hirschler-Réa et al. 2003		Halorhodospira neutriphila Hirschler-Réa et al., 2003	Bacteria				Ectothiorhodospiraceae	Halorhodospira	http://data.gbif.org/occurrences/87813003
GBIF New Zealand	International Collection of Microorganisms from Plants - New Zealand National Microbial Collection		Pseudomonas syringae pv. syringae	van Hall 1902	Pseudomonas syringae pv	Bacteria	Proteobacteria	Gammaproteobacteria	Pseudomonadales	Pseudomonadaceae	Pseudomonas	http://data.gbif.org/occurrences/90594044
Collection Française de Bactéries Phytopathogènes - CFBP	Collection Francaise de Bacteries Phytopathogenes		Pectobacterium betavasculorum		Pectobacterium betavasculorum							http://data.gbif.org/occurrences/163174320
Collection Française de Bactéries Phytopathogènes - CFBP	Collection Francaise de Bacteries Phytopathogenes		Pseudomonas savastanoi pv. savastanoi		Pseudomonas savastanoi pv							http://data.gbif.org/occurrences/163175063
Collection Française de Bactéries Phytopathogènes - CFBP	Collection Francaise de Bacteries Phytopathogenes		Pseudomonas syringae pv. syringae		Pseudomonas syringae pv							http://data.gbif.org/occurrences/163176236
Collection Française de Bactéries Phytopathogènes - CFBP	Collection Francaise de Bacteries Phytopathogenes		Pseudomonas syringae pv. pisi		Pseudomonas syringae pv							http://data.gbif.org/occurrences/163176300
Collection Française de Bactéries Phytopathogènes - CFBP	Collection Francaise de Bacteries Phytopathogenes		Pseudomonas syringae pv. syringae		Pseudomonas syringae pv							http://data.gbif.org/occurrences/163176505
Collection Française de Bactéries Phytopathogènes - CFBP	Collection Francaise de Bacteries Phytopathogenes		Streptomyces europaeiscabiei		Streptomyces europaeiscabiei							http://data.gbif.org/occurrences/163177043
Collection Française de Bactéries Phytopathogènes - CFBP	Collection Francaise de Bacteries Phytopathogenes		Xanthomonas axonopodis pv. begoniae		Xanthomonas axonopodis pv							http://data.gbif.org/occurrences/163178152
Collection Française de Bactéries Phytopathogènes - CFBP	Collection Francaise de Bacteries Phytopathogenes		Xanthomonas populi		Xanthomonas populi							http://data.gbif.org/occurrences/163178959
Collection Française de Bactéries Phytopathogènes - CFBP	Collection Francaise de Bacteries Phytopathogenes		Dickeya dieffenbachiae		Dickeya dieffenbachiae							http://data.gbif.org/occurrences/163172498
Collection Française de Bactéries Phytopathogènes - CFBP	Collection Francaise de Bacteries Phytopathogenes		Pectobacterium sp.		Pectobacterium							http://data.gbif.org/occurrences/163174209
Collection Française de Bactéries Phytopathogènes - CFBP	Collection Francaise de Bacteries Phytopathogenes		Pseudomonas fluorescens biovar 2		Pseudomonas fluorescens biovar							http://data.gbif.org/occurrences/163174747
Collection Française de Bactéries Phytopathogènes - CFBP	Collection Francaise de Bacteries Phytopathogenes		Pseudomonas syringae pv. persicae		Pseudomonas syringae pv							http://data.gbif.org/occurrences/163175920
Collection Française de Bactéries Phytopathogènes - CFBP	Collection Francaise de Bacteries Phytopathogenes		Pseudomonas syringae pv. syringae		Pseudomonas syringae pv							http://data.gbif.org/occurrences/163176189
Collection Française de Bactéries Phytopathogènes - CFBP	Collection Francaise de Bacteries Phytopathogenes		Pseudomonas syringae pv. pisi		Pseudomonas syringae pv							http://data.gbif.org/occurrences/163176330
Collection Française de Bactéries Phytopathogènes - CFBP	Collection Francaise de Bacteries Phytopathogenes		Xanthomonas arboricola pv. pruni		Xanthomonas arboricola pv							http://data.gbif.org/occurrences/163178310
Leibniz Institute DSMZ - German Collection of Microorganisms and Cell Cultures	DSMZ Prokarya Collection Catalogue	The copyright for any material created by the DSMZ is reserved. The duplication or use of information and data such as texts or images is only permitted with the indication of the source or with prior approval by the DSMZ.	Marinobacter sp.		Marinobacter	Bacteria				Alteromonadaceae	Marinobacter	http://data.gbif.org/occurrences/87813744
GBIF New Zealand	International Collection of Microorganisms from Plants - New Zealand National Microbial Collection		Pseudomonas syringae pv. syringae	van Hall 1902	Pseudomonas syringae pv	Bacteria	Proteobacteria	Gammaproteobacteria	Pseudomonadales	Pseudomonadaceae	Pseudomonas	http://data.gbif.org/occurrences/90594032
Leibniz Institute DSMZ - German Collection of Microorganisms and Cell Cultures	DSMZ Prokarya Collection Catalogue	The copyright for any material created by the DSMZ is reserved. The duplication or use of information and data such as texts or images is only permitted with the indication of the source or with prior approval by the DSMZ.	Buttiauxella ferragutiae Müller et al. 1996		Buttiauxella ferragutiae Müller et al., 1996	Bacteria				Enterobacteriaceae	Buttiauxella	http://data.gbif.org/occurrences/216069811
National Museum of Natural History, Smithsonian Institution	NMNH Botany Collections	See: http://www.mnh.si.edu/rc/db/2data_access_policy.html	Entophysalis lemaniae		Entophysalis lemaniae	Monera	Cyanophyta		Chroococcales	Entophysalidaceae	Entophysalis	http://data.gbif.org/occurrences/243307632
National Museum of Natural History, Smithsonian Institution	NMNH Botany Collections	See: http://www.mnh.si.edu/rc/db/2data_access_policy.html	Leptothrix purpurascens	Kï¿½tz.	Leptothrix purpurascens	Monera	Cyanophyta		Oscillatoriales	Oscillatoriaceae	Leptothrix	http://data.gbif.org/occurrences/243421891
National Museum of Natural History, Smithsonian Institution	NMNH Botany Collections	See: http://www.mnh.si.edu/rc/db/2data_access_policy.html	Microcoleus lyngbyaceus		Microcoleus lyngbyaceus	Monera	Cyanophyta		Oscillatoriales	Oscillatoriaceae	Microcoleus	http://data.gbif.org/occurrences/243456282
National Museum of Natural History, Smithsonian Institution	NMNH Botany Collections	See: http://www.mnh.si.edu/rc/db/2data_access_policy.html	Microcoleus lyngbyaceus		Microcoleus lyngbyaceus	Monera	Cyanophyta		Oscillatoriales	Oscillatoriaceae	Microcoleus	http://data.gbif.org/occurrences/243458198
IFREMER - French Research Institute for Exploitation of the Sea	Quadrige		Oscillatoria		Oscillatoria	Monera				Oscillatoriaceae		http://data.gbif.org/occurrences/345043905
Leibniz Institute DSMZ - German Collection of Microorganisms and Cell Cultures	DSMZ Prokarya Collection Catalogue	The copyright for any material created by the DSMZ is reserved. The duplication or use of information and data such as texts or images is only permitted with the indication of the source or with prior approval by the DSMZ.	Desulfocurvus vexinensis Klouche et al. 2009		Desulfocurvus vexinensis Klouche et al., 2009	Bacteria				Desulfovibrionaceae	Desulfocurvus	http://data.gbif.org/occurrences/345679427
GBIF-Sweden	Botany (UPS)		Nostoc commune Vauch.	Vauch.	Nostoc commune Vauch.	Plantae				Cyanobacteria	Nostoc	http://data.gbif.org/occurrences/215346044
Collection Française de Bactéries Phytopathogènes - CFBP	Collection Francaise de Bacteries Phytopathogenes		Agrobacterium rhizogenes		Agrobacterium rhizogenes							http://data.gbif.org/occurrences/163171474
Collection Française de Bactéries Phytopathogènes - CFBP	Collection Francaise de Bacteries Phytopathogenes		Dickeya chrysanthemi biovar chrysanthemi		Dickeya chrysanthemi biovar							http://data.gbif.org/occurrences/163172647
Collection Française de Bactéries Phytopathogènes - CFBP	Collection Francaise de Bacteries Phytopathogenes		Pseudomonas savastanoi pv. savastanoi		Pseudomonas savastanoi pv							http://data.gbif.org/occurrences/163175306
Collection Française de Bactéries Phytopathogènes - CFBP	Collection Francaise de Bacteries Phytopathogenes		Pseudomonas syringae pv. coriandricola		Pseudomonas syringae pv							http://data.gbif.org/occurrences/163175575
Collection Française de Bactéries Phytopathogènes - CFBP	Collection Francaise de Bacteries Phytopathogenes		Xanthomonas arboricola pv. fragariae		Xanthomonas arboricola pv							http://data.gbif.org/occurrences/163177081
National Museum of Natural History, Smithsonian Institution	NMNH Botany Collections	See: http://www.mnh.si.edu/rc/db/2data_access_policy.html	Anacystis montana		Anacystis montana	Monera	Cyanophyta		Chroococcales	Chroococcaceae	Anacystis	http://data.gbif.org/occurrences/243099188
National Museum of Natural History, Smithsonian Institution	NMNH Botany Collections	See: http://www.mnh.si.edu/rc/db/2data_access_policy.html	Brachytrichia balanii		Brachytrichia balanii	Monera	Cyanophyta		Oscillatoriales	Mastigocladaceae	Brachytrichia	http://data.gbif.org/occurrences/243154988
National Museum of Natural History, Smithsonian Institution	NMNH Botany Collections	See: http://www.mnh.si.edu/rc/db/2data_access_policy.html	Calothrix crustacea	Schousboe & Thur. in Bornet & Thur.	Calothrix crustacea	Monera	Cyanophyta		Oscillatoriales	Rivulariaceae	Calothrix	http://data.gbif.org/occurrences/243171597
National Museum of Natural History, Smithsonian Institution	NMNH Botany Collections	See: http://www.mnh.si.edu/rc/db/2data_access_policy.html	Oscillatoria anthracina	de Notaris	Oscillatoria anthracina	Monera	Cyanophyta		Oscillatoriales	Oscillatoriaceae	Oscillatoria	http://data.gbif.org/occurrences/243507742
National Museum of Natural History, Smithsonian Institution	NMNH Botany Collections	See: http://www.mnh.si.edu/rc/db/2data_access_policy.html	Scytonema hofmannii		Scytonema hofmannii	Monera	Cyanophyta		Oscillatoriales	Scytonemataceae	Scytonema	http://data.gbif.org/occurrences/243619611
National Museum of Natural History, Smithsonian Institution	NMNH Botany Collections	See: http://www.mnh.si.edu/rc/db/2data_access_policy.html	Sphaerozyga fallax	Ripart	Sphaerozyga fallax	Monera	Cyanophyta		Oscillatoriales	Nostocaceae	Sphaerozyga	http://data.gbif.org/occurrences/243646768
National Museum of Natural History, Smithsonian Institution	NMNH Botany Collections	See: http://www.mnh.si.edu/rc/db/2data_access_policy.html	Spirulina subsalsa		Spirulina subsalsa	Monera	Cyanophyta		Oscillatoriales	Oscillatoriaceae	Spirulina	http://data.gbif.org/occurrences/243649222
Sir Alister Hardy Foundation for Ocean Science (SAHFOS)	Continuous Plankton Recorder Dataset (SAHFOS)		Oscillatoria spp.		Oscillatoria							http://data.gbif.org/occurrences/366056596
Sir Alister Hardy Foundation for Ocean Science (SAHFOS)	Continuous Plankton Recorder Dataset (SAHFOS)		Oscillatoria spp.		Oscillatoria							http://data.gbif.org/occurrences/366057405
MNHN - Museum national d'Histoire naturelle	Cryptogams herbarium specimens		scytonema hofmannii		Scytonema hofmannii					algues	scytonema	http://data.gbif.org/occurrences/436920528
National Museum of Natural History, Smithsonian Institution	NMNH Botany Collections	See: http://www.mnh.si.edu/rc/db/2data_access_policy.html	Anacystis montana		Anacystis montana	Monera	Cyanophyta		Chroococcales	Chroococcaceae	Anacystis	http://data.gbif.org/occurrences/243099551
National Museum of Natural History, Smithsonian Institution	NMNH Botany Collections	See: http://www.mnh.si.edu/rc/db/2data_access_policy.html	Anacystis thermalis		Anacystis thermalis	Monera	Cyanophyta		Chroococcales	Chroococcaceae	Anacystis	http://data.gbif.org/occurrences/243100929
National Museum of Natural History, Smithsonian Institution	NMNH Botany Collections	See: http://www.mnh.si.edu/rc/db/2data_access_policy.html	Calothrix crustacea	Schousboe & Thur. in Bornet & Thur.	Calothrix crustacea	Monera	Cyanophyta		Oscillatoriales	Rivulariaceae	Calothrix	http://data.gbif.org/occurrences/243171550
National Museum of Natural History, Smithsonian Institution	NMNH Botany Collections	See: http://www.mnh.si.edu/rc/db/2data_access_policy.html	Calothrix parietina		Calothrix parietina	Monera	Cyanophyta		Oscillatoriales	Rivulariaceae	Calothrix	http://data.gbif.org/occurrences/243173133
National Museum of Natural History, Smithsonian Institution	NMNH Botany Collections	See: http://www.mnh.si.edu/rc/db/2data_access_policy.html	Scytonema cinereum	Meneghini	Scytonema cinereum	Monera	Cyanophyta		Oscillatoriales	Scytonemataceae	Scytonema	http://data.gbif.org/occurrences/243618488
National Museum of Natural History, Smithsonian Institution	NMNH Botany Collections	See: http://www.mnh.si.edu/rc/db/2data_access_policy.html	Symploca muscorum		Symploca muscorum	Monera	Cyanophyta		Oscillatoriales	Oscillatoriaceae	Symploca	http://data.gbif.org/occurrences/243664644
IFREMER - French Research Institute for Exploitation of the Sea	Quadrige		Oscillatoria		Oscillatoria	Monera				Oscillatoriaceae		http://data.gbif.org/occurrences/345041109
Netherlands Centre for Biodiversity Naturalis, section National Herbarium of the Netherlands	Nationaal Herbarium Nederland		Oscillatoria ornata Kütz.		Oscillatoria ornata Kütz.					Cyanophyceae	Oscillatoria	http://data.gbif.org/occurrences/297543289
National Institute of Genetics, ROIS	Japan Collection of Microorganisms, RIKEN BioResource Center		Virgibacillus halodenitrificans	(Denariaz et al. 1989) Yoon et al. 2004	Virgibacillus halodenitrificans						Virgibacillus	http://data.gbif.org/occurrences/323688938
Sir Alister Hardy Foundation for Ocean Science (SAHFOS)	Continuous Plankton Recorder Dataset (SAHFOS)		Oscillatoria spp.		Oscillatoria							http://data.gbif.org/occurrences/366056955
Sir Alister Hardy Foundation for Ocean Science (SAHFOS)	Continuous Plankton Recorder Dataset (SAHFOS)		Oscillatoria spp.		Oscillatoria							http://data.gbif.org/occurrences/366056966
Sir Alister Hardy Foundation for Ocean Science (SAHFOS)	Continuous Plankton Recorder Dataset (SAHFOS)		Oscillatoria spp.		Oscillatoria							http://data.gbif.org/occurrences/366058042
Leibniz Institute DSMZ - German Collection of Microorganisms and Cell Cultures	GSPB Prokarya Catalogue	The copyright for any material created by the DSMZ is reserved. The duplication or use of information and data such as texts or images is only permitted with the indication of the source or with prior approval by the DSMZ.	Pseudomonas syringae pvar. persicae (Prunier et al. 1970) Young et al. 1978		Pseudomonas syringae pvar						Pseudomonas	http://data.gbif.org/occurrences/460133963
Leibniz Institute DSMZ - German Collection of Microorganisms and Cell Cultures	DSMZ Prokarya Collection Catalogue	The copyright for any material created by the DSMZ is reserved. The duplication or use of information and data such as texts or images is only permitted with the indication of the source or with prior approval by the DSMZ.	Cloacibacillus evryensis Ganesan et al. 2008		Cloacibacillus evryensis Ganesan et al., 2008	Bacteria				Synergistaceae	Cloacibacillus	http://data.gbif.org/occurrences/216070118
Collection Française de Bactéries Phytopathogènes - CFBP	Collection Francaise de Bacteries Phytopathogenes		Erwinia amylovora		Erwinia amylovora							http://data.gbif.org/occurrences/163173023
Collection Française de Bactéries Phytopathogènes - CFBP	Collection Francaise de Bacteries Phytopathogenes		Pectobacterium carotovorum subsp. carotovorum		Pectobacterium carotovorum subsp. carotovorum							http://data.gbif.org/occurrences/163174196
Collection Française de Bactéries Phytopathogènes - CFBP	Collection Francaise de Bacteries Phytopathogenes		Pseudomonas fluorescens		Pseudomonas fluorescens							http://data.gbif.org/occurrences/163174734
Collection Française de Bactéries Phytopathogènes - CFBP	Collection Francaise de Bacteries Phytopathogenes		Pseudomonas savastanoi pv. glycinea		Pseudomonas savastanoi pv							http://data.gbif.org/occurrences/163175003
Collection Française de Bactéries Phytopathogènes - CFBP	Collection Francaise de Bacteries Phytopathogenes		Pseudomonas syringae pv. persicae		Pseudomonas syringae pv							http://data.gbif.org/occurrences/163175907
Collection Française de Bactéries Phytopathogènes - CFBP	Collection Francaise de Bacteries Phytopathogenes		Pseudomonas syringae pv. porri		Pseudomonas syringae pv							http://data.gbif.org/occurrences/163176176
Collection Française de Bactéries Phytopathogènes - CFBP	Collection Francaise de Bacteries Phytopathogenes		Pseudomonas syringae pv. syringae		Pseudomonas syringae pv							http://data.gbif.org/occurrences/163176445
Collection Française de Bactéries Phytopathogènes - CFBP	Collection Francaise de Bacteries Phytopathogenes		Pseudomonas viridiflava		Pseudomonas viridiflava							http://data.gbif.org/occurrences/163176855
Collection Française de Bactéries Phytopathogènes - CFBP	Collection Francaise de Bacteries Phytopathogenes		Xanthomonas cynarae		Xanthomonas cynarae							http://data.gbif.org/occurrences/163178835
MNHN - Museum national d'Histoire naturelle	Cryptogams herbarium specimens		gaillardotella sp.		gaillardotella					algues	gaillardotella	http://data.gbif.org/occurrences/436745988
MNHN - Museum national d'Histoire naturelle	Cryptogams herbarium specimens		stigonema leprieurei	Montagne	Stigonema leprieurei						stigonema	http://data.gbif.org/occurrences/436750358
MNHN - Museum national d'Histoire naturelle	Cryptogams herbarium specimens		symphyosiphon guyanensis		Symphyosiphon guyanensis						symphyosiphon	http://data.gbif.org/occurrences/436751559
MNHN - Museum national d'Histoire naturelle	Cryptogams herbarium specimens		coccochloris pallida		Coccochloris pallida						coccochloris	http://data.gbif.org/occurrences/436804603
Ocean Biogeographic Information System	Continuous Plankton Recorder database	Restrictions on use of the data retrieved from this resource.	Oscillatoria spp.		Oscillatoria	PLANTAE					Oscillatoria	http://data.gbif.org/occurrences/12886772
IFREMER - French Research Institute for Exploitation of the Sea	Quadrige		Oscillatoria		Oscillatoria	Monera				Oscillatoriaceae		http://data.gbif.org/occurrences/345056131
Ocean Biogeographic Information System	Taxonomic Information Sytem for the Belgian coastal area (EurOBIS)	Data are freely available through OBIS and through the VLIZ web site. If substantial parts of the database is used for other data or information products, please acknowledge the source.	Lyngbya infixa	Frémy, 1932	Lyngbya infixa	Bacteria	Cyanobacteria	Cyanophyceae	Oscillatoriales	Oscillatoriaceae	Lyngbya	http://data.gbif.org/occurrences/22220852
Ocean Biogeographic Information System	Taxonomic Information Sytem for the Belgian coastal area (EurOBIS)	Data are freely available through OBIS and through the VLIZ web site. If substantial parts of the database is used for other data or information products, please acknowledge the source.	Lyngbya lutea	C. Agardh ex Gomont, 1892	Lyngbya lutea	Bacteria	Cyanobacteria	Cyanophyceae	Oscillatoriales	Oscillatoriaceae	Lyngbya	http://data.gbif.org/occurrences/22220860
National Museum of Natural History, Smithsonian Institution	NMNH Botany Collections	See: http://www.mnh.si.edu/rc/db/2data_access_policy.html	Microcoleus chthonoplastes		Microcoleus chthonoplastes	Monera	Cyanophyta		Oscillatoriales	Oscillatoriaceae	Microcoleus	http://data.gbif.org/occurrences/243456081
National Museum of Natural History, Smithsonian Institution	NMNH Botany Collections	See: http://www.mnh.si.edu/rc/db/2data_access_policy.html	Microcoleus chthonoplastes		Microcoleus chthonoplastes	Monera	Cyanophyta		Oscillatoriales	Oscillatoriaceae	Microcoleus	http://data.gbif.org/occurrences/243456286
Marine Science Institute, UCSB	Paleobiology Database		Girvanella sp.		Girvanella	Eubacteria	Cyanobacteria				Girvanella	http://data.gbif.org/occurrences/37365716
CABIDiGIR Provider	CABI Bioscience Genetic Resource Collection		Pseudomonas syringae		Pseudomonas syringae	Bacteria					Pseudomonas	http://data.gbif.org/occurrences/42601476
National Institute of Genetics, ROIS	Japan Collection of Microorganisms, RIKEN BioResource Center		Streptomyces ambofaciens	Pinnert-Sindico 1954	Streptomyces ambofaciens						Streptomyces	http://data.gbif.org/occurrences/323694211
Ocean Biogeographic Information System	Continuous Plankton Recorder database	Restrictions on use of the data retrieved from this resource.	Oscillatoria spp.		Oscillatoria	PLANTAE					Oscillatoria	http://data.gbif.org/occurrences/12886093
IFREMER - French Research Institute for Exploitation of the Sea	Quadrige		Oscillatoria		Oscillatoria	Monera				Oscillatoriaceae		http://data.gbif.org/occurrences/344990340
IFREMER - French Research Institute for Exploitation of the Sea	Quadrige		Oscillatoria		Oscillatoria	Monera				Oscillatoriaceae		http://data.gbif.org/occurrences/345037400
Sir Alister Hardy Foundation for Ocean Science (SAHFOS)	Continuous Plankton Recorder Dataset (SAHFOS)		Oscillatoria spp.		Oscillatoria							http://data.gbif.org/occurrences/366057616
CABIDiGIR Provider	CABI Bioscience Genetic Resource Collection		Xanthomonas campestris pv. vasculorum		Xanthomonas campestris pv	Bacteria					Xanthomonas	http://data.gbif.org/occurrences/42660098
Leibniz Institute DSMZ - German Collection of Microorganisms and Cell Cultures	DSMZ Prokarya Collection Catalogue	The copyright for any material created by the DSMZ is reserved. The duplication or use of information and data such as texts or images is only permitted with the indication of the source or with prior approval by the DSMZ.	Corallococcus coralloides (Thaxter 1892) Reichenbach 2007		Corallococcus coralloides (Thaxter, 1892) Reichenbach, 2007	Bacteria				Myxococcaceae	Corallococcus	http://data.gbif.org/occurrences/87810839
GBIF New Zealand	International Collection of Microorganisms from Plants - New Zealand National Microbial Collection		Pseudomonas syringae	van Hall 1902	Pseudomonas syringae	Bacteria	Proteobacteria	Gammaproteobacteria	Pseudomonadales	Pseudomonadaceae	Pseudomonas	http://data.gbif.org/occurrences/90592354
Sir Alister Hardy Foundation for Ocean Science (SAHFOS)	Continuous Plankton Recorder Dataset (SAHFOS)		Oscillatoria spp.		Oscillatoria							http://data.gbif.org/occurrences/366056743
National Museum of Natural History, Smithsonian Institution	NMNH Botany Collections	See: http://www.mnh.si.edu/rc/db/2data_access_policy.html	Calothrix crustacea	Schousboe & Thur. in Bornet & Thur.	Calothrix crustacea	Monera	Cyanophyta		Oscillatoriales	Rivulariaceae	Calothrix	http://data.gbif.org/occurrences/243171806
National Museum of Natural History, Smithsonian Institution	NMNH Botany Collections	See: http://www.mnh.si.edu/rc/db/2data_access_policy.html	Oscillatoria ornata	Kï¿½tz.	Oscillatoria ornata	Monera	Cyanophyta		Oscillatoriales	Oscillatoriaceae	Oscillatoria	http://data.gbif.org/occurrences/243514539
Ocean Biogeographic Information System	Taxonomic Information Sytem for the Belgian coastal area (EurOBIS)	Data are freely available through OBIS and through the VLIZ web site. If substantial parts of the database is used for other data or information products, please acknowledge the source.	Merismopedia glauca	(Ehrenberg) Kützing, 1845	Merismopedia glauca	Bacteria	Cyanobacteria	Cyanophyceae	Chroococcales	Merismopediaceae	Merismopedia	http://data.gbif.org/occurrences/115628896
Netherlands Centre for Biodiversity Naturalis, section National Herbarium of the Netherlands	Nationaal Herbarium Nederland		Sphaerotilus ochraceus Bréb.		Sphaerotilus ochraceus Bréb.					Algae	Sphaerotilus	http://data.gbif.org/occurrences/299248470
Leibniz Institute DSMZ - German Collection of Microorganisms and Cell Cultures	DSMZ Prokarya Collection Catalogue	The copyright for any material created by the DSMZ is reserved. The duplication or use of information and data such as texts or images is only permitted with the indication of the source or with prior approval by the DSMZ.	Sorangium cellulosum (Brockmann 1989) Reichenbach 2007		Sorangium cellulosum (Brockmann, 1989) Reichenbach, 2007	Bacteria				Polyangiaceae	Sorangium	http://data.gbif.org/occurrences/87818636
GBIF New Zealand	International Collection of Microorganisms from Plants - New Zealand National Microbial Collection		Pseudomonas savastanoi pv. glycinea	(Coerper 1919) Gardan et al. 1992	Pseudomonas savastanoi pv	Bacteria	Proteobacteria	Gammaproteobacteria	Pseudomonadales	Pseudomonadaceae	Pseudomonas	http://data.gbif.org/occurrences/90590991
GBIF New Zealand	International Collection of Microorganisms from Plants - New Zealand National Microbial Collection		Pseudomonas syringae	van Hall 1902	Pseudomonas syringae	Bacteria	Proteobacteria	Gammaproteobacteria	Pseudomonadales	Pseudomonadaceae	Pseudomonas	http://data.gbif.org/occurrences/90592401
GBIF New Zealand	International Collection of Microorganisms from Plants - New Zealand National Microbial Collection		Xanthomonas populi	(ex Ridé 1958) van den Mooter & Swings 1990	Xanthomonas populi	Bacteria	Proteobacteria	Gammaproteobacteria	Xanthomonadales	Xanthomonadaceae	Xanthomonas	http://data.gbif.org/occurrences/90597460
MNHN - Museum national d'Histoire naturelle	Cryptogams herbarium specimens		polycystis pallida	Thur.	Polycystis pallida						polycystis	http://data.gbif.org/occurrences/436918581
Collection Française de Bactéries Phytopathogènes - CFBP	Collection Francaise de Bacteries Phytopathogenes		Acidovorax valerianellae		Acidovorax valerianellae							http://data.gbif.org/occurrences/163171247
Collection Française de Bactéries Phytopathogènes - CFBP	Collection Francaise de Bacteries Phytopathogenes		Agrobacterium sp. biovar 1		Agrobacterium							http://data.gbif.org/occurrences/163171311
Collection Française de Bactéries Phytopathogènes - CFBP	Collection Francaise de Bacteries Phytopathogenes		Agrobacterium rhizogenes		Agrobacterium rhizogenes							http://data.gbif.org/occurrences/163171516
Collection Française de Bactéries Phytopathogènes - CFBP	Collection Francaise de Bacteries Phytopathogenes		Pectobacterium sp.		Pectobacterium							http://data.gbif.org/occurrences/163174239
Collection Française de Bactéries Phytopathogènes - CFBP	Collection Francaise de Bacteries Phytopathogenes		Pseudomonas syringae pv. aptata		Pseudomonas syringae pv							http://data.gbif.org/occurrences/163175617
Collection Française de Bactéries Phytopathogènes - CFBP	Collection Francaise de Bacteries Phytopathogenes		Pseudomonas syringae pv. persicae		Pseudomonas syringae pv							http://data.gbif.org/occurrences/163175822
Collection Française de Bactéries Phytopathogènes - CFBP	Collection Francaise de Bacteries Phytopathogenes		Pseudomonas syringae pv. persicae		Pseudomonas syringae pv							http://data.gbif.org/occurrences/163175886
Collection Française de Bactéries Phytopathogènes - CFBP	Collection Francaise de Bacteries Phytopathogenes		Pseudomonas syringae pv. syringae		Pseudomonas syringae pv							http://data.gbif.org/occurrences/163176091
National Museum of Natural History, Smithsonian Institution	NMNH Botany Collections	See: http://www.mnh.si.edu/rc/db/2data_access_policy.html	Anabaena licheniformis		Anabaena licheniformis	Monera	Cyanophyta		Oscillatoriales	Nostocaceae	Anabaena	http://data.gbif.org/occurrences/243096320
National Museum of Natural History, Smithsonian Institution	NMNH Botany Collections	See: http://www.mnh.si.edu/rc/db/2data_access_policy.html	Calothrix crustacea	Schousboe & Thur. in Bornet & Thur.	Calothrix crustacea	Monera	Cyanophyta		Oscillatoriales	Rivulariaceae	Calothrix	http://data.gbif.org/occurrences/243172151
National Museum of Natural History, Smithsonian Institution	NMNH Botany Collections	See: http://www.mnh.si.edu/rc/db/2data_access_policy.html	Nostoc commune		Nostoc commune	Monera	Cyanophyta		Oscillatoriales	Nostocaceae	Nostoc	http://data.gbif.org/occurrences/243435554
National Museum of Natural History, Smithsonian Institution	NMNH Botany Collections	See: http://www.mnh.si.edu/rc/db/2data_access_policy.html	Nostoc commune		Nostoc commune	Monera	Cyanophyta		Oscillatoriales	Nostocaceae	Nostoc	http://data.gbif.org/occurrences/243494077
National Museum of Natural History, Smithsonian Institution	NMNH Botany Collections	See: http://www.mnh.si.edu/rc/db/2data_access_policy.html	Schizothrix friesii		Schizothrix friesii	Monera	Cyanophyta		Oscillatoriales	Oscillatoriaceae	Schizothrix	http://data.gbif.org/occurrences/243614084
National Museum of Natural History, Smithsonian Institution	NMNH Botany Collections	See: http://www.mnh.si.edu/rc/db/2data_access_policy.html	Scytonema hofmannii		Scytonema hofmannii	Monera	Cyanophyta		Oscillatoriales	Scytonemataceae	Scytonema	http://data.gbif.org/occurrences/243619960
Sir Alister Hardy Foundation for Ocean Science (SAHFOS)	Continuous Plankton Recorder Dataset (SAHFOS)		Oscillatoria spp.		Oscillatoria							http://data.gbif.org/occurrences/366056620
Collection Française de Bactéries Phytopathogènes - CFBP	Collection Francaise de Bacteries Phytopathogenes		Pseudomonas corrugata		Pseudomonas corrugata							http://data.gbif.org/occurrences/163174567
Collection Française de Bactéries Phytopathogènes - CFBP	Collection Francaise de Bacteries Phytopathogenes		Pseudomonas savastanoi pv. savastanoi		Pseudomonas savastanoi pv							http://data.gbif.org/occurrences/163175041
Collection Française de Bactéries Phytopathogènes - CFBP	Collection Francaise de Bacteries Phytopathogenes		Pseudomonas syringae pv. syringae		Pseudomonas syringae pv							http://data.gbif.org/occurrences/163176483
Collection Française de Bactéries Phytopathogènes - CFBP	Collection Francaise de Bacteries Phytopathogenes		Xanthomonas arboricola pv. fragariae		Xanthomonas arboricola pv							http://data.gbif.org/occurrences/163177021
Collection Française de Bactéries Phytopathogènes - CFBP	Collection Francaise de Bacteries Phytopathogenes		Xanthomonas arboricola pv. fragariae		Xanthomonas arboricola pv							http://data.gbif.org/occurrences/163177085
Collection Française de Bactéries Phytopathogènes - CFBP	Collection Francaise de Bacteries Phytopathogenes		Xanthomonas populi		Xanthomonas populi							http://data.gbif.org/occurrences/163178937
Collection Française de Bactéries Phytopathogènes - CFBP	Collection Francaise de Bacteries Phytopathogenes		Xanthomonas populi		Xanthomonas populi							http://data.gbif.org/occurrences/163179001
IFREMER - French Research Institute for Exploitation of the Sea	Quadrige		Oscillatoria		Oscillatoria	Monera				Oscillatoriaceae		http://data.gbif.org/occurrences/345051354
IFREMER - French Research Institute for Exploitation of the Sea	Quadrige		Oscillatoria		Oscillatoria	Monera				Oscillatoriaceae		http://data.gbif.org/occurrences/345056815
Leibniz Institute DSMZ - German Collection of Microorganisms and Cell Cultures	DSMZ Prokarya Collection Catalogue	The copyright for any material created by the DSMZ is reserved. The duplication or use of information and data such as texts or images is only permitted with the indication of the source or with prior approval by the DSMZ.	Bacillus pumilus Meyer and Gottheil 1901		Bacillus pumilus Meyer & Gottheil, 1901	Bacteria				Bacillaceae	Bacillus	http://data.gbif.org/occurrences/345679212
MNHN - Museum national d'Histoire naturelle	Cryptogams herbarium specimens		dermocarpa prasina	Bornet & Thur.	Dermocarpa prasina						dermocarpa	http://data.gbif.org/occurrences/436775615
MNHN - Museum national d'Histoire naturelle	Cryptogams herbarium specimens		nostoc commune		Nostoc commune						nostoc	http://data.gbif.org/occurrences/436951089
Collection Française de Bactéries Phytopathogènes - CFBP	Collection Francaise de Bacteries Phytopathogenes		Pseudomonas corrugata		Pseudomonas corrugata							http://data.gbif.org/occurrences/163174576
Collection Française de Bactéries Phytopathogènes - CFBP	Collection Francaise de Bacteries Phytopathogenes		Pseudomonas savastanoi pv. savastanoi		Pseudomonas savastanoi pv							http://data.gbif.org/occurrences/163175050
Collection Française de Bactéries Phytopathogènes - CFBP	Collection Francaise de Bacteries Phytopathogenes		Pseudomonas savastanoi pv. phaseolicola		Pseudomonas savastanoi pv							http://data.gbif.org/occurrences/163175383
Collection Française de Bactéries Phytopathogènes - CFBP	Collection Francaise de Bacteries Phytopathogenes		Pseudomonas syringae pv. porri		Pseudomonas syringae pv							http://data.gbif.org/occurrences/163176492
Collection Française de Bactéries Phytopathogènes - CFBP	Collection Francaise de Bacteries Phytopathogenes		Rhodococcus fascians		Rhodococcus fascians							http://data.gbif.org/occurrences/163176966
Collection Française de Bactéries Phytopathogènes - CFBP	Collection Francaise de Bacteries Phytopathogenes		Streptomyces europaeiscabiei		Streptomyces europaeiscabiei							http://data.gbif.org/occurrences/163177030
Collection Française de Bactéries Phytopathogènes - CFBP	Collection Francaise de Bacteries Phytopathogenes		Xanthomonas campestris pv. raphani		Xanthomonas campestris pv							http://data.gbif.org/occurrences/163178741
GBIF-Spain	Real Jardin Botanico, Madrid: MA-Algae	http://www.rjb.csic.es/herbario/crypto/crypcond.htm	Nostoc verrucosum Vaucher	Vaucher	Nostoc verrucosum Vaucher	Plantae					Nostoc	http://data.gbif.org/occurrences/29396868
MNHN - Museum national d'Histoire naturelle	Cryptogams herbarium specimens		clathrocystis roseo-persicina	(Kütz.) Cohn	Clathrocystis roseo-persicina						clathrocystis	http://data.gbif.org/occurrences/436775684
MNHN - Museum national d'Histoire naturelle	Cryptogams herbarium specimens		aphanocapsa firma		Aphanocapsa firma						aphanocapsa	http://data.gbif.org/occurrences/436832560
Finnish Museum of Natural History	William Nylander lichen collection		Sirosiphon saxicola	Nog.	Sirosiphon saxicola						Sirosiphon	http://data.gbif.org/occurrences/440661521
Leibniz Institute DSMZ - German Collection of Microorganisms and Cell Cultures	DSMZ Prokarya Collection Catalogue	The copyright for any material created by the DSMZ is reserved. The duplication or use of information and data such as texts or images is only permitted with the indication of the source or with prior approval by the DSMZ.	Zobellia galactanivorans Barbeyron et al. 2001		Zobellia galactanivorans Barbeyron et al., 2001	Bacteria				Flavobacteriaceae	Zobellia	http://data.gbif.org/occurrences/216080249
Leibniz Institute DSMZ - German Collection of Microorganisms and Cell Cultures	DSMZ Prokarya Collection Catalogue	The copyright for any material created by the DSMZ is reserved. The duplication or use of information and data such as texts or images is only permitted with the indication of the source or with prior approval by the DSMZ.	Clostridium difficile (Hall and O'Toole 1935) Prevot 1938		Clostridium difficile (Hall & OToole, 1935) Prevot, 1938	Bacteria				Clostridiaceae	Clostridium	http://data.gbif.org/occurrences/87809558
Leibniz Institute DSMZ - German Collection of Microorganisms and Cell Cultures	DSMZ Prokarya Collection Catalogue	The copyright for any material created by the DSMZ is reserved. The duplication or use of information and data such as texts or images is only permitted with the indication of the source or with prior approval by the DSMZ.	Desulfobulbus elongatus Samain et al. 1985		Desulfobulbus elongatus Samain et al., 1985	Bacteria				Desulfobulbaceae	Desulfobulbus	http://data.gbif.org/occurrences/87811506
GBIF New Zealand	International Collection of Microorganisms from Plants - New Zealand National Microbial Collection		Agrobacterium rhizogenes	(Riker et al. 1930) Conn 1942	Agrobacterium rhizogenes	Bacteria	Proteobacteria	Alphaproteobacteria	Rhizobiales	Rhizobiaceae	Agrobacterium	http://data.gbif.org/occurrences/90582150
GBIF New Zealand	International Collection of Microorganisms from Plants - New Zealand National Microbial Collection		Xanthomonas campestris pv. populi	(ex de Kam 1984) Young et al. 1991	Xanthomonas campestris pv	Bacteria	Proteobacteria	Gammaproteobacteria	Xanthomonadales	Xanthomonadaceae	Xanthomonas	http://data.gbif.org/occurrences/90597779
Leibniz Institute DSMZ - German Collection of Microorganisms and Cell Cultures	GSPB Prokarya Catalogue	The copyright for any material created by the DSMZ is reserved. The duplication or use of information and data such as texts or images is only permitted with the indication of the source or with prior approval by the DSMZ.	Pseudomonas syringae pvar. syringae van Hall 1902		Pseudomonas syringae pvar						Pseudomonas	http://data.gbif.org/occurrences/460134321
National Museum of Natural History, Smithsonian Institution	NMNH Botany Collections	See: http://www.mnh.si.edu/rc/db/2data_access_policy.html	Microcoleus lyngbyaceus		Microcoleus lyngbyaceus	Monera	Cyanophyta		Oscillatoriales	Oscillatoriaceae	Microcoleus	http://data.gbif.org/occurrences/243457463
National Museum of Natural History, Smithsonian Institution	NMNH Botany Collections	See: http://www.mnh.si.edu/rc/db/2data_access_policy.html	Microcoleus wuitneri	Fremy	Microcoleus wuitneri	Monera	Cyanophyta		Oscillatoriales	Oscillatoriaceae	Microcoleus	http://data.gbif.org/occurrences/243464018
National Museum of Natural History, Smithsonian Institution	NMNH Botany Collections	See: http://www.mnh.si.edu/rc/db/2data_access_policy.html	Nostoc commune		Nostoc commune	Monera	Cyanophyta		Oscillatoriales	Nostocaceae	Nostoc	http://data.gbif.org/occurrences/243493091
National Museum of Natural History, Smithsonian Institution	NMNH Botany Collections	See: http://www.mnh.si.edu/rc/db/2data_access_policy.html	Schizothrix arenaria		Schizothrix arenaria	Monera	Cyanophyta		Oscillatoriales	Oscillatoriaceae	Schizothrix	http://data.gbif.org/occurrences/243610009
National Museum of Natural History, Smithsonian Institution	NMNH Botany Collections	See: http://www.mnh.si.edu/rc/db/2data_access_policy.html	Calothrix crustacea	Schousboe & Thur. in Bornet & Thur.	Calothrix crustacea	Monera	Cyanophyta		Oscillatoriales	Rivulariaceae	Calothrix	http://data.gbif.org/occurrences/243171917
National Museum of Natural History, Smithsonian Institution	NMNH Botany Collections	See: http://www.mnh.si.edu/rc/db/2data_access_policy.html	Calothrix stagnalis	Gomont	Calothrix stagnalis	Monera	Cyanophyta		Oscillatoriales	Rivulariaceae	Calothrix	http://data.gbif.org/occurrences/243175480
National Museum of Natural History, Smithsonian Institution	NMNH Botany Collections	See: http://www.mnh.si.edu/rc/db/2data_access_policy.html	Microchaete diplosiphon	Gomont	Microchaete diplosiphon	Monera	Cyanophyta		Oscillatoriales	Microchaetaceae	Microchaete	http://data.gbif.org/occurrences/243455556
National Museum of Natural History, Smithsonian Institution	NMNH Botany Collections	See: http://www.mnh.si.edu/rc/db/2data_access_policy.html	Stigonema ocellatum		Stigonema ocellatum	Monera	Cyanophyta		Oscillatoriales	Stigonemataceae	Stigonema	http://data.gbif.org/occurrences/243657949
Ocean Biogeographic Information System	Continuous Plankton Recorder database	Restrictions on use of the data retrieved from this resource.	Oscillatoria spp.		Oscillatoria	PLANTAE					Oscillatoria	http://data.gbif.org/occurrences/12886520
Collection Française de Bactéries Phytopathogènes - CFBP	Collection Francaise de Bacteries Phytopathogenes		Agrobacterium vitis		Agrobacterium vitis							http://data.gbif.org/occurrences/163171357
Collection Française de Bactéries Phytopathogènes - CFBP	Collection Francaise de Bacteries Phytopathogenes		Dickeya sp.		Dickeya							http://data.gbif.org/occurrences/163172530
Collection Française de Bactéries Phytopathogènes - CFBP	Collection Francaise de Bacteries Phytopathogenes		Pectobacterium sp.		Pectobacterium							http://data.gbif.org/occurrences/163174241
Collection Française de Bactéries Phytopathogènes - CFBP	Collection Francaise de Bacteries Phytopathogenes		Pseudomonas brassicacearum		Pseudomonas brassicacearum							http://data.gbif.org/occurrences/163174510
Collection Française de Bactéries Phytopathogènes - CFBP	Collection Francaise de Bacteries Phytopathogenes		Pseudomonas fluorescens		Pseudomonas fluorescens							http://data.gbif.org/occurrences/163174715
Collection Française de Bactéries Phytopathogènes - CFBP	Collection Francaise de Bacteries Phytopathogenes		Pseudomonas fluorescens biovar 5		Pseudomonas fluorescens biovar							http://data.gbif.org/occurrences/163174779
Collection Française de Bactéries Phytopathogènes - CFBP	Collection Francaise de Bacteries Phytopathogenes		Pseudomonas savastanoi pv. savastanoi		Pseudomonas savastanoi pv							http://data.gbif.org/occurrences/163175253
Collection Française de Bactéries Phytopathogènes - CFBP	Collection Francaise de Bacteries Phytopathogenes		Xanthomonas arboricola pv. corylina		Xanthomonas arboricola pv							http://data.gbif.org/occurrences/163177105
Collection Française de Bactéries Phytopathogènes - CFBP	Collection Francaise de Bacteries Phytopathogenes		Xanthomonas arboricola pv. pruni		Xanthomonas arboricola pv							http://data.gbif.org/occurrences/163178342
Collection Française de Bactéries Phytopathogènes - CFBP	Collection Francaise de Bacteries Phytopathogenes		Xanthomonas hortorum pv. pelargonii		Xanthomonas hortorum pv							http://data.gbif.org/occurrences/163178752
Collection Française de Bactéries Phytopathogènes - CFBP	Collection Francaise de Bacteries Phytopathogenes		Xanthomonas cynarae		Xanthomonas cynarae							http://data.gbif.org/occurrences/163178816
Collection Française de Bactéries Phytopathogènes - CFBP	Collection Francaise de Bacteries Phytopathogenes		Xanthomonas populi		Xanthomonas populi							http://data.gbif.org/occurrences/163179085
Netherlands Centre for Biodiversity Naturalis, section National Herbarium of the Netherlands	Nationaal Herbarium Nederland		Phormidium inundatum Kütz. ex Gomont		Phormidium inundatum Kütz. ex Gomont					Cyanophyceae	Phormidium	http://data.gbif.org/occurrences/298140842
MNHN - Museum national d'Histoire naturelle	Cryptogams herbarium specimens		coccochloris pallida		Coccochloris pallida						coccochloris	http://data.gbif.org/occurrences/436833129
MNHN - Museum national d'Histoire naturelle	Cryptogams herbarium specimens		polycystis pallida	Thur.	Polycystis pallida						polycystis	http://data.gbif.org/occurrences/436918582
Ocean Biogeographic Information System	Continuous Plankton Recorder database	Restrictions on use of the data retrieved from this resource.	Oscillatoria spp.		Oscillatoria	PLANTAE					Oscillatoria	http://data.gbif.org/occurrences/12886576
Ocean Biogeographic Information System	Continuous Plankton Recorder database	Restrictions on use of the data retrieved from this resource.	Oscillatoria spp.		Oscillatoria	PLANTAE					Oscillatoria	http://data.gbif.org/occurrences/12887063
GBIF New Zealand	International Collection of Microorganisms from Plants - New Zealand National Microbial Collection		Pseudomonas savastanoi pv. savastanoi	(Janse 1982) Gardan et al. 1992	Pseudomonas savastanoi pv	Bacteria	Proteobacteria	Gammaproteobacteria	Pseudomonadales	Pseudomonadaceae	Pseudomonas	http://data.gbif.org/occurrences/90592017
Ocean Biogeographic Information System	NODC WOD01 Plankton Database	http://www.nodc.noaa.gov/General/datacom_form.html	Oscillatoria	VAUCHER EX GOMONT, 1893	Oscillatoria						Oscillatoria	http://data.gbif.org/occurrences/10501579
National Institute of Genetics, ROIS	Biological Resource Center, Department of Biotechnology, National Institute of Technology and Evaluation		Lewinella cohaerens	(Lewin 1970) Sly et al. 1998	Lewinella cohaerens						Lewinella	http://data.gbif.org/occurrences/325250469
National Museum of Natural History, Smithsonian Institution	NMNH Botany Collections	See: http://www.mnh.si.edu/rc/db/2data_access_policy.html	Calothrix crustacea	Schousboe & Thur. in Bornet & Thur.	Calothrix crustacea	Monera	Cyanophyta		Oscillatoriales	Rivulariaceae	Calothrix	http://data.gbif.org/occurrences/243171992
IFREMER - French Research Institute for Exploitation of the Sea	Quadrige		Oscillatoria		Oscillatoria	Monera				Oscillatoriaceae		http://data.gbif.org/occurrences/345043483
IFREMER - French Research Institute for Exploitation of the Sea	Quadrige		Oscillatoria		Oscillatoria	Monera				Oscillatoriaceae		http://data.gbif.org/occurrences/344982582
IFREMER - French Research Institute for Exploitation of the Sea	Quadrige		Oscillatoria		Oscillatoria	Monera				Oscillatoriaceae		http://data.gbif.org/occurrences/345061235
Collection Française de Bactéries Phytopathogènes - CFBP	Collection Francaise de Bacteries Phytopathogenes		Agrobacterium vitis		Agrobacterium vitis							http://data.gbif.org/occurrences/163171393
Collection Française de Bactéries Phytopathogènes - CFBP	Collection Francaise de Bacteries Phytopathogenes		Agrobacterium sp. biovar 1		Agrobacterium							http://data.gbif.org/occurrences/163171598
Collection Française de Bactéries Phytopathogènes - CFBP	Collection Francaise de Bacteries Phytopathogenes		Brenneria nigrifluens		Brenneria nigrifluens							http://data.gbif.org/occurrences/163171662
Collection Française de Bactéries Phytopathogènes - CFBP	Collection Francaise de Bacteries Phytopathogenes		Erwinia amylovora		Erwinia amylovora							http://data.gbif.org/occurrences/163173040
Collection Française de Bactéries Phytopathogènes - CFBP	Collection Francaise de Bacteries Phytopathogenes		Pseudomonas syringae pv. antirrhini		Pseudomonas syringae pv							http://data.gbif.org/occurrences/163175494
Collection Française de Bactéries Phytopathogènes - CFBP	Collection Francaise de Bacteries Phytopathogenes		Xanthomonas hortorum pv. vitians		Xanthomonas hortorum pv							http://data.gbif.org/occurrences/163178788
Collection Française de Bactéries Phytopathogènes - CFBP	Collection Francaise de Bacteries Phytopathogenes		Xanthomonas translucens pv. graminis		Xanthomonas translucens pv							http://data.gbif.org/occurrences/163179121
GBIF New Zealand	International Collection of Microorganisms from Plants - New Zealand National Microbial Collection		Xanthomonas campestris pv. juglandis	(Pierce 1901) Dye 1978	Xanthomonas campestris pv	Bacteria	Proteobacteria	Gammaproteobacteria	Xanthomonadales	Xanthomonadaceae	Xanthomonas	http://data.gbif.org/occurrences/90597761
Sir Alister Hardy Foundation for Ocean Science (SAHFOS)	Continuous Plankton Recorder Dataset (SAHFOS)		Oscillatoria spp.		Oscillatoria							http://data.gbif.org/occurrences/366057650
Comisión nacional para el conocimiento y uso de la biodiversidad	Computarización de la Colección de Microorganismos de importancia acuícola del CIAD, AC		Vibrio gigantis Le Roux et al. 2005	Le Roux et al. 2005	Vibrio gigantis Le Roux et al., 2005	PROTISTA	Proteobacteria	Gammaproteobacteria	Vibrionales	Vibrionaceae	Vibrio	http://data.gbif.org/occurrences/370398894
Ocean Biogeographic Information System	Continuous Plankton Recorder database	Restrictions on use of the data retrieved from this resource.	Oscillatoria spp.		Oscillatoria	PLANTAE					Oscillatoria	http://data.gbif.org/occurrences/12886628
Netherlands Centre for Biodiversity Naturalis, section National Herbarium of the Netherlands	Nationaal Herbarium Nederland		Schizothrix lateritia (Kütz.) Gomont		Schizothrix lateritia (Kütz.) Gomont					Algae	Schizothrix	http://data.gbif.org/occurrences/299112918
MNHN - Museum national d'Histoire naturelle	Cryptogams herbarium specimens		sirosiphon saxicola	Nyl.	Sirosiphon saxicola						sirosiphon	http://data.gbif.org/occurrences/436743280
Ocean Biogeographic Information System	Taxonomic Information Sytem for the Belgian coastal area (EurOBIS)	Data are freely available through OBIS and through the VLIZ web site. If substantial parts of the database is used for other data or information products, please acknowledge the source.	Lyngbya mollis	(Gomont) Compère, 1974	Lyngbya mollis	Bacteria	Cyanobacteria	Cyanophyceae	Oscillatoriales	Oscillatoriaceae	Lyngbya	http://data.gbif.org/occurrences/115628736
Leibniz Institute DSMZ - German Collection of Microorganisms and Cell Cultures	GSPB Prokarya Catalogue	The copyright for any material created by the DSMZ is reserved. The duplication or use of information and data such as texts or images is only permitted with the indication of the source or with prior approval by the DSMZ.	Pseudomonas syringae pvar. persicae (Prunier et al. 1970) Young et al. 1978		Pseudomonas syringae pvar						Pseudomonas	http://data.gbif.org/occurrences/460134326
National Institute of Genetics, ROIS	Biological Resource Center, Department of Biotechnology, National Institute of Technology and Evaluation		Streptomyces ambofaciens	Pinnert-Sindico 1954	Streptomyces ambofaciens						Streptomyces	http://data.gbif.org/occurrences/325254041
National Museum of Natural History, Smithsonian Institution	NMNH Botany Collections	See: http://www.mnh.si.edu/rc/db/2data_access_policy.html	Calothrix crustacea	Schousboe & Thur. in Bornet & Thur.	Calothrix crustacea	Monera	Cyanophyta		Oscillatoriales	Rivulariaceae	Calothrix	http://data.gbif.org/occurrences/243171759
National Museum of Natural History, Smithsonian Institution	NMNH Botany Collections	See: http://www.mnh.si.edu/rc/db/2data_access_policy.html	Lyngbya variabilis	C. Agardh	Lyngbya variabilis	Monera	Cyanophyta		Oscillatoriales	Oscillatoriaceae	Lyngbya	http://data.gbif.org/occurrences/243437680
National Museum of Natural History, Smithsonian Institution	NMNH Botany Collections	See: http://www.mnh.si.edu/rc/db/2data_access_policy.html	Microcoleus lyngbyaceus		Microcoleus lyngbyaceus	Monera	Cyanophyta		Oscillatoriales	Oscillatoriaceae	Microcoleus	http://data.gbif.org/occurrences/243460306
National Museum of Natural History, Smithsonian Institution	NMNH Botany Collections	See: http://www.mnh.si.edu/rc/db/2data_access_policy.html	Schizothrix calcicola		Schizothrix calcicola	Monera	Cyanophyta		Oscillatoriales	Oscillatoriaceae	Schizothrix	http://data.gbif.org/occurrences/243613820
National Museum of Natural History, Smithsonian Institution	NMNH Botany Collections	See: http://www.mnh.si.edu/rc/db/2data_access_policy.html	Sirosiphon compactus		Sirosiphon compactus	Monera	Cyanophyta		Oscillatoriales	Stigonemataceae	Sirosiphon	http://data.gbif.org/occurrences/243639804
Collection Française de Bactéries Phytopathogènes - CFBP	Collection Francaise de Bacteries Phytopathogenes		Bacillus licheniformis		Bacillus licheniformis							http://data.gbif.org/occurrences/163171618
Collection Française de Bactéries Phytopathogènes - CFBP	Collection Francaise de Bacteries Phytopathogenes		Pectobacterium sp.		Pectobacterium							http://data.gbif.org/occurrences/163174341
Collection Française de Bactéries Phytopathogènes - CFBP	Collection Francaise de Bacteries Phytopathogenes		Pseudomonas syringae pv. persicae		Pseudomonas syringae pv							http://data.gbif.org/occurrences/163175988
Collection Française de Bactéries Phytopathogènes - CFBP	Collection Francaise de Bacteries Phytopathogenes		Pseudomonas syringae pv. morsprunorum		Pseudomonas syringae pv							http://data.gbif.org/occurrences/163176052
Collection Française de Bactéries Phytopathogènes - CFBP	Collection Francaise de Bacteries Phytopathogenes		Pseudomonas syringae pv. syringae		Pseudomonas syringae pv							http://data.gbif.org/occurrences/163176462
Collection Française de Bactéries Phytopathogènes - CFBP	Collection Francaise de Bacteries Phytopathogenes		Pseudomonas viridiflava		Pseudomonas viridiflava							http://data.gbif.org/occurrences/163176731
Collection Française de Bactéries Phytopathogènes - CFBP	Collection Francaise de Bacteries Phytopathogenes		Xanthomonas arboricola pv. populi		Xanthomonas arboricola pv							http://data.gbif.org/occurrences/163178173
MNHN - Museum national d'Histoire naturelle	Cryptogams herbarium specimens		scytonema arenarium		Scytonema arenarium					algues	scytonema	http://data.gbif.org/occurrences/436921568
Leibniz Institute DSMZ - German Collection of Microorganisms and Cell Cultures	DSMZ Prokarya Collection Catalogue	The copyright for any material created by the DSMZ is reserved. The duplication or use of information and data such as texts or images is only permitted with the indication of the source or with prior approval by the DSMZ.	Acidovorax valerianellae Gardan et al. 2003		Acidovorax valerianellae Gardan et al., 2003	Bacteria				Comamonadaceae	Acidovorax	http://data.gbif.org/occurrences/87807357
Leibniz Institute DSMZ - German Collection of Microorganisms and Cell Cultures	DSMZ Prokarya Collection Catalogue	The copyright for any material created by the DSMZ is reserved. The duplication or use of information and data such as texts or images is only permitted with the indication of the source or with prior approval by the DSMZ.	Desulfovibrio putealis Basso et al. 2005		Desulfovibrio putealis Basso et al., 2005	Bacteria				Desulfovibrionaceae	Desulfovibrio	http://data.gbif.org/occurrences/87811663
GBIF New Zealand	International Collection of Microorganisms from Plants - New Zealand National Microbial Collection		Pseudomonas syringae	van Hall 1902	Pseudomonas syringae	Bacteria	Proteobacteria	Gammaproteobacteria	Pseudomonadales	Pseudomonadaceae	Pseudomonas	http://data.gbif.org/occurrences/90592403
GBIF New Zealand	International Collection of Microorganisms from Plants - New Zealand National Microbial Collection		Xanthomonas populi	(ex Ridé 1958) van den Mooter & Swings 1990	Xanthomonas populi	Bacteria	Proteobacteria	Gammaproteobacteria	Xanthomonadales	Xanthomonadaceae	Xanthomonas	http://data.gbif.org/occurrences/90597462
MNHN - Museum national d'Histoire naturelle	Cryptogams herbarium specimens		symploca friesiana		Symploca friesiana						symploca	http://data.gbif.org/occurrences/436808758
MNHN - Museum national d'Histoire naturelle	Cryptogams herbarium specimens		scytonema arenarium		Scytonema arenarium					algues	scytonema	http://data.gbif.org/occurrences/436835571
MNHN - Museum national d'Histoire naturelle	Cryptogams herbarium specimens		dermocarpa prasina	Bornet & Thur.	Dermocarpa prasina						dermocarpa	http://data.gbif.org/occurrences/436947310
Leibniz Institute DSMZ - German Collection of Microorganisms and Cell Cultures	DSMZ Prokarya Collection Catalogue	The copyright for any material created by the DSMZ is reserved. The duplication or use of information and data such as texts or images is only permitted with the indication of the source or with prior approval by the DSMZ.	Ochrobactrum tritici Lebuhn et al. 2000		Ochrobactrum tritici Lebuhn et al., 2000	Bacteria				Brucellaceae	Ochrobactrum	http://data.gbif.org/occurrences/87815973
Ocean Biogeographic Information System	Taxonomic Information Sytem for the Belgian coastal area (EurOBIS)	Data are freely available through OBIS and through the VLIZ web site. If substantial parts of the database is used for other data or information products, please acknowledge the source.	Lyngbya majuscula	Harvey <i>in</i> Hooker <i>ex</i> Gomont, 1892	Lyngbya majuscula	Bacteria	Cyanobacteria	Cyanophyceae	Oscillatoriales	Oscillatoriaceae	Lyngbya	http://data.gbif.org/occurrences/115628734
Sir Alister Hardy Foundation for Ocean Science (SAHFOS)	Continuous Plankton Recorder Dataset (SAHFOS)		Oscillatoria spp.		Oscillatoria							http://data.gbif.org/occurrences/366057390
Sir Alister Hardy Foundation for Ocean Science (SAHFOS)	Continuous Plankton Recorder Dataset (SAHFOS)		Oscillatoria spp.		Oscillatoria							http://data.gbif.org/occurrences/366057533
Leibniz Institute DSMZ - German Collection of Microorganisms and Cell Cultures	GSPB Prokarya Catalogue	The copyright for any material created by the DSMZ is reserved. The duplication or use of information and data such as texts or images is only permitted with the indication of the source or with prior approval by the DSMZ.	Pseudomonas syringae pvar. persicae (Prunier et al. 1970) Young et al. 1978		Pseudomonas syringae pvar						Pseudomonas	http://data.gbif.org/occurrences/460134338
Leibniz Institute DSMZ - German Collection of Microorganisms and Cell Cultures	GSPB Prokarya Catalogue	The copyright for any material created by the DSMZ is reserved. The duplication or use of information and data such as texts or images is only permitted with the indication of the source or with prior approval by the DSMZ.	Pseudomonas syringae pvar. persicae (Prunier et al. 1970) Young et al. 1978		Pseudomonas syringae pvar						Pseudomonas	http://data.gbif.org/occurrences/460134316
Ocean Biogeographic Information System	Continuous Plankton Recorder database	Restrictions on use of the data retrieved from this resource.	Oscillatoria spp.		Oscillatoria	PLANTAE					Oscillatoria	http://data.gbif.org/occurrences/12885682
GBIF-Sweden	Botany (UPS)		Nostoc commune Vauch.	Vauch.	Nostoc commune Vauch.	Plantae				Cyanobacteria	Nostoc	http://data.gbif.org/occurrences/215346048
Ocean Biogeographic Information System	Continuous Plankton Recorder database	Restrictions on use of the data retrieved from this resource.	Oscillatoria spp.		Oscillatoria	PLANTAE					Oscillatoria	http://data.gbif.org/occurrences/12885970
National Museum of Natural History, Smithsonian Institution	NMNH Botany Collections	See: http://www.mnh.si.edu/rc/db/2data_access_policy.html	Lyngbya aestuarii		Lyngbya aestuarii	Monera	Cyanophyta		Oscillatoriales	Oscillatoriaceae	Lyngbya	http://data.gbif.org/occurrences/243436732
National Museum of Natural History, Smithsonian Institution	NMNH Botany Collections	See: http://www.mnh.si.edu/rc/db/2data_access_policy.html	Oscillatoria bonnemaisonii	P. Crouan & H. Crouan in Desm.	Oscillatoria bonnemaisonii	Monera	Cyanophyta		Oscillatoriales	Oscillatoriaceae	Oscillatoria	http://data.gbif.org/occurrences/243515158
National Institute of Genetics, ROIS	Biological Resource Center, Department of Biotechnology, National Institute of Technology and Evaluation		Streptomyces flaveus	(Cross et al. 1963) Goodfellow et al. 1986	Streptomyces flaveus						Streptomyces	http://data.gbif.org/occurrences/325253447
National Institute of Genetics, ROIS	Biological Resource Center, Department of Biotechnology, National Institute of Technology and Evaluation		Flexibacter tractuosus	(Lewin 1969) Leadbetter 1974	Flexibacter tractuosus						Flexibacter	http://data.gbif.org/occurrences/325258355
Leibniz Institute DSMZ - German Collection of Microorganisms and Cell Cultures	DSMZ Prokarya Collection Catalogue	The copyright for any material created by the DSMZ is reserved. The duplication or use of information and data such as texts or images is only permitted with the indication of the source or with prior approval by the DSMZ.	Pseudomonas jessenii Verhille et al. 1999		Pseudomonas jessenii Verhille et al., 1999	Bacteria				Pseudomonadaceae	Pseudomonas	http://data.gbif.org/occurrences/87816844
Collection Française de Bactéries Phytopathogènes - CFBP	Collection Francaise de Bacteries Phytopathogenes		Dickeya dadantii		Dickeya dadantii							http://data.gbif.org/occurrences/163172553
Collection Française de Bactéries Phytopathogènes - CFBP	Collection Francaise de Bacteries Phytopathogenes		Pectobacterium sp.		Pectobacterium							http://data.gbif.org/occurrences/163174200
Collection Française de Bactéries Phytopathogènes - CFBP	Collection Francaise de Bacteries Phytopathogenes		Pectobacterium carotovorum subsp. odoriferum		Pectobacterium carotovorum subsp. odoriferum							http://data.gbif.org/occurrences/163174264
Collection Française de Bactéries Phytopathogènes - CFBP	Collection Francaise de Bacteries Phytopathogenes		Pseudomonas syringae pv. persicae		Pseudomonas syringae pv							http://data.gbif.org/occurrences/163175911
Collection Française de Bactéries Phytopathogènes - CFBP	Collection Francaise de Bacteries Phytopathogenes		Xanthomonas campestris pv. campestris		Xanthomonas campestris pv							http://data.gbif.org/occurrences/163178570
Collection Française de Bactéries Phytopathogènes - CFBP	Collection Francaise de Bacteries Phytopathogenes		Xanthomonas hortorum pv. vitians		Xanthomonas hortorum pv							http://data.gbif.org/occurrences/163178775
Ocean Biogeographic Information System	Continuous Plankton Recorder database	Restrictions on use of the data retrieved from this resource.	Oscillatoria spp.		Oscillatoria	PLANTAE					Oscillatoria	http://data.gbif.org/occurrences/12886600
Leibniz Institute DSMZ - German Collection of Microorganisms and Cell Cultures	DSMZ Prokarya Collection Catalogue	The copyright for any material created by the DSMZ is reserved. The duplication or use of information and data such as texts or images is only permitted with the indication of the source or with prior approval by the DSMZ.	Bacillus flexus (ex Batchelor 1919) Priest et al. 1989		Bacillus flexus (ex Batchelor, 1919) Priest et al., 1989	Bacteria				Bacillaceae	Bacillus	http://data.gbif.org/occurrences/345679162
Leibniz Institute DSMZ - German Collection of Microorganisms and Cell Cultures	DSMZ Prokarya Collection Catalogue	The copyright for any material created by the DSMZ is reserved. The duplication or use of information and data such as texts or images is only permitted with the indication of the source or with prior approval by the DSMZ.	Sorangium cellulosum (Brockmann 1989) Reichenbach 2007		Sorangium cellulosum (Brockmann, 1989) Reichenbach, 2007	Bacteria				Polyangiaceae	Sorangium	http://data.gbif.org/occurrences/87818222
Sir Alister Hardy Foundation for Ocean Science (SAHFOS)	Continuous Plankton Recorder Dataset (SAHFOS)		Oscillatoria spp.		Oscillatoria							http://data.gbif.org/occurrences/366056924
Sir Alister Hardy Foundation for Ocean Science (SAHFOS)	Continuous Plankton Recorder Dataset (SAHFOS)		Oscillatoria spp.		Oscillatoria							http://data.gbif.org/occurrences/366057744
IFREMER - French Research Institute for Exploitation of the Sea	Quadrige		Oscillatoria		Oscillatoria	Monera				Oscillatoriaceae		http://data.gbif.org/occurrences/345060384
CABIDiGIR Provider	CABI Bioscience Genetic Resource Collection		Pseudomonas syringae pv. syringae		Pseudomonas syringae pv	Bacteria					Pseudomonas	http://data.gbif.org/occurrences/42602720
IFREMER - French Research Institute for Exploitation of the Sea	Quadrige		Merismopedia		Merismopedia	Monera				Merismopediaceae		http://data.gbif.org/occurrences/345041253
Sir Alister Hardy Foundation for Ocean Science (SAHFOS)	Continuous Plankton Recorder Dataset (SAHFOS)		Oscillatoria spp.		Oscillatoria							http://data.gbif.org/occurrences/366056971
Collection Française de Bactéries Phytopathogènes - CFBP	Collection Francaise de Bacteries Phytopathogenes		Acidovorax valerianellae		Acidovorax valerianellae							http://data.gbif.org/occurrences/163171256
Collection Française de Bactéries Phytopathogènes - CFBP	Collection Francaise de Bacteries Phytopathogenes		Erwinia amylovora		Erwinia amylovora							http://data.gbif.org/occurrences/163172967
Collection Française de Bactéries Phytopathogènes - CFBP	Collection Francaise de Bacteries Phytopathogenes		Pseudomonas salomonii		Pseudomonas salomonii							http://data.gbif.org/occurrences/163175152
Collection Française de Bactéries Phytopathogènes - CFBP	Collection Francaise de Bacteries Phytopathogenes		Pseudomonas syringae pv. persicae		Pseudomonas syringae pv							http://data.gbif.org/occurrences/163175895
Collection Française de Bactéries Phytopathogènes - CFBP	Collection Francaise de Bacteries Phytopathogenes		Xanthomonas populi		Xanthomonas populi							http://data.gbif.org/occurrences/163178984
Leibniz Institute DSMZ - German Collection of Microorganisms and Cell Cultures	DSMZ Prokarya Collection Catalogue	The copyright for any material created by the DSMZ is reserved. The duplication or use of information and data such as texts or images is only permitted with the indication of the source or with prior approval by the DSMZ.	Desulfovibrio gigas Le Gall 1963		Desulfovibrio gigas Le Gall, 1963	Bacteria				Desulfovibrionaceae	Desulfovibrio	http://data.gbif.org/occurrences/87811648
Leibniz Institute DSMZ - German Collection of Microorganisms and Cell Cultures	DSMZ Prokarya Collection Catalogue	The copyright for any material created by the DSMZ is reserved. The duplication or use of information and data such as texts or images is only permitted with the indication of the source or with prior approval by the DSMZ.	Saprospira grandis Gross 1911		Saprospira grandis Gross, 1911	Bacteria				Saprospiraceae	Saprospira	http://data.gbif.org/occurrences/87817697
MNHN - Museum national d'Histoire naturelle	Cryptogams herbarium specimens		stigonema leprieurei	Montagne	Stigonema leprieurei						stigonema	http://data.gbif.org/occurrences/436750361
MNHN - Museum national d'Histoire naturelle	Cryptogams herbarium specimens		gloeothece rupestris	Bornet	Gloeothece rupestris						gloeothece	http://data.gbif.org/occurrences/436889861
MNHN - Museum national d'Histoire naturelle	Cryptogams herbarium specimens		coccochloris pallida		Coccochloris pallida						coccochloris	http://data.gbif.org/occurrences/436747342
IFREMER - French Research Institute for Exploitation of the Sea	Quadrige		Oscillatoria		Oscillatoria	Monera				Oscillatoriaceae		http://data.gbif.org/occurrences/345096755
Leibniz Institute DSMZ - German Collection of Microorganisms and Cell Cultures	DSMZ Prokarya Collection Catalogue	The copyright for any material created by the DSMZ is reserved. The duplication or use of information and data such as texts or images is only permitted with the indication of the source or with prior approval by the DSMZ.	Bacillus simplex Priest et al. 1989 emend. Heyrman et al. 2005		Bacillus simplex	Bacteria				Bacillaceae	Bacillus	http://data.gbif.org/occurrences/345679218
National Museum of Natural History, Smithsonian Institution	NMNH Botany Collections	See: http://www.mnh.si.edu/rc/db/2data_access_policy.html	Spirulina thuretii		Spirulina thuretii	Monera	Cyanophyta		Oscillatoriales	Oscillatoriaceae	Spirulina	http://data.gbif.org/occurrences/243092782
Finnish Museum of Natural History	William Nylander lichen collection		Scytonema		Scytonema						Scytonema	http://data.gbif.org/occurrences/440661346
National Museum of Natural History, Smithsonian Institution	NMNH Botany Collections	See: http://www.mnh.si.edu/rc/db/2data_access_policy.html	Entophysalis deusta		Entophysalis deusta	Monera	Cyanophyta		Chroococcales	Entophysalidaceae	Entophysalis	http://data.gbif.org/occurrences/243306466
National Museum of Natural History, Smithsonian Institution	NMNH Botany Collections	See: http://www.mnh.si.edu/rc/db/2data_access_policy.html	Tremella thermalis	Thore	Tremella thermalis	Monera	Cyanophyta		Oscillatoriales	Scytonemataceae	Tremella	http://data.gbif.org/occurrences/243406980
Ocean Biogeographic Information System	Continuous Plankton Recorder database	Restrictions on use of the data retrieved from this resource.	Oscillatoria spp.		Oscillatoria	PLANTAE					Oscillatoria	http://data.gbif.org/occurrences/12886712
Sir Alister Hardy Foundation for Ocean Science (SAHFOS)	Continuous Plankton Recorder Dataset (SAHFOS)		Oscillatoria spp.		Oscillatoria							http://data.gbif.org/occurrences/366057928
CABIDiGIR Provider	CABI Bioscience Genetic Resource Collection		Pseudomonas syringae pv. pisi		Pseudomonas syringae pv	Bacteria					Pseudomonas	http://data.gbif.org/occurrences/42600773
Leibniz Institute DSMZ - German Collection of Microorganisms and Cell Cultures	DSMZ Prokarya Collection Catalogue	The copyright for any material created by the DSMZ is reserved. The duplication or use of information and data such as texts or images is only permitted with the indication of the source or with prior approval by the DSMZ.	Prevotella nanceiensis Alauzet et al. 2007		Prevotella nanceiensis Alauzet et al., 2007	Bacteria				Prevotellaceae	Prevotella	http://data.gbif.org/occurrences/216075218
Leibniz Institute DSMZ - German Collection of Microorganisms and Cell Cultures	GSPB Prokarya Catalogue	The copyright for any material created by the DSMZ is reserved. The duplication or use of information and data such as texts or images is only permitted with the indication of the source or with prior approval by the DSMZ.	Pseudomonas viridiflava (Burkholder 1930) Dowson 1939		Pseudomonas viridiflava (Burkholder, 1930) Dowson, 1939						Pseudomonas	http://data.gbif.org/occurrences/460134635
National Museum of Natural History, Smithsonian Institution	NMNH Botany Collections	See: http://www.mnh.si.edu/rc/db/2data_access_policy.html	Hydrocoleum glutinosum		Hydrocoleum glutinosum	Monera	Cyanophyta		Oscillatoriales	Oscillatoriaceae	Hydrocoleum	http://data.gbif.org/occurrences/243389612
National Museum of Natural History, Smithsonian Institution	NMNH Botany Collections	See: http://www.mnh.si.edu/rc/db/2data_access_policy.html	Hypheothrix leveilleana	Kï¿½tz.	Hypheothrix leveilleana	Monera	Cyanophyta		Oscillatoriales	Oscillatoriaceae	Hypheothrix	http://data.gbif.org/occurrences/243393982
National Museum of Natural History, Smithsonian Institution	NMNH Botany Collections	See: http://www.mnh.si.edu/rc/db/2data_access_policy.html	Microcoleus lyngbyaceus		Microcoleus lyngbyaceus	Monera	Cyanophyta		Oscillatoriales	Oscillatoriaceae	Microcoleus	http://data.gbif.org/occurrences/243456606
National Museum of Natural History, Smithsonian Institution	NMNH Botany Collections	See: http://www.mnh.si.edu/rc/db/2data_access_policy.html	Placoma vesiculosa	Schousboe & Thur. ex Bornet & Thur.	Placoma vesiculosa	Monera	Cyanophyta		Chroococcales	Entophysalidaceae	Placoma	http://data.gbif.org/occurrences/243551264
National Museum of Natural History, Smithsonian Institution	NMNH Botany Collections	See: http://www.mnh.si.edu/rc/db/2data_access_policy.html	Plectonema mirabile		Plectonema mirabile	Monera	Cyanophyta		Oscillatoriales	Oscillatoriaceae	Plectonema	http://data.gbif.org/occurrences/243554192
National Museum of Natural History, Smithsonian Institution	NMNH Botany Collections	See: http://www.mnh.si.edu/rc/db/2data_access_policy.html	Rivularia warreniae		Rivularia warreniae	Monera	Cyanophyta		Oscillatoriales	Rivulariaceae	Rivularia	http://data.gbif.org/occurrences/243595299
National Museum of Natural History, Smithsonian Institution	NMNH Botany Collections	See: http://www.mnh.si.edu/rc/db/2data_access_policy.html	Tolypothrix fuscescens	Brï¿½b. in Kï¿½tz.	Tolypothrix fuscescens	Monera	Cyanophyta		Oscillatoriales	Scytonemataceae	Tolypothrix	http://data.gbif.org/occurrences/243675974
MNHN - Museum national d'Histoire naturelle	Cryptogams herbarium specimens		microchaete grisea	Thuret in Bornet & Thuret	Microchaete grisea						microchaete	http://data.gbif.org/occurrences/473993288
Collection Française de Bactéries Phytopathogènes - CFBP	Collection Francaise de Bacteries Phytopathogenes		Acidovorax valerianellae		Acidovorax valerianellae							http://data.gbif.org/occurrences/163171251
Collection Française de Bactéries Phytopathogènes - CFBP	Collection Francaise de Bacteries Phytopathogenes		Agrobacterium rhizogenes		Agrobacterium rhizogenes							http://data.gbif.org/occurrences/163171315
Collection Française de Bactéries Phytopathogènes - CFBP	Collection Francaise de Bacteries Phytopathogenes		Agrobacterium rhizogenes		Agrobacterium rhizogenes							http://data.gbif.org/occurrences/163171456
Collection Française de Bactéries Phytopathogènes - CFBP	Collection Francaise de Bacteries Phytopathogenes		Agrobacterium rhizogenes		Agrobacterium rhizogenes							http://data.gbif.org/occurrences/163171520
Collection Française de Bactéries Phytopathogènes - CFBP	Collection Francaise de Bacteries Phytopathogenes		Pseudomonas salomonii		Pseudomonas salomonii							http://data.gbif.org/occurrences/163175147
Collection Française de Bactéries Phytopathogènes - CFBP	Collection Francaise de Bacteries Phytopathogenes		Pseudomonas syringae pv. aptata		Pseudomonas syringae pv							http://data.gbif.org/occurrences/163175621
Collection Française de Bactéries Phytopathogènes - CFBP	Collection Francaise de Bacteries Phytopathogenes		Pseudomonas syringae pv. persicae		Pseudomonas syringae pv							http://data.gbif.org/occurrences/163175890
Collection Française de Bactéries Phytopathogènes - CFBP	Collection Francaise de Bacteries Phytopathogenes		Pseudomonas syringae pv. syringae		Pseudomonas syringae pv							http://data.gbif.org/occurrences/163176095
Collection Française de Bactéries Phytopathogènes - CFBP	Collection Francaise de Bacteries Phytopathogenes		Streptomyces sp.		Streptomyces							http://data.gbif.org/occurrences/163177063
Leibniz Institute DSMZ - German Collection of Microorganisms and Cell Cultures	DSMZ Prokarya Collection Catalogue	The copyright for any material created by the DSMZ is reserved. The duplication or use of information and data such as texts or images is only permitted with the indication of the source or with prior approval by the DSMZ.	Massilia timonae La Scola et al. 2000 emend. Lindquist et al. 2003		Massilia timonae	Bacteria				Oxalobacteraceae	Massilia	http://data.gbif.org/occurrences/87813771
Leibniz Institute DSMZ - German Collection of Microorganisms and Cell Cultures	DSMZ Prokarya Collection Catalogue	The copyright for any material created by the DSMZ is reserved. The duplication or use of information and data such as texts or images is only permitted with the indication of the source or with prior approval by the DSMZ.	Pseudomonas brassicacearum subsp. brassicacearum Achouak et al. 2000		Pseudomonas brassicacearum subsp. brassicacearum Achouak et al., 2000	Bacteria				Pseudomonadaceae	Pseudomonas	http://data.gbif.org/occurrences/87816677
Leibniz Institute DSMZ - German Collection of Microorganisms and Cell Cultures	GSPB Prokarya Catalogue	The copyright for any material created by the DSMZ is reserved. The duplication or use of information and data such as texts or images is only permitted with the indication of the source or with prior approval by the DSMZ.	Xanthomonas arboricola pvar. populi (ex de Kam 1984) Vauterin et al. 1995		Xanthomonas arboricola pvar						Xanthomonas	http://data.gbif.org/occurrences/460134663
Ocean Biogeographic Information System	Continuous Plankton Recorder database	Restrictions on use of the data retrieved from this resource.	Oscillatoria spp.		Oscillatoria	PLANTAE					Oscillatoria	http://data.gbif.org/occurrences/12886714
Ocean Biogeographic Information System	Continuous Plankton Recorder database	Restrictions on use of the data retrieved from this resource.	Oscillatoria spp.		Oscillatoria	PLANTAE					Oscillatoria	http://data.gbif.org/occurrences/12886901
MNHN - Museum national d'Histoire naturelle	Cryptogams herbarium specimens		microchaete grisea	Thuret in Bornet & Thuret	Microchaete grisea						microchaete	http://data.gbif.org/occurrences/464569498
National Museum of Natural History, Smithsonian Institution	NMNH Botany Collections	See: http://www.mnh.si.edu/rc/db/2data_access_policy.html	Nostoc commune		Nostoc commune	Monera	Cyanophyta		Oscillatoriales	Nostocaceae	Nostoc	http://data.gbif.org/occurrences/243493812
Netherlands Centre for Biodiversity Naturalis, section National Herbarium of the Netherlands	Nationaal Herbarium Nederland		Oscillatoria ornata Kütz.		Oscillatoria ornata Kütz.					Cyanophyceae	Oscillatoria	http://data.gbif.org/occurrences/297543297
Ocean Biogeographic Information System	Continuous Plankton Recorder database	Restrictions on use of the data retrieved from this resource.	Oscillatoria spp.		Oscillatoria	PLANTAE					Oscillatoria	http://data.gbif.org/occurrences/12886658
Ocean Biogeographic Information System	Continuous Plankton Recorder database	Restrictions on use of the data retrieved from this resource.	Oscillatoria spp.		Oscillatoria	PLANTAE					Oscillatoria	http://data.gbif.org/occurrences/12886662
Leibniz Institute DSMZ - German Collection of Microorganisms and Cell Cultures	DSMZ Prokarya Collection Catalogue	The copyright for any material created by the DSMZ is reserved. The duplication or use of information and data such as texts or images is only permitted with the indication of the source or with prior approval by the DSMZ.	Cystobacter disciformis Reichenbach et al.		Cystobacter disciformis Reichenbach et al.	Bacteria				Cystobacteraceae	Cystobacter	http://data.gbif.org/occurrences/87811150
Leibniz Institute DSMZ - German Collection of Microorganisms and Cell Cultures	DSMZ Prokarya Collection Catalogue	The copyright for any material created by the DSMZ is reserved. The duplication or use of information and data such as texts or images is only permitted with the indication of the source or with prior approval by the DSMZ.	Ochrobactrum tritici Lebuhn et al. 2000		Ochrobactrum tritici Lebuhn et al., 2000	Bacteria				Brucellaceae	Ochrobactrum	http://data.gbif.org/occurrences/87815972
MNHN - Museum national d'Histoire naturelle	Cryptogams herbarium specimens		dermocarpa prasina	Bornet & Thur.	Dermocarpa prasina						dermocarpa	http://data.gbif.org/occurrences/436804062
MNHN - Museum national d'Histoire naturelle	Cryptogams herbarium specimens		coccochloris pallida		Coccochloris pallida						coccochloris	http://data.gbif.org/occurrences/436804600
Ocean Biogeographic Information System	Taxonomic Information Sytem for the Belgian coastal area (EurOBIS)	Data are freely available through OBIS and through the VLIZ web site. If substantial parts of the database is used for other data or information products, please acknowledge the source.	Lyngbya lutea	C. Agardh ex Gomont, 1892	Lyngbya lutea	Bacteria	Cyanobacteria	Cyanophyceae	Oscillatoriales	Oscillatoriaceae	Lyngbya	http://data.gbif.org/occurrences/115628733
IFREMER - French Research Institute for Exploitation of the Sea	Quadrige		Oscillatoria		Oscillatoria	Monera				Oscillatoriaceae		http://data.gbif.org/occurrences/345049824
IFREMER - French Research Institute for Exploitation of the Sea	Quadrige		Oscillatoria		Oscillatoria	Monera				Oscillatoriaceae		http://data.gbif.org/occurrences/345062129
Finnish Museum of Natural History	William Nylander lichen collection		Sirosiphon truncicola	Rab.	Sirosiphon truncicola						Sirosiphon	http://data.gbif.org/occurrences/440661461
Sir Alister Hardy Foundation for Ocean Science (SAHFOS)	Continuous Plankton Recorder Dataset (SAHFOS)		Oscillatoria spp.		Oscillatoria							http://data.gbif.org/occurrences/366058021
Ocean Biogeographic Information System	Continuous Plankton Recorder database	Restrictions on use of the data retrieved from this resource.	Oscillatoria spp.		Oscillatoria	PLANTAE					Oscillatoria	http://data.gbif.org/occurrences/12885870
Collection Française de Bactéries Phytopathogènes - CFBP	Collection Francaise de Bacteries Phytopathogenes		Agrobacterium vitis		Agrobacterium vitis							http://data.gbif.org/occurrences/163171344
Collection Française de Bactéries Phytopathogènes - CFBP	Collection Francaise de Bacteries Phytopathogenes		Agrobacterium sp. biovar 1		Agrobacterium							http://data.gbif.org/occurrences/163171408
Collection Française de Bactéries Phytopathogènes - CFBP	Collection Francaise de Bacteries Phytopathogenes		Bacillus licheniformis		Bacillus licheniformis							http://data.gbif.org/occurrences/163171613
Collection Française de Bactéries Phytopathogènes - CFBP	Collection Francaise de Bacteries Phytopathogenes		Dickeya dadantii		Dickeya dadantii							http://data.gbif.org/occurrences/163172581
Collection Française de Bactéries Phytopathogènes - CFBP	Collection Francaise de Bacteries Phytopathogenes		Pseudomonas fluorescens biovar 2		Pseudomonas fluorescens biovar							http://data.gbif.org/occurrences/163174766
Collection Française de Bactéries Phytopathogènes - CFBP	Collection Francaise de Bacteries Phytopathogenes		Pseudomonas putida biovar A		Pseudomonas putida biovar A							http://data.gbif.org/occurrences/163174971
Collection Française de Bactéries Phytopathogènes - CFBP	Collection Francaise de Bacteries Phytopathogenes		Pseudomonas syringae		Pseudomonas syringae							http://data.gbif.org/occurrences/163175509
Collection Française de Bactéries Phytopathogènes - CFBP	Collection Francaise de Bacteries Phytopathogenes		Rhodococcus fascians		Rhodococcus fascians							http://data.gbif.org/occurrences/163176951
Collection Française de Bactéries Phytopathogènes - CFBP	Collection Francaise de Bacteries Phytopathogenes		Xanthomonas arboricola pv. corylina		Xanthomonas arboricola pv							http://data.gbif.org/occurrences/163177092
Collection Française de Bactéries Phytopathogènes - CFBP	Collection Francaise de Bacteries Phytopathogenes		Xanthomonas cynarae		Xanthomonas cynarae							http://data.gbif.org/occurrences/163178803
Collection Française de Bactéries Phytopathogènes - CFBP	Collection Francaise de Bacteries Phytopathogenes		Xanthomonas populi		Xanthomonas populi							http://data.gbif.org/occurrences/163178867
Collection Française de Bactéries Phytopathogènes - CFBP	Collection Francaise de Bacteries Phytopathogenes		Xanthomonas populi		Xanthomonas populi							http://data.gbif.org/occurrences/163179072
IFREMER - French Research Institute for Exploitation of the Sea	Quadrige		Oscillatoria		Oscillatoria	Monera				Oscillatoriaceae		http://data.gbif.org/occurrences/345049713
Leibniz Institute DSMZ - German Collection of Microorganisms and Cell Cultures	DSMZ Prokarya Collection Catalogue	The copyright for any material created by the DSMZ is reserved. The duplication or use of information and data such as texts or images is only permitted with the indication of the source or with prior approval by the DSMZ.	Myxococcus xanthus Beebe 1941		Myxococcus xanthus Beebe, 1941	Bacteria				Myxococcaceae	Myxococcus	http://data.gbif.org/occurrences/87815287
Leibniz Institute DSMZ - German Collection of Microorganisms and Cell Cultures	DSMZ Prokarya Collection Catalogue	The copyright for any material created by the DSMZ is reserved. The duplication or use of information and data such as texts or images is only permitted with the indication of the source or with prior approval by the DSMZ.	Nannocystis exedens subsp. exedens Reichenbach		Nannocystis exedens subsp. exedens Reichenbach	Bacteria				Nannocystaceae	Nannocystis	http://data.gbif.org/occurrences/87815492
GBIF New Zealand	International Collection of Microorganisms from Plants - New Zealand National Microbial Collection		Pseudomonas savastanoi pv. glycinea	(Coerper 1919) Gardan et al. 1992	Pseudomonas savastanoi pv	Bacteria	Proteobacteria	Gammaproteobacteria	Pseudomonadales	Pseudomonadaceae	Pseudomonas	http://data.gbif.org/occurrences/90590990
Sir Alister Hardy Foundation for Ocean Science (SAHFOS)	Continuous Plankton Recorder Dataset (SAHFOS)		Oscillatoria spp.		Oscillatoria							http://data.gbif.org/occurrences/366057357
Sir Alister Hardy Foundation for Ocean Science (SAHFOS)	Continuous Plankton Recorder Dataset (SAHFOS)		Oscillatoria spp.		Oscillatoria							http://data.gbif.org/occurrences/366057895
Collection Française de Bactéries Phytopathogènes - CFBP	Collection Francaise de Bacteries Phytopathogenes		Pseudomonas corrugata		Pseudomonas corrugata							http://data.gbif.org/occurrences/163174580
Collection Française de Bactéries Phytopathogènes - CFBP	Collection Francaise de Bacteries Phytopathogenes		Pseudomonas savastanoi pv. savastanoi		Pseudomonas savastanoi pv							http://data.gbif.org/occurrences/163175054
Collection Française de Bactéries Phytopathogènes - CFBP	Collection Francaise de Bacteries Phytopathogenes		Pseudomonas savastanoi pv. phaseolicola		Pseudomonas savastanoi pv							http://data.gbif.org/occurrences/163175387
Collection Française de Bactéries Phytopathogènes - CFBP	Collection Francaise de Bacteries Phytopathogenes		Pseudomonas syringae pv. pisi		Pseudomonas syringae pv							http://data.gbif.org/occurrences/163176291
Collection Française de Bactéries Phytopathogènes - CFBP	Collection Francaise de Bacteries Phytopathogenes		Pseudomonas syringae pv. porri		Pseudomonas syringae pv							http://data.gbif.org/occurrences/163176496
Collection Française de Bactéries Phytopathogènes - CFBP	Collection Francaise de Bacteries Phytopathogenes		Streptomyces europaeiscabiei		Streptomyces europaeiscabiei							http://data.gbif.org/occurrences/163177034
Collection Française de Bactéries Phytopathogènes - CFBP	Collection Francaise de Bacteries Phytopathogenes		Xanthomonas campestris pv. campestris		Xanthomonas campestris pv							http://data.gbif.org/occurrences/163178681
Collection Française de Bactéries Phytopathogènes - CFBP	Collection Francaise de Bacteries Phytopathogenes		Xanthomonas fragariae		Xanthomonas fragariae							http://data.gbif.org/occurrences/163178745
Leibniz Institute DSMZ - German Collection of Microorganisms and Cell Cultures	DSMZ Prokarya Collection Catalogue	The copyright for any material created by the DSMZ is reserved. The duplication or use of information and data such as texts or images is only permitted with the indication of the source or with prior approval by the DSMZ.	Bacillus sp.		Bacillus	Bacteria				Bacillaceae	Bacillus	http://data.gbif.org/occurrences/665473186
GBIF New Zealand	International Collection of Microorganisms from Plants - New Zealand National Microbial Collection		Pseudomonas syringae pv. pisi	(Sackett 1916) Young, Dye & Wilkie 1978	Pseudomonas syringae pv	Bacteria	Proteobacteria	Gammaproteobacteria	Pseudomonadales	Pseudomonadaceae	Pseudomonas	http://data.gbif.org/occurrences/90594332
Leibniz Institute DSMZ - German Collection of Microorganisms and Cell Cultures	DSMZ Prokarya Collection Catalogue	The copyright for any material created by the DSMZ is reserved. The duplication or use of information and data such as texts or images is only permitted with the indication of the source or with prior approval by the DSMZ.	Paenibacillus validus (Nakamura 1984) Ash et al. 1994 emend. Heyndrickx et al. 1995		Paenibacillus validus	Bacteria				Paenibacillaceae	Paenibacillus	http://data.gbif.org/occurrences/87816131
Leibniz Institute DSMZ - German Collection of Microorganisms and Cell Cultures	DSMZ Prokarya Collection Catalogue	The copyright for any material created by the DSMZ is reserved. The duplication or use of information and data such as texts or images is only permitted with the indication of the source or with prior approval by the DSMZ.	Staphylococcus pasteuri Chesneau et al. 1993		Staphylococcus pasteuri Chesneau et al., 1993	Bacteria				Staphylococcaceae	Staphylococcus	http://data.gbif.org/occurrences/87819306
Ocean Biogeographic Information System	Taxonomic Information Sytem for the Belgian coastal area (EurOBIS)	Data are freely available through OBIS and through the VLIZ web site. If substantial parts of the database is used for other data or information products, please acknowledge the source.	Havrella mirabilis	(Cohn)	Havrella mirabilis	Bacteria	Cyanobacteria	Cyanophyceae	Oscillatoriales	Oscillatoriaceae	Havrella	http://data.gbif.org/occurrences/115627279
Ocean Biogeographic Information System	Taxonomic Information Sytem for the Belgian coastal area (EurOBIS)	Data are freely available through OBIS and through the VLIZ web site. If substantial parts of the database is used for other data or information products, please acknowledge the source.	Calothrix scopulorum	(Weber & Mohr) C. Agardh, 1824	Calothrix scopulorum	Bacteria	Cyanobacteria	Cyanophyceae	Nostocales	Rivulariaceae	Calothrix	http://data.gbif.org/occurrences/115622907
National Museum of Natural History, Smithsonian Institution	NMNH Botany Collections	See: http://www.mnh.si.edu/rc/db/2data_access_policy.html	Microcoleus lyngbyaceus		Microcoleus lyngbyaceus	Monera	Cyanophyta		Oscillatoriales	Oscillatoriaceae	Microcoleus	http://data.gbif.org/occurrences/243456156
National Museum of Natural History, Smithsonian Institution	NMNH Botany Collections	See: http://www.mnh.si.edu/rc/db/2data_access_policy.html	Oscillatoria nigra var. brebissonii	Kï¿½tz.	Oscillatoria nigra var. brebissonii	Monera	Cyanophyta		Oscillatoriales	Oscillatoriaceae	Oscillatoria	http://data.gbif.org/occurrences/243514205
National Museum of Natural History, Smithsonian Institution	NMNH Botany Collections	See: http://www.mnh.si.edu/rc/db/2data_access_policy.html	Scytonema hofmannii		Scytonema hofmannii	Monera	Cyanophyta		Oscillatoriales	Scytonemataceae	Scytonema	http://data.gbif.org/occurrences/243621166
National Museum of Natural History, Smithsonian Institution	NMNH Botany Collections	See: http://www.mnh.si.edu/rc/db/2data_access_policy.html	Sphaerozyga velutina	Brï¿½b. in Kï¿½tz.	Sphaerozyga velutina	Monera	Cyanophyta		Oscillatoriales	Nostocaceae	Sphaerozyga	http://data.gbif.org/occurrences/243646945
MNHN - Museum national d'Histoire naturelle	Cryptogams herbarium specimens		sirosiphon saxicola	Nyl.	Sirosiphon saxicola						sirosiphon	http://data.gbif.org/occurrences/436829161
Collection Française de Bactéries Phytopathogènes - CFBP	Collection Francaise de Bacteries Phytopathogenes		Agrobacterium vitis		Agrobacterium vitis							http://data.gbif.org/occurrences/163171371
Collection Française de Bactéries Phytopathogènes - CFBP	Collection Francaise de Bacteries Phytopathogenes		Agrobacterium rhizogenes		Agrobacterium rhizogenes							http://data.gbif.org/occurrences/163171435
Collection Française de Bactéries Phytopathogènes - CFBP	Collection Francaise de Bacteries Phytopathogenes		Pseudomonas savastanoi pv. savastanoi		Pseudomonas savastanoi pv							http://data.gbif.org/occurrences/163175267
Collection Française de Bactéries Phytopathogènes - CFBP	Collection Francaise de Bacteries Phytopathogenes		Pseudomonas syringae pv. persicae		Pseudomonas syringae pv							http://data.gbif.org/occurrences/163175741
Collection Française de Bactéries Phytopathogènes - CFBP	Collection Francaise de Bacteries Phytopathogenes		Pseudomonas syringae pv. persicae		Pseudomonas syringae pv							http://data.gbif.org/occurrences/163175946
Collection Française de Bactéries Phytopathogènes - CFBP	Collection Francaise de Bacteries Phytopathogenes		Pseudomonas syringae pv. persicae		Pseudomonas syringae pv							http://data.gbif.org/occurrences/163176010
Collection Française de Bactéries Phytopathogènes - CFBP	Collection Francaise de Bacteries Phytopathogenes		Pseudomonas syringae pv. syringae		Pseudomonas syringae pv							http://data.gbif.org/occurrences/163176215
Collection Française de Bactéries Phytopathogènes - CFBP	Collection Francaise de Bacteries Phytopathogenes		Pseudomonas syringae pv. pisi		Pseudomonas syringae pv							http://data.gbif.org/occurrences/163176279
Collection Française de Bactéries Phytopathogènes - CFBP	Collection Francaise de Bacteries Phytopathogenes		Acidovorax valerianellae		Acidovorax valerianellae							http://data.gbif.org/occurrences/163171252
Collection Française de Bactéries Phytopathogènes - CFBP	Collection Francaise de Bacteries Phytopathogenes		Agrobacterium sp. biovar 1		Agrobacterium							http://data.gbif.org/occurrences/163171316
Collection Française de Bactéries Phytopathogènes - CFBP	Collection Francaise de Bacteries Phytopathogenes		Agrobacterium rhizogenes		Agrobacterium rhizogenes							http://data.gbif.org/occurrences/163171457
Collection Française de Bactéries Phytopathogènes - CFBP	Collection Francaise de Bacteries Phytopathogenes		Erwinia amylovora		Erwinia amylovora							http://data.gbif.org/occurrences/163172963
Collection Française de Bactéries Phytopathogènes - CFBP	Collection Francaise de Bacteries Phytopathogenes		Pseudomonas salomonii		Pseudomonas salomonii							http://data.gbif.org/occurrences/163175148
Collection Française de Bactéries Phytopathogènes - CFBP	Collection Francaise de Bacteries Phytopathogenes		Pseudomonas syringae pv. aptata		Pseudomonas syringae pv							http://data.gbif.org/occurrences/163175622
Collection Française de Bactéries Phytopathogènes - CFBP	Collection Francaise de Bacteries Phytopathogenes		Pseudomonas syringae pv. persicae		Pseudomonas syringae pv							http://data.gbif.org/occurrences/163175891
Collection Française de Bactéries Phytopathogènes - CFBP	Collection Francaise de Bacteries Phytopathogenes		Streptomyces reticuliscabiei		Streptomyces reticuliscabiei							http://data.gbif.org/occurrences/163177064
MNHN - Museum national d'Histoire naturelle	Cryptogams herbarium specimens		placoma vesiculosum	Schousb. ex Bornet & Thur.	Placoma vesiculosum						placoma	http://data.gbif.org/occurrences/436747100
MNHN - Museum national d'Histoire naturelle	Cryptogams herbarium specimens		scytonema arenarium		Scytonema arenarium					algues	scytonema	http://data.gbif.org/occurrences/436835569
National Museum of Natural History, Smithsonian Institution	NMNH Botany Collections	See: http://www.mnh.si.edu/rc/db/2data_access_policy.html	Calothrix crustacea	Schousboe & Thur. in Bornet & Thur.	Calothrix crustacea	Monera	Cyanophyta		Oscillatoriales	Rivulariaceae	Calothrix	http://data.gbif.org/occurrences/243171652
National Museum of Natural History, Smithsonian Institution	NMNH Botany Collections	See: http://www.mnh.si.edu/rc/db/2data_access_policy.html	Calothrix parietina		Calothrix parietina	Monera	Cyanophyta		Oscillatoriales	Rivulariaceae	Calothrix	http://data.gbif.org/occurrences/243173568
National Museum of Natural History, Smithsonian Institution	NMNH Botany Collections	See: http://www.mnh.si.edu/rc/db/2data_access_policy.html	Rivularia villosa f. minor	Rabenh.	Rivularia villosa f. minor	Monera	Cyanophyta		Oscillatoriales	Rivulariaceae	Rivularia	http://data.gbif.org/occurrences/243595265
National Museum of Natural History, Smithsonian Institution	NMNH Botany Collections	See: http://www.mnh.si.edu/rc/db/2data_access_policy.html	Scytonema hofmannii		Scytonema hofmannii	Monera	Cyanophyta		Oscillatoriales	Scytonemataceae	Scytonema	http://data.gbif.org/occurrences/243621249
Leibniz Institute DSMZ - German Collection of Microorganisms and Cell Cultures	GSPB Prokarya Catalogue	The copyright for any material created by the DSMZ is reserved. The duplication or use of information and data such as texts or images is only permitted with the indication of the source or with prior approval by the DSMZ.	Pseudomonas syringae pvar. porri Samson, Poutier & Rat 1981		Pseudomonas syringae pvar						Pseudomonas	http://data.gbif.org/occurrences/460134186
Leibniz Institute DSMZ - German Collection of Microorganisms and Cell Cultures	GSPB Prokarya Catalogue	The copyright for any material created by the DSMZ is reserved. The duplication or use of information and data such as texts or images is only permitted with the indication of the source or with prior approval by the DSMZ.	Pseudomonas syringae pvar. persicae (Prunier et al. 1970) Young et al. 1978		Pseudomonas syringae pvar						Pseudomonas	http://data.gbif.org/occurrences/460134314
IFREMER - French Research Institute for Exploitation of the Sea	Quadrige		Oscillatoria		Oscillatoria	Monera				Oscillatoriaceae		http://data.gbif.org/occurrences/345036173
Leibniz Institute DSMZ - German Collection of Microorganisms and Cell Cultures	DSMZ Prokarya Collection Catalogue	The copyright for any material created by the DSMZ is reserved. The duplication or use of information and data such as texts or images is only permitted with the indication of the source or with prior approval by the DSMZ.	Prevotella timonensis Glazunova et al. 2007		Prevotella timonensis Glazunova et al., 2007	Bacteria				Prevotellaceae	Prevotella	http://data.gbif.org/occurrences/345680025
Collection Française de Bactéries Phytopathogènes - CFBP	Collection Francaise de Bacteries Phytopathogenes		Agrobacterium rhizogenes		Agrobacterium rhizogenes							http://data.gbif.org/occurrences/163171397
Collection Française de Bactéries Phytopathogènes - CFBP	Collection Francaise de Bacteries Phytopathogenes		Brenneria nigrifluens		Brenneria nigrifluens							http://data.gbif.org/occurrences/163171666
Collection Française de Bactéries Phytopathogènes - CFBP	Collection Francaise de Bacteries Phytopathogenes		Pseudomonas fluorescens biovar 1		Pseudomonas fluorescens biovar							http://data.gbif.org/occurrences/163174755
Collection Française de Bactéries Phytopathogènes - CFBP	Collection Francaise de Bacteries Phytopathogenes		Pseudomonas savastanoi pv. savastanoi		Pseudomonas savastanoi pv							http://data.gbif.org/occurrences/163175024
Collection Française de Bactéries Phytopathogènes - CFBP	Collection Francaise de Bacteries Phytopathogenes		Pseudomonas syringae pv. persicae		Pseudomonas syringae pv							http://data.gbif.org/occurrences/163175767
Collection Française de Bactéries Phytopathogènes - CFBP	Collection Francaise de Bacteries Phytopathogenes		Xanthomonas cynarae		Xanthomonas cynarae							http://data.gbif.org/occurrences/163178792
Collection Française de Bactéries Phytopathogènes - CFBP	Collection Francaise de Bacteries Phytopathogenes		Xanthomonas populi		Xanthomonas populi							http://data.gbif.org/occurrences/163179061
Collection Française de Bactéries Phytopathogènes - CFBP	Collection Francaise de Bacteries Phytopathogenes		Xanthomonas translucens pv. graminis		Xanthomonas translucens pv							http://data.gbif.org/occurrences/163179125
National Museum of Natural History, Smithsonian Institution	NMNH Botany Collections	See: http://www.mnh.si.edu/rc/db/2data_access_policy.html	Microcoleus lyngbyaceus		Microcoleus lyngbyaceus	Monera	Cyanophyta		Oscillatoriales	Oscillatoriaceae	Microcoleus	http://data.gbif.org/occurrences/243456247
National Museum of Natural History, Smithsonian Institution	NMNH Botany Collections	See: http://www.mnh.si.edu/rc/db/2data_access_policy.html	Nostoc sphaericum		Nostoc sphaericum	Monera	Cyanophyta		Oscillatoriales	Nostocaceae	Nostoc	http://data.gbif.org/occurrences/243496322
National Museum of Natural History, Smithsonian Institution	NMNH Botany Collections	See: http://www.mnh.si.edu/rc/db/2data_access_policy.html	Schizothrix arenaria		Schizothrix arenaria	Monera	Cyanophyta		Oscillatoriales	Oscillatoriaceae	Schizothrix	http://data.gbif.org/occurrences/243609633
National Museum of Natural History, Smithsonian Institution	NMNH Botany Collections	See: http://www.mnh.si.edu/rc/db/2data_access_policy.html	Calothrix crustacea	Schousboe & Thur. in Bornet & Thur.	Calothrix crustacea	Monera	Cyanophyta		Oscillatoriales	Rivulariaceae	Calothrix	http://data.gbif.org/occurrences/243172630
National Museum of Natural History, Smithsonian Institution	NMNH Botany Collections	See: http://www.mnh.si.edu/rc/db/2data_access_policy.html	Lyngbya ochracea		Lyngbya ochracea	Monera	Cyanophyta		Oscillatoriales	Oscillatoriaceae	Lyngbya	http://data.gbif.org/occurrences/243437539
National Museum of Natural History, Smithsonian Institution	NMNH Botany Collections	See: http://www.mnh.si.edu/rc/db/2data_access_policy.html	Nostoc commune		Nostoc commune	Monera	Cyanophyta		Oscillatoriales	Nostocaceae	Nostoc	http://data.gbif.org/occurrences/243494082
National Museum of Natural History, Smithsonian Institution	NMNH Botany Collections	See: http://www.mnh.si.edu/rc/db/2data_access_policy.html	Sirosiphon bouteillei	Brï¿½b. & Desm. in Desm.	Sirosiphon bouteillei	Monera	Cyanophyta		Oscillatoriales	Stigonemataceae	Sirosiphon	http://data.gbif.org/occurrences/243640137
Ocean Biogeographic Information System	Continuous Plankton Recorder database	Restrictions on use of the data retrieved from this resource.	Oscillatoria spp.		Oscillatoria	PLANTAE					Oscillatoria	http://data.gbif.org/occurrences/12886485
Ocean Biogeographic Information System	Continuous Plankton Recorder database	Restrictions on use of the data retrieved from this resource.	Oscillatoria spp.		Oscillatoria	PLANTAE					Oscillatoria	http://data.gbif.org/occurrences/12886960
Ocean Biogeographic Information System	Taxonomic Information Sytem for the Belgian coastal area (EurOBIS)	Data are freely available through OBIS and through the VLIZ web site. If substantial parts of the database is used for other data or information products, please acknowledge the source.	Brachytrichia balani	Bornet & Flahault, 1885	Brachytrichia balani	Bacteria	Cyanobacteria	Cyanophyceae	Stigonematales	Mastigocladaceae	Brachytrichia	http://data.gbif.org/occurrences/22189122
National Institute of Genetics, ROIS	Japan Collection of Microorganisms, RIKEN BioResource Center		Streptomyces tendae	Ettlinger et al. 1958	Streptomyces tendae						Streptomyces	http://data.gbif.org/occurrences/323694588
Sir Alister Hardy Foundation for Ocean Science (SAHFOS)	Continuous Plankton Recorder Dataset (SAHFOS)		Oscillatoria spp.		Oscillatoria							http://data.gbif.org/occurrences/366056969
Sir Alister Hardy Foundation for Ocean Science (SAHFOS)	Continuous Plankton Recorder Dataset (SAHFOS)		Oscillatoria spp.		Oscillatoria							http://data.gbif.org/occurrences/366057774
National Museum of Natural History, Smithsonian Institution	NMNH Botany Collections	See: http://www.mnh.si.edu/rc/db/2data_access_policy.html	Anacystis montana		Anacystis montana	Monera	Cyanophyta		Chroococcales	Chroococcaceae	Anacystis	http://data.gbif.org/occurrences/243099559
National Museum of Natural History, Smithsonian Institution	NMNH Botany Collections	See: http://www.mnh.si.edu/rc/db/2data_access_policy.html	Coccochloris stagnina		Coccochloris stagnina	Monera	Cyanophyta		Chroococcales	Chroococcaceae	Coccochloris	http://data.gbif.org/occurrences/243228370
National Museum of Natural History, Smithsonian Institution	NMNH Botany Collections	See: http://www.mnh.si.edu/rc/db/2data_access_policy.html	Dichothrix gypsophila		Dichothrix gypsophila	Monera	Cyanophyta		Oscillatoriales	Rivulariaceae	Dichothrix	http://data.gbif.org/occurrences/243279800
National Museum of Natural History, Smithsonian Institution	NMNH Botany Collections	See: http://www.mnh.si.edu/rc/db/2data_access_policy.html	Entophysalis lemaniae		Entophysalis lemaniae	Monera	Cyanophyta		Chroococcales	Entophysalidaceae	Entophysalis	http://data.gbif.org/occurrences/243307764
National Museum of Natural History, Smithsonian Institution	NMNH Botany Collections	See: http://www.mnh.si.edu/rc/db/2data_access_policy.html	Leptothrix ochracea		Leptothrix ochracea	Monera	Cyanophyta		Oscillatoriales	Oscillatoriaceae	Leptothrix	http://data.gbif.org/occurrences/243421818
National Museum of Natural History, Smithsonian Institution	NMNH Botany Collections	See: http://www.mnh.si.edu/rc/db/2data_access_policy.html	Rivularia warreniae		Rivularia warreniae	Monera	Cyanophyta		Oscillatoriales	Rivulariaceae	Rivularia	http://data.gbif.org/occurrences/243595235
National Museum of Natural History, Smithsonian Institution	NMNH Botany Collections	See: http://www.mnh.si.edu/rc/db/2data_access_policy.html	Stigonema ocellatum		Stigonema ocellatum	Monera	Cyanophyta		Oscillatoriales	Stigonemataceae	Stigonema	http://data.gbif.org/occurrences/243658000
IFREMER - French Research Institute for Exploitation of the Sea	Quadrige		Oscillatoria		Oscillatoria	Monera				Oscillatoriaceae		http://data.gbif.org/occurrences/345014450
IFREMER - French Research Institute for Exploitation of the Sea	Quadrige		Oscillatoria		Oscillatoria	Monera				Oscillatoriaceae		http://data.gbif.org/occurrences/345037585
IFREMER - French Research Institute for Exploitation of the Sea	Quadrige		Oscillatoria		Oscillatoria	Monera				Oscillatoriaceae		http://data.gbif.org/occurrences/345037852
Sir Alister Hardy Foundation for Ocean Science (SAHFOS)	Continuous Plankton Recorder Dataset (SAHFOS)		Oscillatoria spp.		Oscillatoria							http://data.gbif.org/occurrences/366057391
Leibniz Institute DSMZ - German Collection of Microorganisms and Cell Cultures	DSMZ Prokarya Collection Catalogue	The copyright for any material created by the DSMZ is reserved. The duplication or use of information and data such as texts or images is only permitted with the indication of the source or with prior approval by the DSMZ.	Caldanaerobacter subterraneus subsp. subterraneus (Fardeau et al. 2000) Fardeau et al. 2004		Caldanaerobacter subterraneus subsp. subterraneus (Fardeau et al., 2000) Fardeau et al., 2004	Bacteria				Thermoanaerobacteraceae	Caldanaerobacter	http://data.gbif.org/occurrences/87809264
IFREMER - French Research Institute for Exploitation of the Sea	Quadrige		Oscillatoria		Oscillatoria	Monera				Oscillatoriaceae		http://data.gbif.org/occurrences/345061198
MNHN - Museum national d'Histoire naturelle	Cryptogams herbarium specimens		scytonema arenarium		Scytonema arenarium					algues	scytonema	http://data.gbif.org/occurrences/436892903
Sir Alister Hardy Foundation for Ocean Science (SAHFOS)	Continuous Plankton Recorder Dataset (SAHFOS)		Oscillatoria spp.		Oscillatoria							http://data.gbif.org/occurrences/366056936
Sir Alister Hardy Foundation for Ocean Science (SAHFOS)	Continuous Plankton Recorder Dataset (SAHFOS)		Oscillatoria spp.		Oscillatoria							http://data.gbif.org/occurrences/366057346
Sir Alister Hardy Foundation for Ocean Science (SAHFOS)	Continuous Plankton Recorder Dataset (SAHFOS)		Oscillatoria spp.		Oscillatoria							http://data.gbif.org/occurrences/366057617
MNHN - Museum national d'Histoire naturelle	Cryptogams herbarium specimens		scytonema arenarium		Scytonema arenarium					algues	scytonema	http://data.gbif.org/occurrences/436778610
MNHN - Museum national d'Histoire naturelle	Cryptogams herbarium specimens		bichatia insignis	Thur.	Bichatia insignis						bichatia	http://data.gbif.org/occurrences/436804025
IFREMER - French Research Institute for Exploitation of the Sea	Quadrige		Oscillatoria		Oscillatoria	Monera				Oscillatoriaceae		http://data.gbif.org/occurrences/345039764
IFREMER - French Research Institute for Exploitation of the Sea	Quadrige		Oscillatoria		Oscillatoria	Monera				Oscillatoriaceae		http://data.gbif.org/occurrences/345015063
MNHN - Museum national d'Histoire naturelle	Cryptogams herbarium specimens		sirosiphon pulvinatus	Htg.	Sirosiphon pulvinatus						sirosiphon	http://data.gbif.org/occurrences/436800580
Sir Alister Hardy Foundation for Ocean Science (SAHFOS)	Continuous Plankton Recorder Dataset (SAHFOS)		Oscillatoria spp.		Oscillatoria							http://data.gbif.org/occurrences/366057561
Sir Alister Hardy Foundation for Ocean Science (SAHFOS)	Continuous Plankton Recorder Dataset (SAHFOS)		Oscillatoria spp.		Oscillatoria							http://data.gbif.org/occurrences/366057828
Sir Alister Hardy Foundation for Ocean Science (SAHFOS)	Continuous Plankton Recorder Dataset (SAHFOS)		Oscillatoria spp.		Oscillatoria							http://data.gbif.org/occurrences/366057590
Sir Alister Hardy Foundation for Ocean Science (SAHFOS)	Continuous Plankton Recorder Dataset (SAHFOS)		Oscillatoria spp.		Oscillatoria							http://data.gbif.org/occurrences/366058000
Sir Alister Hardy Foundation for Ocean Science (SAHFOS)	Continuous Plankton Recorder Dataset (SAHFOS)		Oscillatoria spp.		Oscillatoria							http://data.gbif.org/occurrences/366058271
Comisión nacional para el conocimiento y uso de la biodiversidad	Computarización de la Colección de Microorganismos de importancia acuícola del CIAD, AC		Vibrio kanaloae Thompson et al. 2003	Thompson et al. 2003	Vibrio kanaloae Thompson et al., 2003	PROTISTA	Proteobacteria	Gammaproteobacteria	Vibrionales	Vibrionaceae	Vibrio	http://data.gbif.org/occurrences/370406088
Leibniz Institute DSMZ - German Collection of Microorganisms and Cell Cultures	GSPB Prokarya Catalogue	The copyright for any material created by the DSMZ is reserved. The duplication or use of information and data such as texts or images is only permitted with the indication of the source or with prior approval by the DSMZ.	Pseudomonas syringae pvar. syringae van Hall 1902		Pseudomonas syringae pvar						Pseudomonas	http://data.gbif.org/occurrences/460134340
MNHN - Museum national d'Histoire naturelle	Cryptogams herbarium specimens		gloeocapsa nigrescens	Nägeli	Gloeocapsa nigrescens						gloeocapsa	http://data.gbif.org/occurrences/436775589
MNHN - Museum national d'Histoire naturelle	Cryptogams herbarium specimens		gloeocapsa crepidinum	Thur.	Gloeocapsa crepidinum						gloeocapsa	http://data.gbif.org/occurrences/436804027
MNHN - Museum national d'Histoire naturelle	Cryptogams herbarium specimens		stigonema informe	Kütz.	Stigonema informe						stigonema	http://data.gbif.org/occurrences/436890384
MNHN - Museum national d'Histoire naturelle	Cryptogams herbarium specimens		scytonema arenarium		Scytonema arenarium					algues	scytonema	http://data.gbif.org/occurrences/436921567
IFREMER - French Research Institute for Exploitation of the Sea	Quadrige		Oscillatoria		Oscillatoria	Monera				Oscillatoriaceae		http://data.gbif.org/occurrences/345040379
Sir Alister Hardy Foundation for Ocean Science (SAHFOS)	Continuous Plankton Recorder Dataset (SAHFOS)		Oscillatoria spp.		Oscillatoria							http://data.gbif.org/occurrences/366056624
Collection Française de Bactéries Phytopathogènes - CFBP	Collection Francaise de Bacteries Phytopathogenes		Dickeya sp.		Dickeya							http://data.gbif.org/occurrences/163172606
Collection Française de Bactéries Phytopathogènes - CFBP	Collection Francaise de Bacteries Phytopathogenes		Pseudomonas cichorii		Pseudomonas cichorii							http://data.gbif.org/occurrences/163174522
Collection Française de Bactéries Phytopathogènes - CFBP	Collection Francaise de Bacteries Phytopathogenes		Pseudomonas fluorescens		Pseudomonas fluorescens							http://data.gbif.org/occurrences/163174727
Collection Française de Bactéries Phytopathogènes - CFBP	Collection Francaise de Bacteries Phytopathogenes		Pseudomonas syringae pv. porri		Pseudomonas syringae pv							http://data.gbif.org/occurrences/163176169
Collection Française de Bactéries Phytopathogènes - CFBP	Collection Francaise de Bacteries Phytopathogenes		Pseudomonas syringae pv. syringae		Pseudomonas syringae pv							http://data.gbif.org/occurrences/163176438
Collection Française de Bactéries Phytopathogènes - CFBP	Collection Francaise de Bacteries Phytopathogenes		Pseudomonas viridiflava		Pseudomonas viridiflava							http://data.gbif.org/occurrences/163176848
Collection Française de Bactéries Phytopathogènes - CFBP	Collection Francaise de Bacteries Phytopathogenes		Xanthomonas arboricola pv. corylina		Xanthomonas arboricola pv							http://data.gbif.org/occurrences/163177117
Collection Française de Bactéries Phytopathogènes - CFBP	Collection Francaise de Bacteries Phytopathogenes		Xanthomonas cynarae		Xanthomonas cynarae							http://data.gbif.org/occurrences/163178828
Collection Française de Bactéries Phytopathogènes - CFBP	Collection Francaise de Bacteries Phytopathogenes		Xanthomonas populi		Xanthomonas populi							http://data.gbif.org/occurrences/163179097
Leibniz Institute DSMZ - German Collection of Microorganisms and Cell Cultures	DSMZ Prokarya Collection Catalogue	The copyright for any material created by the DSMZ is reserved. The duplication or use of information and data such as texts or images is only permitted with the indication of the source or with prior approval by the DSMZ.	Sorangium cellulosum (Brockmann 1989) Reichenbach 2007		Sorangium cellulosum (Brockmann, 1989) Reichenbach, 2007	Bacteria				Polyangiaceae	Sorangium	http://data.gbif.org/occurrences/87818298
Leibniz Institute DSMZ - German Collection of Microorganisms and Cell Cultures	DSMZ Prokarya Collection Catalogue	The copyright for any material created by the DSMZ is reserved. The duplication or use of information and data such as texts or images is only permitted with the indication of the source or with prior approval by the DSMZ.	Thiocapsa pendens (Molisch 1906) Guyoneaud et al. 1998		Thiocapsa pendens (Molisch, 1906) Guyoneaud et al., 1998	Bacteria				Chromatiaceae	Thiocapsa	http://data.gbif.org/occurrences/87821377
GBIF New Zealand	International Collection of Microorganisms from Plants - New Zealand National Microbial Collection		Erwinia carotovora subsp. odorifera	Gallois et al. 1992	Erwinia carotovora subsp. odorifera	Bacteria	Proteobacteria	Gammaproteobacteria	Enterobacteriales	Enterobacteriaceae	Erwinia	http://data.gbif.org/occurrences/90587715
Collection Française de Bactéries Phytopathogènes - CFBP	Collection Francaise de Bacteries Phytopathogenes		Agrobacterium rhizogenes		Agrobacterium rhizogenes							http://data.gbif.org/occurrences/163171499
Collection Française de Bactéries Phytopathogènes - CFBP	Collection Francaise de Bacteries Phytopathogenes		Clavibacter michiganensis subsp. michiganensis		Clavibacter michiganensis subsp. michiganensis							http://data.gbif.org/occurrences/163171768
Collection Française de Bactéries Phytopathogènes - CFBP	Collection Francaise de Bacteries Phytopathogenes		Dickeya dianthicola		Dickeya dianthicola							http://data.gbif.org/occurrences/163172575
Collection Française de Bactéries Phytopathogènes - CFBP	Collection Francaise de Bacteries Phytopathogenes		Pseudomonas savastanoi pv. phaseolicola		Pseudomonas savastanoi pv							http://data.gbif.org/occurrences/163175395
Collection Française de Bactéries Phytopathogènes - CFBP	Collection Francaise de Bacteries Phytopathogenes		Pseudomonas syringae pv. avii		Pseudomonas syringae pv							http://data.gbif.org/occurrences/163175600
Collection Française de Bactéries Phytopathogènes - CFBP	Collection Francaise de Bacteries Phytopathogenes		Pseudomonas syringae pv. persicae		Pseudomonas syringae pv							http://data.gbif.org/occurrences/163175933
Collection Française de Bactéries Phytopathogènes - CFBP	Collection Francaise de Bacteries Phytopathogenes		Pseudomonas syringae pv. syringae		Pseudomonas syringae pv							http://data.gbif.org/occurrences/163176074
Ocean Biogeographic Information System	Continuous Plankton Recorder database	Restrictions on use of the data retrieved from this resource.	Oscillatoria spp.		Oscillatoria	PLANTAE					Oscillatoria	http://data.gbif.org/occurrences/12886243
Leibniz Institute DSMZ - German Collection of Microorganisms and Cell Cultures	DSMZ Prokarya Collection Catalogue	The copyright for any material created by the DSMZ is reserved. The duplication or use of information and data such as texts or images is only permitted with the indication of the source or with prior approval by the DSMZ.	Bacteroides xylanisolvens Chassard et al. 2008		Bacteroides xylanisolvens Chassard et al., 2008	Bacteria				Bacteroidaceae	Bacteroides	http://data.gbif.org/occurrences/216069744
Collection Française de Bactéries Phytopathogènes - CFBP	Collection Francaise de Bacteries Phytopathogenes		Agrobacterium vitis		Agrobacterium vitis							http://data.gbif.org/occurrences/163171384
Collection Française de Bactéries Phytopathogènes - CFBP	Collection Francaise de Bacteries Phytopathogenes		Agrobacterium vitis		Agrobacterium vitis							http://data.gbif.org/occurrences/163171448
Collection Française de Bactéries Phytopathogènes - CFBP	Collection Francaise de Bacteries Phytopathogenes		Erwinia amylovora		Erwinia amylovora							http://data.gbif.org/occurrences/163173031
Collection Française de Bactéries Phytopathogènes - CFBP	Collection Francaise de Bacteries Phytopathogenes		Pseudomonas syringae pv. persicae		Pseudomonas syringae pv							http://data.gbif.org/occurrences/163175959
Collection Française de Bactéries Phytopathogènes - CFBP	Collection Francaise de Bacteries Phytopathogenes		Pseudomonas syringae pv. morsprunorum		Pseudomonas syringae pv							http://data.gbif.org/occurrences/163176023
Collection Française de Bactéries Phytopathogènes - CFBP	Collection Francaise de Bacteries Phytopathogenes		Xanthomonas arboricola pv. corylina		Xanthomonas arboricola pv							http://data.gbif.org/occurrences/163177132
Collection Française de Bactéries Phytopathogènes - CFBP	Collection Francaise de Bacteries Phytopathogenes		Xanthomonas populi		Xanthomonas populi							http://data.gbif.org/occurrences/163179048
National Museum of Natural History, Smithsonian Institution	NMNH Botany Collections	See: http://www.mnh.si.edu/rc/db/2data_access_policy.html	Calothrix crustacea	Schousboe & Thur. in Bornet & Thur.	Calothrix crustacea	Monera	Cyanophyta		Oscillatoriales	Rivulariaceae	Calothrix	http://data.gbif.org/occurrences/243171466
National Museum of Natural History, Smithsonian Institution	NMNH Botany Collections	See: http://www.mnh.si.edu/rc/db/2data_access_policy.html	Schizothrix arenaria		Schizothrix arenaria	Monera	Cyanophyta		Oscillatoriales	Oscillatoriaceae	Schizothrix	http://data.gbif.org/occurrences/243544886
National Museum of Natural History, Smithsonian Institution	NMNH Botany Collections	See: http://www.mnh.si.edu/rc/db/2data_access_policy.html	Schizothrix calcicola		Schizothrix calcicola	Monera	Cyanophyta		Oscillatoriales	Oscillatoriaceae	Schizothrix	http://data.gbif.org/occurrences/243611547
National Museum of Natural History, Smithsonian Institution	NMNH Botany Collections	See: http://www.mnh.si.edu/rc/db/2data_access_policy.html	Amphithrix crustacea	Kï¿½tz.	Amphithrix crustacea	Monera	Cyanophyta		Oscillatoriales	Rivulariaceae	Amphithrix	http://data.gbif.org/occurrences/243095194
National Museum of Natural History, Smithsonian Institution	NMNH Botany Collections	See: http://www.mnh.si.edu/rc/db/2data_access_policy.html	Calothrix crustacea	Schousboe & Thur. in Bornet & Thur.	Calothrix crustacea	Monera	Cyanophyta		Oscillatoriales	Rivulariaceae	Calothrix	http://data.gbif.org/occurrences/243172134
National Museum of Natural History, Smithsonian Institution	NMNH Botany Collections	See: http://www.mnh.si.edu/rc/db/2data_access_policy.html	Entophysalis conferta		Entophysalis conferta	Monera	Cyanophyta		Chroococcales	Entophysalidaceae	Entophysalis	http://data.gbif.org/occurrences/243306898
National Museum of Natural History, Smithsonian Institution	NMNH Botany Collections	See: http://www.mnh.si.edu/rc/db/2data_access_policy.html	Microcrocis geminata		Microcrocis geminata	Monera	Cyanophyta		Chroococcales	Chroococcaceae	Microcrocis	http://data.gbif.org/occurrences/243464244
Leibniz Institute DSMZ - German Collection of Microorganisms and Cell Cultures	DSMZ Prokarya Collection Catalogue	The copyright for any material created by the DSMZ is reserved. The duplication or use of information and data such as texts or images is only permitted with the indication of the source or with prior approval by the DSMZ.	Campylobacter jejuni (Jones et al. 1931) Veron and Chatelain 1973		Campylobacter jejuni (Jones et al., 1931) Veron & Chatelain, 1973	Bacteria				Campylobacteraceae	Campylobacter	http://data.gbif.org/occurrences/665477011
Leibniz Institute DSMZ - German Collection of Microorganisms and Cell Cultures	DSMZ Prokarya Collection Catalogue	The copyright for any material created by the DSMZ is reserved. The duplication or use of information and data such as texts or images is only permitted with the indication of the source or with prior approval by the DSMZ.	Sorangium cellulosum (Brockmann 1989) Reichenbach 2007		Sorangium cellulosum (Brockmann, 1989) Reichenbach, 2007	Bacteria				Polyangiaceae	Sorangium	http://data.gbif.org/occurrences/87818221
Ocean Biogeographic Information System	Continuous Plankton Recorder database	Restrictions on use of the data retrieved from this resource.	Oscillatoria spp.		Oscillatoria	PLANTAE					Oscillatoria	http://data.gbif.org/occurrences/12886784
Ocean Biogeographic Information System	Continuous Plankton Recorder database	Restrictions on use of the data retrieved from this resource.	Oscillatoria spp.		Oscillatoria	PLANTAE					Oscillatoria	http://data.gbif.org/occurrences/12887267
National Museum of Natural History, Smithsonian Institution	NMNH Botany Collections	See: http://www.mnh.si.edu/rc/db/2data_access_policy.html	Plectonema nostocorum	Bornet in Bornet & Thur.	Plectonema nostocorum	Monera	Cyanophyta		Oscillatoriales	Oscillatoriaceae	Plectonema	http://data.gbif.org/occurrences/243554115
National Museum of Natural History, Smithsonian Institution	NMNH Botany Collections	See: http://www.mnh.si.edu/rc/db/2data_access_policy.html	Stigonema ocellatum		Stigonema ocellatum	Monera	Cyanophyta		Oscillatoriales	Stigonemataceae	Stigonema	http://data.gbif.org/occurrences/243658051
Collection Française de Bactéries Phytopathogènes - CFBP	Collection Francaise de Bacteries Phytopathogenes		Acidovorax valerianellae		Acidovorax valerianellae							http://data.gbif.org/occurrences/163171267
Collection Française de Bactéries Phytopathogènes - CFBP	Collection Francaise de Bacteries Phytopathogenes		Agrobacterium sp. biovar 1		Agrobacterium							http://data.gbif.org/occurrences/163171472
Collection Française de Bactéries Phytopathogènes - CFBP	Collection Francaise de Bacteries Phytopathogenes		Dickeya dianthicola		Dickeya dianthicola							http://data.gbif.org/occurrences/163172709
Collection Française de Bactéries Phytopathogènes - CFBP	Collection Francaise de Bacteries Phytopathogenes		Erwinia amylovora		Erwinia amylovora							http://data.gbif.org/occurrences/163172978
Collection Française de Bactéries Phytopathogènes - CFBP	Collection Francaise de Bacteries Phytopathogenes		Pseudomonas savastanoi pv. savastanoi		Pseudomonas savastanoi pv							http://data.gbif.org/occurrences/163175304
Collection Française de Bactéries Phytopathogènes - CFBP	Collection Francaise de Bacteries Phytopathogenes		Xanthomonas campestris pv. incanae		Xanthomonas campestris pv							http://data.gbif.org/occurrences/163178726
Collection Française de Bactéries Phytopathogènes - CFBP	Collection Francaise de Bacteries Phytopathogenes		Xanthomonas translucens pv. graminis		Xanthomonas translucens pv							http://data.gbif.org/occurrences/163179136
Leibniz Institute DSMZ - German Collection of Microorganisms and Cell Cultures	DSMZ Prokarya Collection Catalogue	The copyright for any material created by the DSMZ is reserved. The duplication or use of information and data such as texts or images is only permitted with the indication of the source or with prior approval by the DSMZ.	Sporomusa acidovorans Ollivier et al. 1990		Sporomusa acidovorans Ollivier et al., 1990	Bacteria				Veillonellaceae	Sporomusa	http://data.gbif.org/occurrences/87819169
Leibniz Institute DSMZ - German Collection of Microorganisms and Cell Cultures	DSMZ Prokarya Collection Catalogue	The copyright for any material created by the DSMZ is reserved. The duplication or use of information and data such as texts or images is only permitted with the indication of the source or with prior approval by the DSMZ.	Syntrophus buswellii Mountfort et al. 1984		Syntrophus buswellii Mountfort et al., 1984	Bacteria				Syntrophaceae	Syntrophus	http://data.gbif.org/occurrences/87821085
GBIF New Zealand	International Collection of Microorganisms from Plants - New Zealand National Microbial Collection		Pseudomonas syringae pv. persicae	(Prunier, Luisetti & Gardan 1970) Young, Dye & Wilkie 1978	Pseudomonas syringae pv	Bacteria	Proteobacteria	Gammaproteobacteria	Pseudomonadales	Pseudomonadaceae	Pseudomonas	http://data.gbif.org/occurrences/90594398
GBIF New Zealand	International Collection of Microorganisms from Plants - New Zealand National Microbial Collection		Pseudomonas viridiflava	(Burkholder 1930) Dowson 1939	Pseudomonas viridiflava	Bacteria	Proteobacteria	Gammaproteobacteria	Pseudomonadales	Pseudomonadaceae	Pseudomonas	http://data.gbif.org/occurrences/90594430
IFREMER - French Research Institute for Exploitation of the Sea	Quadrige		Oscillatoria		Oscillatoria	Monera				Oscillatoriaceae		http://data.gbif.org/occurrences/345115646
Leibniz Institute DSMZ - German Collection of Microorganisms and Cell Cultures	DSMZ Prokarya Collection Catalogue	The copyright for any material created by the DSMZ is reserved. The duplication or use of information and data such as texts or images is only permitted with the indication of the source or with prior approval by the DSMZ.	Bacillus subtilis (Ehrenberg 1835) Cohn 1872		Bacillus subtilis (Ehrenberg, 1835) Cohn, 1872	Bacteria				Bacillaceae	Bacillus	http://data.gbif.org/occurrences/345679235
Leibniz Institute DSMZ - German Collection of Microorganisms and Cell Cultures	DSMZ Prokarya Collection Catalogue	The copyright for any material created by the DSMZ is reserved. The duplication or use of information and data such as texts or images is only permitted with the indication of the source or with prior approval by the DSMZ.	Escherichia coli (Migula 1895) Castellani and Chalmers 1919		Escherichia coli (Migula, 1895) Castellani & Chalmers, 1919	Bacteria				Enterobacteriaceae	Escherichia	http://data.gbif.org/occurrences/345679502
Ocean Biogeographic Information System	Continuous Plankton Recorder database	Restrictions on use of the data retrieved from this resource.	Oscillatoria spp.		Oscillatoria	PLANTAE					Oscillatoria	http://data.gbif.org/occurrences/12886018
Ocean Biogeographic Information System	Continuous Plankton Recorder database	Restrictions on use of the data retrieved from this resource.	Oscillatoria spp.		Oscillatoria	PLANTAE					Oscillatoria	http://data.gbif.org/occurrences/12886022
Ocean Biogeographic Information System	Continuous Plankton Recorder database	Restrictions on use of the data retrieved from this resource.	Oscillatoria spp.		Oscillatoria	PLANTAE					Oscillatoria	http://data.gbif.org/occurrences/12887167
Ocean Biogeographic Information System	Continuous Plankton Recorder database	Restrictions on use of the data retrieved from this resource.	Oscillatoria spp.		Oscillatoria	PLANTAE					Oscillatoria	http://data.gbif.org/occurrences/12886577
Ocean Biogeographic Information System	Taxonomic Information Sytem for the Belgian coastal area (EurOBIS)	Data are freely available through OBIS and through the VLIZ web site. If substantial parts of the database is used for other data or information products, please acknowledge the source.	Oscillatoria nigroviridis	Thwaites ex Gomont, 1892	Oscillatoria nigroviridis	Bacteria	Cyanobacteria	Cyanophyceae	Oscillatoriales	Oscillatoriaceae	Oscillatoria	http://data.gbif.org/occurrences/22231265
Sir Alister Hardy Foundation for Ocean Science (SAHFOS)	Continuous Plankton Recorder Dataset (SAHFOS)		Oscillatoria spp.		Oscillatoria							http://data.gbif.org/occurrences/366057546
Sir Alister Hardy Foundation for Ocean Science (SAHFOS)	Continuous Plankton Recorder Dataset (SAHFOS)		Oscillatoria spp.		Oscillatoria							http://data.gbif.org/occurrences/366057674
Sir Alister Hardy Foundation for Ocean Science (SAHFOS)	Continuous Plankton Recorder Dataset (SAHFOS)		Oscillatoria spp.		Oscillatoria							http://data.gbif.org/occurrences/366057945
Sir Alister Hardy Foundation for Ocean Science (SAHFOS)	Continuous Plankton Recorder Dataset (SAHFOS)		Oscillatoria spp.		Oscillatoria							http://data.gbif.org/occurrences/366058212
Leibniz Institute DSMZ - German Collection of Microorganisms and Cell Cultures	DSMZ Prokarya Collection Catalogue	The copyright for any material created by the DSMZ is reserved. The duplication or use of information and data such as texts or images is only permitted with the indication of the source or with prior approval by the DSMZ.	Erythrobacter citreus Denner et al. 2002		Erythrobacter citreus Denner et al., 2002	Bacteria				Erythrobacteraceae	Erythrobacter	http://data.gbif.org/occurrences/87811889
Marine Science Institute, UCSB	Paleobiology Database		Lithocodium sp.	Elliott 1956	Lithocodium	Eubacteria	Cyanobacteria				Lithocodium	http://data.gbif.org/occurrences/37908843
National Museum of Natural History, Smithsonian Institution	NMNH Botany Collections	See: http://www.mnh.si.edu/rc/db/2data_access_policy.html	Leptothrix contexta	Mont.	Leptothrix contexta	Monera	Cyanophyta		Oscillatoriales	Oscillatoriaceae	Leptothrix	http://data.gbif.org/occurrences/243421893
National Museum of Natural History, Smithsonian Institution	NMNH Botany Collections	See: http://www.mnh.si.edu/rc/db/2data_access_policy.html	Microcoleus lyngbyaceus		Microcoleus lyngbyaceus	Monera	Cyanophyta		Oscillatoriales	Oscillatoriaceae	Microcoleus	http://data.gbif.org/occurrences/243456284
National Museum of Natural History, Smithsonian Institution	NMNH Botany Collections	See: http://www.mnh.si.edu/rc/db/2data_access_policy.html	Phormidium cebennense	Gomont	Phormidium cebennense	Monera	Cyanophyta		Oscillatoriales	Oscillatoriaceae	Phormidium	http://data.gbif.org/occurrences/243541157
National Museum of Natural History, Smithsonian Institution	NMNH Botany Collections	See: http://www.mnh.si.edu/rc/db/2data_access_policy.html	Scytonema hofmannii		Scytonema hofmannii	Monera	Cyanophyta		Oscillatoriales	Scytonemataceae	Scytonema	http://data.gbif.org/occurrences/243619647
National Museum of Natural History, Smithsonian Institution	NMNH Botany Collections	See: http://www.mnh.si.edu/rc/db/2data_access_policy.html	Tolypothrix flaccida		Tolypothrix flaccida	Monera	Cyanophyta		Oscillatoriales	Scytonemataceae	Tolypothrix	http://data.gbif.org/occurrences/243675921
Collection Française de Bactéries Phytopathogènes - CFBP	Collection Francaise de Bacteries Phytopathogenes		Agrobacterium vitis		Agrobacterium vitis							http://data.gbif.org/occurrences/163171380
Collection Française de Bactéries Phytopathogènes - CFBP	Collection Francaise de Bacteries Phytopathogenes		Agrobacterium sp. biovar 1		Agrobacterium							http://data.gbif.org/occurrences/163171444
Collection Française de Bactéries Phytopathogènes - CFBP	Collection Francaise de Bacteries Phytopathogenes		Erwinia amylovora		Erwinia amylovora							http://data.gbif.org/occurrences/163173027
Collection Française de Bactéries Phytopathogènes - CFBP	Collection Francaise de Bacteries Phytopathogenes		Pseudomonas syringae pv. persicae		Pseudomonas syringae pv							http://data.gbif.org/occurrences/163175955
Collection Française de Bactéries Phytopathogènes - CFBP	Collection Francaise de Bacteries Phytopathogenes		Pseudomonas syringae pv. morsprunorum		Pseudomonas syringae pv							http://data.gbif.org/occurrences/163176019
Collection Française de Bactéries Phytopathogènes - CFBP	Collection Francaise de Bacteries Phytopathogenes		Xanthomonas arboricola pv. corylina		Xanthomonas arboricola pv							http://data.gbif.org/occurrences/163177128
MNHN - Museum national d'Histoire naturelle	Cryptogams herbarium specimens		anabaena chilensis		Anabaena chilensis						anabaena	http://data.gbif.org/occurrences/436723057
MNHN - Museum national d'Histoire naturelle	Cryptogams herbarium specimens		thiothrix lanugo		Thiothrix lanugo						thiothrix	http://data.gbif.org/occurrences/436775702
GBIF New Zealand	International Collection of Microorganisms from Plants - New Zealand National Microbial Collection		Pseudomonas syringae pv. syringae	van Hall 1902	Pseudomonas syringae pv	Bacteria	Proteobacteria	Gammaproteobacteria	Pseudomonadales	Pseudomonadaceae	Pseudomonas	http://data.gbif.org/occurrences/90594389
GBIF New Zealand	International Collection of Microorganisms from Plants - New Zealand National Microbial Collection		Xylophilus ampelinus	(Panagopoulos 1969) Willems et al. 1987	Xylophilus ampelinus	Bacteria	Proteobacteria	Gammaproteobacteria	Pseudomonadales	Pseudomonadaceae	Xylophilus	http://data.gbif.org/occurrences/90597769
Leibniz Institute DSMZ - German Collection of Microorganisms and Cell Cultures	DSMZ Prokarya Collection Catalogue	The copyright for any material created by the DSMZ is reserved. The duplication or use of information and data such as texts or images is only permitted with the indication of the source or with prior approval by the DSMZ.	Corynebacterium massiliense Merhej et al. 2009		Corynebacterium massiliense Merhej et al., 2009	Bacteria				Corynebacteriaceae	Corynebacterium	http://data.gbif.org/occurrences/345679397
Leibniz Institute DSMZ - German Collection of Microorganisms and Cell Cultures	DSMZ Prokarya Collection Catalogue	The copyright for any material created by the DSMZ is reserved. The duplication or use of information and data such as texts or images is only permitted with the indication of the source or with prior approval by the DSMZ.	Pseudomonas resinovorans Delaporte et al. 1961		Pseudomonas resinovorans Delaporte et al., 1961	Bacteria				Pseudomonadaceae	Pseudomonas	http://data.gbif.org/occurrences/216075278
Sir Alister Hardy Foundation for Ocean Science (SAHFOS)	Continuous Plankton Recorder Dataset (SAHFOS)		Oscillatoria spp.		Oscillatoria							http://data.gbif.org/occurrences/366057964
National Institute of Genetics, ROIS	Japan Collection of Microorganisms, RIKEN BioResource Center		Achromobacter piechaudii	(Kiredjian et al. 1986) Yabuuchi et al. 1998	Achromobacter piechaudii						Achromobacter	http://data.gbif.org/occurrences/323691256
National Institute of Genetics, ROIS	Japan Collection of Microorganisms, RIKEN BioResource Center		Streptomyces cinereoruber subsp. cinereoruber	Corbaz et al. 1957	Streptomyces cinereoruber subsp. cinereoruber						Streptomyces	http://data.gbif.org/occurrences/323694550
National Institute of Genetics, ROIS	Biological Resource Center, Department of Biotechnology, National Institute of Technology and Evaluation		Amycolatopsis plumensis	Saintpierre-Bonaccio et. al. 2005	Amycolatopsis plumensis						Amycolatopsis	http://data.gbif.org/occurrences/325249758
National Museum of Natural History, Smithsonian Institution	NMNH Botany Collections	See: http://www.mnh.si.edu/rc/db/2data_access_policy.html	Calothrix crustacea	Schousboe & Thur. in Bornet & Thur.	Calothrix crustacea	Monera	Cyanophyta		Oscillatoriales	Rivulariaceae	Calothrix	http://data.gbif.org/occurrences/243171810
Collection Française de Bactéries Phytopathogènes - CFBP	Collection Francaise de Bacteries Phytopathogenes		Bacillus licheniformis		Bacillus licheniformis							http://data.gbif.org/occurrences/163171627
Collection Française de Bactéries Phytopathogènes - CFBP	Collection Francaise de Bacteries Phytopathogenes		Dickeya dianthicola		Dickeya dianthicola							http://data.gbif.org/occurrences/163172703
Collection Française de Bactéries Phytopathogènes - CFBP	Collection Francaise de Bacteries Phytopathogenes		Pseudomonas cichorii		Pseudomonas cichorii							http://data.gbif.org/occurrences/163174555
Collection Française de Bactéries Phytopathogènes - CFBP	Collection Francaise de Bacteries Phytopathogenes		Pseudomonas syringae		Pseudomonas syringae							http://data.gbif.org/occurrences/163175459
Collection Française de Bactéries Phytopathogènes - CFBP	Collection Francaise de Bacteries Phytopathogenes		Pseudomonas syringae pv. morsprunorum		Pseudomonas syringae pv							http://data.gbif.org/occurrences/163175728
Collection Française de Bactéries Phytopathogènes - CFBP	Collection Francaise de Bacteries Phytopathogenes		Pseudomonas syringae pv. persicae		Pseudomonas syringae pv							http://data.gbif.org/occurrences/163175997
Collection Française de Bactéries Phytopathogènes - CFBP	Collection Francaise de Bacteries Phytopathogenes		Pseudomonas syringae pv. maculicola		Pseudomonas syringae pv							http://data.gbif.org/occurrences/163176061
Collection Française de Bactéries Phytopathogènes - CFBP	Collection Francaise de Bacteries Phytopathogenes		Pseudomonas syringae pv. porri		Pseudomonas syringae pv							http://data.gbif.org/occurrences/163176202
Collection Française de Bactéries Phytopathogènes - CFBP	Collection Francaise de Bacteries Phytopathogenes		Pseudomonas syringae pv. syringae		Pseudomonas syringae pv							http://data.gbif.org/occurrences/163176471
Ocean Biogeographic Information System	Continuous Plankton Recorder database	Restrictions on use of the data retrieved from this resource.	Oscillatoria spp.		Oscillatoria	PLANTAE					Oscillatoria	http://data.gbif.org/occurrences/12886038
IFREMER - French Research Institute for Exploitation of the Sea	Quadrige		Oscillatoria		Oscillatoria	Monera				Oscillatoriaceae		http://data.gbif.org/occurrences/345050104
Sir Alister Hardy Foundation for Ocean Science (SAHFOS)	Continuous Plankton Recorder Dataset (SAHFOS)		Oscillatoria spp.		Oscillatoria							http://data.gbif.org/occurrences/366057082
Sir Alister Hardy Foundation for Ocean Science (SAHFOS)	Continuous Plankton Recorder Dataset (SAHFOS)		Oscillatoria spp.		Oscillatoria							http://data.gbif.org/occurrences/366057891
MNHN - Museum national d'Histoire naturelle	Cryptogams herbarium specimens		tolypothrix tenuis	Kützing	Tolypothrix tenuis						tolypothrix	http://data.gbif.org/occurrences/436806310
Leibniz Institute DSMZ - German Collection of Microorganisms and Cell Cultures	DSMZ Prokarya Collection Catalogue	The copyright for any material created by the DSMZ is reserved. The duplication or use of information and data such as texts or images is only permitted with the indication of the source or with prior approval by the DSMZ.	Aeromonas simiae Harf-Monteil et al. 2004		Aeromonas simiae Harf-Monteil et al., 2004	Bacteria				Aeromonadaceae	Aeromonas	http://data.gbif.org/occurrences/87807658
GBIF New Zealand	International Collection of Microorganisms from Plants - New Zealand National Microbial Collection		Pseudomonas savastanoi pv. phaseolicola	(Burkholder 1926) Gardan et al. 1992	Pseudomonas savastanoi pv	Bacteria	Proteobacteria	Gammaproteobacteria	Pseudomonadales	Pseudomonadaceae	Pseudomonas	http://data.gbif.org/occurrences/90592015
GBIF New Zealand	International Collection of Microorganisms from Plants - New Zealand National Microbial Collection		Xanthomonas campestris pv. glycines	(Nakano 1919) Dye 1978	Xanthomonas campestris pv	Bacteria	Proteobacteria	Gammaproteobacteria	Xanthomonadales	Xanthomonadaceae	Xanthomonas	http://data.gbif.org/occurrences/90597763
IFREMER - French Research Institute for Exploitation of the Sea	Quadrige		Oscillatoria		Oscillatoria	Monera				Oscillatoriaceae		http://data.gbif.org/occurrences/345092751
Leibniz Institute DSMZ - German Collection of Microorganisms and Cell Cultures	DSMZ Prokarya Collection Catalogue	The copyright for any material created by the DSMZ is reserved. The duplication or use of information and data such as texts or images is only permitted with the indication of the source or with prior approval by the DSMZ.	Bacillus megaterium de Bary 1884		Bacillus megaterium de Bary, 1884	Bacteria				Bacillaceae	Bacillus	http://data.gbif.org/occurrences/345679189
National Museum of Natural History, Smithsonian Institution	NMNH Botany Collections	See: http://www.mnh.si.edu/rc/db/2data_access_policy.html	Lyngbya majuscula		Lyngbya majuscula	Monera	Cyanophyta		Oscillatoriales	Oscillatoriaceae	Lyngbya	http://data.gbif.org/occurrences/243436741
National Museum of Natural History, Smithsonian Institution	NMNH Botany Collections	See: http://www.mnh.si.edu/rc/db/2data_access_policy.html	Scytonema hofmannii		Scytonema hofmannii	Monera	Cyanophyta		Oscillatoriales	Scytonemataceae	Scytonema	http://data.gbif.org/occurrences/243618565
IFREMER - French Research Institute for Exploitation of the Sea	Quadrige		Oscillatoria		Oscillatoria	Monera				Oscillatoriaceae		http://data.gbif.org/occurrences/344980769
MNHN - Museum national d'Histoire naturelle	Cryptogams herbarium specimens		coccochloris pallida		Coccochloris pallida						coccochloris	http://data.gbif.org/occurrences/436833128
MNHN - Museum national d'Histoire naturelle	Cryptogams herbarium specimens		gloeocapsa crepidinum	Thur.	Gloeocapsa crepidinum						gloeocapsa	http://data.gbif.org/occurrences/436889876
National Institute of Genetics, ROIS	Japan Collection of Microorganisms, RIKEN BioResource Center		Pseudomonas brassicacearum	Achouak et al. 2000	Pseudomonas brassicacearum						Pseudomonas	http://data.gbif.org/occurrences/323688598
Ocean Biogeographic Information System	Continuous Plankton Recorder database	Restrictions on use of the data retrieved from this resource.	Oscillatoria spp.		Oscillatoria	PLANTAE					Oscillatoria	http://data.gbif.org/occurrences/12885691
Ocean Biogeographic Information System	Continuous Plankton Recorder database	Restrictions on use of the data retrieved from this resource.	Oscillatoria spp.		Oscillatoria	PLANTAE					Oscillatoria	http://data.gbif.org/occurrences/12887319
IFREMER - French Research Institute for Exploitation of the Sea	Quadrige		Oscillatoria		Oscillatoria	Monera				Oscillatoriaceae		http://data.gbif.org/occurrences/345043885
Finnish Museum of Natural History	William Nylander lichen collection		Sirosiphon saxicola	Nog.	Sirosiphon saxicola						Sirosiphon	http://data.gbif.org/occurrences/440661504
Sir Alister Hardy Foundation for Ocean Science (SAHFOS)	Continuous Plankton Recorder Dataset (SAHFOS)		Oscillatoria spp.		Oscillatoria							http://data.gbif.org/occurrences/366057579
Finnish Museum of Natural History	William Nylander lichen collection		Nostoc		Nostoc						Nostoc	http://data.gbif.org/occurrences/440661313
MNHN - Museum national d'Histoire naturelle	Cryptogams herbarium specimens		nostoc muscorum	C. Agardh	Nostoc muscorum						nostoc	http://data.gbif.org/occurrences/436776203
MNHN - Museum national d'Histoire naturelle	Cryptogams herbarium specimens		placoma vesiculosum	Schousb. ex Bornet & Thur.	Placoma vesiculosum						placoma	http://data.gbif.org/occurrences/436804370
MNHN - Museum national d'Histoire naturelle	Cryptogams herbarium specimens		gloeocapsa magma	Kütz.	Gloeocapsa magma						gloeocapsa	http://data.gbif.org/occurrences/436832541
Ocean Biogeographic Information System	Continuous Plankton Recorder database	Restrictions on use of the data retrieved from this resource.	Oscillatoria spp.		Oscillatoria	PLANTAE					Oscillatoria	http://data.gbif.org/occurrences/12885666
Leibniz Institute DSMZ - German Collection of Microorganisms and Cell Cultures	DSMZ Prokarya Collection Catalogue	The copyright for any material created by the DSMZ is reserved. The duplication or use of information and data such as texts or images is only permitted with the indication of the source or with prior approval by the DSMZ.	Pseudomonas brenneri Baïda et al. 2002		Pseudomonas brenneri Baïda et al., 2002	Bacteria				Pseudomonadaceae	Pseudomonas	http://data.gbif.org/occurrences/87816679
GBIF New Zealand	International Collection of Microorganisms from Plants - New Zealand National Microbial Collection		Pseudomonas syringae pv. persicae	(Prunier, Luisetti & Gardan 1970) Young, Dye & Wilkie 1978	Pseudomonas syringae pv	Bacteria	Proteobacteria	Gammaproteobacteria	Pseudomonadales	Pseudomonadaceae	Pseudomonas	http://data.gbif.org/occurrences/90593587
MNHN - Museum national d'Histoire naturelle	Cryptogams herbarium specimens		sirosiphon saxicola	Nyl.	Sirosiphon saxicola						sirosiphon	http://data.gbif.org/occurrences/436857693
Marine Science Institute, UCSB	Paleobiology Database		Lithocodium aggregatum	Elliott 1956	Lithocodium aggregatum	Eubacteria	Cyanobacteria				Lithocodium	http://data.gbif.org/occurrences/37909620
Leibniz Institute DSMZ - German Collection of Microorganisms and Cell Cultures	DSMZ Prokarya Collection Catalogue	The copyright for any material created by the DSMZ is reserved. The duplication or use of information and data such as texts or images is only permitted with the indication of the source or with prior approval by the DSMZ.	Vibrio gallicus Sawabe et al. 2004		Vibrio gallicus Sawabe et al., 2004	Bacteria				Vibrionaceae	Vibrio	http://data.gbif.org/occurrences/87821506
Leibniz Institute DSMZ - German Collection of Microorganisms and Cell Cultures	DSMZ Prokarya Collection Catalogue	The copyright for any material created by the DSMZ is reserved. The duplication or use of information and data such as texts or images is only permitted with the indication of the source or with prior approval by the DSMZ.	Methylobacterium sp.		Methylobacterium	Bacteria				Methylobacteriaceae	Methylobacterium	http://data.gbif.org/occurrences/665497574
CABIDiGIR Provider	CABI Bioscience Genetic Resource Collection		Ralstonia solanacearum		Ralstonia solanacearum	Bacteria					Ralstonia	http://data.gbif.org/occurrences/42613861
MNHN - Museum national d'Histoire naturelle	Cryptogams herbarium specimens		stigonema leprieurei	Montagne	Stigonema leprieurei						stigonema	http://data.gbif.org/occurrences/436864676
MNHN - Museum national d'Histoire naturelle	Cryptogams herbarium specimens		spirulina subsalsa		Spirulina subsalsa						spirulina	http://data.gbif.org/occurrences/436936342
MNHN - Museum national d'Histoire naturelle	Cryptogams herbarium specimens		stigonema minutum	Hassall	Stigonema minutum						stigonema	http://data.gbif.org/occurrences/436947838
Leibniz Institute DSMZ - German Collection of Microorganisms and Cell Cultures	GSPB Prokarya Catalogue	The copyright for any material created by the DSMZ is reserved. The duplication or use of information and data such as texts or images is only permitted with the indication of the source or with prior approval by the DSMZ.	Pseudomonas syringae pvar. syringae van Hall 1902		Pseudomonas syringae pvar						Pseudomonas	http://data.gbif.org/occurrences/460134306
Leibniz Institute DSMZ - German Collection of Microorganisms and Cell Cultures	DSMZ Prokarya Collection Catalogue	The copyright for any material created by the DSMZ is reserved. The duplication or use of information and data such as texts or images is only permitted with the indication of the source or with prior approval by the DSMZ.	Pseudoclavibacter sp.		Pseudoclavibacter	Bacteria				Microbacteriaceae	Pseudoclavibacter	http://data.gbif.org/occurrences/87816632
GBIF New Zealand	International Collection of Microorganisms from Plants - New Zealand National Microbial Collection		Pseudomonas syringae pv. persicae	(Prunier, Luisetti & Gardan 1970) Young, Dye & Wilkie 1978	Pseudomonas syringae pv	Bacteria	Proteobacteria	Gammaproteobacteria	Pseudomonadales	Pseudomonadaceae	Pseudomonas	http://data.gbif.org/occurrences/90594014
Ocean Biogeographic Information System	Taxonomic Information Sytem for the Belgian coastal area (EurOBIS)	Data are freely available through OBIS and through the VLIZ web site. If substantial parts of the database is used for other data or information products, please acknowledge the source.	Spirulina subsalsa	Ørsted ex Gomont, 1892	Spirulina subsalsa	Bacteria	Cyanobacteria	Cyanophyceae	Oscillatoriales	Pseudanabaenaceae	Spirulina	http://data.gbif.org/occurrences/22249919
Ocean Biogeographic Information System	NODC WOD01 Plankton Database	http://www.nodc.noaa.gov/General/datacom_form.html	Oscillatoria	VAUCHER EX GOMONT, 1893	Oscillatoria						Oscillatoria	http://data.gbif.org/occurrences/10501592
Ocean Biogeographic Information System	Continuous Plankton Recorder database	Restrictions on use of the data retrieved from this resource.	Oscillatoria spp.		Oscillatoria	PLANTAE					Oscillatoria	http://data.gbif.org/occurrences/12887248
Ocean Biogeographic Information System	Continuous Plankton Recorder database	Restrictions on use of the data retrieved from this resource.	Oscillatoria spp.		Oscillatoria	PLANTAE					Oscillatoria	http://data.gbif.org/occurrences/12887252
Ocean Biogeographic Information System	Taxonomic Information Sytem for the Belgian coastal area (EurOBIS)	Data are freely available through OBIS and through the VLIZ web site. If substantial parts of the database is used for other data or information products, please acknowledge the source.	Cyanocystis prasina	(Reinsch) Komárek & Anagnostidis, 1986	Cyanocystis prasina	Bacteria	Cyanobacteria	Cyanophyceae	Chroococcales	Dermocarpellaceae	Cyanocystis	http://data.gbif.org/occurrences/22198126
Collection Française de Bactéries Phytopathogènes - CFBP	Collection Francaise de Bacteries Phytopathogenes		Pectobacterium carotovorum subsp. odoriferum		Pectobacterium carotovorum subsp. odoriferum							http://data.gbif.org/occurrences/163174328
Collection Française de Bactéries Phytopathogènes - CFBP	Collection Francaise de Bacteries Phytopathogenes		Pseudomonas syringae pv. persicae		Pseudomonas syringae pv							http://data.gbif.org/occurrences/163175975
Collection Française de Bactéries Phytopathogènes - CFBP	Collection Francaise de Bacteries Phytopathogenes		Pseudomonas syringae pv. persicae		Pseudomonas syringae pv							http://data.gbif.org/occurrences/163176039
Collection Française de Bactéries Phytopathogènes - CFBP	Collection Francaise de Bacteries Phytopathogenes		Pseudomonas syringae pv. porri		Pseudomonas syringae pv							http://data.gbif.org/occurrences/163176308
Collection Française de Bactéries Phytopathogènes - CFBP	Collection Francaise de Bacteries Phytopathogenes		Pseudomonas syringae pv. syringae		Pseudomonas syringae pv							http://data.gbif.org/occurrences/163176449
Collection Française de Bactéries Phytopathogènes - CFBP	Collection Francaise de Bacteries Phytopathogenes		Xanthomonas populi		Xanthomonas populi							http://data.gbif.org/occurrences/163178967
IFREMER - French Research Institute for Exploitation of the Sea	Quadrige		Oscillatoria		Oscillatoria	Monera				Oscillatoriaceae		http://data.gbif.org/occurrences/345049528
MNHN - Museum national d'Histoire naturelle	Cryptogams herbarium specimens		polycystis pallida	Thur.	Polycystis pallida						polycystis	http://data.gbif.org/occurrences/436832608
IFREMER - French Research Institute for Exploitation of the Sea	Quadrige		Oscillatoria		Oscillatoria	Monera				Oscillatoriaceae		http://data.gbif.org/occurrences/345057014
Leibniz Institute DSMZ - German Collection of Microorganisms and Cell Cultures	DSMZ Prokarya Collection Catalogue	The copyright for any material created by the DSMZ is reserved. The duplication or use of information and data such as texts or images is only permitted with the indication of the source or with prior approval by the DSMZ.	Pseudomonas rhodesiae Coroler et al. 1997		Pseudomonas rhodesiae Coroler et al., 1997	Bacteria				Pseudomonadaceae	Pseudomonas	http://data.gbif.org/occurrences/87816885
Leibniz Institute DSMZ - German Collection of Microorganisms and Cell Cultures	DSMZ Prokarya Collection Catalogue	The copyright for any material created by the DSMZ is reserved. The duplication or use of information and data such as texts or images is only permitted with the indication of the source or with prior approval by the DSMZ.	Staphylococcus pasteuri Chesneau et al. 1993		Staphylococcus pasteuri Chesneau et al., 1993	Bacteria				Staphylococcaceae	Staphylococcus	http://data.gbif.org/occurrences/87819307
Leibniz Institute DSMZ - German Collection of Microorganisms and Cell Cultures	GSPB Prokarya Catalogue	The copyright for any material created by the DSMZ is reserved. The duplication or use of information and data such as texts or images is only permitted with the indication of the source or with prior approval by the DSMZ.	Pseudomonas viridiflava (Burkholder 1930) Dowson 1939		Pseudomonas viridiflava (Burkholder, 1930) Dowson, 1939						Pseudomonas	http://data.gbif.org/occurrences/460134636
Collection Française de Bactéries Phytopathogènes - CFBP	Collection Francaise de Bacteries Phytopathogenes		Erwinia amylovora		Erwinia amylovora							http://data.gbif.org/occurrences/163173151
Collection Française de Bactéries Phytopathogènes - CFBP	Collection Francaise de Bacteries Phytopathogenes		Pectobacterium betavasculorum		Pectobacterium betavasculorum							http://data.gbif.org/occurrences/163174324
Collection Française de Bactéries Phytopathogènes - CFBP	Collection Francaise de Bacteries Phytopathogenes		Pseudomonas lini		Pseudomonas lini							http://data.gbif.org/occurrences/163174862
Collection Française de Bactéries Phytopathogènes - CFBP	Collection Francaise de Bacteries Phytopathogenes		Pseudomonas syringae pv. persicae		Pseudomonas syringae pv							http://data.gbif.org/occurrences/163175971
Collection Française de Bactéries Phytopathogènes - CFBP	Collection Francaise de Bacteries Phytopathogenes		Pseudomonas syringae pv. morsprunorum		Pseudomonas syringae pv							http://data.gbif.org/occurrences/163176035
Collection Française de Bactéries Phytopathogènes - CFBP	Collection Francaise de Bacteries Phytopathogenes		Pseudomonas syringae pv. syringae		Pseudomonas syringae pv							http://data.gbif.org/occurrences/163176304
Collection Française de Bactéries Phytopathogènes - CFBP	Collection Francaise de Bacteries Phytopathogenes		Xanthomonas axonopodis pv. begoniae		Xanthomonas axonopodis pv							http://data.gbif.org/occurrences/163178156
Collection Française de Bactéries Phytopathogènes - CFBP	Collection Francaise de Bacteries Phytopathogenes		Xanthomonas populi		Xanthomonas populi							http://data.gbif.org/occurrences/163178963
Sir Alister Hardy Foundation for Ocean Science (SAHFOS)	Continuous Plankton Recorder Dataset (SAHFOS)		Oscillatoria spp.		Oscillatoria							http://data.gbif.org/occurrences/366056599
Sir Alister Hardy Foundation for Ocean Science (SAHFOS)	Continuous Plankton Recorder Dataset (SAHFOS)		Oscillatoria spp.		Oscillatoria							http://data.gbif.org/occurrences/366057137
Sir Alister Hardy Foundation for Ocean Science (SAHFOS)	Continuous Plankton Recorder Dataset (SAHFOS)		Oscillatoria spp.		Oscillatoria							http://data.gbif.org/occurrences/366057404
Leibniz Institute DSMZ - German Collection of Microorganisms and Cell Cultures	DSMZ Prokarya Collection Catalogue	The copyright for any material created by the DSMZ is reserved. The duplication or use of information and data such as texts or images is only permitted with the indication of the source or with prior approval by the DSMZ.	Desulfosarcina variabilis Widdel 1981		Desulfosarcina variabilis Widdel, 1981	Bacteria				Desulfobacteraceae	Desulfosarcina	http://data.gbif.org/occurrences/87811568
GBIF New Zealand	International Collection of Microorganisms from Plants - New Zealand National Microbial Collection		Pseudomonas syringae	van Hall 1902	Pseudomonas syringae	Bacteria	Proteobacteria	Gammaproteobacteria	Pseudomonadales	Pseudomonadaceae	Pseudomonas	http://data.gbif.org/occurrences/90592362
GBIF New Zealand	International Collection of Microorganisms from Plants - New Zealand National Microbial Collection		Xanthomonas campestris pv. campestris	(Pammel 1895) Dowson 1939	Xanthomonas campestris pv	Bacteria	Proteobacteria	Gammaproteobacteria	Xanthomonadales	Xanthomonadaceae	Xanthomonas	http://data.gbif.org/occurrences/90596883
Ocean Biogeographic Information System	Continuous Plankton Recorder database	Restrictions on use of the data retrieved from this resource.	Oscillatoria spp.		Oscillatoria	PLANTAE					Oscillatoria	http://data.gbif.org/occurrences/12886452
Ocean Biogeographic Information System	Continuous Plankton Recorder database	Restrictions on use of the data retrieved from this resource.	Oscillatoria spp.		Oscillatoria	PLANTAE					Oscillatoria	http://data.gbif.org/occurrences/12886931
National Museum of Natural History, Smithsonian Institution	NMNH Botany Collections	See: http://www.mnh.si.edu/rc/db/2data_access_policy.html	Agmenellum thermale		Agmenellum thermale	Monera	Cyanophyta		Chroococcales	Chroococcaceae	Agmenellum	http://data.gbif.org/occurrences/243086957
National Museum of Natural History, Smithsonian Institution	NMNH Botany Collections	See: http://www.mnh.si.edu/rc/db/2data_access_policy.html	Calothrix parietina		Calothrix parietina	Monera	Cyanophyta		Oscillatoriales	Rivulariaceae	Calothrix	http://data.gbif.org/occurrences/243175027
Collection Française de Bactéries Phytopathogènes - CFBP	Collection Francaise de Bacteries Phytopathogenes		Acidovorax valerianellae		Acidovorax valerianellae							http://data.gbif.org/occurrences/163171254
Collection Française de Bactéries Phytopathogènes - CFBP	Collection Francaise de Bacteries Phytopathogenes		Erwinia amylovora		Erwinia amylovora							http://data.gbif.org/occurrences/163172965
Collection Française de Bactéries Phytopathogènes - CFBP	Collection Francaise de Bacteries Phytopathogenes		Pseudomonas salomonii		Pseudomonas salomonii							http://data.gbif.org/occurrences/163175150
Collection Française de Bactéries Phytopathogènes - CFBP	Collection Francaise de Bacteries Phytopathogenes		Pseudomonas syringae pv. aptata		Pseudomonas syringae pv							http://data.gbif.org/occurrences/163175624
Collection Française de Bactéries Phytopathogènes - CFBP	Collection Francaise de Bacteries Phytopathogenes		Pseudomonas syringae pv. persicae		Pseudomonas syringae pv							http://data.gbif.org/occurrences/163175893
Collection Française de Bactéries Phytopathogènes - CFBP	Collection Francaise de Bacteries Phytopathogenes		Streptomyces reticuliscabiei		Streptomyces reticuliscabiei							http://data.gbif.org/occurrences/163177066
Collection Française de Bactéries Phytopathogènes - CFBP	Collection Francaise de Bacteries Phytopathogenes		Xanthomonas populi		Xanthomonas populi							http://data.gbif.org/occurrences/163178982
National Museum of Natural History, Smithsonian Institution	NMNH Botany Collections	See: http://www.mnh.si.edu/rc/db/2data_access_policy.html	Entophysalis deusta		Entophysalis deusta	Monera	Cyanophyta		Chroococcales	Entophysalidaceae	Entophysalis	http://data.gbif.org/occurrences/243306594
National Museum of Natural History, Smithsonian Institution	NMNH Botany Collections	See: http://www.mnh.si.edu/rc/db/2data_access_policy.html	Lyngbya spectabilis		Lyngbya spectabilis	Monera	Cyanophyta		Oscillatoriales	Oscillatoriaceae	Lyngbya	http://data.gbif.org/occurrences/243437526
National Museum of Natural History, Smithsonian Institution	NMNH Botany Collections	See: http://www.mnh.si.edu/rc/db/2data_access_policy.html	Nostoc commune		Nostoc commune	Monera	Cyanophyta		Oscillatoriales	Nostocaceae	Nostoc	http://data.gbif.org/occurrences/243492852
National Museum of Natural History, Smithsonian Institution	NMNH Botany Collections	See: http://www.mnh.si.edu/rc/db/2data_access_policy.html	Symploca hydnoides var. genuina		Symploca hydnoides var. genuina	Monera	Cyanophyta		Oscillatoriales	Oscillatoriaceae	Symploca	http://data.gbif.org/occurrences/243664622
Ocean Biogeographic Information System	Continuous Plankton Recorder database	Restrictions on use of the data retrieved from this resource.	Oscillatoria spp.		Oscillatoria	PLANTAE					Oscillatoria	http://data.gbif.org/occurrences/12886123
Ocean Biogeographic Information System	Continuous Plankton Recorder database	Restrictions on use of the data retrieved from this resource.	Oscillatoria spp.		Oscillatoria	PLANTAE					Oscillatoria	http://data.gbif.org/occurrences/12886602
Ocean Biogeographic Information System	Continuous Plankton Recorder database	Restrictions on use of the data retrieved from this resource.	Oscillatoria spp.		Oscillatoria	PLANTAE					Oscillatoria	http://data.gbif.org/occurrences/12886785
Ocean Biogeographic Information System	Continuous Plankton Recorder database	Restrictions on use of the data retrieved from this resource.	Oscillatoria spp.		Oscillatoria	PLANTAE					Oscillatoria	http://data.gbif.org/occurrences/12886789
Netherlands Centre for Biodiversity Naturalis, section National Herbarium of the Netherlands	Nationaal Herbarium Nederland		Agmenellum thermale (Kütz.) F.E.Drouet & W.A.Daily		Agmenellum thermale (Kütz.) F.E.Drouet & W.A.Daily					Cyanophyceae	Agmenellum	http://data.gbif.org/occurrences/250976385
CABIDiGIR Provider	CABI Bioscience Genetic Resource Collection		Pseudomonas		Pseudomonas	Bacteria					Pseudomonas	http://data.gbif.org/occurrences/42601154
Collection Française de Bactéries Phytopathogènes - CFBP	Collection Francaise de Bacteries Phytopathogenes		Erwinia amylovora		Erwinia amylovora							http://data.gbif.org/occurrences/163172987
Collection Française de Bactéries Phytopathogènes - CFBP	Collection Francaise de Bacteries Phytopathogenes		Pseudomonas corrugata		Pseudomonas corrugata							http://data.gbif.org/occurrences/163174570
Collection Française de Bactéries Phytopathogènes - CFBP	Collection Francaise de Bacteries Phytopathogenes		Pseudomonas mandelii		Pseudomonas mandelii							http://data.gbif.org/occurrences/163174903
Collection Française de Bactéries Phytopathogènes - CFBP	Collection Francaise de Bacteries Phytopathogenes		Pseudomonas savastanoi pv. phaseolicola		Pseudomonas savastanoi pv							http://data.gbif.org/occurrences/163175377
Collection Française de Bactéries Phytopathogènes - CFBP	Collection Francaise de Bacteries Phytopathogenes		Pseudomonas syringae pv. syringae		Pseudomonas syringae pv							http://data.gbif.org/occurrences/163176486
Collection Française de Bactéries Phytopathogènes - CFBP	Collection Francaise de Bacteries Phytopathogenes		Ralstonia solanacearum		Ralstonia solanacearum							http://data.gbif.org/occurrences/163176819
Collection Française de Bactéries Phytopathogènes - CFBP	Collection Francaise de Bacteries Phytopathogenes		Xanthomonas arboricola pv. fragariae		Xanthomonas arboricola pv							http://data.gbif.org/occurrences/163177024
Collection Française de Bactéries Phytopathogènes - CFBP	Collection Francaise de Bacteries Phytopathogenes		Xanthomonas axonopodis pv. begoniae		Xanthomonas axonopodis pv							http://data.gbif.org/occurrences/163178402
Collection Française de Bactéries Phytopathogènes - CFBP	Collection Francaise de Bacteries Phytopathogenes		Xanthomonas axonopodis pv. phaseoli		Xanthomonas axonopodis pv							http://data.gbif.org/occurrences/163178466
Collection Française de Bactéries Phytopathogènes - CFBP	Collection Francaise de Bacteries Phytopathogenes		Xanthomonas translucens pv. graminis		Xanthomonas translucens pv							http://data.gbif.org/occurrences/163178940
National Museum of Natural History, Smithsonian Institution	NMNH Botany Collections	See: http://www.mnh.si.edu/rc/db/2data_access_policy.html	Anabaena tortulosa		Anabaena tortulosa	Monera	Cyanophyta		Oscillatoriales	Nostocaceae	Anabaena	http://data.gbif.org/occurrences/243097007
National Museum of Natural History, Smithsonian Institution	NMNH Botany Collections	See: http://www.mnh.si.edu/rc/db/2data_access_policy.html	Porphyrosiphon notarisii		Porphyrosiphon notarisii	Monera	Cyanophyta		Oscillatoriales	Oscillatoriaceae	Porphyrosiphon	http://data.gbif.org/occurrences/243570800
National Museum of Natural History, Smithsonian Institution	NMNH Botany Collections	See: http://www.mnh.si.edu/rc/db/2data_access_policy.html	Rivularia atra	Roth ex Bornet & Flahault	Rivularia atra	Monera	Cyanophyta		Oscillatoriales	Rivulariaceae	Rivularia	http://data.gbif.org/occurrences/243595278
National Museum of Natural History, Smithsonian Institution	NMNH Botany Collections	See: http://www.mnh.si.edu/rc/db/2data_access_policy.html	Sirosiphon palustris	Ripart	Sirosiphon palustris	Monera	Cyanophyta		Oscillatoriales	Stigonemataceae	Sirosiphon	http://data.gbif.org/occurrences/243640755
GBIF New Zealand	International Collection of Microorganisms from Plants - New Zealand National Microbial Collection		Xanthomonas populi	(ex Ridé 1958) van den Mooter & Swings 1990	Xanthomonas populi	Bacteria	Proteobacteria	Gammaproteobacteria	Xanthomonadales	Xanthomonadaceae	Xanthomonas	http://data.gbif.org/occurrences/90597458
Leibniz Institute DSMZ - German Collection of Microorganisms and Cell Cultures	DSMZ Prokarya Collection Catalogue	The copyright for any material created by the DSMZ is reserved. The duplication or use of information and data such as texts or images is only permitted with the indication of the source or with prior approval by the DSMZ.	Corallococcus coralloides (Thaxter 1892) Reichenbach 2007		Corallococcus coralloides (Thaxter, 1892) Reichenbach, 2007	Bacteria				Myxococcaceae	Corallococcus	http://data.gbif.org/occurrences/87810005
GBIF New Zealand	International Collection of Microorganisms from Plants - New Zealand National Microbial Collection		Xanthomonas campestris pv. corylina	(Miller et al. 1940) Dye 1978b	Xanthomonas campestris pv	Bacteria	Proteobacteria	Gammaproteobacteria	Xanthomonadales	Xanthomonadaceae	Xanthomonas	http://data.gbif.org/occurrences/90597774
Leibniz Institute DSMZ - German Collection of Microorganisms and Cell Cultures	DSMZ Prokarya Collection Catalogue	The copyright for any material created by the DSMZ is reserved. The duplication or use of information and data such as texts or images is only permitted with the indication of the source or with prior approval by the DSMZ.	Corallococcus coralloides (Thaxter 1892) Reichenbach 2007		Corallococcus coralloides (Thaxter, 1892) Reichenbach, 2007	Bacteria				Myxococcaceae	Corallococcus	http://data.gbif.org/occurrences/87810017
Leibniz Institute DSMZ - German Collection of Microorganisms and Cell Cultures	DSMZ Prokarya Collection Catalogue	The copyright for any material created by the DSMZ is reserved. The duplication or use of information and data such as texts or images is only permitted with the indication of the source or with prior approval by the DSMZ.	Cystobacter gracilis Reichenbach et al.		Cystobacter gracilis Reichenbach et al.	Bacteria				Cystobacteraceae	Cystobacter	http://data.gbif.org/occurrences/87811212
Leibniz Institute DSMZ - German Collection of Microorganisms and Cell Cultures	DSMZ Prokarya Collection Catalogue	The copyright for any material created by the DSMZ is reserved. The duplication or use of information and data such as texts or images is only permitted with the indication of the source or with prior approval by the DSMZ.	Streptomyces flavovirens (Waksman 1923) Waksman and Henrici 1948 emend. Lanoot et al. 2005		Streptomyces flavovirens	Bacteria				Streptomycetaceae	Streptomyces	http://data.gbif.org/occurrences/87819866
GBIF New Zealand	International Collection of Microorganisms from Plants - New Zealand National Microbial Collection		Pseudomonas syringae	van Hall 1902	Pseudomonas syringae	Bacteria	Proteobacteria	Gammaproteobacteria	Pseudomonadales	Pseudomonadaceae	Pseudomonas	http://data.gbif.org/occurrences/90591984
GBIF New Zealand	International Collection of Microorganisms from Plants - New Zealand National Microbial Collection		Pseudomonas syringae pv. persicae	(Prunier, Luisetti & Gardan 1970) Young, Dye & Wilkie 1978	Pseudomonas syringae pv	Bacteria	Proteobacteria	Gammaproteobacteria	Pseudomonadales	Pseudomonadaceae	Pseudomonas	http://data.gbif.org/occurrences/90594406
National Museum of Natural History, Smithsonian Institution	NMNH Botany Collections	See: http://www.mnh.si.edu/rc/db/2data_access_policy.html	Calothrix crustacea	Schousboe & Thur. in Bornet & Thur.	Calothrix crustacea	Monera	Cyanophyta		Oscillatoriales	Rivulariaceae	Calothrix	http://data.gbif.org/occurrences/243171889
National Museum of Natural History, Smithsonian Institution	NMNH Botany Collections	See: http://www.mnh.si.edu/rc/db/2data_access_policy.html	Calothrix crustacea	Schousboe & Thur. in Bornet & Thur.	Calothrix crustacea	Monera	Cyanophyta		Oscillatoriales	Rivulariaceae	Calothrix	http://data.gbif.org/occurrences/243172632
National Museum of Natural History, Smithsonian Institution	NMNH Botany Collections	See: http://www.mnh.si.edu/rc/db/2data_access_policy.html	Hydrocoleum lyngbyaceum var. rupestre		Hydrocoleum lyngbyaceum var. rupestre	Monera	Cyanophyta		Oscillatoriales	Oscillatoriaceae	Hydrocoleum	http://data.gbif.org/occurrences/243389610
National Museum of Natural History, Smithsonian Institution	NMNH Botany Collections	See: http://www.mnh.si.edu/rc/db/2data_access_policy.html	Lyngbya ochracea		Lyngbya ochracea	Monera	Cyanophyta		Oscillatoriales	Oscillatoriaceae	Lyngbya	http://data.gbif.org/occurrences/243437541
National Museum of Natural History, Smithsonian Institution	NMNH Botany Collections	See: http://www.mnh.si.edu/rc/db/2data_access_policy.html	Nostoc commune		Nostoc commune	Monera	Cyanophyta		Oscillatoriales	Nostocaceae	Nostoc	http://data.gbif.org/occurrences/243492373
Leibniz Institute DSMZ - German Collection of Microorganisms and Cell Cultures	DSMZ Prokarya Collection Catalogue	The copyright for any material created by the DSMZ is reserved. The duplication or use of information and data such as texts or images is only permitted with the indication of the source or with prior approval by the DSMZ.	Reyranella massiliensis Pagnier et al. 2011		Reyranella massiliensis Pagnier et al., 2011	Bacteria				Alphaproteobacteria, not assigned to family	Reyranella	http://data.gbif.org/occurrences/460128578
Leibniz Institute DSMZ - German Collection of Microorganisms and Cell Cultures	GSPB Prokarya Catalogue	The copyright for any material created by the DSMZ is reserved. The duplication or use of information and data such as texts or images is only permitted with the indication of the source or with prior approval by the DSMZ.	Pseudomonas syringae pvar. persicae (Prunier et al. 1970) Young et al. 1978		Pseudomonas syringae pvar						Pseudomonas	http://data.gbif.org/occurrences/460134167
Collection Française de Bactéries Phytopathogènes - CFBP	Collection Francaise de Bacteries Phytopathogenes		Agrobacterium rhizogenes		Agrobacterium rhizogenes							http://data.gbif.org/occurrences/163171303
Collection Française de Bactéries Phytopathogènes - CFBP	Collection Francaise de Bacteries Phytopathogenes		Agrobacterium rhizogenes		Agrobacterium rhizogenes							http://data.gbif.org/occurrences/163171508
Collection Française de Bactéries Phytopathogènes - CFBP	Collection Francaise de Bacteries Phytopathogenes		Agrobacterium sp. biovar 1		Agrobacterium							http://data.gbif.org/occurrences/163171572
Collection Française de Bactéries Phytopathogènes - CFBP	Collection Francaise de Bacteries Phytopathogenes		Pectobacterium carotovorum subsp. odoriferum		Pectobacterium carotovorum subsp. odoriferum							http://data.gbif.org/occurrences/163174231
Collection Française de Bactéries Phytopathogènes - CFBP	Collection Francaise de Bacteries Phytopathogenes		Pseudomonas savastanoi pv. savastanoi		Pseudomonas savastanoi pv							http://data.gbif.org/occurrences/163175340
Collection Française de Bactéries Phytopathogènes - CFBP	Collection Francaise de Bacteries Phytopathogenes		Pseudomonas syringae pv. maculicola		Pseudomonas syringae pv							http://data.gbif.org/occurrences/163175878
Collection Française de Bactéries Phytopathogènes - CFBP	Collection Francaise de Bacteries Phytopathogenes		Xanthomonas arboricola pv. pruni		Xanthomonas arboricola pv							http://data.gbif.org/occurrences/163178332
National Museum of Natural History, Smithsonian Institution	NMNH Botany Collections	See: http://www.mnh.si.edu/rc/db/2data_access_policy.html	Anabaena jaubertiana	Mont.	Anabaena jaubertiana	Monera	Cyanophyta		Oscillatoriales	Nostocaceae	Anabaena	http://data.gbif.org/occurrences/243096080
National Museum of Natural History, Smithsonian Institution	NMNH Botany Collections	See: http://www.mnh.si.edu/rc/db/2data_access_policy.html	Calothrix confervicola		Calothrix confervicola	Monera	Cyanophyta		Oscillatoriales	Rivulariaceae	Calothrix	http://data.gbif.org/occurrences/243171437
National Museum of Natural History, Smithsonian Institution	NMNH Botany Collections	See: http://www.mnh.si.edu/rc/db/2data_access_policy.html	Calothrix crustacea	Schousboe & Thur. in Bornet & Thur.	Calothrix crustacea	Monera	Cyanophyta		Oscillatoriales	Rivulariaceae	Calothrix	http://data.gbif.org/occurrences/243171642
National Museum of Natural History, Smithsonian Institution	NMNH Botany Collections	See: http://www.mnh.si.edu/rc/db/2data_access_policy.html	Hydrocoleum glutinosum f. purpureum	Fremy	Hydrocoleum glutinosum f. purpureum	Monera	Cyanophyta		Oscillatoriales	Oscillatoriaceae	Hydrocoleum	http://data.gbif.org/occurrences/243389568
National Museum of Natural History, Smithsonian Institution	NMNH Botany Collections	See: http://www.mnh.si.edu/rc/db/2data_access_policy.html	Mastigocoleus testarum	Lagerheim	Mastigocoleus testarum	Monera	Cyanophyta		Oscillatoriales	Nostochopsidaceae	Mastigocoleus	http://data.gbif.org/occurrences/243445906
National Museum of Natural History, Smithsonian Institution	NMNH Botany Collections	See: http://www.mnh.si.edu/rc/db/2data_access_policy.html	Oscillatoria retzii		Oscillatoria retzii	Monera	Cyanophyta		Oscillatoriales	Oscillatoriaceae	Oscillatoria	http://data.gbif.org/occurrences/243515515
Collection Française de Bactéries Phytopathogènes - CFBP	Collection Francaise de Bacteries Phytopathogenes		Dickeya dianthicola		Dickeya dianthicola							http://data.gbif.org/occurrences/163172705
Collection Française de Bactéries Phytopathogènes - CFBP	Collection Francaise de Bacteries Phytopathogenes		Erwinia amylovora		Erwinia amylovora							http://data.gbif.org/occurrences/163172974
Collection Française de Bactéries Phytopathogènes - CFBP	Collection Francaise de Bacteries Phytopathogenes		Erwinia amylovora		Erwinia amylovora							http://data.gbif.org/occurrences/163173179
Collection Française de Bactéries Phytopathogènes - CFBP	Collection Francaise de Bacteries Phytopathogenes		Erwinia billingiae		Erwinia billingiae							http://data.gbif.org/occurrences/163173243
Collection Française de Bactéries Phytopathogènes - CFBP	Collection Francaise de Bacteries Phytopathogenes		Erwinia rhapontici		Erwinia rhapontici							http://data.gbif.org/occurrences/163173717
Collection Française de Bactéries Phytopathogènes - CFBP	Collection Francaise de Bacteries Phytopathogenes		Pseudomonas salomonii		Pseudomonas salomonii							http://data.gbif.org/occurrences/163175159
Collection Française de Bactéries Phytopathogènes - CFBP	Collection Francaise de Bacteries Phytopathogenes		Pseudomonas savastanoi pv. savastanoi		Pseudomonas savastanoi pv							http://data.gbif.org/occurrences/163175300
Collection Française de Bactéries Phytopathogènes - CFBP	Collection Francaise de Bacteries Phytopathogenes		Pseudomonas syringae pv. persicae		Pseudomonas syringae pv							http://data.gbif.org/occurrences/163175902
Collection Française de Bactéries Phytopathogènes - CFBP	Collection Francaise de Bacteries Phytopathogenes		Ralstonia solanacearum		Ralstonia solanacearum							http://data.gbif.org/occurrences/163176806
National Institute of Genetics, ROIS	Biological Resource Center, Department of Biotechnology, National Institute of Technology and Evaluation		Streptomyces luteogriseus	Schmitz et al. 1964	Streptomyces luteogriseus						Streptomyces	http://data.gbif.org/occurrences/325254806
IFREMER - French Research Institute for Exploitation of the Sea	Quadrige		Oscillatoria		Oscillatoria	Monera				Oscillatoriaceae		http://data.gbif.org/occurrences/345022344
IFREMER - French Research Institute for Exploitation of the Sea	Quadrige		Oscillatoria		Oscillatoria	Monera				Oscillatoriaceae		http://data.gbif.org/occurrences/344929971
IFREMER - French Research Institute for Exploitation of the Sea	Quadrige		Oscillatoria		Oscillatoria	Monera				Oscillatoriaceae		http://data.gbif.org/occurrences/345032970
Leibniz Institute DSMZ - German Collection of Microorganisms and Cell Cultures	DSMZ Prokarya Collection Catalogue	The copyright for any material created by the DSMZ is reserved. The duplication or use of information and data such as texts or images is only permitted with the indication of the source or with prior approval by the DSMZ.	Phocaeicola abscessus Al Masalma et al. 2009		Phocaeicola abscessus Al Masalma et al., 2009	Bacteria				Bacteroidia, not assigned to family	Phocaeicola	http://data.gbif.org/occurrences/345679977
Sir Alister Hardy Foundation for Ocean Science (SAHFOS)	Continuous Plankton Recorder Dataset (SAHFOS)		Oscillatoria spp.		Oscillatoria							http://data.gbif.org/occurrences/366056879
Leibniz Institute DSMZ - German Collection of Microorganisms and Cell Cultures	DSMZ Prokarya Collection Catalogue	The copyright for any material created by the DSMZ is reserved. The duplication or use of information and data such as texts or images is only permitted with the indication of the source or with prior approval by the DSMZ.	Acidaminococcus intestini Jumas-Bilak et al. 2007		Acidaminococcus intestini Jumas-Bilak et al., 2007	Bacteria				Acidaminococcaceae	Acidaminococcus	http://data.gbif.org/occurrences/216068465
National Museum of Natural History, Smithsonian Institution	NMNH Botany Collections	See: http://www.mnh.si.edu/rc/db/2data_access_policy.html	Nostoc commune		Nostoc commune	Monera	Cyanophyta		Oscillatoriales	Nostocaceae	Nostoc	http://data.gbif.org/occurrences/243494133
National Institute of Genetics, ROIS	Biological Resource Center, Department of Biotechnology, National Institute of Technology and Evaluation		Enterococcus pseudoavium	Collins et al. 1989	Enterococcus pseudoavium						Enterococcus	http://data.gbif.org/occurrences/325247009
National Museum of Natural History, Smithsonian Institution	NMNH Botany Collections	See: http://www.mnh.si.edu/rc/db/2data_access_policy.html	Calothrix aeruginea		Calothrix aeruginea	Monera	Cyanophyta		Oscillatoriales	Rivulariaceae	Calothrix	http://data.gbif.org/occurrences/243171424
National Museum of Natural History, Smithsonian Institution	NMNH Botany Collections	See: http://www.mnh.si.edu/rc/db/2data_access_policy.html	Mastigocoleus testarum	Lagerheim	Mastigocoleus testarum	Monera	Cyanophyta		Oscillatoriales	Nostochopsidaceae	Mastigocoleus	http://data.gbif.org/occurrences/243445893
National Museum of Natural History, Smithsonian Institution	NMNH Botany Collections	See: http://www.mnh.si.edu/rc/db/2data_access_policy.html	Microcoleus codii	Fremy	Microcoleus codii	Monera	Cyanophyta		Oscillatoriales	Oscillatoriaceae	Microcoleus	http://data.gbif.org/occurrences/243455870
National Museum of Natural History, Smithsonian Institution	NMNH Botany Collections	See: http://www.mnh.si.edu/rc/db/2data_access_policy.html	Microcoleus lyngbyaceus		Microcoleus lyngbyaceus	Monera	Cyanophyta		Oscillatoriales	Oscillatoriaceae	Microcoleus	http://data.gbif.org/occurrences/243456280
National Museum of Natural History, Smithsonian Institution	NMNH Botany Collections	See: http://www.mnh.si.edu/rc/db/2data_access_policy.html	Microcoleus lyngbyaceus		Microcoleus lyngbyaceus	Monera	Cyanophyta		Oscillatoriales	Oscillatoriaceae	Microcoleus	http://data.gbif.org/occurrences/243457991
National Museum of Natural History, Smithsonian Institution	NMNH Botany Collections	See: http://www.mnh.si.edu/rc/db/2data_access_policy.html	Microcoleus lyngbyaceus		Microcoleus lyngbyaceus	Monera	Cyanophyta		Oscillatoriales	Oscillatoriaceae	Microcoleus	http://data.gbif.org/occurrences/243458196
National Museum of Natural History, Smithsonian Institution	NMNH Botany Collections	See: http://www.mnh.si.edu/rc/db/2data_access_policy.html	Nostoc commune		Nostoc commune	Monera	Cyanophyta		Oscillatoriales	Nostocaceae	Nostoc	http://data.gbif.org/occurrences/243492382
Sir Alister Hardy Foundation for Ocean Science (SAHFOS)	Continuous Plankton Recorder Dataset (SAHFOS)		Oscillatoria spp.		Oscillatoria							http://data.gbif.org/occurrences/366056646
Sir Alister Hardy Foundation for Ocean Science (SAHFOS)	Continuous Plankton Recorder Dataset (SAHFOS)		Oscillatoria spp.		Oscillatoria							http://data.gbif.org/occurrences/366057056
Sir Alister Hardy Foundation for Ocean Science (SAHFOS)	Continuous Plankton Recorder Dataset (SAHFOS)		Oscillatoria spp.		Oscillatoria							http://data.gbif.org/occurrences/366057594
Sir Alister Hardy Foundation for Ocean Science (SAHFOS)	Continuous Plankton Recorder Dataset (SAHFOS)		Oscillatoria spp.		Oscillatoria							http://data.gbif.org/occurrences/366057722
IFREMER - French Research Institute for Exploitation of the Sea	Quadrige		Oscillatoria		Oscillatoria	Monera				Oscillatoriaceae		http://data.gbif.org/occurrences/344943547
IFREMER - French Research Institute for Exploitation of the Sea	Quadrige		Merismopedia		Merismopedia	Monera				Merismopediaceae		http://data.gbif.org/occurrences/345134477
MNHN - Museum national d'Histoire naturelle	Cryptogams herbarium specimens		coccochloris pallida		Coccochloris pallida						coccochloris	http://data.gbif.org/occurrences/436747340
Sir Alister Hardy Foundation for Ocean Science (SAHFOS)	Continuous Plankton Recorder Dataset (SAHFOS)		Oscillatoria spp.		Oscillatoria							http://data.gbif.org/occurrences/366056664
Sir Alister Hardy Foundation for Ocean Science (SAHFOS)	Continuous Plankton Recorder Dataset (SAHFOS)		Oscillatoria spp.		Oscillatoria							http://data.gbif.org/occurrences/366058293
Ocean Biogeographic Information System	Continuous Plankton Recorder database	Restrictions on use of the data retrieved from this resource.	Oscillatoria spp.		Oscillatoria	PLANTAE					Oscillatoria	http://data.gbif.org/occurrences/12886618
Ocean Biogeographic Information System	Continuous Plankton Recorder database	Restrictions on use of the data retrieved from this resource.	Oscillatoria spp.		Oscillatoria	PLANTAE					Oscillatoria	http://data.gbif.org/occurrences/12886622
Ocean Biogeographic Information System	Continuous Plankton Recorder database	Restrictions on use of the data retrieved from this resource.	Oscillatoria spp.		Oscillatoria	PLANTAE					Oscillatoria	http://data.gbif.org/occurrences/12887284
Collection Française de Bactéries Phytopathogènes - CFBP	Collection Francaise de Bacteries Phytopathogenes		Erwinia amylovora		Erwinia amylovora							http://data.gbif.org/occurrences/163173014
Collection Française de Bactéries Phytopathogènes - CFBP	Collection Francaise de Bacteries Phytopathogenes		Pseudomonas cichorii		Pseudomonas cichorii							http://data.gbif.org/occurrences/163174520
Collection Française de Bactéries Phytopathogènes - CFBP	Collection Francaise de Bacteries Phytopathogenes		Pseudomonas pseudoalcaligenes subsp. pseudoalcaligenes		Pseudomonas pseudoalcaligenes subsp. pseudoalcaligenes							http://data.gbif.org/occurrences/163174930
Collection Française de Bactéries Phytopathogènes - CFBP	Collection Francaise de Bacteries Phytopathogenes		Pseudomonas savastanoi pv. savastanoi		Pseudomonas savastanoi pv							http://data.gbif.org/occurrences/163175263
Collection Française de Bactéries Phytopathogènes - CFBP	Collection Francaise de Bacteries Phytopathogenes		Pseudomonas syringae pv. syringae		Pseudomonas syringae pv							http://data.gbif.org/occurrences/163176167
Collection Française de Bactéries Phytopathogènes - CFBP	Collection Francaise de Bacteries Phytopathogenes		Pseudomonas syringae pv. syringae		Pseudomonas syringae pv							http://data.gbif.org/occurrences/163176436
Collection Française de Bactéries Phytopathogènes - CFBP	Collection Francaise de Bacteries Phytopathogenes		Pseudomonas viridiflava		Pseudomonas viridiflava							http://data.gbif.org/occurrences/163176846
Collection Française de Bactéries Phytopathogènes - CFBP	Collection Francaise de Bacteries Phytopathogenes		Xanthomonas arboricola pv. corylina		Xanthomonas arboricola pv							http://data.gbif.org/occurrences/163177115
Collection Française de Bactéries Phytopathogènes - CFBP	Collection Francaise de Bacteries Phytopathogenes		Xanthomonas cynarae		Xanthomonas cynarae							http://data.gbif.org/occurrences/163178762
Collection Française de Bactéries Phytopathogènes - CFBP	Collection Francaise de Bacteries Phytopathogenes		Xanthomonas cynarae		Xanthomonas cynarae							http://data.gbif.org/occurrences/163178826
Collection Française de Bactéries Phytopathogènes - CFBP	Collection Francaise de Bacteries Phytopathogenes		Xanthomonas populi		Xanthomonas populi							http://data.gbif.org/occurrences/163179095
Collection Française de Bactéries Phytopathogènes - CFBP	Collection Francaise de Bacteries Phytopathogenes		Agrobacterium rhizogenes		Agrobacterium rhizogenes							http://data.gbif.org/occurrences/163171324
Collection Française de Bactéries Phytopathogènes - CFBP	Collection Francaise de Bacteries Phytopathogenes		Erwinia billingiae		Erwinia billingiae							http://data.gbif.org/occurrences/163173240
Collection Française de Bactéries Phytopathogènes - CFBP	Collection Francaise de Bacteries Phytopathogenes		Pseudomonas salomonii		Pseudomonas salomonii							http://data.gbif.org/occurrences/163175156
Collection Française de Bactéries Phytopathogènes - CFBP	Collection Francaise de Bacteries Phytopathogenes		Pseudomonas savastanoi pv. savastanoi		Pseudomonas savastanoi pv							http://data.gbif.org/occurrences/163175297
Collection Française de Bactéries Phytopathogènes - CFBP	Collection Francaise de Bacteries Phytopathogenes		Pseudomonas savastanoi pv. savastanoi		Pseudomonas savastanoi pv							http://data.gbif.org/occurrences/163175361
Collection Française de Bactéries Phytopathogènes - CFBP	Collection Francaise de Bacteries Phytopathogenes		Pseudomonas syringae pv. maculicola		Pseudomonas syringae pv							http://data.gbif.org/occurrences/163175835
Collection Française de Bactéries Phytopathogènes - CFBP	Collection Francaise de Bacteries Phytopathogenes		Pseudomonas syringae pv. persicae		Pseudomonas syringae pv							http://data.gbif.org/occurrences/163175899
Collection Française de Bactéries Phytopathogènes - CFBP	Collection Francaise de Bacteries Phytopathogenes		Streptomyces sp.		Streptomyces							http://data.gbif.org/occurrences/163177072
Leibniz Institute DSMZ - German Collection of Microorganisms and Cell Cultures	DSMZ Prokarya Collection Catalogue	The copyright for any material created by the DSMZ is reserved. The duplication or use of information and data such as texts or images is only permitted with the indication of the source or with prior approval by the DSMZ.	Paenibacillus validus (Nakamura 1984) Ash et al. 1994 emend. Heyndrickx et al. 1995		Paenibacillus validus	Bacteria				Paenibacillaceae	Paenibacillus	http://data.gbif.org/occurrences/87816130
Sir Alister Hardy Foundation for Ocean Science (SAHFOS)	Continuous Plankton Recorder Dataset (SAHFOS)		Oscillatoria spp.		Oscillatoria							http://data.gbif.org/occurrences/366057026
Sir Alister Hardy Foundation for Ocean Science (SAHFOS)	Continuous Plankton Recorder Dataset (SAHFOS)		Oscillatoria spp.		Oscillatoria							http://data.gbif.org/occurrences/366058245
Leibniz Institute DSMZ - German Collection of Microorganisms and Cell Cultures	DSMZ Prokarya Collection Catalogue	The copyright for any material created by the DSMZ is reserved. The duplication or use of information and data such as texts or images is only permitted with the indication of the source or with prior approval by the DSMZ.	Balneola vulgaris Urios et al. 2006		Balneola vulgaris Urios et al., 2006	Bacteria				Chitinophagaceae	Balneola	http://data.gbif.org/occurrences/216069742
Collection Française de Bactéries Phytopathogènes - CFBP	Collection Francaise de Bacteries Phytopathogenes		Acidovorax valerianellae		Acidovorax valerianellae							http://data.gbif.org/occurrences/163171250
Collection Française de Bactéries Phytopathogènes - CFBP	Collection Francaise de Bacteries Phytopathogenes		Agrobacterium sp. biovar 1		Agrobacterium							http://data.gbif.org/occurrences/163171519
Collection Française de Bactéries Phytopathogènes - CFBP	Collection Francaise de Bacteries Phytopathogenes		Corynebacterium halepensoides		Corynebacterium halepensoides							http://data.gbif.org/occurrences/163171993
Collection Française de Bactéries Phytopathogènes - CFBP	Collection Francaise de Bacteries Phytopathogenes		Ensifer medicae		Ensifer medicae							http://data.gbif.org/occurrences/163173230
Collection Française de Bactéries Phytopathogènes - CFBP	Collection Francaise de Bacteries Phytopathogenes		Pseudomonas salomonii		Pseudomonas salomonii							http://data.gbif.org/occurrences/163175146
Collection Française de Bactéries Phytopathogènes - CFBP	Collection Francaise de Bacteries Phytopathogenes		Pseudomonas syringae pv. aptata		Pseudomonas syringae pv							http://data.gbif.org/occurrences/163175620
Collection Française de Bactéries Phytopathogènes - CFBP	Collection Francaise de Bacteries Phytopathogenes		Pseudomonas syringae pv. persicae		Pseudomonas syringae pv							http://data.gbif.org/occurrences/163175889
Collection Française de Bactéries Phytopathogènes - CFBP	Collection Francaise de Bacteries Phytopathogenes		Pseudomonas syringae pv. syringae		Pseudomonas syringae pv							http://data.gbif.org/occurrences/163176094
Leibniz Institute DSMZ - German Collection of Microorganisms and Cell Cultures	DSMZ Prokarya Collection Catalogue	The copyright for any material created by the DSMZ is reserved. The duplication or use of information and data such as texts or images is only permitted with the indication of the source or with prior approval by the DSMZ.	Xanthomonas cynarae Trébaol et al. 2000		Xanthomonas cynarae Trébaol et al., 2000	Bacteria				Xanthomonadaceae	Xanthomonas	http://data.gbif.org/occurrences/87821627
National Museum of Natural History, Smithsonian Institution	NMNH Botany Collections	See: http://www.mnh.si.edu/rc/db/2data_access_policy.html	Bichatia confluens		Bichatia confluens	Monera	Cyanophyta		Chroococcales	Chroococcaceae	Bichatia	http://data.gbif.org/occurrences/243144801
National Museum of Natural History, Smithsonian Institution	NMNH Botany Collections	See: http://www.mnh.si.edu/rc/db/2data_access_policy.html	Calothrix crustacea	Schousboe & Thur. in Bornet & Thur.	Calothrix crustacea	Monera	Cyanophyta		Oscillatoriales	Rivulariaceae	Calothrix	http://data.gbif.org/occurrences/243171797
National Museum of Natural History, Smithsonian Institution	NMNH Botany Collections	See: http://www.mnh.si.edu/rc/db/2data_access_policy.html	Entophysalis deusta		Entophysalis deusta	Monera	Cyanophyta		Chroococcales	Entophysalidaceae	Entophysalis	http://data.gbif.org/occurrences/243306658
National Museum of Natural History, Smithsonian Institution	NMNH Botany Collections	See: http://www.mnh.si.edu/rc/db/2data_access_policy.html	Anacystis cyanea		Anacystis cyanea	Monera	Cyanophyta		Chroococcales	Chroococcaceae	Anacystis	http://data.gbif.org/occurrences/243098108
National Museum of Natural History, Smithsonian Institution	NMNH Botany Collections	See: http://www.mnh.si.edu/rc/db/2data_access_policy.html	Calothrix crustacea	Schousboe & Thur. in Bornet & Thur.	Calothrix crustacea	Monera	Cyanophyta		Oscillatoriales	Rivulariaceae	Calothrix	http://data.gbif.org/occurrences/243171895
National Museum of Natural History, Smithsonian Institution	NMNH Botany Collections	See: http://www.mnh.si.edu/rc/db/2data_access_policy.html	Calothrix crustacea	Schousboe & Thur. in Bornet & Thur.	Calothrix crustacea	Monera	Cyanophyta		Oscillatoriales	Rivulariaceae	Calothrix	http://data.gbif.org/occurrences/243171959
Finnish Museum of Natural History	William Nylander lichen collection		Nostoc		Nostoc						Nostoc	http://data.gbif.org/occurrences/440661301
National Museum of Natural History, Smithsonian Institution	NMNH Botany Collections	See: http://www.mnh.si.edu/rc/db/2data_access_policy.html	Nostoc commune		Nostoc commune	Monera	Cyanophyta		Oscillatoriales	Nostocaceae	Nostoc	http://data.gbif.org/occurrences/243492379
National Museum of Natural History, Smithsonian Institution	NMNH Botany Collections	See: http://www.mnh.si.edu/rc/db/2data_access_policy.html	Nostoc commune		Nostoc commune	Monera	Cyanophyta		Oscillatoriales	Nostocaceae	Nostoc	http://data.gbif.org/occurrences/243494090
National Museum of Natural History, Smithsonian Institution	NMNH Botany Collections	See: http://www.mnh.si.edu/rc/db/2data_access_policy.html	Scytonema myochrous		Scytonema myochrous	Monera	Cyanophyta		Oscillatoriales	Scytonemataceae	Scytonema	http://data.gbif.org/occurrences/243623946
Ocean Biogeographic Information System	Continuous Plankton Recorder database	Restrictions on use of the data retrieved from this resource.	Oscillatoria spp.		Oscillatoria	PLANTAE					Oscillatoria	http://data.gbif.org/occurrences/12886778
Leibniz Institute DSMZ - German Collection of Microorganisms and Cell Cultures	DSMZ Prokarya Collection Catalogue	The copyright for any material created by the DSMZ is reserved. The duplication or use of information and data such as texts or images is only permitted with the indication of the source or with prior approval by the DSMZ.	Prevotella histicola Downes et al. 2008		Prevotella histicola Downes et al., 2008	Bacteria				Prevotellaceae	Prevotella	http://data.gbif.org/occurrences/216075212
Collection Française de Bactéries Phytopathogènes - CFBP	Collection Francaise de Bacteries Phytopathogenes		Agrobacterium vitis		Agrobacterium vitis							http://data.gbif.org/occurrences/163171350
Collection Française de Bactéries Phytopathogènes - CFBP	Collection Francaise de Bacteries Phytopathogenes		Agrobacterium rhizogenes		Agrobacterium rhizogenes							http://data.gbif.org/occurrences/163171414
Collection Française de Bactéries Phytopathogènes - CFBP	Collection Francaise de Bacteries Phytopathogenes		Erwinia amylovora		Erwinia amylovora							http://data.gbif.org/occurrences/163172997
Collection Française de Bactéries Phytopathogènes - CFBP	Collection Francaise de Bacteries Phytopathogenes		Pseudomonas brassicacearum		Pseudomonas brassicacearum							http://data.gbif.org/occurrences/163174503
Collection Française de Bactéries Phytopathogènes - CFBP	Collection Francaise de Bacteries Phytopathogenes		Pseudomonas syringae		Pseudomonas syringae							http://data.gbif.org/occurrences/163175451
Collection Française de Bactéries Phytopathogènes - CFBP	Collection Francaise de Bacteries Phytopathogenes		Pseudomonas viridiflava		Pseudomonas viridiflava							http://data.gbif.org/occurrences/163176624
Collection Française de Bactéries Phytopathogènes - CFBP	Collection Francaise de Bacteries Phytopathogenes		Xanthomonas arboricola pv. corylina		Xanthomonas arboricola pv							http://data.gbif.org/occurrences/163177098
Collection Française de Bactéries Phytopathogènes - CFBP	Collection Francaise de Bacteries Phytopathogenes		Xanthomonas cynarae		Xanthomonas cynarae							http://data.gbif.org/occurrences/163178809
Collection Française de Bactéries Phytopathogènes - CFBP	Collection Francaise de Bacteries Phytopathogenes		Xanthomonas populi		Xanthomonas populi							http://data.gbif.org/occurrences/163178873
Collection Française de Bactéries Phytopathogènes - CFBP	Collection Francaise de Bacteries Phytopathogenes		Xanthomonas populi		Xanthomonas populi							http://data.gbif.org/occurrences/163179078
National Institute of Genetics, ROIS	Japan Collection of Microorganisms, RIKEN BioResource Center		Streptomyces cinereoruber subsp. cinereoruber	Corbaz et al. 1957	Streptomyces cinereoruber subsp. cinereoruber						Streptomyces	http://data.gbif.org/occurrences/323694212
National Institute of Genetics, ROIS	Japan Collection of Microorganisms, RIKEN BioResource Center		Brachybacterium alimentarium	Schubert et al. 1996	Brachybacterium alimentarium						Brachybacterium	http://data.gbif.org/occurrences/323688358
GBIF New Zealand	International Collection of Microorganisms from Plants - New Zealand National Microbial Collection		Pseudomonas fluorescens	Migula 1895	Pseudomonas fluorescens	Bacteria	Proteobacteria	Gammaproteobacteria	Pseudomonadales	Pseudomonadaceae	Pseudomonas	http://data.gbif.org/occurrences/90591476
GBIF New Zealand	International Collection of Microorganisms from Plants - New Zealand National Microbial Collection		Xanthomonas populi	(ex Ridé 1958) van den Mooter & Swings 1990	Xanthomonas populi	Bacteria	Proteobacteria	Gammaproteobacteria	Xanthomonadales	Xanthomonadaceae	Xanthomonas	http://data.gbif.org/occurrences/90597461
Collection Française de Bactéries Phytopathogènes - CFBP	Collection Francaise de Bacteries Phytopathogenes		Agrobacterium vitis		Agrobacterium vitis							http://data.gbif.org/occurrences/163171382
Collection Française de Bactéries Phytopathogènes - CFBP	Collection Francaise de Bacteries Phytopathogenes		Agrobacterium rhizogenes		Agrobacterium rhizogenes							http://data.gbif.org/occurrences/163171446
Collection Française de Bactéries Phytopathogènes - CFBP	Collection Francaise de Bacteries Phytopathogenes		Erwinia amylovora		Erwinia amylovora							http://data.gbif.org/occurrences/163173029
Collection Française de Bactéries Phytopathogènes - CFBP	Collection Francaise de Bacteries Phytopathogenes		Pseudomonas syringae pv. persicae		Pseudomonas syringae pv							http://data.gbif.org/occurrences/163175957
Collection Française de Bactéries Phytopathogènes - CFBP	Collection Francaise de Bacteries Phytopathogenes		Pseudomonas syringae pv. morsprunorum		Pseudomonas syringae pv							http://data.gbif.org/occurrences/163176021
Collection Française de Bactéries Phytopathogènes - CFBP	Collection Francaise de Bacteries Phytopathogenes		Xanthomonas arboricola pv. corylina		Xanthomonas arboricola pv							http://data.gbif.org/occurrences/163177130
IFREMER - French Research Institute for Exploitation of the Sea	Quadrige		Oscillatoria		Oscillatoria	Monera				Oscillatoriaceae		http://data.gbif.org/occurrences/345024622
IFREMER - French Research Institute for Exploitation of the Sea	Quadrige		Oscillatoria		Oscillatoria	Monera				Oscillatoriaceae		http://data.gbif.org/occurrences/345074978
Leibniz Institute DSMZ - German Collection of Microorganisms and Cell Cultures	DSMZ Prokarya Collection Catalogue	The copyright for any material created by the DSMZ is reserved. The duplication or use of information and data such as texts or images is only permitted with the indication of the source or with prior approval by the DSMZ.	Streptococcus massiliensis Glazunova et al. 2006		Streptococcus massiliensis Glazunova et al., 2006	Bacteria				Streptococcaceae	Streptococcus	http://data.gbif.org/occurrences/216078132
Sir Alister Hardy Foundation for Ocean Science (SAHFOS)	Continuous Plankton Recorder Dataset (SAHFOS)		Oscillatoria spp.		Oscillatoria							http://data.gbif.org/occurrences/366057068
Sir Alister Hardy Foundation for Ocean Science (SAHFOS)	Continuous Plankton Recorder Dataset (SAHFOS)		Oscillatoria spp.		Oscillatoria							http://data.gbif.org/occurrences/366057877
National Institute of Genetics, ROIS	Japan Collection of Microorganisms, RIKEN BioResource Center		Corynebacterium durum	Riegel et al. 1997	Corynebacterium durum						Corynebacterium	http://data.gbif.org/occurrences/323688609
National Museum of Natural History, Smithsonian Institution	NMNH Botany Collections	See: http://www.mnh.si.edu/rc/db/2data_access_policy.html	Anabaena licheniformis		Anabaena licheniformis	Monera	Cyanophyta		Oscillatoriales	Nostocaceae	Anabaena	http://data.gbif.org/occurrences/243096218
National Museum of Natural History, Smithsonian Institution	NMNH Botany Collections	See: http://www.mnh.si.edu/rc/db/2data_access_policy.html	Calothrix parietina		Calothrix parietina	Monera	Cyanophyta		Oscillatoriales	Rivulariaceae	Calothrix	http://data.gbif.org/occurrences/243175074
National Museum of Natural History, Smithsonian Institution	NMNH Botany Collections	See: http://www.mnh.si.edu/rc/db/2data_access_policy.html	Schizothrix mexicana		Schizothrix mexicana	Monera	Cyanophyta		Oscillatoriales	Oscillatoriaceae	Schizothrix	http://data.gbif.org/occurrences/243613982
National Museum of Natural History, Smithsonian Institution	NMNH Botany Collections	See: http://www.mnh.si.edu/rc/db/2data_access_policy.html	Scytonema castaneum	Kï¿½tz.	Scytonema castaneum	Monera	Cyanophyta		Oscillatoriales	Scytonemataceae	Scytonema	http://data.gbif.org/occurrences/243618987
National Museum of Natural History, Smithsonian Institution	NMNH Botany Collections	See: http://www.mnh.si.edu/rc/db/2data_access_policy.html	Scytonema hofmannii		Scytonema hofmannii	Monera	Cyanophyta		Oscillatoriales	Scytonemataceae	Scytonema	http://data.gbif.org/occurrences/243621172
Leibniz Institute DSMZ - German Collection of Microorganisms and Cell Cultures	DSMZ Prokarya Collection Catalogue	The copyright for any material created by the DSMZ is reserved. The duplication or use of information and data such as texts or images is only permitted with the indication of the source or with prior approval by the DSMZ.	Desulfomicrobium aestuarii		Desulfomicrobium aestuarii	Bacteria				Desulfomicrobiaceae	Desulfomicrobium	http://data.gbif.org/occurrences/216071243
Leibniz Institute DSMZ - German Collection of Microorganisms and Cell Cultures	DSMZ Prokarya Collection Catalogue	The copyright for any material created by the DSMZ is reserved. The duplication or use of information and data such as texts or images is only permitted with the indication of the source or with prior approval by the DSMZ.	Paenibacillus provencensis Roux et al. 2008		Paenibacillus provencensis Roux et al., 2008	Bacteria				Paenibacillaceae	Paenibacillus	http://data.gbif.org/occurrences/216074806
Sir Alister Hardy Foundation for Ocean Science (SAHFOS)	Continuous Plankton Recorder Dataset (SAHFOS)		Oscillatoria spp.		Oscillatoria							http://data.gbif.org/occurrences/366057857
MNHN - Museum national d'Histoire naturelle	Cryptogams herbarium specimens		hapalosiphon fontinalis	Bornet	Hapalosiphon fontinalis						hapalosiphon	http://data.gbif.org/occurrences/436776170
National Museum of Natural History, Smithsonian Institution	NMNH Botany Collections	See: http://www.mnh.si.edu/rc/db/2data_access_policy.html	Calothrix crustacea	Schousboe & Thur. in Bornet & Thur.	Calothrix crustacea	Monera	Cyanophyta		Oscillatoriales	Rivulariaceae	Calothrix	http://data.gbif.org/occurrences/243171812
National Museum of Natural History, Smithsonian Institution	NMNH Botany Collections	See: http://www.mnh.si.edu/rc/db/2data_access_policy.html	Mastigocoleus testarum	Lagerheim	Mastigocoleus testarum	Monera	Cyanophyta		Oscillatoriales	Nostochopsidaceae	Mastigocoleus	http://data.gbif.org/occurrences/243445871
National Museum of Natural History, Smithsonian Institution	NMNH Botany Collections	See: http://www.mnh.si.edu/rc/db/2data_access_policy.html	Oscillatoria subuliformis		Oscillatoria subuliformis	Monera	Cyanophyta		Oscillatoriales	Oscillatoriaceae	Oscillatoria	http://data.gbif.org/occurrences/243516300
National Museum of Natural History, Smithsonian Institution	NMNH Botany Collections	See: http://www.mnh.si.edu/rc/db/2data_access_policy.html	Scytonema hofmannii		Scytonema hofmannii	Monera	Cyanophyta		Oscillatoriales	Scytonemataceae	Scytonema	http://data.gbif.org/occurrences/243620236
National Museum of Natural History, Smithsonian Institution	NMNH Botany Collections	See: http://www.mnh.si.edu/rc/db/2data_access_policy.html	Scytonema thermale	Kï¿½tz.	Scytonema thermale	Monera	Cyanophyta		Oscillatoriales	Scytonemataceae	Scytonema	http://data.gbif.org/occurrences/243623927
Leibniz Institute DSMZ - German Collection of Microorganisms and Cell Cultures	GSPB Prokarya Catalogue	The copyright for any material created by the DSMZ is reserved. The duplication or use of information and data such as texts or images is only permitted with the indication of the source or with prior approval by the DSMZ.	Pseudomonas syringae pvar. persicae (Prunier et al. 1970) Young et al. 1978		Pseudomonas syringae pvar						Pseudomonas	http://data.gbif.org/occurrences/460134337
Ocean Biogeographic Information System	Continuous Plankton Recorder database	Restrictions on use of the data retrieved from this resource.	Oscillatoria spp.		Oscillatoria	PLANTAE					Oscillatoria	http://data.gbif.org/occurrences/12886945
MNHN - Museum national d'Histoire naturelle	Cryptogams herbarium specimens		tolypothrix andina		Tolypothrix andina						tolypothrix	http://data.gbif.org/occurrences/436722774
National Institute of Genetics, ROIS	Biological Resource Center, Department of Biotechnology, National Institute of Technology and Evaluation		Amycolatopsis mediterranei	(Margalith and Beretta 1960) Lechevalier et al. 1986	Amycolatopsis mediterranei						Amycolatopsis	http://data.gbif.org/occurrences/325254832
Finnish Museum of Natural History	William Nylander lichen collection		Sirosiphon		Sirosiphon						Sirosiphon	http://data.gbif.org/occurrences/440661527
Collection Française de Bactéries Phytopathogènes - CFBP	Collection Francaise de Bacteries Phytopathogenes		Pectobacterium carotovorum		Pectobacterium carotovorum							http://data.gbif.org/occurrences/163174412
Collection Française de Bactéries Phytopathogènes - CFBP	Collection Francaise de Bacteries Phytopathogenes		Pseudomonas cichorii		Pseudomonas cichorii							http://data.gbif.org/occurrences/163174681
Collection Française de Bactéries Phytopathogènes - CFBP	Collection Francaise de Bacteries Phytopathogenes		Pseudomonas fluorescens biovar 6		Pseudomonas fluorescens biovar							http://data.gbif.org/occurrences/163174745
Collection Française de Bactéries Phytopathogènes - CFBP	Collection Francaise de Bacteries Phytopathogenes		Pseudomonas syringae pv. lachrymans		Pseudomonas syringae pv							http://data.gbif.org/occurrences/163175649
Collection Française de Bactéries Phytopathogènes - CFBP	Collection Francaise de Bacteries Phytopathogenes		Pseudomonas syringae pv. persicae		Pseudomonas syringae pv							http://data.gbif.org/occurrences/163175918
Collection Française de Bactéries Phytopathogènes - CFBP	Collection Francaise de Bacteries Phytopathogenes		Pseudomonas syringae pv. pisi		Pseudomonas syringae pv							http://data.gbif.org/occurrences/163176187
Collection Française de Bactéries Phytopathogènes - CFBP	Collection Francaise de Bacteries Phytopathogenes		Pseudomonas syringae pv. pisi		Pseudomonas syringae pv							http://data.gbif.org/occurrences/163176328
Collection Française de Bactéries Phytopathogènes - CFBP	Collection Francaise de Bacteries Phytopathogenes		Xanthomonas arboricola pv. pruni		Xanthomonas arboricola pv							http://data.gbif.org/occurrences/163178308
Collection Française de Bactéries Phytopathogènes - CFBP	Collection Francaise de Bacteries Phytopathogenes		Xanthomonas bromi		Xanthomonas bromi							http://data.gbif.org/occurrences/163178577
CABIDiGIR Provider	CABI Bioscience Genetic Resource Collection		Pseudomonas syringae		Pseudomonas syringae	Bacteria					Pseudomonas	http://data.gbif.org/occurrences/42601452
Collection Française de Bactéries Phytopathogènes - CFBP	Collection Francaise de Bacteries Phytopathogenes		Acidovorax valerianellae		Acidovorax valerianellae							http://data.gbif.org/occurrences/163171264
Collection Française de Bactéries Phytopathogènes - CFBP	Collection Francaise de Bacteries Phytopathogenes		Dickeya chrysanthemi biovar chrysanthemi		Dickeya chrysanthemi biovar							http://data.gbif.org/occurrences/163172706
Collection Française de Bactéries Phytopathogènes - CFBP	Collection Francaise de Bacteries Phytopathogenes		Erwinia amylovora		Erwinia amylovora							http://data.gbif.org/occurrences/163173180
Collection Française de Bactéries Phytopathogènes - CFBP	Collection Francaise de Bacteries Phytopathogenes		Pseudomonas savastanoi pv. savastanoi		Pseudomonas savastanoi pv							http://data.gbif.org/occurrences/163175301
Collection Française de Bactéries Phytopathogènes - CFBP	Collection Francaise de Bacteries Phytopathogenes		Pseudomonas savastanoi pv. savastanoi		Pseudomonas savastanoi pv							http://data.gbif.org/occurrences/163175365
Collection Française de Bactéries Phytopathogènes - CFBP	Collection Francaise de Bacteries Phytopathogenes		Pseudomonas syringae pv. persicae		Pseudomonas syringae pv							http://data.gbif.org/occurrences/163175903
Collection Française de Bactéries Phytopathogènes - CFBP	Collection Francaise de Bacteries Phytopathogenes		Ralstonia solanacearum		Ralstonia solanacearum							http://data.gbif.org/occurrences/163176807
Collection Française de Bactéries Phytopathogènes - CFBP	Collection Francaise de Bacteries Phytopathogenes		Streptomyces sp.		Streptomyces							http://data.gbif.org/occurrences/163177076
Collection Française de Bactéries Phytopathogènes - CFBP	Collection Francaise de Bacteries Phytopathogenes		Agrobacterium vitis		Agrobacterium vitis							http://data.gbif.org/occurrences/163171388
Collection Française de Bactéries Phytopathogènes - CFBP	Collection Francaise de Bacteries Phytopathogenes		Agrobacterium vitis		Agrobacterium vitis							http://data.gbif.org/occurrences/163171452
Collection Française de Bactéries Phytopathogènes - CFBP	Collection Francaise de Bacteries Phytopathogenes		Erwinia amylovora		Erwinia amylovora							http://data.gbif.org/occurrences/163173035
Collection Française de Bactéries Phytopathogènes - CFBP	Collection Francaise de Bacteries Phytopathogenes		Pseudomonas putida biovar B		Pseudomonas putida biovar B							http://data.gbif.org/occurrences/163174951
Collection Française de Bactéries Phytopathogènes - CFBP	Collection Francaise de Bacteries Phytopathogenes		Pseudomonas sp. genomospecies FP2		Pseudomonas							http://data.gbif.org/occurrences/163175489
Collection Française de Bactéries Phytopathogènes - CFBP	Collection Francaise de Bacteries Phytopathogenes		Pseudomonas syringae pv. persicae		Pseudomonas syringae pv							http://data.gbif.org/occurrences/163175963
Collection Française de Bactéries Phytopathogènes - CFBP	Collection Francaise de Bacteries Phytopathogenes		Pseudomonas syringae pv. morsprunorum		Pseudomonas syringae pv							http://data.gbif.org/occurrences/163176027
Leibniz Institute DSMZ - German Collection of Microorganisms and Cell Cultures	GSPB Prokarya Catalogue	The copyright for any material created by the DSMZ is reserved. The duplication or use of information and data such as texts or images is only permitted with the indication of the source or with prior approval by the DSMZ.	Pseudomonas syringae pvar. syringae van Hall 1902		Pseudomonas syringae pvar						Pseudomonas	http://data.gbif.org/occurrences/460134327
IFREMER - French Research Institute for Exploitation of the Sea	Quadrige		Oscillatoria		Oscillatoria	Monera				Oscillatoriaceae		http://data.gbif.org/occurrences/345026074
Sir Alister Hardy Foundation for Ocean Science (SAHFOS)	Continuous Plankton Recorder Dataset (SAHFOS)		Oscillatoria spp.		Oscillatoria							http://data.gbif.org/occurrences/366057519
Leibniz Institute DSMZ - German Collection of Microorganisms and Cell Cultures	DSMZ Prokarya Collection Catalogue	The copyright for any material created by the DSMZ is reserved. The duplication or use of information and data such as texts or images is only permitted with the indication of the source or with prior approval by the DSMZ.	Bacillus benzoevorans Pichinoty et al. 1987		Bacillus benzoevorans Pichinoty et al., 1987	Bacteria				Bacillaceae	Bacillus	http://data.gbif.org/occurrences/87808422
GBIF New Zealand	International Collection of Microorganisms from Plants - New Zealand National Microbial Collection		Acidovorax valerianellae	Gardan et al. 2003	Acidovorax valerianellae	Bacteria	Proteobacteria	Betaproteobacteria	Burkholderiales	Comamonadaceae	Acidovorax	http://data.gbif.org/occurrences/90582424
Leibniz Institute DSMZ - German Collection of Microorganisms and Cell Cultures	DSMZ Prokarya Collection Catalogue	The copyright for any material created by the DSMZ is reserved. The duplication or use of information and data such as texts or images is only permitted with the indication of the source or with prior approval by the DSMZ.	Pseudomonas thivervalensis Achouak et al. 2000		Pseudomonas thivervalensis Achouak et al., 2000	Bacteria				Pseudomonadaceae	Pseudomonas	http://data.gbif.org/occurrences/87817045
GBIF New Zealand	International Collection of Microorganisms from Plants - New Zealand National Microbial Collection		Acidovorax valerianellae	Gardan et al. 2003	Acidovorax valerianellae	Bacteria	Proteobacteria	Betaproteobacteria	Burkholderiales	Comamonadaceae	Acidovorax	http://data.gbif.org/occurrences/90582425
GBIF New Zealand	International Collection of Microorganisms from Plants - New Zealand National Microbial Collection		Erwinia chrysanthemi	Burkholder et al. 1953	Erwinia chrysanthemi	Bacteria	Proteobacteria	Gammaproteobacteria	Enterobacteriales	Enterobacteriaceae	Erwinia	http://data.gbif.org/occurrences/90587721
GBIF New Zealand	International Collection of Microorganisms from Plants - New Zealand National Microbial Collection		Erwinia chrysanthemi	Burkholder et al. 1953	Erwinia chrysanthemi	Bacteria	Proteobacteria	Gammaproteobacteria	Enterobacteriales	Enterobacteriaceae	Erwinia	http://data.gbif.org/occurrences/90587753
Ocean Biogeographic Information System	Taxonomic Information Sytem for the Belgian coastal area (EurOBIS)	Data are freely available through OBIS and through the VLIZ web site. If substantial parts of the database is used for other data or information products, please acknowledge the source.	Lyngbya autumnalis	(C. Agardh) P. A. C. Senna	Lyngbya autumnalis	Bacteria	Cyanobacteria	Cyanophyceae	Oscillatoriales	Oscillatoriaceae	Lyngbya	http://data.gbif.org/occurrences/22220844
Leibniz Institute DSMZ - German Collection of Microorganisms and Cell Cultures	DSMZ Prokarya Collection Catalogue	The copyright for any material created by the DSMZ is reserved. The duplication or use of information and data such as texts or images is only permitted with the indication of the source or with prior approval by the DSMZ.	Mariniflexile fucanivorans Barbeyron et al. 2008		Mariniflexile fucanivorans Barbeyron et al., 2008	Bacteria				Flavobacteriaceae	Mariniflexile	http://data.gbif.org/occurrences/216073101
Ocean Biogeographic Information System	Continuous Plankton Recorder database	Restrictions on use of the data retrieved from this resource.	Oscillatoria spp.		Oscillatoria	PLANTAE					Oscillatoria	http://data.gbif.org/occurrences/12886937
Collection Française de Bactéries Phytopathogènes - CFBP	Collection Francaise de Bacteries Phytopathogenes		Agrobacterium vitis		Agrobacterium vitis							http://data.gbif.org/occurrences/163171367
Collection Française de Bactéries Phytopathogènes - CFBP	Collection Francaise de Bacteries Phytopathogenes		Bacillus pumilus		Bacillus pumilus							http://data.gbif.org/occurrences/163171636
Collection Française de Bactéries Phytopathogènes - CFBP	Collection Francaise de Bacteries Phytopathogenes		Pseudomonas syringae pv. aptata		Pseudomonas syringae pv							http://data.gbif.org/occurrences/163175532
Collection Française de Bactéries Phytopathogènes - CFBP	Collection Francaise de Bacteries Phytopathogenes		Pseudomonas syringae pv. persicae		Pseudomonas syringae pv							http://data.gbif.org/occurrences/163175737
Collection Française de Bactéries Phytopathogènes - CFBP	Collection Francaise de Bacteries Phytopathogenes		Pseudomonas syringae pv. persicae		Pseudomonas syringae pv							http://data.gbif.org/occurrences/163175801
Collection Française de Bactéries Phytopathogènes - CFBP	Collection Francaise de Bacteries Phytopathogenes		Pseudomonas syringae pv. persicae		Pseudomonas syringae pv							http://data.gbif.org/occurrences/163175942
Collection Française de Bactéries Phytopathogènes - CFBP	Collection Francaise de Bacteries Phytopathogenes		Pseudomonas syringae pv. persicae		Pseudomonas syringae pv							http://data.gbif.org/occurrences/163176006
National Museum of Natural History, Smithsonian Institution	NMNH Botany Collections	See: http://www.mnh.si.edu/rc/db/2data_access_policy.html	Calothrix parietina		Calothrix parietina	Monera	Cyanophyta		Oscillatoriales	Rivulariaceae	Calothrix	http://data.gbif.org/occurrences/243173131
National Museum of Natural History, Smithsonian Institution	NMNH Botany Collections	See: http://www.mnh.si.edu/rc/db/2data_access_policy.html	Desmosiphon vivieri	Bourrelly	Desmosiphon vivieri	Monera	Cyanophyta		Oscillatoriales	Capsosiraceae	Desmosiphon	http://data.gbif.org/occurrences/243275151
National Museum of Natural History, Smithsonian Institution	NMNH Botany Collections	See: http://www.mnh.si.edu/rc/db/2data_access_policy.html	Nostoc commune		Nostoc commune	Monera	Cyanophyta		Oscillatoriales	Nostocaceae	Nostoc	http://data.gbif.org/occurrences/243493141
National Museum of Natural History, Smithsonian Institution	NMNH Botany Collections	See: http://www.mnh.si.edu/rc/db/2data_access_policy.html	Oscillatoria retzii		Oscillatoria retzii	Monera	Cyanophyta		Oscillatoriales	Oscillatoriaceae	Oscillatoria	http://data.gbif.org/occurrences/243515357
National Museum of Natural History, Smithsonian Institution	NMNH Botany Collections	See: http://www.mnh.si.edu/rc/db/2data_access_policy.html	Anabaena licheniformis		Anabaena licheniformis	Monera	Cyanophyta		Oscillatoriales	Nostocaceae	Anabaena	http://data.gbif.org/occurrences/243096192
National Museum of Natural History, Smithsonian Institution	NMNH Botany Collections	See: http://www.mnh.si.edu/rc/db/2data_access_policy.html	Aphanizomenon flos-aquae		Aphanizomenon flos-aquae	Monera	Cyanophyta		Oscillatoriales	Nostocaceae	Aphanizomenon	http://data.gbif.org/occurrences/243106519
National Museum of Natural History, Smithsonian Institution	NMNH Botany Collections	See: http://www.mnh.si.edu/rc/db/2data_access_policy.html	Microcoleus vaginatus	(Vaucher) Gomont ex Gomont	Microcoleus vaginatus	Monera	Cyanophyta		Oscillatoriales	Oscillatoriaceae	Microcoleus	http://data.gbif.org/occurrences/243462422
National Museum of Natural History, Smithsonian Institution	NMNH Botany Collections	See: http://www.mnh.si.edu/rc/db/2data_access_policy.html	Oscillatoria retzii		Oscillatoria retzii	Monera	Cyanophyta		Oscillatoriales	Oscillatoriaceae	Oscillatoria	http://data.gbif.org/occurrences/243515627
National Museum of Natural History, Smithsonian Institution	NMNH Botany Collections	See: http://www.mnh.si.edu/rc/db/2data_access_policy.html	Microcoleus lyngbyaceus		Microcoleus lyngbyaceus	Monera	Cyanophyta		Oscillatoriales	Oscillatoriaceae	Microcoleus	http://data.gbif.org/occurrences/243458197
National Museum of Natural History, Smithsonian Institution	NMNH Botany Collections	See: http://www.mnh.si.edu/rc/db/2data_access_policy.html	Schizothrix mexicana		Schizothrix mexicana	Monera	Cyanophyta		Oscillatoriales	Oscillatoriaceae	Schizothrix	http://data.gbif.org/occurrences/243614494
Netherlands Centre for Biodiversity Naturalis, section National Herbarium of the Netherlands	Nationaal Herbarium Nederland		Calothrix crustacea Rostk.		Calothrix crustacea Rostk.					Algae	Calothrix	http://data.gbif.org/occurrences/250805097
Ocean Biogeographic Information System	Taxonomic Information Sytem for the Belgian coastal area (EurOBIS)	Data are freely available through OBIS and through the VLIZ web site. If substantial parts of the database is used for other data or information products, please acknowledge the source.	Myxosarcina	Printz, 1921	Myxosarcina	Bacteria	Cyanobacteria	Cyanophyceae	Chroococcales	Xenococcaceae	Myxosarcina	http://data.gbif.org/occurrences/115630027
Leibniz Institute DSMZ - German Collection of Microorganisms and Cell Cultures	DSMZ Prokarya Collection Catalogue	The copyright for any material created by the DSMZ is reserved. The duplication or use of information and data such as texts or images is only permitted with the indication of the source or with prior approval by the DSMZ.	Pseudomonas mandelii Verhille et al. 1999		Pseudomonas mandelii Verhille et al., 1999	Bacteria				Pseudomonadaceae	Pseudomonas	http://data.gbif.org/occurrences/216075265
MNHN - Museum national d'Histoire naturelle	Cryptogams herbarium specimens		beggiatoa alba	(Vaucher) Trevis.	Beggiatoa alba						beggiatoa	http://data.gbif.org/occurrences/436775687
National Museum of Natural History, Smithsonian Institution	NMNH Botany Collections	See: http://www.mnh.si.edu/rc/db/2data_access_policy.html	Anacystis dimidiata		Anacystis dimidiata	Monera	Cyanophyta		Chroococcales	Chroococcaceae	Anacystis	http://data.gbif.org/occurrences/243098215
National Museum of Natural History, Smithsonian Institution	NMNH Botany Collections	See: http://www.mnh.si.edu/rc/db/2data_access_policy.html	Entophysalis conferta		Entophysalis conferta	Monera	Cyanophyta		Chroococcales	Entophysalidaceae	Entophysalis	http://data.gbif.org/occurrences/243306766
National Museum of Natural History, Smithsonian Institution	NMNH Botany Collections	See: http://www.mnh.si.edu/rc/db/2data_access_policy.html	Fremyella grisea		Fremyella grisea	Monera	Cyanophyta		Oscillatoriales	Scytonemataceae	Fremyella	http://data.gbif.org/occurrences/243330898
National Museum of Natural History, Smithsonian Institution	NMNH Botany Collections	See: http://www.mnh.si.edu/rc/db/2data_access_policy.html	Hassallia byssoidea		Hassallia byssoidea	Monera	Cyanophyta		Oscillatoriales	Scytonemataceae	Hassallia	http://data.gbif.org/occurrences/243374190
National Museum of Natural History, Smithsonian Institution	NMNH Botany Collections	See: http://www.mnh.si.edu/rc/db/2data_access_policy.html	Oscillatoria tenuis var. sordida	Kï¿½tz.	Oscillatoria tenuis var. sordida	Monera	Cyanophyta		Oscillatoriales	Oscillatoriaceae	Oscillatoria	http://data.gbif.org/occurrences/243516349
National Museum of Natural History, Smithsonian Institution	NMNH Botany Collections	See: http://www.mnh.si.edu/rc/db/2data_access_policy.html	Phormidium franquetii	Bourrelly	Phormidium franquetii	Monera	Cyanophyta		Oscillatoriales	Oscillatoriaceae	Phormidium	http://data.gbif.org/occurrences/243540622
National Museum of Natural History, Smithsonian Institution	NMNH Botany Collections	See: http://www.mnh.si.edu/rc/db/2data_access_policy.html	Sirosiphon saxicola		Sirosiphon saxicola	Monera	Cyanophyta		Oscillatoriales	Oscillatoriaceae	Sirosiphon	http://data.gbif.org/occurrences/243640726
Finnish Museum of Natural History	William Nylander lichen collection		Sirosiphon saxicola	Nog.	Sirosiphon saxicola						Sirosiphon	http://data.gbif.org/occurrences/440661520
Leibniz Institute DSMZ - German Collection of Microorganisms and Cell Cultures	DSMZ Prokarya Collection Catalogue	The copyright for any material created by the DSMZ is reserved. The duplication or use of information and data such as texts or images is only permitted with the indication of the source or with prior approval by the DSMZ.	Clostridium sp.		Clostridium	Bacteria				Clostridiaceae	Clostridium	http://data.gbif.org/occurrences/460128197
Leibniz Institute DSMZ - German Collection of Microorganisms and Cell Cultures	GSPB Prokarya Catalogue	The copyright for any material created by the DSMZ is reserved. The duplication or use of information and data such as texts or images is only permitted with the indication of the source or with prior approval by the DSMZ.	Pseudomonas syringae pvar. syringae van Hall 1902		Pseudomonas syringae pvar						Pseudomonas	http://data.gbif.org/occurrences/460134320
Collection Française de Bactéries Phytopathogènes - CFBP	Collection Francaise de Bacteries Phytopathogenes		Acidovorax valerianellae		Acidovorax valerianellae							http://data.gbif.org/occurrences/163171241
Collection Française de Bactéries Phytopathogènes - CFBP	Collection Francaise de Bacteries Phytopathogenes		Agrobacterium sp. biovar 1		Agrobacterium							http://data.gbif.org/occurrences/163171305
Collection Française de Bactéries Phytopathogènes - CFBP	Collection Francaise de Bacteries Phytopathogenes		Agrobacterium sp. biovar 1		Agrobacterium							http://data.gbif.org/occurrences/163171510
Collection Française de Bactéries Phytopathogènes - CFBP	Collection Francaise de Bacteries Phytopathogenes		Agrobacterium sp. biovar 1		Agrobacterium							http://data.gbif.org/occurrences/163171574
Collection Française de Bactéries Phytopathogènes - CFBP	Collection Francaise de Bacteries Phytopathogenes		Pectobacterium carotovorum subsp. odoriferum		Pectobacterium carotovorum subsp. odoriferum							http://data.gbif.org/occurrences/163174233
Collection Française de Bactéries Phytopathogènes - CFBP	Collection Francaise de Bacteries Phytopathogenes		Pseudomonas savastanoi pv. savastanoi		Pseudomonas savastanoi pv							http://data.gbif.org/occurrences/163175342
Collection Française de Bactéries Phytopathogènes - CFBP	Collection Francaise de Bacteries Phytopathogenes		Pseudomonas syringae pv. persicae		Pseudomonas syringae pv							http://data.gbif.org/occurrences/163175880
Collection Française de Bactéries Phytopathogènes - CFBP	Collection Francaise de Bacteries Phytopathogenes		Pseudomonas syringae pv. syringae		Pseudomonas syringae pv							http://data.gbif.org/occurrences/163176085
Collection Française de Bactéries Phytopathogènes - CFBP	Collection Francaise de Bacteries Phytopathogenes		Xanthomonas arboricola pv. pruni		Xanthomonas arboricola pv							http://data.gbif.org/occurrences/163178334
IFREMER - French Research Institute for Exploitation of the Sea	Quadrige		Oscillatoria		Oscillatoria	Monera				Oscillatoriaceae		http://data.gbif.org/occurrences/345039550
Sir Alister Hardy Foundation for Ocean Science (SAHFOS)	Continuous Plankton Recorder Dataset (SAHFOS)		Oscillatoria spp.		Oscillatoria							http://data.gbif.org/occurrences/366057595
Sir Alister Hardy Foundation for Ocean Science (SAHFOS)	Continuous Plankton Recorder Dataset (SAHFOS)		Oscillatoria spp.		Oscillatoria							http://data.gbif.org/occurrences/366057723
Sir Alister Hardy Foundation for Ocean Science (SAHFOS)	Continuous Plankton Recorder Dataset (SAHFOS)		Oscillatoria spp.		Oscillatoria							http://data.gbif.org/occurrences/366057734
Sir Alister Hardy Foundation for Ocean Science (SAHFOS)	Continuous Plankton Recorder Dataset (SAHFOS)		Oscillatoria spp.		Oscillatoria							http://data.gbif.org/occurrences/366058272
Sir Alister Hardy Foundation for Ocean Science (SAHFOS)	Continuous Plankton Recorder Dataset (SAHFOS)		Oscillatoria spp.		Oscillatoria							http://data.gbif.org/occurrences/366057347
Sir Alister Hardy Foundation for Ocean Science (SAHFOS)	Continuous Plankton Recorder Dataset (SAHFOS)		Oscillatoria spp.		Oscillatoria							http://data.gbif.org/occurrences/366057614
Ocean Biogeographic Information System	Continuous Plankton Recorder database	Restrictions on use of the data retrieved from this resource.	Oscillatoria spp.		Oscillatoria	PLANTAE					Oscillatoria	http://data.gbif.org/occurrences/12886810
Ocean Biogeographic Information System	Continuous Plankton Recorder database	Restrictions on use of the data retrieved from this resource.	Oscillatoria spp.		Oscillatoria	PLANTAE					Oscillatoria	http://data.gbif.org/occurrences/12886814
Leibniz Institute DSMZ - German Collection of Microorganisms and Cell Cultures	DSMZ Prokarya Collection Catalogue	The copyright for any material created by the DSMZ is reserved. The duplication or use of information and data such as texts or images is only permitted with the indication of the source or with prior approval by the DSMZ.	Legionella gratiana Bornstein et al. 1991		Legionella gratiana Bornstein et al., 1991	Bacteria				Legionellaceae	Legionella	http://data.gbif.org/occurrences/216072813
Ocean Biogeographic Information System	Continuous Plankton Recorder database	Restrictions on use of the data retrieved from this resource.	Oscillatoria spp.		Oscillatoria	PLANTAE					Oscillatoria	http://data.gbif.org/occurrences/12885759
Ocean Biogeographic Information System	Continuous Plankton Recorder database	Restrictions on use of the data retrieved from this resource.	Oscillatoria spp.		Oscillatoria	PLANTAE					Oscillatoria	http://data.gbif.org/occurrences/12886417
Ocean Biogeographic Information System	Continuous Plankton Recorder database	Restrictions on use of the data retrieved from this resource.	Oscillatoria spp.		Oscillatoria	PLANTAE					Oscillatoria	http://data.gbif.org/occurrences/12886896
National Institute of Genetics, ROIS	Biological Resource Center, Department of Biotechnology, National Institute of Technology and Evaluation		Ensifer medicae	(Rome et al. 1996) Young 2003	Ensifer medicae						Ensifer	http://data.gbif.org/occurrences/325246807
Finnish Museum of Natural History	William Nylander lichen collection		Sirosiphon pulvinatus	Breb.	Sirosiphon pulvinatus						Sirosiphon	http://data.gbif.org/occurrences/440661546
National Museum of Natural History, Smithsonian Institution	NMNH Botany Collections	See: http://www.mnh.si.edu/rc/db/2data_access_policy.html	Anacystis dimidiata		Anacystis dimidiata	Monera	Cyanophyta		Chroococcales	Chroococcaceae	Anacystis	http://data.gbif.org/occurrences/243098089
National Museum of Natural History, Smithsonian Institution	NMNH Botany Collections	See: http://www.mnh.si.edu/rc/db/2data_access_policy.html	Calothrix crustacea	Schousboe & Thur. in Bornet & Thur.	Calothrix crustacea	Monera	Cyanophyta		Oscillatoriales	Rivulariaceae	Calothrix	http://data.gbif.org/occurrences/243172683
National Museum of Natural History, Smithsonian Institution	NMNH Botany Collections	See: http://www.mnh.si.edu/rc/db/2data_access_policy.html	Mastigonema paludosum	P. Crouan & H. Crouan	Mastigonema paludosum	Monera	Cyanophyta		Oscillatoriales	Rivulariaceae	Mastigonema	http://data.gbif.org/occurrences/243446409
National Museum of Natural History, Smithsonian Institution	NMNH Botany Collections	See: http://www.mnh.si.edu/rc/db/2data_access_policy.html	Nostoc commune		Nostoc commune	Monera	Cyanophyta		Oscillatoriales	Nostocaceae	Nostoc	http://data.gbif.org/occurrences/243494135
National Museum of Natural History, Smithsonian Institution	NMNH Botany Collections	See: http://www.mnh.si.edu/rc/db/2data_access_policy.html	Oscillatoria lutea		Oscillatoria lutea	Monera	Cyanophyta		Oscillatoriales	Oscillatoriaceae	Oscillatoria	http://data.gbif.org/occurrences/243513833
Netherlands Centre for Biodiversity Naturalis, section National Herbarium of the Netherlands	Nationaal Herbarium Nederland		Anacystis montana (Lightf.) F.E.Drouet & W.A.Daily f. montana		Anacystis montana f. montana					Cyanophyceae	Anacystis	http://data.gbif.org/occurrences/250597616
MNHN - Museum national d'Histoire naturelle	Cryptogams herbarium specimens		microchaete grisea	Thuret in Bornet & Thuret	Microchaete grisea						microchaete	http://data.gbif.org/occurrences/464520769
Sir Alister Hardy Foundation for Ocean Science (SAHFOS)	Continuous Plankton Recorder Dataset (SAHFOS)		Oscillatoria spp.		Oscillatoria							http://data.gbif.org/occurrences/366057410
Sir Alister Hardy Foundation for Ocean Science (SAHFOS)	Continuous Plankton Recorder Dataset (SAHFOS)		Oscillatoria spp.		Oscillatoria							http://data.gbif.org/occurrences/366057553
Sir Alister Hardy Foundation for Ocean Science (SAHFOS)	Continuous Plankton Recorder Dataset (SAHFOS)		Oscillatoria spp.		Oscillatoria							http://data.gbif.org/occurrences/366057681
Leibniz Institute DSMZ - German Collection of Microorganisms and Cell Cultures	DSMZ Prokarya Collection Catalogue	The copyright for any material created by the DSMZ is reserved. The duplication or use of information and data such as texts or images is only permitted with the indication of the source or with prior approval by the DSMZ.	Desulfovibrio hydrothermalis Alazard et al. 2003		Desulfovibrio hydrothermalis Alazard et al., 2003	Bacteria				Desulfovibrionaceae	Desulfovibrio	http://data.gbif.org/occurrences/87811649
Leibniz Institute DSMZ - German Collection of Microorganisms and Cell Cultures	DSMZ Prokarya Collection Catalogue	The copyright for any material created by the DSMZ is reserved. The duplication or use of information and data such as texts or images is only permitted with the indication of the source or with prior approval by the DSMZ.	Sorangium cellulosum (Brockmann 1989) Reichenbach 2007		Sorangium cellulosum (Brockmann, 1989) Reichenbach, 2007	Bacteria				Polyangiaceae	Sorangium	http://data.gbif.org/occurrences/87818624
Leibniz Institute DSMZ - German Collection of Microorganisms and Cell Cultures	DSMZ Prokarya Collection Catalogue	The copyright for any material created by the DSMZ is reserved. The duplication or use of information and data such as texts or images is only permitted with the indication of the source or with prior approval by the DSMZ.	Corynebacterium freneyi Renaud et al. 2001		Corynebacterium freneyi Renaud et al., 2001	Bacteria				Corynebacteriaceae	Corynebacterium	http://data.gbif.org/occurrences/87810905
GBIF New Zealand	International Collection of Microorganisms from Plants - New Zealand National Microbial Collection		Rhodococcus fascians	(Tilford 1936) Goodfellow 1984	Rhodococcus fascians	Bacteria	Actinobacteria	Actinobacteria	Actinomycetales	Nocardiaceae	Rhodococcus	http://data.gbif.org/occurrences/90595025
Finnish Museum of Natural History	William Nylander lichen collection		Sirosiphon pulvinatus		Sirosiphon pulvinatus						Sirosiphon	http://data.gbif.org/occurrences/440661557
Collection Française de Bactéries Phytopathogènes - CFBP	Collection Francaise de Bacteries Phytopathogenes		Agrobacterium vitis		Agrobacterium vitis							http://data.gbif.org/occurrences/163171392
Collection Française de Bactéries Phytopathogènes - CFBP	Collection Francaise de Bacteries Phytopathogenes		Agrobacterium sp. biovar 1		Agrobacterium							http://data.gbif.org/occurrences/163171597
Collection Française de Bactéries Phytopathogènes - CFBP	Collection Francaise de Bacteries Phytopathogenes		Brenneria nigrifluens		Brenneria nigrifluens							http://data.gbif.org/occurrences/163171661
Collection Française de Bactéries Phytopathogènes - CFBP	Collection Francaise de Bacteries Phytopathogenes		Pseudomonas syringae		Pseudomonas syringae							http://data.gbif.org/occurrences/163175493
Collection Française de Bactéries Phytopathogènes - CFBP	Collection Francaise de Bacteries Phytopathogenes		Pseudomonas syringae pv. persicae		Pseudomonas syringae pv							http://data.gbif.org/occurrences/163175967
Collection Française de Bactéries Phytopathogènes - CFBP	Collection Francaise de Bacteries Phytopathogenes		Pseudomonas syringae pv. morsprunorum		Pseudomonas syringae pv							http://data.gbif.org/occurrences/163176031
Collection Française de Bactéries Phytopathogènes - CFBP	Collection Francaise de Bacteries Phytopathogenes		Xanthomonas hortorum pv. vitians		Xanthomonas hortorum pv							http://data.gbif.org/occurrences/163178787
National Institute of Genetics, ROIS	Japan Collection of Microorganisms, RIKEN BioResource Center		Pseudoalteromonas luteoviolacea	(Gauthier 1982) Gauthier et al. 1995	Pseudoalteromonas luteoviolacea						Pseudoalteromonas	http://data.gbif.org/occurrences/323691626
National Institute of Genetics, ROIS	Biological Resource Center, Department of Biotechnology, National Institute of Technology and Evaluation		Serratia odorifera	Grimont et al. 1978	Serratia odorifera						Serratia	http://data.gbif.org/occurrences/325250399
Ocean Biogeographic Information System	Continuous Plankton Recorder database	Restrictions on use of the data retrieved from this resource.	Oscillatoria spp.		Oscillatoria	PLANTAE					Oscillatoria	http://data.gbif.org/occurrences/12885683
Ocean Biogeographic Information System	Continuous Plankton Recorder database	Restrictions on use of the data retrieved from this resource.	Oscillatoria spp.		Oscillatoria	PLANTAE					Oscillatoria	http://data.gbif.org/occurrences/12885687
Ocean Biogeographic Information System	Continuous Plankton Recorder database	Restrictions on use of the data retrieved from this resource.	Oscillatoria spp.		Oscillatoria	PLANTAE					Oscillatoria	http://data.gbif.org/occurrences/12887311
Sir Alister Hardy Foundation for Ocean Science (SAHFOS)	Continuous Plankton Recorder Dataset (SAHFOS)		Oscillatoria spp.		Oscillatoria							http://data.gbif.org/occurrences/366057696
Sir Alister Hardy Foundation for Ocean Science (SAHFOS)	Continuous Plankton Recorder Dataset (SAHFOS)		Oscillatoria spp.		Oscillatoria							http://data.gbif.org/occurrences/366056903
Comisión nacional para el conocimiento y uso de la biodiversidad	Computarización de la Colección de Microorganismos de importancia acuícola del CIAD, AC		Vibrio tapetis Borrego et al. 1996	Borrego et al. 1996	Vibrio tapetis Borrego et al., 1996	PROTISTA	Proteobacteria	Gammaproteobacteria	Vibrionales	Vibrionaceae	Vibrio	http://data.gbif.org/occurrences/370408102
Leibniz Institute DSMZ - German Collection of Microorganisms and Cell Cultures	GSPB Prokarya Catalogue	The copyright for any material created by the DSMZ is reserved. The duplication or use of information and data such as texts or images is only permitted with the indication of the source or with prior approval by the DSMZ.	Pseudomonas syringae pvar. syringae van Hall 1902		Pseudomonas syringae pvar						Pseudomonas	http://data.gbif.org/occurrences/460134309
National Museum of Natural History, Smithsonian Institution	NMNH Botany Collections	See: http://www.mnh.si.edu/rc/db/2data_access_policy.html	Anacystis cyanea		Anacystis cyanea	Monera	Cyanophyta		Chroococcales	Chroococcaceae	Anacystis	http://data.gbif.org/occurrences/243097971
National Museum of Natural History, Smithsonian Institution	NMNH Botany Collections	See: http://www.mnh.si.edu/rc/db/2data_access_policy.html	Calothrix crustacea	Schousboe & Thur. in Bornet & Thur.	Calothrix crustacea	Monera	Cyanophyta		Oscillatoriales	Rivulariaceae	Calothrix	http://data.gbif.org/occurrences/243171553
National Museum of Natural History, Smithsonian Institution	NMNH Botany Collections	See: http://www.mnh.si.edu/rc/db/2data_access_policy.html	Isactis plana		Isactis plana	Monera	Cyanophyta		Oscillatoriales	Rivulariaceae	Isactis	http://data.gbif.org/occurrences/243405678
National Museum of Natural History, Smithsonian Institution	NMNH Botany Collections	See: http://www.mnh.si.edu/rc/db/2data_access_policy.html	Leptothrix ochracea		Leptothrix ochracea	Monera	Cyanophyta		Oscillatoriales	Oscillatoriaceae	Leptothrix	http://data.gbif.org/occurrences/243421813
Leibniz Institute DSMZ - German Collection of Microorganisms and Cell Cultures	DSMZ Prokarya Collection Catalogue	The copyright for any material created by the DSMZ is reserved. The duplication or use of information and data such as texts or images is only permitted with the indication of the source or with prior approval by the DSMZ.	Moraxella boevrei Kodjo et al. 1997		Moraxella boevrei Kodjo et al., 1997	Bacteria				Moraxellaceae	Moraxella	http://data.gbif.org/occurrences/87814430
Leibniz Institute DSMZ - German Collection of Microorganisms and Cell Cultures	DSMZ Prokarya Collection Catalogue	The copyright for any material created by the DSMZ is reserved. The duplication or use of information and data such as texts or images is only permitted with the indication of the source or with prior approval by the DSMZ.	Pseudoalteromonas flavipulchra Ivanova et al. 2002		Pseudoalteromonas flavipulchra Ivanova et al., 2002	Bacteria				Pseudoalteromonadaceae	Pseudoalteromonas	http://data.gbif.org/occurrences/87816615
GBIF New Zealand	International Collection of Microorganisms from Plants - New Zealand National Microbial Collection		Erwinia carotovora subsp. carotovora	(Jones 1901) Bergey et al. 1923	Erwinia carotovora subsp. carotovora	Bacteria	Proteobacteria	Gammaproteobacteria	Enterobacteriales	Enterobacteriaceae	Erwinia	http://data.gbif.org/occurrences/90587743
MNHN - Museum national d'Histoire naturelle	Cryptogams herbarium specimens		sirosiphon saxicola	Nyl.	Sirosiphon saxicola						sirosiphon	http://data.gbif.org/occurrences/436857694
MNHN - Museum national d'Histoire naturelle	Cryptogams herbarium specimens		polycystis elabens		Polycystis elabens					algues	polycystis	http://data.gbif.org/occurrences/436921557
MNHN - Museum national d'Histoire naturelle	Cryptogams herbarium specimens		scytonema arenarium		Scytonema arenarium					algues	scytonema	http://data.gbif.org/occurrences/436950277
Collection Française de Bactéries Phytopathogènes - CFBP	Collection Francaise de Bacteries Phytopathogenes		Agrobacterium sp. biovar 1		Agrobacterium							http://data.gbif.org/occurrences/163171369
Collection Française de Bactéries Phytopathogènes - CFBP	Collection Francaise de Bacteries Phytopathogenes		Agrobacterium rhizogenes		Agrobacterium rhizogenes							http://data.gbif.org/occurrences/163171433
Collection Française de Bactéries Phytopathogènes - CFBP	Collection Francaise de Bacteries Phytopathogenes		Burkholderia cepacia		Burkholderia cepacia							http://data.gbif.org/occurrences/163171702
Collection Française de Bactéries Phytopathogènes - CFBP	Collection Francaise de Bacteries Phytopathogenes		Pseudomonas savastanoi pv. savastanoi		Pseudomonas savastanoi pv							http://data.gbif.org/occurrences/163175265
Collection Française de Bactéries Phytopathogènes - CFBP	Collection Francaise de Bacteries Phytopathogenes		Pseudomonas syringae pv. persicae		Pseudomonas syringae pv							http://data.gbif.org/occurrences/163175739
Collection Française de Bactéries Phytopathogènes - CFBP	Collection Francaise de Bacteries Phytopathogenes		Pseudomonas syringae pv. persicae		Pseudomonas syringae pv							http://data.gbif.org/occurrences/163175944
Collection Française de Bactéries Phytopathogènes - CFBP	Collection Francaise de Bacteries Phytopathogenes		Pseudomonas syringae pv. persicae		Pseudomonas syringae pv							http://data.gbif.org/occurrences/163176008
MNHN - Museum national d'Histoire naturelle	Cryptogams herbarium specimens		brachytrichia balani	Bornet & Flahault	Brachytrichia balani						brachytrichia	http://data.gbif.org/occurrences/436861717
National Institute of Genetics, ROIS	Biological Resource Center, Department of Biotechnology, National Institute of Technology and Evaluation		Pseudomonas monteilii	Elomari et al. 1997	Pseudomonas monteilii						Pseudomonas	http://data.gbif.org/occurrences/325251366
IFREMER - French Research Institute for Exploitation of the Sea	Quadrige		Oscillatoria		Oscillatoria	Monera				Oscillatoriaceae		http://data.gbif.org/occurrences/345067578
Sir Alister Hardy Foundation for Ocean Science (SAHFOS)	Continuous Plankton Recorder Dataset (SAHFOS)		Oscillatoria spp.		Oscillatoria							http://data.gbif.org/occurrences/366057603
Ocean Biogeographic Information System	Taxonomic Information Sytem for the Belgian coastal area (EurOBIS)	Data are freely available through OBIS and through the VLIZ web site. If substantial parts of the database is used for other data or information products, please acknowledge the source.	Plectonema battersii	Gomont, 1899	Plectonema battersii	Bacteria	Cyanobacteria	Cyanophyceae	Oscillatoriales	Oscillatoriaceae	Plectonema	http://data.gbif.org/occurrences/22238487
Leibniz Institute DSMZ - German Collection of Microorganisms and Cell Cultures	DSMZ Prokarya Collection Catalogue	The copyright for any material created by the DSMZ is reserved. The duplication or use of information and data such as texts or images is only permitted with the indication of the source or with prior approval by the DSMZ.	Pseudomonas migulae Verhille et al. 1999		Pseudomonas migulae Verhille et al., 1999	Bacteria				Pseudomonadaceae	Pseudomonas	http://data.gbif.org/occurrences/216075267
IFREMER - French Research Institute for Exploitation of the Sea	Quadrige		Oscillatoria		Oscillatoria	Monera				Oscillatoriaceae		http://data.gbif.org/occurrences/345028213
CABIDiGIR Provider	CABI Bioscience Genetic Resource Collection		Pseudomonas syringae pv. persicae		Pseudomonas syringae pv	Bacteria					Pseudomonas	http://data.gbif.org/occurrences/42602081
National Museum of Natural History, Smithsonian Institution	NMNH Botany Collections	See: http://www.mnh.si.edu/rc/db/2data_access_policy.html	Lyngbya confervoides		Lyngbya confervoides	Monera	Cyanophyta		Oscillatoriales	Oscillatoriaceae	Lyngbya	http://data.gbif.org/occurrences/243436752
National Museum of Natural History, Smithsonian Institution	NMNH Botany Collections	See: http://www.mnh.si.edu/rc/db/2data_access_policy.html	Microcoleus lyngbyaceus		Microcoleus lyngbyaceus	Monera	Cyanophyta		Oscillatoriales	Oscillatoriaceae	Microcoleus	http://data.gbif.org/occurrences/243456245
National Museum of Natural History, Smithsonian Institution	NMNH Botany Collections	See: http://www.mnh.si.edu/rc/db/2data_access_policy.html	Microcoleus lyngbyaceus		Microcoleus lyngbyaceus	Monera	Cyanophyta		Oscillatoriales	Oscillatoriaceae	Microcoleus	http://data.gbif.org/occurrences/243456386
National Museum of Natural History, Smithsonian Institution	NMNH Botany Collections	See: http://www.mnh.si.edu/rc/db/2data_access_policy.html	Oscillatoria subuliformis	Thwaites ex Kï¿½tz.	Oscillatoria subuliformis	Monera	Cyanophyta		Oscillatoriales	Oscillatoriaceae	Oscillatoria	http://data.gbif.org/occurrences/243516351
National Museum of Natural History, Smithsonian Institution	NMNH Botany Collections	See: http://www.mnh.si.edu/rc/db/2data_access_policy.html	Porphyrosiphon notarisii		Porphyrosiphon notarisii	Monera	Cyanophyta		Oscillatoriales	Oscillatoriaceae	Porphyrosiphon	http://data.gbif.org/occurrences/243570504
Leibniz Institute DSMZ - German Collection of Microorganisms and Cell Cultures	DSMZ Prokarya Collection Catalogue	The copyright for any material created by the DSMZ is reserved. The duplication or use of information and data such as texts or images is only permitted with the indication of the source or with prior approval by the DSMZ.	Mycobacterium avium subsp. silvaticum Thorel et al. 1990		Mycobacterium avium subsp. silvaticum Thorel et al., 1990	Bacteria				Mycobacteriaceae	Mycobacterium	http://data.gbif.org/occurrences/87814471
Collection Française de Bactéries Phytopathogènes - CFBP	Collection Francaise de Bacteries Phytopathogenes		Acidovorax valerianellae		Acidovorax valerianellae							http://data.gbif.org/occurrences/163171284
Collection Française de Bactéries Phytopathogènes - CFBP	Collection Francaise de Bacteries Phytopathogenes		Pseudomonas corrugata		Pseudomonas corrugata							http://data.gbif.org/occurrences/163174578
Collection Française de Bactéries Phytopathogènes - CFBP	Collection Francaise de Bacteries Phytopathogenes		Pseudomonas savastanoi pv. savastanoi		Pseudomonas savastanoi pv							http://data.gbif.org/occurrences/163175052
Collection Française de Bactéries Phytopathogènes - CFBP	Collection Francaise de Bacteries Phytopathogenes		Pseudomonas savastanoi pv. phaseolicola		Pseudomonas savastanoi pv							http://data.gbif.org/occurrences/163175385
Collection Française de Bactéries Phytopathogènes - CFBP	Collection Francaise de Bacteries Phytopathogenes		Pseudomonas syringae pv. pisi		Pseudomonas syringae pv							http://data.gbif.org/occurrences/163176289
Collection Française de Bactéries Phytopathogènes - CFBP	Collection Francaise de Bacteries Phytopathogenes		Pseudomonas syringae pv. syringae		Pseudomonas syringae pv							http://data.gbif.org/occurrences/163176494
Collection Française de Bactéries Phytopathogènes - CFBP	Collection Francaise de Bacteries Phytopathogenes		Streptomyces europaeiscabiei		Streptomyces europaeiscabiei							http://data.gbif.org/occurrences/163177032
Collection Française de Bactéries Phytopathogènes - CFBP	Collection Francaise de Bacteries Phytopathogenes		Agrobacterium sp. biovar 1		Agrobacterium							http://data.gbif.org/occurrences/163171439
Collection Française de Bactéries Phytopathogènes - CFBP	Collection Francaise de Bacteries Phytopathogenes		Pseudomonas sp.		Pseudomonas							http://data.gbif.org/occurrences/163175207
Collection Française de Bactéries Phytopathogènes - CFBP	Collection Francaise de Bacteries Phytopathogenes		Pseudomonas savastanoi pv. savastanoi		Pseudomonas savastanoi pv							http://data.gbif.org/occurrences/163175271
Collection Française de Bactéries Phytopathogènes - CFBP	Collection Francaise de Bacteries Phytopathogenes		Pseudomonas syringae pv. persicae		Pseudomonas syringae pv							http://data.gbif.org/occurrences/163175950
Collection Française de Bactéries Phytopathogènes - CFBP	Collection Francaise de Bacteries Phytopathogenes		Pseudomonas syringae pv. persicae		Pseudomonas syringae pv							http://data.gbif.org/occurrences/163176014
Collection Française de Bactéries Phytopathogènes - CFBP	Collection Francaise de Bacteries Phytopathogenes		Pseudomonas syringae pv. syringae		Pseudomonas syringae pv							http://data.gbif.org/occurrences/163176219
Collection Française de Bactéries Phytopathogènes - CFBP	Collection Francaise de Bacteries Phytopathogenes		Pseudomonas syringae pv. pisi		Pseudomonas syringae pv							http://data.gbif.org/occurrences/163176283
Collection Française de Bactéries Phytopathogènes - CFBP	Collection Francaise de Bacteries Phytopathogenes		Xanthomonas arboricola pv. corylina		Xanthomonas arboricola pv							http://data.gbif.org/occurrences/163177123
National Institute of Genetics, ROIS	Japan Collection of Microorganisms, RIKEN BioResource Center		Corynebacterium freneyi	Renaud et al. 2001	Corynebacterium freneyi						Corynebacterium	http://data.gbif.org/occurrences/323688761
National Institute of Genetics, ROIS	Biological Resource Center, Department of Biotechnology, National Institute of Technology and Evaluation		Streptomyces narbonensis	Corbaz et al. 1955	Streptomyces narbonensis						Streptomyces	http://data.gbif.org/occurrences/325253979
Collection Française de Bactéries Phytopathogènes - CFBP	Collection Francaise de Bacteries Phytopathogenes		Clavibacter michiganensis subsp. michiganensis		Clavibacter michiganensis subsp. michiganensis							http://data.gbif.org/occurrences/163171828
Collection Française de Bactéries Phytopathogènes - CFBP	Collection Francaise de Bacteries Phytopathogenes		Dickeya dianthicola		Dickeya dianthicola							http://data.gbif.org/occurrences/163172571
Collection Française de Bactéries Phytopathogènes - CFBP	Collection Francaise de Bacteries Phytopathogenes		Pseudomonas syringae pv. avii		Pseudomonas syringae pv							http://data.gbif.org/occurrences/163175596
Collection Française de Bactéries Phytopathogènes - CFBP	Collection Francaise de Bacteries Phytopathogenes		Pseudomonas syringae pv. papulans		Pseudomonas syringae pv							http://data.gbif.org/occurrences/163175865
Collection Française de Bactéries Phytopathogènes - CFBP	Collection Francaise de Bacteries Phytopathogenes		Pseudomonas syringae pv. persicae		Pseudomonas syringae pv							http://data.gbif.org/occurrences/163175929
IFREMER - French Research Institute for Exploitation of the Sea	Quadrige		Oscillatoria		Oscillatoria	Monera				Oscillatoriaceae		http://data.gbif.org/occurrences/345033679
Sir Alister Hardy Foundation for Ocean Science (SAHFOS)	Continuous Plankton Recorder Dataset (SAHFOS)		Oscillatoria spp.		Oscillatoria							http://data.gbif.org/occurrences/366056651
Sir Alister Hardy Foundation for Ocean Science (SAHFOS)	Continuous Plankton Recorder Dataset (SAHFOS)		Oscillatoria spp.		Oscillatoria							http://data.gbif.org/occurrences/366058276
IFREMER - French Research Institute for Exploitation of the Sea	Quadrige		Oscillatoria		Oscillatoria	Monera				Oscillatoriaceae		http://data.gbif.org/occurrences/345057317
Sir Alister Hardy Foundation for Ocean Science (SAHFOS)	Continuous Plankton Recorder Dataset (SAHFOS)		Oscillatoria spp.		Oscillatoria							http://data.gbif.org/occurrences/366056616
Ocean Biogeographic Information System	Taxonomic Information Sytem for the Belgian coastal area (EurOBIS)	Data are freely available through OBIS and through the VLIZ web site. If substantial parts of the database is used for other data or information products, please acknowledge the source.	Hydrocoleum lyngbyaceum	Kützing, 1849	Hydrocoleum lyngbyaceum	Bacteria	Cyanobacteria	Cyanophyceae	Oscillatoriales	Phormidiaceae	Hydrocoleum	http://data.gbif.org/occurrences/22212720
National Museum of Natural History, Smithsonian Institution	NMNH Botany Collections	See: http://www.mnh.si.edu/rc/db/2data_access_policy.html	Anabaena tortulosa		Anabaena tortulosa	Monera	Cyanophyta		Oscillatoriales	Nostocaceae	Anabaena	http://data.gbif.org/occurrences/243096992
National Museum of Natural History, Smithsonian Institution	NMNH Botany Collections	See: http://www.mnh.si.edu/rc/db/2data_access_policy.html	Calothrix crustacea	Schousboe & Thur. in Bornet & Thur.	Calothrix crustacea	Monera	Cyanophyta		Oscillatoriales	Rivulariaceae	Calothrix	http://data.gbif.org/occurrences/243171650
National Museum of Natural History, Smithsonian Institution	NMNH Botany Collections	See: http://www.mnh.si.edu/rc/db/2data_access_policy.html	Anabaena oscillarioides		Anabaena oscillarioides	Monera	Cyanophyta		Oscillatoriales	Nostocaceae	Anabaena	http://data.gbif.org/occurrences/243097050
National Museum of Natural History, Smithsonian Institution	NMNH Botany Collections	See: http://www.mnh.si.edu/rc/db/2data_access_policy.html	Nostoc commune		Nostoc commune	Monera	Cyanophyta		Oscillatoriales	Nostocaceae	Nostoc	http://data.gbif.org/occurrences/243492827
National Museum of Natural History, Smithsonian Institution	NMNH Botany Collections	See: http://www.mnh.si.edu/rc/db/2data_access_policy.html	Oscillatoria fusca	Vaucher	Oscillatoria fusca	Monera	Cyanophyta		Oscillatoriales	Oscillatoriaceae	Oscillatoria	http://data.gbif.org/occurrences/243514172
National Museum of Natural History, Smithsonian Institution	NMNH Botany Collections	See: http://www.mnh.si.edu/rc/db/2data_access_policy.html	Oscillatoria torpens	Bory	Oscillatoria torpens	Monera	Cyanophyta		Oscillatoriales	Oscillatoriaceae	Oscillatoria	http://data.gbif.org/occurrences/243516357
National Museum of Natural History, Smithsonian Institution	NMNH Botany Collections	See: http://www.mnh.si.edu/rc/db/2data_access_policy.html	Schizothrix arenaria		Schizothrix arenaria	Monera	Cyanophyta		Oscillatoriales	Oscillatoriaceae	Schizothrix	http://data.gbif.org/occurrences/243609637
Leibniz Institute DSMZ - German Collection of Microorganisms and Cell Cultures	DSMZ Prokarya Collection Catalogue	The copyright for any material created by the DSMZ is reserved. The duplication or use of information and data such as texts or images is only permitted with the indication of the source or with prior approval by the DSMZ.	Mycobacterium aubagnense Adékambi et al. 2006		Mycobacterium aubagnense Adékambi et al., 2006	Bacteria				Mycobacteriaceae	Mycobacterium	http://data.gbif.org/occurrences/216073746
National Museum of Natural History, Smithsonian Institution	NMNH Botany Collections	See: http://www.mnh.si.edu/rc/db/2data_access_policy.html	Anabaena variabilis		Anabaena variabilis	Monera	Cyanophyta		Oscillatoriales	Nostocaceae	Anabaena	http://data.gbif.org/occurrences/243097375
National Museum of Natural History, Smithsonian Institution	NMNH Botany Collections	See: http://www.mnh.si.edu/rc/db/2data_access_policy.html	Microcoleus lyngbyaceus		Microcoleus lyngbyaceus	Monera	Cyanophyta		Oscillatoriales	Oscillatoriaceae	Microcoleus	http://data.gbif.org/occurrences/243457954
GBIF New Zealand	International Collection of Microorganisms from Plants - New Zealand National Microbial Collection		Erwinia chrysanthemi pv. dieffenbachiae	(McFadden 1961) Dye 1978	Erwinia chrysanthemi pv	Bacteria	Proteobacteria	Gammaproteobacteria	Enterobacteriales	Enterobacteriaceae	Erwinia	http://data.gbif.org/occurrences/90587726
GBIF New Zealand	International Collection of Microorganisms from Plants - New Zealand National Microbial Collection		Erwinia carotovora subsp. atroseptica	(van Hall 1902) Dye 1969	Erwinia carotovora subsp. atroseptica	Bacteria	Proteobacteria	Gammaproteobacteria	Enterobacteriales	Enterobacteriaceae	Erwinia	http://data.gbif.org/occurrences/90587758
GBIF New Zealand	International Collection of Microorganisms from Plants - New Zealand National Microbial Collection		Pseudomonas viridiflava	(Burkholder 1930) Dowson 1939	Pseudomonas viridiflava	Bacteria	Proteobacteria	Gammaproteobacteria	Pseudomonadales	Pseudomonadaceae	Pseudomonas	http://data.gbif.org/occurrences/90594432
Leibniz Institute DSMZ - German Collection of Microorganisms and Cell Cultures	DSMZ Prokarya Collection Catalogue	The copyright for any material created by the DSMZ is reserved. The duplication or use of information and data such as texts or images is only permitted with the indication of the source or with prior approval by the DSMZ.	Rhodococcus sp.		Rhodococcus	Bacteria				Nocardiaceae	Rhodococcus	http://data.gbif.org/occurrences/87817478
Leibniz Institute DSMZ - German Collection of Microorganisms and Cell Cultures	DSMZ Prokarya Collection Catalogue	The copyright for any material created by the DSMZ is reserved. The duplication or use of information and data such as texts or images is only permitted with the indication of the source or with prior approval by the DSMZ.	Sorangium cellulosum (Brockmann 1989) Reichenbach 2007		Sorangium cellulosum (Brockmann, 1989) Reichenbach, 2007	Bacteria				Polyangiaceae	Sorangium	http://data.gbif.org/occurrences/87818231
Leibniz Institute DSMZ - German Collection of Microorganisms and Cell Cultures	DSMZ Prokarya Collection Catalogue	The copyright for any material created by the DSMZ is reserved. The duplication or use of information and data such as texts or images is only permitted with the indication of the source or with prior approval by the DSMZ.	Streptobacillus moniliformis Levaditi et al. 1925		Streptobacillus moniliformis Levaditi et al., 1925	Bacteria				Leptotrichiaceae	Streptobacillus	http://data.gbif.org/occurrences/87819426
GBIF New Zealand	International Collection of Microorganisms from Plants - New Zealand National Microbial Collection		Xanthomonas campestris pv. corylina	(Miller et al. 1940) Dye 1978b	Xanthomonas campestris pv	Bacteria	Proteobacteria	Gammaproteobacteria	Xanthomonadales	Xanthomonadaceae	Xanthomonas	http://data.gbif.org/occurrences/90597766
MNHN - Museum national d'Histoire naturelle	Cryptogams herbarium specimens		tolypothrix andina		Tolypothrix andina						tolypothrix	http://data.gbif.org/occurrences/436865870
MNHN - Museum national d'Histoire naturelle	Cryptogams herbarium specimens		scytonema myochrous	Ag.	Scytonema myochrous						scytonema	http://data.gbif.org/occurrences/436866141
Leibniz Institute DSMZ - German Collection of Microorganisms and Cell Cultures	GSPB Prokarya Catalogue	The copyright for any material created by the DSMZ is reserved. The duplication or use of information and data such as texts or images is only permitted with the indication of the source or with prior approval by the DSMZ.	Pseudomonas syringae pvar. syringae van Hall 1902		Pseudomonas syringae pvar						Pseudomonas	http://data.gbif.org/occurrences/460134335
Sir Alister Hardy Foundation for Ocean Science (SAHFOS)	Continuous Plankton Recorder Dataset (SAHFOS)		Oscillatoria spp.		Oscillatoria							http://data.gbif.org/occurrences/366057526
GBIF-Spain	CeDoc de Biodiversitat Vegetal: BCN- Algues de J. Rodríguez Femenías	The data base or part of it may only be used or copied by the written permission from the director of the CeDocBiV	Lyngbya aestuarii Liebman	Liebman	Lyngbya aestuarii Liebman	Plantae	Cyanobacteria	Cyanophyceae	Oscillatoriales	OSCILLATORIACEAE	Lyngbya	http://data.gbif.org/occurrences/328140995
Ocean Biogeographic Information System	NODC WOD01 Plankton Database	http://www.nodc.noaa.gov/General/datacom_form.html	Oscillatoria	VAUCHER EX GOMONT, 1893	Oscillatoria						Oscillatoria	http://data.gbif.org/occurrences/10501577
Leibniz Institute DSMZ - German Collection of Microorganisms and Cell Cultures	GSPB Prokarya Catalogue	The copyright for any material created by the DSMZ is reserved. The duplication or use of information and data such as texts or images is only permitted with the indication of the source or with prior approval by the DSMZ.	Pseudomonas savastanoi pvar. phaseolicola (Burkholder 1926) Gardan et al. 1992		Pseudomonas savastanoi pvar						Pseudomonas	http://data.gbif.org/occurrences/460133553
Ocean Biogeographic Information System	Continuous Plankton Recorder database	Restrictions on use of the data retrieved from this resource.	Oscillatoria spp.		Oscillatoria	PLANTAE					Oscillatoria	http://data.gbif.org/occurrences/12887237
Ocean Biogeographic Information System	Continuous Plankton Recorder database	Restrictions on use of the data retrieved from this resource.	Oscillatoria spp.		Oscillatoria	PLANTAE					Oscillatoria	http://data.gbif.org/occurrences/12885767
IFREMER - French Research Institute for Exploitation of the Sea	Quadrige		Oscillatoria		Oscillatoria	Monera				Oscillatoriaceae		http://data.gbif.org/occurrences/345044653
IFREMER - French Research Institute for Exploitation of the Sea	Quadrige		Oscillatoria		Oscillatoria	Monera				Oscillatoriaceae		http://data.gbif.org/occurrences/345060391
IFREMER - French Research Institute for Exploitation of the Sea	Quadrige		Oscillatoria		Oscillatoria	Monera				Oscillatoriaceae		http://data.gbif.org/occurrences/345139706
Leibniz Institute DSMZ - German Collection of Microorganisms and Cell Cultures	DSMZ Prokarya Collection Catalogue	The copyright for any material created by the DSMZ is reserved. The duplication or use of information and data such as texts or images is only permitted with the indication of the source or with prior approval by the DSMZ.	Clostridium bifermentans (Weinberg and Seguin 1918) Bergey et al. 1923 emend. Chamkha et al. 2001		Clostridium bifermentans	Bacteria				Clostridiaceae	Clostridium	http://data.gbif.org/occurrences/345679366
Marine Science Institute, UCSB	Paleobiology Database		Aphralysia sp.	Garwood 1914	Aphralysia	Eubacteria	Cyanobacteria			Aphralysiaceae	Aphralysia	http://data.gbif.org/occurrences/35360538
IFREMER - French Research Institute for Exploitation of the Sea	Quadrige		Oscillatoria		Oscillatoria	Monera				Oscillatoriaceae		http://data.gbif.org/occurrences/345061824
Leibniz Institute DSMZ - German Collection of Microorganisms and Cell Cultures	DSMZ Prokarya Collection Catalogue	The copyright for any material created by the DSMZ is reserved. The duplication or use of information and data such as texts or images is only permitted with the indication of the source or with prior approval by the DSMZ.	Bacillus sp.		Bacillus	Bacteria				Bacillaceae	Bacillus	http://data.gbif.org/occurrences/345679262
Sir Alister Hardy Foundation for Ocean Science (SAHFOS)	Continuous Plankton Recorder Dataset (SAHFOS)		Oscillatoria spp.		Oscillatoria							http://data.gbif.org/occurrences/366057705
Ocean Biogeographic Information System	Continuous Plankton Recorder database	Restrictions on use of the data retrieved from this resource.	Oscillatoria spp.		Oscillatoria	PLANTAE					Oscillatoria	http://data.gbif.org/occurrences/12886786
Ocean Biogeographic Information System	Continuous Plankton Recorder database	Restrictions on use of the data retrieved from this resource.	Oscillatoria spp.		Oscillatoria	PLANTAE					Oscillatoria	http://data.gbif.org/occurrences/12886790
Leibniz Institute DSMZ - German Collection of Microorganisms and Cell Cultures	DSMZ Prokarya Collection Catalogue	The copyright for any material created by the DSMZ is reserved. The duplication or use of information and data such as texts or images is only permitted with the indication of the source or with prior approval by the DSMZ.	Streptomyces ambofaciens Pinnert-Sindico 1954		Streptomyces ambofaciens Pinnert-Sindico, 1954	Bacteria				Streptomycetaceae	Streptomyces	http://data.gbif.org/occurrences/87819618
GBIF New Zealand	International Collection of Microorganisms from Plants - New Zealand National Microbial Collection		Pseudomonas syringae pv. persicae	(Prunier, Luisetti & Gardan 1970) Young, Dye & Wilkie 1978	Pseudomonas syringae pv	Bacteria	Proteobacteria	Gammaproteobacteria	Pseudomonadales	Pseudomonadaceae	Pseudomonas	http://data.gbif.org/occurrences/90594400
Ocean Biogeographic Information System	Continuous Plankton Recorder database	Restrictions on use of the data retrieved from this resource.	Oscillatoria spp.		Oscillatoria	PLANTAE					Oscillatoria	http://data.gbif.org/occurrences/12887257
Ocean Biogeographic Information System	Taxonomic Information Sytem for the Belgian coastal area (EurOBIS)	Data are freely available through OBIS and through the VLIZ web site. If substantial parts of the database is used for other data or information products, please acknowledge the source.	Lyngbya fragilis	(Gomont) Anagnostidis & Komárek, 1988	Lyngbya fragilis	Bacteria	Cyanobacteria	Cyanophyceae	Oscillatoriales	Oscillatoriaceae	Lyngbya	http://data.gbif.org/occurrences/22220872
Leibniz Institute DSMZ - German Collection of Microorganisms and Cell Cultures	DSMZ Prokarya Collection Catalogue	The copyright for any material created by the DSMZ is reserved. The duplication or use of information and data such as texts or images is only permitted with the indication of the source or with prior approval by the DSMZ.	Microvirgula aerodenitrificans Patureau et al. 1998 emend. Cleenwerck et al. 2003		Microvirgula aerodenitrificans	Bacteria				Neisseriaceae	Microvirgula	http://data.gbif.org/occurrences/87814395
GBIF New Zealand	International Collection of Microorganisms from Plants - New Zealand National Microbial Collection		Xanthomonas campestris pv. incanae	(Kendrick & Baker 1942) Dye 1978	Xanthomonas campestris pv	Bacteria	Proteobacteria	Gammaproteobacteria	Xanthomonadales	Xanthomonadaceae	Xanthomonas	http://data.gbif.org/occurrences/90597762
Leibniz Institute DSMZ - German Collection of Microorganisms and Cell Cultures	DSMZ Prokarya Collection Catalogue	The copyright for any material created by the DSMZ is reserved. The duplication or use of information and data such as texts or images is only permitted with the indication of the source or with prior approval by the DSMZ.	Clostridium stercorarium subsp. thermolacticum (Le Ruyet et al. 1988) Fardeau et al. 2001		Clostridium stercorarium subsp. thermolacticum (Le Ruyet et al., 1988) Fardeau et al., 2001	Bacteria				Clostridiaceae	Clostridium	http://data.gbif.org/occurrences/87809724
Leibniz Institute DSMZ - German Collection of Microorganisms and Cell Cultures	DSMZ Prokarya Collection Catalogue	The copyright for any material created by the DSMZ is reserved. The duplication or use of information and data such as texts or images is only permitted with the indication of the source or with prior approval by the DSMZ.	Erwinia papayae Gardan et al. 2004		Erwinia papayae Gardan et al., 2004	Bacteria				Enterobacteriaceae	Erwinia	http://data.gbif.org/occurrences/87811877
GBIF New Zealand	International Collection of Microorganisms from Plants - New Zealand National Microbial Collection		Pseudomonas savastanoi pv. savastanoi	(Janse 1982) Gardan et al. 1992	Pseudomonas savastanoi pv	Bacteria	Proteobacteria	Gammaproteobacteria	Pseudomonadales	Pseudomonadaceae	Pseudomonas	http://data.gbif.org/occurrences/90592165
Collection Française de Bactéries Phytopathogènes - CFBP	Collection Francaise de Bacteries Phytopathogenes		Pectobacterium betavasculorum		Pectobacterium betavasculorum							http://data.gbif.org/occurrences/163174322
Collection Française de Bactéries Phytopathogènes - CFBP	Collection Francaise de Bacteries Phytopathogenes		Pseudomonas lini		Pseudomonas lini							http://data.gbif.org/occurrences/163174860
Collection Française de Bactéries Phytopathogènes - CFBP	Collection Francaise de Bacteries Phytopathogenes		Pseudomonas savastanoi pv. phaseolicola		Pseudomonas savastanoi pv							http://data.gbif.org/occurrences/163175065
Collection Française de Bactéries Phytopathogènes - CFBP	Collection Francaise de Bacteries Phytopathogenes		Pseudomonas savastanoi pv. savastanoi		Pseudomonas savastanoi pv							http://data.gbif.org/occurrences/163175129
Collection Française de Bactéries Phytopathogènes - CFBP	Collection Francaise de Bacteries Phytopathogenes		Pseudomonas syringae pv. persicae		Pseudomonas syringae pv							http://data.gbif.org/occurrences/163175969
Collection Française de Bactéries Phytopathogènes - CFBP	Collection Francaise de Bacteries Phytopathogenes		Pseudomonas syringae pv. morsprunorum		Pseudomonas syringae pv							http://data.gbif.org/occurrences/163176033
Collection Française de Bactéries Phytopathogènes - CFBP	Collection Francaise de Bacteries Phytopathogenes		Pseudomonas syringae pv. syringae		Pseudomonas syringae pv							http://data.gbif.org/occurrences/163176238
Collection Française de Bactéries Phytopathogènes - CFBP	Collection Francaise de Bacteries Phytopathogenes		Pseudomonas syringae pv. pisi		Pseudomonas syringae pv							http://data.gbif.org/occurrences/163176302
Collection Française de Bactéries Phytopathogènes - CFBP	Collection Francaise de Bacteries Phytopathogenes		Pseudomonas syringae pv. syringae		Pseudomonas syringae pv							http://data.gbif.org/occurrences/163176507
Collection Française de Bactéries Phytopathogènes - CFBP	Collection Francaise de Bacteries Phytopathogenes		Ralstonia solanacearum biovar 2		Ralstonia solanacearum biovar							http://data.gbif.org/occurrences/163176712
Collection Française de Bactéries Phytopathogènes - CFBP	Collection Francaise de Bacteries Phytopathogenes		Streptomyces europaeiscabiei		Streptomyces europaeiscabiei							http://data.gbif.org/occurrences/163177045
Collection Française de Bactéries Phytopathogènes - CFBP	Collection Francaise de Bacteries Phytopathogenes		Xanthomonas populi		Xanthomonas populi							http://data.gbif.org/occurrences/163178961
Sir Alister Hardy Foundation for Ocean Science (SAHFOS)	Continuous Plankton Recorder Dataset (SAHFOS)		Oscillatoria spp.		Oscillatoria							http://data.gbif.org/occurrences/366056911
Sir Alister Hardy Foundation for Ocean Science (SAHFOS)	Continuous Plankton Recorder Dataset (SAHFOS)		Oscillatoria spp.		Oscillatoria							http://data.gbif.org/occurrences/366057321
Sir Alister Hardy Foundation for Ocean Science (SAHFOS)	Continuous Plankton Recorder Dataset (SAHFOS)		Oscillatoria spp.		Oscillatoria							http://data.gbif.org/occurrences/366057859
Sir Alister Hardy Foundation for Ocean Science (SAHFOS)	Continuous Plankton Recorder Dataset (SAHFOS)		Oscillatoria spp.		Oscillatoria							http://data.gbif.org/occurrences/366057998
Ocean Biogeographic Information System	Continuous Plankton Recorder database	Restrictions on use of the data retrieved from this resource.	Oscillatoria spp.		Oscillatoria	PLANTAE					Oscillatoria	http://data.gbif.org/occurrences/12886603
Ocean Biogeographic Information System	Continuous Plankton Recorder database	Restrictions on use of the data retrieved from this resource.	Oscillatoria spp.		Oscillatoria	PLANTAE					Oscillatoria	http://data.gbif.org/occurrences/12886607
Ocean Biogeographic Information System	Continuous Plankton Recorder database	Restrictions on use of the data retrieved from this resource.	Oscillatoria spp.		Oscillatoria	PLANTAE					Oscillatoria	http://data.gbif.org/occurrences/12885872
GBIF-Spain	Real Jardin Botanico, Madrid: MA-Algae	http://www.rjb.csic.es/herbario/crypto/crypcond.htm	Scytonema crispum (Agardh) Bornet	(Agardh) Bornet	Scytonema crispum (Agardh) Bornet	Plantae					Scytonema	http://data.gbif.org/occurrences/29397035
Leibniz Institute DSMZ - German Collection of Microorganisms and Cell Cultures	DSMZ Prokarya Collection Catalogue	The copyright for any material created by the DSMZ is reserved. The duplication or use of information and data such as texts or images is only permitted with the indication of the source or with prior approval by the DSMZ.	Arthrobacter bergerei Irlinger et al. 2005		Arthrobacter bergerei Irlinger et al., 2005	Bacteria				Micrococcaceae	Arthrobacter	http://data.gbif.org/occurrences/87808140
Leibniz Institute DSMZ - German Collection of Microorganisms and Cell Cultures	DSMZ Prokarya Collection Catalogue	The copyright for any material created by the DSMZ is reserved. The duplication or use of information and data such as texts or images is only permitted with the indication of the source or with prior approval by the DSMZ.	Edwardsiella hoshinae Grimont et al. 1981		Edwardsiella hoshinae Grimont et al., 1981	Bacteria				Enterobacteriaceae	Edwardsiella	http://data.gbif.org/occurrences/87811767
Leibniz Institute DSMZ - German Collection of Microorganisms and Cell Cultures	DSMZ Prokarya Collection Catalogue	The copyright for any material created by the DSMZ is reserved. The duplication or use of information and data such as texts or images is only permitted with the indication of the source or with prior approval by the DSMZ.	Listeria ivanovii subsp. londoniensis Boerlin et al. 1992		Listeria ivanovii subsp. londoniensis Boerlin et al., 1992	Bacteria				Listeriaceae	Listeria	http://data.gbif.org/occurrences/87813651
Leibniz Institute DSMZ - German Collection of Microorganisms and Cell Cultures	DSMZ Prokarya Collection Catalogue	The copyright for any material created by the DSMZ is reserved. The duplication or use of information and data such as texts or images is only permitted with the indication of the source or with prior approval by the DSMZ.	Myxococcus fulvus (Cohn 1875) Jahn 1911		Myxococcus fulvus (Cohn, 1875) Jahn, 1911	Bacteria				Myxococcaceae	Myxococcus	http://data.gbif.org/occurrences/87814878
IFREMER - French Research Institute for Exploitation of the Sea	Quadrige		Oscillatoria		Oscillatoria	Monera				Oscillatoriaceae		http://data.gbif.org/occurrences/345035922
MNHN - Museum national d'Histoire naturelle	Cryptogams herbarium specimens		symploca friesiana		Symploca friesiana						symploca	http://data.gbif.org/occurrences/436894613
Sir Alister Hardy Foundation for Ocean Science (SAHFOS)	Continuous Plankton Recorder Dataset (SAHFOS)		Oscillatoria spp.		Oscillatoria							http://data.gbif.org/occurrences/366057408
Sir Alister Hardy Foundation for Ocean Science (SAHFOS)	Continuous Plankton Recorder Dataset (SAHFOS)		Oscillatoria spp.		Oscillatoria							http://data.gbif.org/occurrences/366058089
Sir Alister Hardy Foundation for Ocean Science (SAHFOS)	Continuous Plankton Recorder Dataset (SAHFOS)		Oscillatoria spp.		Oscillatoria							http://data.gbif.org/occurrences/366058217
National Museum of Natural History, Smithsonian Institution	NMNH Botany Collections	See: http://www.mnh.si.edu/rc/db/2data_access_policy.html	Anacystis montana		Anacystis montana	Monera	Cyanophyta		Chroococcales	Chroococcaceae	Anacystis	http://data.gbif.org/occurrences/243098985
National Museum of Natural History, Smithsonian Institution	NMNH Botany Collections	See: http://www.mnh.si.edu/rc/db/2data_access_policy.html	Calothrix crustacea	Schousboe & Thur. in Bornet & Thur.	Calothrix crustacea	Monera	Cyanophyta		Oscillatoriales	Rivulariaceae	Calothrix	http://data.gbif.org/occurrences/243171663
National Museum of Natural History, Smithsonian Institution	NMNH Botany Collections	See: http://www.mnh.si.edu/rc/db/2data_access_policy.html	Dermocarpa prasina		Dermocarpa prasina	Monera	Cyanophyta		Chamaesiphonales	Hydrococcaceae	Dermocarpa	http://data.gbif.org/occurrences/243273145
National Museum of Natural History, Smithsonian Institution	NMNH Botany Collections	See: http://www.mnh.si.edu/rc/db/2data_access_policy.html	Gloeocapsa crepidinum		Gloeocapsa crepidinum	Monera	Cyanophyta		Chroococcales	Chroococcaceae	Gloeocapsa	http://data.gbif.org/occurrences/243345080
National Museum of Natural History, Smithsonian Institution	NMNH Botany Collections	See: http://www.mnh.si.edu/rc/db/2data_access_policy.html	Lyngbya sordida f. maxima	Fremy	Lyngbya sordida f. maxima	Monera	Cyanophyta		Oscillatoriales	Oscillatoriaceae	Lyngbya	http://data.gbif.org/occurrences/243437725
National Museum of Natural History, Smithsonian Institution	NMNH Botany Collections	See: http://www.mnh.si.edu/rc/db/2data_access_policy.html	Rivularia atra	Roth ex Bornet & Flahault	Rivularia atra	Monera	Cyanophyta		Oscillatoriales	Rivulariaceae	Rivularia	http://data.gbif.org/occurrences/243595276
GBIF New Zealand	International Collection of Microorganisms from Plants - New Zealand National Microbial Collection		Pseudomonas syringae	van Hall 1902	Pseudomonas syringae	Bacteria	Proteobacteria	Gammaproteobacteria	Pseudomonadales	Pseudomonadaceae	Pseudomonas	http://data.gbif.org/occurrences/90591992
Leibniz Institute DSMZ - German Collection of Microorganisms and Cell Cultures	DSMZ Prokarya Collection Catalogue	The copyright for any material created by the DSMZ is reserved. The duplication or use of information and data such as texts or images is only permitted with the indication of the source or with prior approval by the DSMZ.	Flavobacterium sp.		Flavobacterium	Bacteria				Flavobacteriaceae	Flavobacterium	http://data.gbif.org/occurrences/87812594
Leibniz Institute DSMZ - German Collection of Microorganisms and Cell Cultures	DSMZ Prokarya Collection Catalogue	The copyright for any material created by the DSMZ is reserved. The duplication or use of information and data such as texts or images is only permitted with the indication of the source or with prior approval by the DSMZ.	Halanaerobacter salinarius Mouné et al. 1999		Halanaerobacter salinarius Mouné et al., 1999	Bacteria				Halobacteroidaceae	Halanaerobacter	http://data.gbif.org/occurrences/87812863
Leibniz Institute DSMZ - German Collection of Microorganisms and Cell Cultures	DSMZ Prokarya Collection Catalogue	The copyright for any material created by the DSMZ is reserved. The duplication or use of information and data such as texts or images is only permitted with the indication of the source or with prior approval by the DSMZ.	Streptomyces europaeiscabiei Bouchek-Mechiche et al. 2000		Streptomyces europaeiscabiei Bouchek-Mechiche et al., 2000	Bacteria				Streptomycetaceae	Streptomyces	http://data.gbif.org/occurrences/87819838
Leibniz Institute DSMZ - German Collection of Microorganisms and Cell Cultures	DSMZ Prokarya Collection Catalogue	The copyright for any material created by the DSMZ is reserved. The duplication or use of information and data such as texts or images is only permitted with the indication of the source or with prior approval by the DSMZ.	Streptosporangium sp.		Streptosporangium	Bacteria				Streptosporangiaceae	Streptosporangium	http://data.gbif.org/occurrences/87821001
Ocean Biogeographic Information System	Taxonomic Information Sytem for the Belgian coastal area (EurOBIS)	Data are freely available through OBIS and through the VLIZ web site. If substantial parts of the database is used for other data or information products, please acknowledge the source.	Lyngbya semiplana	(C. Agardh) J. Agardh	Lyngbya semiplana	Bacteria	Cyanobacteria	Cyanophyceae	Oscillatoriales	Oscillatoriaceae	Lyngbya	http://data.gbif.org/occurrences/115628739
Collection Française de Bactéries Phytopathogènes - CFBP	Collection Francaise de Bacteries Phytopathogenes		Agrobacterium vitis		Agrobacterium vitis							http://data.gbif.org/occurrences/163171341
Collection Française de Bactéries Phytopathogènes - CFBP	Collection Francaise de Bacteries Phytopathogenes		Agrobacterium sp. biovar 1		Agrobacterium							http://data.gbif.org/occurrences/163171405
Collection Française de Bactéries Phytopathogènes - CFBP	Collection Francaise de Bacteries Phytopathogenes		Bacillus megaterium		Bacillus megaterium							http://data.gbif.org/occurrences/163171610
Collection Française de Bactéries Phytopathogènes - CFBP	Collection Francaise de Bacteries Phytopathogenes		Dickeya dianthicola		Dickeya dianthicola							http://data.gbif.org/occurrences/163172578
Collection Française de Bactéries Phytopathogènes - CFBP	Collection Francaise de Bacteries Phytopathogenes		Pseudomonas fluorescens biovar 5		Pseudomonas fluorescens biovar							http://data.gbif.org/occurrences/163174763
Collection Française de Bactéries Phytopathogènes - CFBP	Collection Francaise de Bacteries Phytopathogenes		Pseudomonas putida biovar A		Pseudomonas putida biovar A							http://data.gbif.org/occurrences/163174968
Collection Française de Bactéries Phytopathogènes - CFBP	Collection Francaise de Bacteries Phytopathogenes		Pseudomonas syringae pv. persicae		Pseudomonas syringae pv							http://data.gbif.org/occurrences/163175775
Collection Française de Bactéries Phytopathogènes - CFBP	Collection Francaise de Bacteries Phytopathogenes		Pseudomonas viridiflava		Pseudomonas viridiflava							http://data.gbif.org/occurrences/163176615
Collection Française de Bactéries Phytopathogènes - CFBP	Collection Francaise de Bacteries Phytopathogenes		Ralstonia solanacearum		Ralstonia solanacearum							http://data.gbif.org/occurrences/163176679
Collection Française de Bactéries Phytopathogènes - CFBP	Collection Francaise de Bacteries Phytopathogenes		Ralstonia solanacearum biovar 2		Ralstonia solanacearum biovar							http://data.gbif.org/occurrences/163176884
Collection Française de Bactéries Phytopathogènes - CFBP	Collection Francaise de Bacteries Phytopathogenes		Rhodococcus fascians		Rhodococcus fascians							http://data.gbif.org/occurrences/163176948
Collection Française de Bactéries Phytopathogènes - CFBP	Collection Francaise de Bacteries Phytopathogenes		Xanthomonas arboricola pv. corylina		Xanthomonas arboricola pv							http://data.gbif.org/occurrences/163177089
Collection Française de Bactéries Phytopathogènes - CFBP	Collection Francaise de Bacteries Phytopathogenes		Xanthomonas bromi		Xanthomonas bromi							http://data.gbif.org/occurrences/163178595
Collection Française de Bactéries Phytopathogènes - CFBP	Collection Francaise de Bacteries Phytopathogenes		Xanthomonas cynarae		Xanthomonas cynarae							http://data.gbif.org/occurrences/163178800
Collection Française de Bactéries Phytopathogènes - CFBP	Collection Francaise de Bacteries Phytopathogenes		Xanthomonas populi		Xanthomonas populi							http://data.gbif.org/occurrences/163178864
Collection Française de Bactéries Phytopathogènes - CFBP	Collection Francaise de Bacteries Phytopathogenes		Xanthomonas populi		Xanthomonas populi							http://data.gbif.org/occurrences/163179069
Ocean Biogeographic Information System	Taxonomic Information Sytem for the Belgian coastal area (EurOBIS)	Data are freely available through OBIS and through the VLIZ web site. If substantial parts of the database is used for other data or information products, please acknowledge the source.	Lyngbya martensiana	Meneghini ex Gomont, 1837	Lyngbya martensiana	Bacteria	Cyanobacteria	Cyanophyceae	Oscillatoriales	Oscillatoriaceae	Lyngbya	http://data.gbif.org/occurrences/115628735
Collection Française de Bactéries Phytopathogènes - CFBP	Collection Francaise de Bacteries Phytopathogenes		Erwinia amylovora		Erwinia amylovora							http://data.gbif.org/occurrences/163173008
Collection Française de Bactéries Phytopathogènes - CFBP	Collection Francaise de Bacteries Phytopathogenes		Pectobacterium sp.		Pectobacterium							http://data.gbif.org/occurrences/163174245
Collection Française de Bactéries Phytopathogènes - CFBP	Collection Francaise de Bacteries Phytopathogenes		Pseudomonas cichorii		Pseudomonas cichorii							http://data.gbif.org/occurrences/163174514
Collection Française de Bactéries Phytopathogènes - CFBP	Collection Francaise de Bacteries Phytopathogenes		Pseudomonas savastanoi pv. savastanoi		Pseudomonas savastanoi pv							http://data.gbif.org/occurrences/163175257
Collection Française de Bactéries Phytopathogènes - CFBP	Collection Francaise de Bacteries Phytopathogenes		Pseudomonas syringae pv. syringae		Pseudomonas syringae pv							http://data.gbif.org/occurrences/163176097
Collection Française de Bactéries Phytopathogènes - CFBP	Collection Francaise de Bacteries Phytopathogenes		Ralstonia solanacearum		Ralstonia solanacearum							http://data.gbif.org/occurrences/163176699
Collection Française de Bactéries Phytopathogènes - CFBP	Collection Francaise de Bacteries Phytopathogenes		Pseudomonas viridiflava		Pseudomonas viridiflava							http://data.gbif.org/occurrences/163176840
Collection Française de Bactéries Phytopathogènes - CFBP	Collection Francaise de Bacteries Phytopathogenes		Xanthomonas arboricola pv. corylina		Xanthomonas arboricola pv							http://data.gbif.org/occurrences/163177109
Collection Française de Bactéries Phytopathogènes - CFBP	Collection Francaise de Bacteries Phytopathogenes		Xanthomonas axonopodis pv. begoniae		Xanthomonas axonopodis pv							http://data.gbif.org/occurrences/163178346
Collection Française de Bactéries Phytopathogènes - CFBP	Collection Francaise de Bacteries Phytopathogenes		Xanthomonas cynarae		Xanthomonas cynarae							http://data.gbif.org/occurrences/163178820
Collection Française de Bactéries Phytopathogènes - CFBP	Collection Francaise de Bacteries Phytopathogenes		Xanthomonas populi		Xanthomonas populi							http://data.gbif.org/occurrences/163179089
MNHN - Museum national d'Histoire naturelle	Cryptogams herbarium specimens		merismopedia convoluta	Bréb.	Merismopedia convoluta						merismopedia	http://data.gbif.org/occurrences/436722930
National Institute of Genetics, ROIS	Biological Resource Center, Department of Biotechnology, National Institute of Technology and Evaluation		Brochothrix campestris	Talon et al. 1988	Brochothrix campestris						Brochothrix	http://data.gbif.org/occurrences/325257647
Leibniz Institute DSMZ - German Collection of Microorganisms and Cell Cultures	DSMZ Prokarya Collection Catalogue	The copyright for any material created by the DSMZ is reserved. The duplication or use of information and data such as texts or images is only permitted with the indication of the source or with prior approval by the DSMZ.	Ochrobactrum pseudintermedium Teyssier et al. 2007		Ochrobactrum pseudintermedium Teyssier et al., 2007	Bacteria				Brucellaceae	Ochrobactrum	http://data.gbif.org/occurrences/216074580
Leibniz Institute DSMZ - German Collection of Microorganisms and Cell Cultures	DSMZ Prokarya Collection Catalogue	The copyright for any material created by the DSMZ is reserved. The duplication or use of information and data such as texts or images is only permitted with the indication of the source or with prior approval by the DSMZ.	Rubritalea marina Scheuermayer et al. 2006		Rubritalea marina Scheuermayer et al., 2006	Bacteria				Rubritaleaceae	Rubritalea	http://data.gbif.org/occurrences/216076163
IFREMER - French Research Institute for Exploitation of the Sea	Quadrige		Oscillatoria		Oscillatoria	Monera				Oscillatoriaceae		http://data.gbif.org/occurrences/345045688
Leibniz Institute DSMZ - German Collection of Microorganisms and Cell Cultures	DSMZ Prokarya Collection Catalogue	The copyright for any material created by the DSMZ is reserved. The duplication or use of information and data such as texts or images is only permitted with the indication of the source or with prior approval by the DSMZ.	Serratia glossinae Geiger et al. 2010		Serratia glossinae Geiger et al., 2010	Bacteria				Enterobacteriaceae	Serratia	http://data.gbif.org/occurrences/345680134
National Museum of Natural History, Smithsonian Institution	NMNH Botany Collections	See: http://www.mnh.si.edu/rc/db/2data_access_policy.html	Gloeocapsa peniocystis	Kï¿½tz.	Gloeocapsa peniocystis	Monera	Cyanophyta		Chroococcales	Chroococcaceae	Gloeocapsa	http://data.gbif.org/occurrences/243345188
National Museum of Natural History, Smithsonian Institution	NMNH Botany Collections	See: http://www.mnh.si.edu/rc/db/2data_access_policy.html	Scytonema hofmannii		Scytonema hofmannii	Monera	Cyanophyta		Oscillatoriales	Scytonemataceae	Scytonema	http://data.gbif.org/occurrences/243618978
National Museum of Natural History, Smithsonian Institution	NMNH Botany Collections	See: http://www.mnh.si.edu/rc/db/2data_access_policy.html	Scytonema hofmannii		Scytonema hofmannii	Monera	Cyanophyta		Oscillatoriales	Scytonemataceae	Scytonema	http://data.gbif.org/occurrences/243621163
National Museum of Natural History, Smithsonian Institution	NMNH Botany Collections	See: http://www.mnh.si.edu/rc/db/2data_access_policy.html	Scytonema hofmannii		Scytonema hofmannii	Monera	Cyanophyta		Oscillatoriales	Scytonemataceae	Scytonema	http://data.gbif.org/occurrences/243623617
National Museum of Natural History, Smithsonian Institution	NMNH Botany Collections	See: http://www.mnh.si.edu/rc/db/2data_access_policy.html	Anacystis montana		Anacystis montana	Monera	Cyanophyta		Chroococcales	Chroococcaceae	Anacystis	http://data.gbif.org/occurrences/243099523
National Museum of Natural History, Smithsonian Institution	NMNH Botany Collections	See: http://www.mnh.si.edu/rc/db/2data_access_policy.html	Lyngbya versicolor		Lyngbya versicolor	Monera	Cyanophyta		Oscillatoriales	Oscillatoriaceae	Lyngbya	http://data.gbif.org/occurrences/243437648
National Museum of Natural History, Smithsonian Institution	NMNH Botany Collections	See: http://www.mnh.si.edu/rc/db/2data_access_policy.html	Scytonema hofmannii		Scytonema hofmannii	Monera	Cyanophyta		Oscillatoriales	Scytonemataceae	Scytonema	http://data.gbif.org/occurrences/243619536
National Museum of Natural History, Smithsonian Institution	NMNH Botany Collections	See: http://www.mnh.si.edu/rc/db/2data_access_policy.html	Scytonema hofmannii		Scytonema hofmannii	Monera	Cyanophyta		Oscillatoriales	Scytonemataceae	Scytonema	http://data.gbif.org/occurrences/243620645
National Museum of Natural History, Smithsonian Institution	NMNH Botany Collections	See: http://www.mnh.si.edu/rc/db/2data_access_policy.html	Scytonema hofmannii		Scytonema hofmannii	Monera	Cyanophyta		Oscillatoriales	Scytonemataceae	Scytonema	http://data.gbif.org/occurrences/243621247
Collection Française de Bactéries Phytopathogènes - CFBP	Collection Francaise de Bacteries Phytopathogenes		Agrobacterium vitis		Agrobacterium vitis							http://data.gbif.org/occurrences/163171348
Collection Française de Bactéries Phytopathogènes - CFBP	Collection Francaise de Bacteries Phytopathogenes		Agrobacterium sp.		Agrobacterium							http://data.gbif.org/occurrences/163171412
Collection Française de Bactéries Phytopathogènes - CFBP	Collection Francaise de Bacteries Phytopathogenes		Erwinia amylovora		Erwinia amylovora							http://data.gbif.org/occurrences/163172995
Collection Française de Bactéries Phytopathogènes - CFBP	Collection Francaise de Bacteries Phytopathogenes		Pseudomonas fluorescens biovar 2		Pseudomonas fluorescens biovar							http://data.gbif.org/occurrences/163174770
Collection Française de Bactéries Phytopathogènes - CFBP	Collection Francaise de Bacteries Phytopathogenes		Pseudomonas putida biovar A		Pseudomonas putida biovar A							http://data.gbif.org/occurrences/163174975
Collection Française de Bactéries Phytopathogènes - CFBP	Collection Francaise de Bacteries Phytopathogenes		Pseudomonas savastanoi pv. savastanoi		Pseudomonas savastanoi pv							http://data.gbif.org/occurrences/163175039
Collection Française de Bactéries Phytopathogènes - CFBP	Collection Francaise de Bacteries Phytopathogenes		Pseudomonas viridiflava		Pseudomonas viridiflava							http://data.gbif.org/occurrences/163176622
Collection Française de Bactéries Phytopathogènes - CFBP	Collection Francaise de Bacteries Phytopathogenes		Ralstonia solanacearum biovar 2		Ralstonia solanacearum biovar							http://data.gbif.org/occurrences/163176686
Collection Française de Bactéries Phytopathogènes - CFBP	Collection Francaise de Bacteries Phytopathogenes		Xanthomonas arboricola pv. corylina		Xanthomonas arboricola pv							http://data.gbif.org/occurrences/163177096
Collection Française de Bactéries Phytopathogènes - CFBP	Collection Francaise de Bacteries Phytopathogenes		Xanthomonas cynarae		Xanthomonas cynarae							http://data.gbif.org/occurrences/163178807
Collection Française de Bactéries Phytopathogènes - CFBP	Collection Francaise de Bacteries Phytopathogenes		Xanthomonas populi		Xanthomonas populi							http://data.gbif.org/occurrences/163178871
MNHN - Museum national d'Histoire naturelle	Cryptogams herbarium specimens		sirosiphon saxicola	Nyl.	Sirosiphon saxicola						sirosiphon	http://data.gbif.org/occurrences/436829162
GBIF New Zealand	International Collection of Microorganisms from Plants - New Zealand National Microbial Collection		Streptomyces europaeiscabiei	Bouchek-Mechiche et al. 2000	Streptomyces europaeiscabiei	Bacteria	Actinobacteria	Actinobacteria	Actinomycetales	Streptomycetaceae	Streptomyces	http://data.gbif.org/occurrences/90596937
Collection Française de Bactéries Phytopathogènes - CFBP	Collection Francaise de Bacteries Phytopathogenes		Acidovorax valerianellae		Acidovorax valerianellae							http://data.gbif.org/occurrences/163171270
Collection Française de Bactéries Phytopathogènes - CFBP	Collection Francaise de Bacteries Phytopathogenes		Agrobacterium rhizogenes		Agrobacterium rhizogenes							http://data.gbif.org/occurrences/163171475
Collection Française de Bactéries Phytopathogènes - CFBP	Collection Francaise de Bacteries Phytopathogenes		Erwinia amylovora		Erwinia amylovora							http://data.gbif.org/occurrences/163172981
Collection Française de Bactéries Phytopathogènes - CFBP	Collection Francaise de Bacteries Phytopathogenes		Pseudomonas corrugata		Pseudomonas corrugata							http://data.gbif.org/occurrences/163174564
Collection Française de Bactéries Phytopathogènes - CFBP	Collection Francaise de Bacteries Phytopathogenes		Pseudomonas syringae pv. coriandricola		Pseudomonas syringae pv							http://data.gbif.org/occurrences/163175576
Collection Française de Bactéries Phytopathogènes - CFBP	Collection Francaise de Bacteries Phytopathogenes		Pseudomonas syringae pv. syringae		Pseudomonas syringae pv							http://data.gbif.org/occurrences/163176480
Collection Française de Bactéries Phytopathogènes - CFBP	Collection Francaise de Bacteries Phytopathogenes		Xanthomonas arboricola pv. fragariae		Xanthomonas arboricola pv							http://data.gbif.org/occurrences/163177082
Collection Française de Bactéries Phytopathogènes - CFBP	Collection Francaise de Bacteries Phytopathogenes		Agrobacterium vitis		Agrobacterium vitis							http://data.gbif.org/occurrences/163171366
Collection Française de Bactéries Phytopathogènes - CFBP	Collection Francaise de Bacteries Phytopathogenes		Agrobacterium rhizogenes		Agrobacterium rhizogenes							http://data.gbif.org/occurrences/163171430
Collection Française de Bactéries Phytopathogènes - CFBP	Collection Francaise de Bacteries Phytopathogenes		Pectobacterium atrosepticum		Pectobacterium atrosepticum							http://data.gbif.org/occurrences/163174294
Collection Française de Bactéries Phytopathogènes - CFBP	Collection Francaise de Bacteries Phytopathogenes		Pectobacterium atrosepticum		Pectobacterium atrosepticum							http://data.gbif.org/occurrences/163174358
Collection Française de Bactéries Phytopathogènes - CFBP	Collection Francaise de Bacteries Phytopathogenes		Pseudomonas syringae pv. aptata		Pseudomonas syringae pv							http://data.gbif.org/occurrences/163175531
Collection Française de Bactéries Phytopathogènes - CFBP	Collection Francaise de Bacteries Phytopathogenes		Pseudomonas syringae pv. morsprunorum		Pseudomonas syringae pv							http://data.gbif.org/occurrences/163175736
Collection Française de Bactéries Phytopathogènes - CFBP	Collection Francaise de Bacteries Phytopathogenes		Pseudomonas syringae pv. persicae		Pseudomonas syringae pv							http://data.gbif.org/occurrences/163175800
Collection Française de Bactéries Phytopathogènes - CFBP	Collection Francaise de Bacteries Phytopathogenes		Pseudomonas syringae pv. persicae		Pseudomonas syringae pv							http://data.gbif.org/occurrences/163175941
Collection Française de Bactéries Phytopathogènes - CFBP	Collection Francaise de Bacteries Phytopathogenes		Pseudomonas syringae pv. persicae		Pseudomonas syringae pv							http://data.gbif.org/occurrences/163176005
National Museum of Natural History, Smithsonian Institution	NMNH Botany Collections	See: http://www.mnh.si.edu/rc/db/2data_access_policy.html	Anabaena oscillarioides		Anabaena oscillarioides	Monera	Cyanophyta		Oscillatoriales	Nostocaceae	Anabaena	http://data.gbif.org/occurrences/243097389
National Museum of Natural History, Smithsonian Institution	NMNH Botany Collections	See: http://www.mnh.si.edu/rc/db/2data_access_policy.html	Scytonema hofmannii		Scytonema hofmannii	Monera	Cyanophyta		Oscillatoriales	Scytonemataceae	Scytonema	http://data.gbif.org/occurrences/243621170
Collection Française de Bactéries Phytopathogènes - CFBP	Collection Francaise de Bacteries Phytopathogenes		Erwinia amylovora		Erwinia amylovora							http://data.gbif.org/occurrences/163173019
Collection Française de Bactéries Phytopathogènes - CFBP	Collection Francaise de Bacteries Phytopathogenes		Pseudomonas chlororaphis		Pseudomonas chlororaphis							http://data.gbif.org/occurrences/163174666
Collection Française de Bactéries Phytopathogènes - CFBP	Collection Francaise de Bacteries Phytopathogenes		Pseudomonas syringae pv. porri		Pseudomonas syringae pv							http://data.gbif.org/occurrences/163176172
Collection Française de Bactéries Phytopathogènes - CFBP	Collection Francaise de Bacteries Phytopathogenes		Pseudomonas syringae pv. syringae		Pseudomonas syringae pv							http://data.gbif.org/occurrences/163176441
Collection Française de Bactéries Phytopathogènes - CFBP	Collection Francaise de Bacteries Phytopathogenes		Pseudomonas thivervalensis		Pseudomonas thivervalensis							http://data.gbif.org/occurrences/163176582
Collection Française de Bactéries Phytopathogènes - CFBP	Collection Francaise de Bacteries Phytopathogenes		Pseudomonas viridiflava		Pseudomonas viridiflava							http://data.gbif.org/occurrences/163176851
Collection Française de Bactéries Phytopathogènes - CFBP	Collection Francaise de Bacteries Phytopathogenes		Xanthomonas cynarae		Xanthomonas cynarae							http://data.gbif.org/occurrences/163178831
Collection Française de Bactéries Phytopathogènes - CFBP	Collection Francaise de Bacteries Phytopathogenes		Xanthomonas populi		Xanthomonas populi							http://data.gbif.org/occurrences/163179100
Collection Française de Bactéries Phytopathogènes - CFBP	Collection Francaise de Bacteries Phytopathogenes		Pectobacterium carotovorum subsp. odoriferum		Pectobacterium carotovorum subsp. odoriferum							http://data.gbif.org/occurrences/163174409
Collection Française de Bactéries Phytopathogènes - CFBP	Collection Francaise de Bacteries Phytopathogenes		Pseudomonas corrugata		Pseudomonas corrugata							http://data.gbif.org/occurrences/163174678
Collection Française de Bactéries Phytopathogènes - CFBP	Collection Francaise de Bacteries Phytopathogenes		Pseudomonas syringae pv. persicae		Pseudomonas syringae pv							http://data.gbif.org/occurrences/163175915
Collection Française de Bactéries Phytopathogènes - CFBP	Collection Francaise de Bacteries Phytopathogenes		Pseudomonas syringae pv. pisi		Pseudomonas syringae pv							http://data.gbif.org/occurrences/163176325
Collection Française de Bactéries Phytopathogènes - CFBP	Collection Francaise de Bacteries Phytopathogenes		Xanthomonas arboricola pv. populi		Xanthomonas arboricola pv							http://data.gbif.org/occurrences/163178241
Collection Française de Bactéries Phytopathogènes - CFBP	Collection Francaise de Bacteries Phytopathogenes		Xanthomonas arboricola pv. pruni		Xanthomonas arboricola pv							http://data.gbif.org/occurrences/163178305
Collection Française de Bactéries Phytopathogènes - CFBP	Collection Francaise de Bacteries Phytopathogenes		Xanthomonas campestris pv. campestris		Xanthomonas campestris pv							http://data.gbif.org/occurrences/163178574
National Museum of Natural History, Smithsonian Institution	NMNH Botany Collections	See: http://www.mnh.si.edu/rc/db/2data_access_policy.html	Calothrix crustacea	Schousboe & Thur. in Bornet & Thur.	Calothrix crustacea	Monera	Cyanophyta		Oscillatoriales	Rivulariaceae	Calothrix	http://data.gbif.org/occurrences/243171905
National Museum of Natural History, Smithsonian Institution	NMNH Botany Collections	See: http://www.mnh.si.edu/rc/db/2data_access_policy.html	Gomphosphaeria wichurae		Gomphosphaeria wichurae	Monera	Cyanophyta		Chroococcales	Chroococcaceae	Gomphosphaeria	http://data.gbif.org/occurrences/243347571
National Museum of Natural History, Smithsonian Institution	NMNH Botany Collections	See: http://www.mnh.si.edu/rc/db/2data_access_policy.html	Hydrocoleum glutinosum		Hydrocoleum glutinosum	Monera	Cyanophyta		Oscillatoriales	Oscillatoriaceae	Hydrocoleum	http://data.gbif.org/occurrences/243389626
National Museum of Natural History, Smithsonian Institution	NMNH Botany Collections	See: http://www.mnh.si.edu/rc/db/2data_access_policy.html	Spirulina subsalsa		Spirulina subsalsa	Monera	Cyanophyta		Oscillatoriales	Oscillatoriaceae	Spirulina	http://data.gbif.org/occurrences/243649261
National Museum of Natural History, Smithsonian Institution	NMNH Botany Collections	See: http://www.mnh.si.edu/rc/db/2data_access_policy.html	Anabaena oscillarioides		Anabaena oscillarioides	Monera	Cyanophyta		Oscillatoriales	Nostocaceae	Anabaena	http://data.gbif.org/occurrences/243097246
National Museum of Natural History, Smithsonian Institution	NMNH Botany Collections	See: http://www.mnh.si.edu/rc/db/2data_access_policy.html	Lyngbya cinerascens	Kï¿½tz.	Lyngbya cinerascens	Monera	Cyanophyta		Oscillatoriales	Oscillatoriaceae	Lyngbya	http://data.gbif.org/occurrences/243436852
National Museum of Natural History, Smithsonian Institution	NMNH Botany Collections	See: http://www.mnh.si.edu/rc/db/2data_access_policy.html	Scytonema hofmannii		Scytonema hofmannii	Monera	Cyanophyta		Oscillatoriales	Scytonemataceae	Scytonema	http://data.gbif.org/occurrences/243618945
National Museum of Natural History, Smithsonian Institution	NMNH Botany Collections	See: http://www.mnh.si.edu/rc/db/2data_access_policy.html	Anacystis montana		Anacystis montana	Monera	Cyanophyta		Chroococcales	Chroococcaceae	Anacystis	http://data.gbif.org/occurrences/243099341
National Museum of Natural History, Smithsonian Institution	NMNH Botany Collections	See: http://www.mnh.si.edu/rc/db/2data_access_policy.html	Calothrix parasitica		Calothrix parasitica	Monera	Cyanophyta		Oscillatoriales	Rivulariaceae	Calothrix	http://data.gbif.org/occurrences/243173128
National Museum of Natural History, Smithsonian Institution	NMNH Botany Collections	See: http://www.mnh.si.edu/rc/db/2data_access_policy.html	Microcoleus lyngbyaceus		Microcoleus lyngbyaceus	Monera	Cyanophyta		Oscillatoriales	Oscillatoriaceae	Microcoleus	http://data.gbif.org/occurrences/243456293
National Museum of Natural History, Smithsonian Institution	NMNH Botany Collections	See: http://www.mnh.si.edu/rc/db/2data_access_policy.html	Scytonema hofmannii		Scytonema hofmannii	Monera	Cyanophyta		Oscillatoriales	Scytonemataceae	Scytonema	http://data.gbif.org/occurrences/243618547
Leibniz Institute DSMZ - German Collection of Microorganisms and Cell Cultures	DSMZ Prokarya Collection Catalogue	The copyright for any material created by the DSMZ is reserved. The duplication or use of information and data such as texts or images is only permitted with the indication of the source or with prior approval by the DSMZ.	Borrelia spielmanii Richter et al. 2006		Borrelia spielmanii Richter et al., 2006	Bacteria				Spirochaetaceae	Borrelia	http://data.gbif.org/occurrences/87809082
Leibniz Institute DSMZ - German Collection of Microorganisms and Cell Cultures	DSMZ Prokarya Collection Catalogue	The copyright for any material created by the DSMZ is reserved. The duplication or use of information and data such as texts or images is only permitted with the indication of the source or with prior approval by the DSMZ.	Streptomyces flaveus (Cross et al. 1963) Goodfellow et al. 1986		Streptomyces flaveus (Cross et al., 1963) Goodfellow et al., 1986	Bacteria				Streptomycetaceae	Streptomyces	http://data.gbif.org/occurrences/87819857
Leibniz Institute DSMZ - German Collection of Microorganisms and Cell Cultures	DSMZ Prokarya Collection Catalogue	The copyright for any material created by the DSMZ is reserved. The duplication or use of information and data such as texts or images is only permitted with the indication of the source or with prior approval by the DSMZ.	Syntrophus buswellii Mountfort et al. 1984		Syntrophus buswellii Mountfort et al., 1984	Bacteria				Syntrophaceae	Syntrophus	http://data.gbif.org/occurrences/87821084
GBIF New Zealand	International Collection of Microorganisms from Plants - New Zealand National Microbial Collection		Pseudomonas syringae pv. persicae	(Prunier, Luisetti & Gardan 1970) Young, Dye & Wilkie 1978	Pseudomonas syringae pv	Bacteria	Proteobacteria	Gammaproteobacteria	Pseudomonadales	Pseudomonadaceae	Pseudomonas	http://data.gbif.org/occurrences/90594397
GBIF New Zealand	International Collection of Microorganisms from Plants - New Zealand National Microbial Collection		Pseudomonas viridiflava	(Burkholder 1930) Dowson 1939	Pseudomonas viridiflava	Bacteria	Proteobacteria	Gammaproteobacteria	Pseudomonadales	Pseudomonadaceae	Pseudomonas	http://data.gbif.org/occurrences/90594429
National Institute of Genetics, ROIS	Japan Collection of Microorganisms, RIKEN BioResource Center		Streptomyces tendae	Ettlinger et al. 1958	Streptomyces tendae						Streptomyces	http://data.gbif.org/occurrences/323694161
MNHN - Museum national d'Histoire naturelle	Cryptogams herbarium specimens		gloeocapsa nigrescens	Nägeli	Gloeocapsa nigrescens						gloeocapsa	http://data.gbif.org/occurrences/436861099
Ocean Biogeographic Information System	Continuous Plankton Recorder database	Restrictions on use of the data retrieved from this resource.	Oscillatoria spp.		Oscillatoria	PLANTAE					Oscillatoria	http://data.gbif.org/occurrences/12886226
Ocean Biogeographic Information System	Continuous Plankton Recorder database	Restrictions on use of the data retrieved from this resource.	Oscillatoria spp.		Oscillatoria	PLANTAE					Oscillatoria	http://data.gbif.org/occurrences/12886892
Collection Française de Bactéries Phytopathogènes - CFBP	Collection Francaise de Bacteries Phytopathogenes		Acidovorax valerianellae		Acidovorax valerianellae							http://data.gbif.org/occurrences/163171245
Collection Française de Bactéries Phytopathogènes - CFBP	Collection Francaise de Bacteries Phytopathogenes		Agrobacterium rhizogenes		Agrobacterium rhizogenes							http://data.gbif.org/occurrences/163171309
Collection Française de Bactéries Phytopathogènes - CFBP	Collection Francaise de Bacteries Phytopathogenes		Pseudomonas syringae pv. persicae		Pseudomonas syringae pv							http://data.gbif.org/occurrences/163175884
Collection Française de Bactéries Phytopathogènes - CFBP	Collection Francaise de Bacteries Phytopathogenes		Pseudomonas syringae pv. syringae		Pseudomonas syringae pv							http://data.gbif.org/occurrences/163176089
Collection Française de Bactéries Phytopathogènes - CFBP	Collection Francaise de Bacteries Phytopathogenes		Pseudomonas syringae pv. syringae		Pseudomonas syringae pv							http://data.gbif.org/occurrences/163176153
Collection Française de Bactéries Phytopathogènes - CFBP	Collection Francaise de Bacteries Phytopathogenes		Streptomyces stelliscabiei		Streptomyces stelliscabiei							http://data.gbif.org/occurrences/163177057
Sir Alister Hardy Foundation for Ocean Science (SAHFOS)	Continuous Plankton Recorder Dataset (SAHFOS)		Oscillatoria spp.		Oscillatoria							http://data.gbif.org/occurrences/366057498
Sir Alister Hardy Foundation for Ocean Science (SAHFOS)	Continuous Plankton Recorder Dataset (SAHFOS)		Oscillatoria spp.		Oscillatoria							http://data.gbif.org/occurrences/366057626
GBIF New Zealand	International Collection of Microorganisms from Plants - New Zealand National Microbial Collection		Pseudomonas syringae	van Hall 1902	Pseudomonas syringae	Bacteria	Proteobacteria	Gammaproteobacteria	Pseudomonadales	Pseudomonadaceae	Pseudomonas	http://data.gbif.org/occurrences/28965264
Collection Française de Bactéries Phytopathogènes - CFBP	Collection Francaise de Bacteries Phytopathogenes		Pectobacterium atrosepticum		Pectobacterium atrosepticum							http://data.gbif.org/occurrences/163174191
Collection Française de Bactéries Phytopathogènes - CFBP	Collection Francaise de Bacteries Phytopathogenes		Pseudomonas syringae pv. porri		Pseudomonas syringae pv							http://data.gbif.org/occurrences/163176171
Collection Française de Bactéries Phytopathogènes - CFBP	Collection Francaise de Bacteries Phytopathogenes		Pseudomonas syringae pv. syringae		Pseudomonas syringae pv							http://data.gbif.org/occurrences/163176440
Collection Française de Bactéries Phytopathogènes - CFBP	Collection Francaise de Bacteries Phytopathogenes		Pseudomonas thivervalensis		Pseudomonas thivervalensis							http://data.gbif.org/occurrences/163176581
Collection Française de Bactéries Phytopathogènes - CFBP	Collection Francaise de Bacteries Phytopathogenes		Pseudomonas viridiflava		Pseudomonas viridiflava							http://data.gbif.org/occurrences/163176850
Collection Française de Bactéries Phytopathogènes - CFBP	Collection Francaise de Bacteries Phytopathogenes		Xanthomonas arboricola pv. corylina		Xanthomonas arboricola pv							http://data.gbif.org/occurrences/163177119
Collection Française de Bactéries Phytopathogènes - CFBP	Collection Francaise de Bacteries Phytopathogenes		Xanthomonas cynarae		Xanthomonas cynarae							http://data.gbif.org/occurrences/163178830
Collection Française de Bactéries Phytopathogènes - CFBP	Collection Francaise de Bacteries Phytopathogenes		Xanthomonas populi		Xanthomonas populi							http://data.gbif.org/occurrences/163179099
Leibniz Institute DSMZ - German Collection of Microorganisms and Cell Cultures	DSMZ Prokarya Collection Catalogue	The copyright for any material created by the DSMZ is reserved. The duplication or use of information and data such as texts or images is only permitted with the indication of the source or with prior approval by the DSMZ.	Sorangium cellulosum (Brockmann 1989) Reichenbach 2007		Sorangium cellulosum (Brockmann, 1989) Reichenbach, 2007	Bacteria				Polyangiaceae	Sorangium	http://data.gbif.org/occurrences/87818223
Leibniz Institute DSMZ - German Collection of Microorganisms and Cell Cultures	DSMZ Prokarya Collection Catalogue	The copyright for any material created by the DSMZ is reserved. The duplication or use of information and data such as texts or images is only permitted with the indication of the source or with prior approval by the DSMZ.	Marinobacter sp.		Marinobacter	Bacteria				Alteromonadaceae	Marinobacter	http://data.gbif.org/occurrences/87813747
GBIF New Zealand	International Collection of Microorganisms from Plants - New Zealand National Microbial Collection		Pseudomonas syringae	van Hall 1902	Pseudomonas syringae	Bacteria	Proteobacteria	Gammaproteobacteria	Pseudomonadales	Pseudomonadaceae	Pseudomonas	http://data.gbif.org/occurrences/90592356
GBIF New Zealand	International Collection of Microorganisms from Plants - New Zealand National Microbial Collection		Pseudomonas syringae pv. syringae	van Hall 1902	Pseudomonas syringae pv	Bacteria	Proteobacteria	Gammaproteobacteria	Pseudomonadales	Pseudomonadaceae	Pseudomonas	http://data.gbif.org/occurrences/90594035
Ocean Biogeographic Information System	Taxonomic Information Sytem for the Belgian coastal area (EurOBIS)	Data are freely available through OBIS and through the VLIZ web site. If substantial parts of the database is used for other data or information products, please acknowledge the source.	Microcystis holsatica	(Lemmmerman) Lemmerman, 1907	Microcystis holsatica	Bacteria	Cyanobacteria	Cyanophyceae	Chroococcales	Microcystaceae	Microcystis	http://data.gbif.org/occurrences/115628898
National Museum of Natural History, Smithsonian Institution	NMNH Botany Collections	See: http://www.mnh.si.edu/rc/db/2data_access_policy.html	Hypheothrix aeruginea	Kï¿½tz.	Hypheothrix aeruginea	Monera	Cyanophyta		Oscillatoriales	Oscillatoriaceae	Hypheothrix	http://data.gbif.org/occurrences/243393971
National Museum of Natural History, Smithsonian Institution	NMNH Botany Collections	See: http://www.mnh.si.edu/rc/db/2data_access_policy.html	Nostoc commune		Nostoc commune	Monera	Cyanophyta		Oscillatoriales	Nostocaceae	Nostoc	http://data.gbif.org/occurrences/243492633
National Museum of Natural History, Smithsonian Institution	NMNH Botany Collections	See: http://www.mnh.si.edu/rc/db/2data_access_policy.html	Nostoc commune		Nostoc commune	Monera	Cyanophyta		Oscillatoriales	Nostocaceae	Nostoc	http://data.gbif.org/occurrences/243493537
National Museum of Natural History, Smithsonian Institution	NMNH Botany Collections	See: http://www.mnh.si.edu/rc/db/2data_access_policy.html	Nostoc mougeotii		Nostoc mougeotii	Monera	Cyanophyta		Oscillatoriales	Nostocaceae	Nostoc	http://data.gbif.org/occurrences/243496196
Collection Française de Bactéries Phytopathogènes - CFBP	Collection Francaise de Bacteries Phytopathogenes		Agrobacterium vitis		Agrobacterium vitis							http://data.gbif.org/occurrences/163171463
Collection Française de Bactéries Phytopathogènes - CFBP	Collection Francaise de Bacteries Phytopathogenes		Erwinia amylovora		Erwinia amylovora							http://data.gbif.org/occurrences/163172969
Collection Française de Bactéries Phytopathogènes - CFBP	Collection Francaise de Bacteries Phytopathogenes		Pseudomonas marginalis pv. marginalis		Pseudomonas marginalis pv							http://data.gbif.org/occurrences/163174885
Collection Française de Bactéries Phytopathogènes - CFBP	Collection Francaise de Bacteries Phytopathogenes		Pseudomonas salomonii		Pseudomonas salomonii							http://data.gbif.org/occurrences/163175154
Collection Française de Bactéries Phytopathogènes - CFBP	Collection Francaise de Bacteries Phytopathogenes		Pseudomonas syringae pv. morsprunorum		Pseudomonas syringae pv							http://data.gbif.org/occurrences/163175833
Collection Française de Bactéries Phytopathogènes - CFBP	Collection Francaise de Bacteries Phytopathogenes		Pseudomonas syringae pv. persicae		Pseudomonas syringae pv							http://data.gbif.org/occurrences/163175897
Collection Française de Bactéries Phytopathogènes - CFBP	Collection Francaise de Bacteries Phytopathogenes		Pseudomonas viridiflava		Pseudomonas viridiflava							http://data.gbif.org/occurrences/163176737
Collection Française de Bactéries Phytopathogènes - CFBP	Collection Francaise de Bacteries Phytopathogenes		Streptomyces sp.		Streptomyces							http://data.gbif.org/occurrences/163177070
Collection Française de Bactéries Phytopathogènes - CFBP	Collection Francaise de Bacteries Phytopathogenes		Xanthomonas populi		Xanthomonas populi							http://data.gbif.org/occurrences/163178986
MNHN - Museum national d'Histoire naturelle	Cryptogams herbarium specimens		gloeocapsa crepidinum	Thur.	Gloeocapsa crepidinum						gloeocapsa	http://data.gbif.org/occurrences/436861097
IFREMER - French Research Institute for Exploitation of the Sea	Quadrige		Oscillatoria		Oscillatoria	Monera				Oscillatoriaceae		http://data.gbif.org/occurrences/345210833
National Museum of Natural History, Smithsonian Institution	NMNH Botany Collections	See: http://www.mnh.si.edu/rc/db/2data_access_policy.html	Nostoc commune		Nostoc commune	Monera	Cyanophyta		Oscillatoriales	Nostocaceae	Nostoc	http://data.gbif.org/occurrences/243409425
National Museum of Natural History, Smithsonian Institution	NMNH Botany Collections	See: http://www.mnh.si.edu/rc/db/2data_access_policy.html	Lyngbya majuscula		Lyngbya majuscula	Monera	Cyanophyta		Oscillatoriales	Oscillatoriaceae	Lyngbya	http://data.gbif.org/occurrences/243436582
Leibniz Institute DSMZ - German Collection of Microorganisms and Cell Cultures	GSPB Prokarya Catalogue	The copyright for any material created by the DSMZ is reserved. The duplication or use of information and data such as texts or images is only permitted with the indication of the source or with prior approval by the DSMZ.	Pseudomonas brassicacearum Achouak et al. 2000		Pseudomonas brassicacearum Achouak et al., 2000						Pseudomonas	http://data.gbif.org/occurrences/460132945
Ocean Biogeographic Information System	Continuous Plankton Recorder database	Restrictions on use of the data retrieved from this resource.	Oscillatoria spp.		Oscillatoria	PLANTAE					Oscillatoria	http://data.gbif.org/occurrences/12887302
Leibniz Institute DSMZ - German Collection of Microorganisms and Cell Cultures	DSMZ Prokarya Collection Catalogue	The copyright for any material created by the DSMZ is reserved. The duplication or use of information and data such as texts or images is only permitted with the indication of the source or with prior approval by the DSMZ.	Yersinia massiliensis Merhej et al. 2008 emend. Souza et al. 2011		Yersinia massiliensis	Bacteria				Enterobacteriaceae	Yersinia	http://data.gbif.org/occurrences/216080225
National Museum of Natural History, Smithsonian Institution	NMNH Botany Collections	See: http://www.mnh.si.edu/rc/db/2data_access_policy.html	Stigonema ocellatum		Stigonema ocellatum	Monera	Cyanophyta		Oscillatoriales	Stigonemataceae	Stigonema	http://data.gbif.org/occurrences/243657925
IFREMER - French Research Institute for Exploitation of the Sea	Quadrige		Oscillatoria		Oscillatoria	Monera				Oscillatoriaceae		http://data.gbif.org/occurrences/345063452
Ocean Biogeographic Information System	Taxonomic Information Sytem for the Belgian coastal area (EurOBIS)	Data are freely available through OBIS and through the VLIZ web site. If substantial parts of the database is used for other data or information products, please acknowledge the source.	Oscillatoria submembranacea	(Ardissone & Straferello) Drouet, 1968	Oscillatoria submembranacea	Bacteria	Cyanobacteria	Cyanophyceae	Oscillatoriales	Oscillatoriaceae	Oscillatoria	http://data.gbif.org/occurrences/115630262
Finnish Museum of Natural History	William Nylander lichen collection		Scytonema truncicola		Scytonema truncicola						Scytonema	http://data.gbif.org/occurrences/440661323
Collection Française de Bactéries Phytopathogènes - CFBP	Collection Francaise de Bacteries Phytopathogenes		Dickeya dianthicola		Dickeya dianthicola							http://data.gbif.org/occurrences/163172601
Collection Française de Bactéries Phytopathogènes - CFBP	Collection Francaise de Bacteries Phytopathogenes		Pectobacterium sp.		Pectobacterium							http://data.gbif.org/occurrences/163174184
Collection Française de Bactéries Phytopathogènes - CFBP	Collection Francaise de Bacteries Phytopathogenes		Pseudomonas cichorii		Pseudomonas cichorii							http://data.gbif.org/occurrences/163174517
Collection Française de Bactéries Phytopathogènes - CFBP	Collection Francaise de Bacteries Phytopathogenes		Pseudomonas savastanoi pv. savastanoi		Pseudomonas savastanoi pv							http://data.gbif.org/occurrences/163175196
Collection Française de Bactéries Phytopathogènes - CFBP	Collection Francaise de Bacteries Phytopathogenes		Pseudomonas savastanoi pv. savastanoi		Pseudomonas savastanoi pv							http://data.gbif.org/occurrences/163175260
Collection Française de Bactéries Phytopathogènes - CFBP	Collection Francaise de Bacteries Phytopathogenes		Pseudomonas syringae pv. syringae		Pseudomonas syringae pv							http://data.gbif.org/occurrences/163176100
[truncated: 2,692 more rows]
