# Supplementary material for: The World Bacterial Biogeography and Biodiversity through Databases: A Case Study of NCBI Nucleotide Database and GBIF Database
Source: Biomed Res Int. 2013 Oct 21;2013:240175. doi: 10.1155/2013/240175 (PMC3818805; doi:10.1155/2013/240175)
Supplement: Supplementary file 1 — The zipped file may be extracted in any directory in the computer but all files and the two folders should be extracted in the same directory so the scripts would function correctly. The scripts had been tested on Windows environment. Python 2.7 and Biopython 1.6 should be installed before running the scripts. To extract data from NCBI Nucleotide you should run “NCBI_Nucleotide_Tracker.py” for countries exception handling, run “NCBI_Nucleotide_Exception.py”. For the GBIF Database, only three countries are provided as an example in the folder “GBIF_Plus” for additional countries you may download them from GBIF website, the only data that should be extracted are these of taxonomy, no need for other metadata (Dataset, Geospatial) as described in the paper. Once all countries of interest are downloaded you may run “GBIF_Filter.py” to filter data. The results of this study are presented in: “country_all.txt” for NCBI Nucleotide Database, “gbif_Classification_2000_Plus.txt”, “absent_taxa_Classification_2000_Plus.txt”, and absent_taxa_Classification_2000_Plus_ex_All.txt” for GBIF Database. The final results are presented in “NCBI_GBIF_overall_data.xlsx”. Some errors that may occur during the script execution are presented in “error.txt” file. [file 240175.f1.zip › GBIF_Plus/Italy/citation.txt]

Please cite this data as follows, and pay attention to the rights documented in the rights.txt:

(accessed through GBIF data portal, NMNH Botany Collections, http://data.gbif.org/datasets/resource/1874)
(accessed through GBIF data portal, Nationaal Herbarium Nederland, http://data.gbif.org/datasets/resource/11520)
(accessed through GBIF data portal, GSPB Prokarya Catalogue, http://data.gbif.org/datasets/resource/11301)
(accessed through GBIF data portal, DSMZ Prokarya Collection Catalogue, http://data.gbif.org/datasets/resource/1862)
(accessed through GBIF data portal, International Collection of Microorganisms from Plants - New Zealand National Microbial Collection, http://data.gbif.org/datasets/resource/472)
(accessed through GBIF data portal, Paleobiology Database, http://data.gbif.org/datasets/resource/563)
(accessed through GBIF data portal, Japan Collection of Microorganisms, RIKEN BioResource Center, http://data.gbif.org/datasets/resource/12463)
(accessed through GBIF data portal, CABI Bioscience Fungus Collection, http://data.gbif.org/datasets/resource/167)
(accessed through GBIF data portal, Biological Resource Center, Department of Biotechnology, National Institute of Technology and Evaluation, http://data.gbif.org/datasets/resource/12471)
(accessed through GBIF data portal, Cryptogams herbarium specimens, http://data.gbif.org/datasets/resource/13678)
(accessed through GBIF data portal, CABI Bioscience Genetic Resource Collection, http://data.gbif.org/datasets/resource/166)
(accessed through GBIF data portal, Real Jardin Botanico, Madrid: MA-Algae, http://data.gbif.org/datasets/resource/234)
(accessed through GBIF data portal, Natural Geography In Shore Areas (NaGISA) Dataset, http://data.gbif.org/datasets/resource/327)
(accessed through GBIF data portal, William Nylander lichen collection, http://data.gbif.org/datasets/resource/13713)
(accessed through GBIF data portal, The Exsiccatal Series "Triebel, Microfungi exsiccati", http://data.gbif.org/datasets/resource/12004)
(accessed through GBIF data portal, Algaterra Types, http://data.gbif.org/datasets/resource/1084)
(accessed through GBIF data portal, Bishop Museum Natural Sciences Data, http://data.gbif.org/datasets/resource/54)
(accessed through GBIF data portal, Botanical Museum, Copenhagen, the Phycology Herbarium, http://data.gbif.org/datasets/resource/12993)
(accessed through GBIF data portal, Algae (S), http://data.gbif.org/datasets/resource/1039)
(accessed through GBIF data portal, University of British Columbia Herbarium (UBC) - Algae Collection, http://data.gbif.org/datasets/resource/14174)
(accessed through GBIF data portal, Real Jardin Botanico, Madrid: MA-Fungi, http://data.gbif.org/datasets/resource/1518)
(accessed through GBIF data portal, TSB Lichen Herbarium, http://data.gbif.org/datasets/resource/1475)
(accessed through GBIF data portal, Computarización de la Colección de Microorganismos de importancia acuícola del CIAD, AC, http://data.gbif.org/datasets/resource/13248)
(accessed through GBIF data portal, CeDoc de Biodiversitat Vegetal: BCN- Algues de J. Rodríguez Femenías, http://data.gbif.org/datasets/resource/12706)
(accessed through GBIF data portal, Botany (UPS), http://data.gbif.org/datasets/resource/1045)
