# Supplementary material for: The World Bacterial Biogeography and Biodiversity through Databases: A Case Study of NCBI Nucleotide Database and GBIF Database
Source: Biomed Res Int. 2013 Oct 21;2013:240175. doi: 10.1155/2013/240175 (PMC3818805; doi:10.1155/2013/240175)
Supplement: Supplementary file 1 — The zipped file may be extracted in any directory in the computer but all files and the two folders should be extracted in the same directory so the scripts would function correctly. The scripts had been tested on Windows environment. Python 2.7 and Biopython 1.6 should be installed before running the scripts. To extract data from NCBI Nucleotide you should run “NCBI_Nucleotide_Tracker.py” for countries exception handling, run “NCBI_Nucleotide_Exception.py”. For the GBIF Database, only three countries are provided as an example in the folder “GBIF_Plus” for additional countries you may download them from GBIF website, the only data that should be extracted are these of taxonomy, no need for other metadata (Dataset, Geospatial) as described in the paper. Once all countries of interest are downloaded you may run “GBIF_Filter.py” to filter data. The results of this study are presented in: “country_all.txt” for NCBI Nucleotide Database, “gbif_Classification_2000_Plus.txt”, “absent_taxa_Classification_2000_Plus.txt”, and absent_taxa_Classification_2000_Plus_ex_All.txt” for GBIF Database. The final results are presented in “NCBI_GBIF_overall_data.xlsx”. Some errors that may occur during the script execution are presented in “error.txt” file. [file 240175.f1.zip › GBIF_Plus/Italy/occurrence-search-1354138199063.txt]

Data Publisher	Dataset	Dataset Rights	Scientific name	Author	Scientific name (interpreted)	Kingdom	Phylum	Class	Order	Family	Genus	GBIF portal url
National Museum of Natural History, Smithsonian Institution	NMNH Botany Collections	See: http://www.mnh.si.edu/rc/db/2data_access_policy.html	Oscillatoria limosa var. bicolor		Oscillatoria limosa var. bicolor	Monera	Cyanophyta		Oscillatoriales	Oscillatoriaceae	Oscillatoria	http://data.gbif.org/occurrences/243514215
Netherlands Centre for Biodiversity Naturalis, section National Herbarium of the Netherlands	Nationaal Herbarium Nederland		Hypheothrix olivacea (Lam.) H.Walter		Hypheothrix olivacea (Lam.) H.Walter					Algae	Hypheothrix	http://data.gbif.org/occurrences/685972187
Leibniz Institute DSMZ - German Collection of Microorganisms and Cell Cultures	GSPB Prokarya Catalogue	The copyright for any material created by the DSMZ is reserved. The duplication or use of information and data such as texts or images is only permitted with the indication of the source or with prior approval by the DSMZ.	Pseudomonas savastanoi pvar. savastanoi (Smith 1908) Gardan et al. 1992		Pseudomonas savastanoi pvar						Pseudomonas	http://data.gbif.org/occurrences/460133351
Leibniz Institute DSMZ - German Collection of Microorganisms and Cell Cultures	DSMZ Prokarya Collection Catalogue	The copyright for any material created by the DSMZ is reserved. The duplication or use of information and data such as texts or images is only permitted with the indication of the source or with prior approval by the DSMZ.	Xanthomonas campestris (Pammel 1895) Dowson 1939 emend. Vauterin et al. 1995		Xanthomonas campestris	Bacteria				Xanthomonadaceae	Xanthomonas	http://data.gbif.org/occurrences/87821638
GBIF New Zealand	International Collection of Microorganisms from Plants - New Zealand National Microbial Collection		Xanthomonas campestris pv. pruni	(Smith 1903) Dye 1978	Xanthomonas campestris pv	Bacteria	Proteobacteria	Gammaproteobacteria	Xanthomonadales	Xanthomonadaceae	Xanthomonas	http://data.gbif.org/occurrences/90597825
GBIF New Zealand	International Collection of Microorganisms from Plants - New Zealand National Microbial Collection		Xanthomonas campestris pv. vesicatoria	(Doidge 1920) Dye 1978	Xanthomonas campestris pv	Bacteria	Proteobacteria	Gammaproteobacteria	Xanthomonadales	Xanthomonadaceae	Xanthomonas	http://data.gbif.org/occurrences/90597857
National Museum of Natural History, Smithsonian Institution	NMNH Botany Collections	See: http://www.mnh.si.edu/rc/db/2data_access_policy.html	Isocystis messanensis	Borzi	Isocystis messanensis	Monera	Cyanophyta		Oscillatoriales	Nostocaceae	Isocystis	http://data.gbif.org/occurrences/243406721
National Museum of Natural History, Smithsonian Institution	NMNH Botany Collections	See: http://www.mnh.si.edu/rc/db/2data_access_policy.html	Microcoleus vaginatus	(Vaucher) Gomont ex Gomont	Microcoleus vaginatus	Monera	Cyanophyta		Oscillatoriales	Oscillatoriaceae	Microcoleus	http://data.gbif.org/occurrences/243460938
National Museum of Natural History, Smithsonian Institution	NMNH Botany Collections	See: http://www.mnh.si.edu/rc/db/2data_access_policy.html	Nostoc commune		Nostoc commune	Monera	Cyanophyta		Oscillatoriales	Nostocaceae	Nostoc	http://data.gbif.org/occurrences/243492670
National Museum of Natural History, Smithsonian Institution	NMNH Botany Collections	See: http://www.mnh.si.edu/rc/db/2data_access_policy.html	Oscillatoria princeps		Oscillatoria princeps	Monera	Cyanophyta		Oscillatoriales	Oscillatoriaceae	Oscillatoria	http://data.gbif.org/occurrences/243514553
National Museum of Natural History, Smithsonian Institution	NMNH Botany Collections	See: http://www.mnh.si.edu/rc/db/2data_access_policy.html	Anacystis montana		Anacystis montana	Monera	Cyanophyta		Chroococcales	Chroococcaceae	Anacystis	http://data.gbif.org/occurrences/243098932
National Museum of Natural History, Smithsonian Institution	NMNH Botany Collections	See: http://www.mnh.si.edu/rc/db/2data_access_policy.html	Calothrix crustacea	Schousboe & Thur. in Bornet & Thur.	Calothrix crustacea	Monera	Cyanophyta		Oscillatoriales	Rivulariaceae	Calothrix	http://data.gbif.org/occurrences/243171610
National Museum of Natural History, Smithsonian Institution	NMNH Botany Collections	See: http://www.mnh.si.edu/rc/db/2data_access_policy.html	Calothrix parietina		Calothrix parietina	Monera	Cyanophyta		Oscillatoriales	Rivulariaceae	Calothrix	http://data.gbif.org/occurrences/243173052
National Museum of Natural History, Smithsonian Institution	NMNH Botany Collections	See: http://www.mnh.si.edu/rc/db/2data_access_policy.html	Calothrix parietina		Calothrix parietina	Monera	Cyanophyta		Oscillatoriales	Rivulariaceae	Calothrix	http://data.gbif.org/occurrences/243173116
National Museum of Natural History, Smithsonian Institution	NMNH Botany Collections	See: http://www.mnh.si.edu/rc/db/2data_access_policy.html	Oscillatoria sancta	Kï¿½tz.	Oscillatoria sancta	Monera	Cyanophyta		Oscillatoriales	Oscillatoriaceae	Oscillatoria	http://data.gbif.org/occurrences/243516656
National Museum of Natural History, Smithsonian Institution	NMNH Botany Collections	See: http://www.mnh.si.edu/rc/db/2data_access_policy.html	Sacconema rupestre	Borzi	Sacconema rupestre	Monera	Cyanophyta		Oscillatoriales	Rivulariaceae	Sacconema	http://data.gbif.org/occurrences/243599388
National Museum of Natural History, Smithsonian Institution	NMNH Botany Collections	See: http://www.mnh.si.edu/rc/db/2data_access_policy.html	Scytonema hofmannii		Scytonema hofmannii	Monera	Cyanophyta		Oscillatoriales	Scytonemataceae	Scytonema	http://data.gbif.org/occurrences/243621066
Netherlands Centre for Biodiversity Naturalis, section National Herbarium of the Netherlands	Nationaal Herbarium Nederland		Hypheothrix tomentosa		Hypheothrix tomentosa					Algae	Hypheothrix	http://data.gbif.org/occurrences/685972190
Netherlands Centre for Biodiversity Naturalis, section National Herbarium of the Netherlands	Nationaal Herbarium Nederland		Lyngbya aestuarii (Mert.) Liebm. ex Gomont		Lyngbya aestuarii (Mert.) Liebm. ex Gomont					Cyanophyceae	Lyngbya	http://data.gbif.org/occurrences/686061332
National Museum of Natural History, Smithsonian Institution	NMNH Botany Collections	See: http://www.mnh.si.edu/rc/db/2data_access_policy.html	Calothrix crustacea	Schousboe & Thur. in Bornet & Thur.	Calothrix crustacea	Monera	Cyanophyta		Oscillatoriales	Rivulariaceae	Calothrix	http://data.gbif.org/occurrences/243171602
Marine Science Institute, UCSB	Paleobiology Database		Renalcis sp.	Vologdin	Renalcis	Eubacteria	Cyanobacteria				Renalcis	http://data.gbif.org/occurrences/39938227
National Museum of Natural History, Smithsonian Institution	NMNH Botany Collections	See: http://www.mnh.si.edu/rc/db/2data_access_policy.html	Calothrix crustacea	Schousboe & Thur. in Bornet & Thur.	Calothrix crustacea	Monera	Cyanophyta		Oscillatoriales	Rivulariaceae	Calothrix	http://data.gbif.org/occurrences/243171981
National Museum of Natural History, Smithsonian Institution	NMNH Botany Collections	See: http://www.mnh.si.edu/rc/db/2data_access_policy.html	Hormobolus tectorum	Borzi	Hormobolus tectorum	Monera	Cyanophyta		Oscillatoriales	Scytonemataceae	Hormobolus	http://data.gbif.org/occurrences/243388055
National Museum of Natural History, Smithsonian Institution	NMNH Botany Collections	See: http://www.mnh.si.edu/rc/db/2data_access_policy.html	Oscillatoria major f. australis- fuscescens	Rabenh.	Oscillatoria major f. australis-fuscescens	Monera	Cyanophyta		Oscillatoriales	Oscillatoriaceae	Oscillatoria	http://data.gbif.org/occurrences/243514143
National Museum of Natural History, Smithsonian Institution	NMNH Botany Collections	See: http://www.mnh.si.edu/rc/db/2data_access_policy.html	Stigonema ocellatum		Stigonema ocellatum	Monera	Cyanophyta		Oscillatoriales	Stigonemataceae	Stigonema	http://data.gbif.org/occurrences/243657744
GBIF New Zealand	International Collection of Microorganisms from Plants - New Zealand National Microbial Collection		Pseudomonas syringae pv. syringae	van Hall 1902	Pseudomonas syringae pv	Bacteria	Proteobacteria	Gammaproteobacteria	Pseudomonadales	Pseudomonadaceae	Pseudomonas	http://data.gbif.org/occurrences/90594460
Leibniz Institute DSMZ - German Collection of Microorganisms and Cell Cultures	DSMZ Prokarya Collection Catalogue	The copyright for any material created by the DSMZ is reserved. The duplication or use of information and data such as texts or images is only permitted with the indication of the source or with prior approval by the DSMZ.	Nannocystis exedens subsp. exedens Reichenbach		Nannocystis exedens subsp. exedens Reichenbach	Bacteria				Nannocystaceae	Nannocystis	http://data.gbif.org/occurrences/87815480
GBIF New Zealand	International Collection of Microorganisms from Plants - New Zealand National Microbial Collection		Pseudomonas syringae pv. morsprunorum	(Wormald 1931) Young, Dye & Wilkie 1978	Pseudomonas syringae pv	Bacteria	Proteobacteria	Gammaproteobacteria	Pseudomonadales	Pseudomonadaceae	Pseudomonas	http://data.gbif.org/occurrences/90593470
Leibniz Institute DSMZ - German Collection of Microorganisms and Cell Cultures	DSMZ Prokarya Collection Catalogue	The copyright for any material created by the DSMZ is reserved. The duplication or use of information and data such as texts or images is only permitted with the indication of the source or with prior approval by the DSMZ.	Geobacillus thermoleovorans (Zarilla and Perry 1988) Nazina et al. 2001 emend. Dinsdale et al. 2011		Geobacillus thermoleovorans	Bacteria				Bacillaceae	Geobacillus	http://data.gbif.org/occurrences/216072097
Netherlands Centre for Biodiversity Naturalis, section National Herbarium of the Netherlands	Nationaal Herbarium Nederland		Microcoleus vaginatus (Vaucher) Gomont ex Gomont var. vaucheri (Kütz.) Gomb.		Microcoleus vaginatus var. vaucheri (Kütz.) Gomb.					Cyanophyceae	Microcoleus	http://data.gbif.org/occurrences/297078547
National Museum of Natural History, Smithsonian Institution	NMNH Botany Collections	See: http://www.mnh.si.edu/rc/db/2data_access_policy.html	Microcoleus lyngbyaceus		Microcoleus lyngbyaceus	Monera	Cyanophyta		Oscillatoriales	Oscillatoriaceae	Microcoleus	http://data.gbif.org/occurrences/243455939
National Museum of Natural History, Smithsonian Institution	NMNH Botany Collections	See: http://www.mnh.si.edu/rc/db/2data_access_policy.html	Microcoleus lyngbyaceus		Microcoleus lyngbyaceus	Monera	Cyanophyta		Oscillatoriales	Oscillatoriaceae	Microcoleus	http://data.gbif.org/occurrences/243456208
National Museum of Natural History, Smithsonian Institution	NMNH Botany Collections	See: http://www.mnh.si.edu/rc/db/2data_access_policy.html	Oscillatoria neapolitana	Kï¿½tz.	Oscillatoria neapolitana	Monera	Cyanophyta		Oscillatoriales	Oscillatoriaceae	Oscillatoria	http://data.gbif.org/occurrences/243514193
Netherlands Centre for Biodiversity Naturalis, section National Herbarium of the Netherlands	Nationaal Herbarium Nederland		Isocystis infusionem (Kütz.) Borzí		Isocystis infusionem (Kütz.) Borzí					Algae	Isocystis	http://data.gbif.org/occurrences/685998763
National Institute of Genetics, ROIS	Japan Collection of Microorganisms, RIKEN BioResource Center		Thermotoga maritima	Huber et al. 1986	Thermotoga maritima						Thermotoga	http://data.gbif.org/occurrences/323687186
Leibniz Institute DSMZ - German Collection of Microorganisms and Cell Cultures	DSMZ Prokarya Collection Catalogue	The copyright for any material created by the DSMZ is reserved. The duplication or use of information and data such as texts or images is only permitted with the indication of the source or with prior approval by the DSMZ.	Desulfobacterium niacini Kuever et al. 2006		Desulfobacterium niacini Kuever et al., 2006	Bacteria				Desulfobacteraceae	Desulfobacterium	http://data.gbif.org/occurrences/87811505
GBIF New Zealand	International Collection of Microorganisms from Plants - New Zealand National Microbial Collection		Xanthomonas campestris pv. populi	(ex de Kam 1984) Young et al. 1991	Xanthomonas campestris pv	Bacteria	Proteobacteria	Gammaproteobacteria	Xanthomonadales	Xanthomonadaceae	Xanthomonas	http://data.gbif.org/occurrences/90597778
CABIDiGIR Provider	CABI Bioscience Fungus Collection		Streptomyces		Streptomyces	Proteobacteria	Incertae sedis	Actinobacteria	Actinomycetales	Streptomycetaceae	Streptomyces	http://data.gbif.org/occurrences/126941698
National Museum of Natural History, Smithsonian Institution	NMNH Botany Collections	See: http://www.mnh.si.edu/rc/db/2data_access_policy.html	Anacystis montana		Anacystis montana	Monera	Cyanophyta		Chroococcales	Chroococcaceae	Anacystis	http://data.gbif.org/occurrences/243098802
National Museum of Natural History, Smithsonian Institution	NMNH Botany Collections	See: http://www.mnh.si.edu/rc/db/2data_access_policy.html	Microcoleus vaginatus	(Vaucher) Gomont ex Gomont	Microcoleus vaginatus	Monera	Cyanophyta		Oscillatoriales	Oscillatoriaceae	Microcoleus	http://data.gbif.org/occurrences/243460931
National Museum of Natural History, Smithsonian Institution	NMNH Botany Collections	See: http://www.mnh.si.edu/rc/db/2data_access_policy.html	Scytonema hofmannii		Scytonema hofmannii	Monera	Cyanophyta		Oscillatoriales	Scytonemataceae	Scytonema	http://data.gbif.org/occurrences/243618751
National Museum of Natural History, Smithsonian Institution	NMNH Botany Collections	See: http://www.mnh.si.edu/rc/db/2data_access_policy.html	Symploca cesatiana	Rabenh.	Symploca cesatiana	Monera	Cyanophyta		Oscillatoriales	Oscillatoriaceae	Symploca	http://data.gbif.org/occurrences/243664702
Leibniz Institute DSMZ - German Collection of Microorganisms and Cell Cultures	DSMZ Prokarya Collection Catalogue	The copyright for any material created by the DSMZ is reserved. The duplication or use of information and data such as texts or images is only permitted with the indication of the source or with prior approval by the DSMZ.	Gluconacetobacter rhaeticus Dellaglio et al. 2005		Gluconacetobacter rhaeticus Dellaglio et al., 2005	Bacteria				Acetobacteraceae	Gluconacetobacter	http://data.gbif.org/occurrences/216072120
GBIF New Zealand	International Collection of Microorganisms from Plants - New Zealand National Microbial Collection		Xanthomonas fragariae	Kennedy & King 1962	Xanthomonas fragariae	Bacteria	Proteobacteria	Gammaproteobacteria	Xanthomonadales	Xanthomonadaceae	Xanthomonas	http://data.gbif.org/occurrences/90597827
GBIF New Zealand	International Collection of Microorganisms from Plants - New Zealand National Microbial Collection		Xanthomonas campestris pv. phaseoli	(Smith 1897) Dye 1978	Xanthomonas campestris pv	Bacteria	Proteobacteria	Gammaproteobacteria	Xanthomonadales	Xanthomonadaceae	Xanthomonas	http://data.gbif.org/occurrences/90597859
National Museum of Natural History, Smithsonian Institution	NMNH Botany Collections	See: http://www.mnh.si.edu/rc/db/2data_access_policy.html	Microcoleus lyngbyaceus		Microcoleus lyngbyaceus	Monera	Cyanophyta		Oscillatoriales	Oscillatoriaceae	Microcoleus	http://data.gbif.org/occurrences/243455898
National Museum of Natural History, Smithsonian Institution	NMNH Botany Collections	See: http://www.mnh.si.edu/rc/db/2data_access_policy.html	Microcoleus vaginatus	(Vaucher) Gomont ex Gomont	Microcoleus vaginatus	Monera	Cyanophyta		Oscillatoriales	Oscillatoriaceae	Microcoleus	http://data.gbif.org/occurrences/243460967
National Museum of Natural History, Smithsonian Institution	NMNH Botany Collections	See: http://www.mnh.si.edu/rc/db/2data_access_policy.html	Oscillatoria vertebriformis	Meneghini in Trevis.	Oscillatoria vertebriformis	Monera	Cyanophyta		Oscillatoriales	Oscillatoriaceae	Oscillatoria	http://data.gbif.org/occurrences/243517305
National Museum of Natural History, Smithsonian Institution	NMNH Botany Collections	See: http://www.mnh.si.edu/rc/db/2data_access_policy.html	Scytonema hofmannii		Scytonema hofmannii	Monera	Cyanophyta		Oscillatoriales	Scytonemataceae	Scytonema	http://data.gbif.org/occurrences/243618723
National Museum of Natural History, Smithsonian Institution	NMNH Botany Collections	See: http://www.mnh.si.edu/rc/db/2data_access_policy.html	Scytonema hofmannii		Scytonema hofmannii	Monera	Cyanophyta		Oscillatoriales	Scytonemataceae	Scytonema	http://data.gbif.org/occurrences/243618992
National Museum of Natural History, Smithsonian Institution	NMNH Botany Collections	See: http://www.mnh.si.edu/rc/db/2data_access_policy.html	Symphyosiphon spongiosus	Kï¿½tz.	Symphyosiphon spongiosus	Monera	Cyanophyta		Oscillatoriales	Nostocaceae	Symphyosiphon	http://data.gbif.org/occurrences/243664738
Leibniz Institute DSMZ - German Collection of Microorganisms and Cell Cultures	GSPB Prokarya Catalogue	The copyright for any material created by the DSMZ is reserved. The duplication or use of information and data such as texts or images is only permitted with the indication of the source or with prior approval by the DSMZ.	Clavibacter michiganensis subsp. sepedonicus (Spieckermann and Kotthoff 1914) Davis et al. 1984		Clavibacter michiganensis subsp. sepedonicus (Spieckermann & Kotthoff, 1914) Davis et al., 1984						Clavibacter	http://data.gbif.org/occurrences/460132717
National Museum of Natural History, Smithsonian Institution	NMNH Botany Collections	See: http://www.mnh.si.edu/rc/db/2data_access_policy.html	Lyngbya aeruginosa		Lyngbya aeruginosa	Monera	Cyanophyta		Oscillatoriales	Oscillatoriaceae	Lyngbya	http://data.gbif.org/occurrences/243211947
National Museum of Natural History, Smithsonian Institution	NMNH Botany Collections	See: http://www.mnh.si.edu/rc/db/2data_access_policy.html	Microcoleus lyngbyaceus		Microcoleus lyngbyaceus	Monera	Cyanophyta		Oscillatoriales	Oscillatoriaceae	Microcoleus	http://data.gbif.org/occurrences/243456254
National Museum of Natural History, Smithsonian Institution	NMNH Botany Collections	See: http://www.mnh.si.edu/rc/db/2data_access_policy.html	Oscillatoria tenerrima f. marina	Hauck	Oscillatoria tenerrima f. marina	Monera	Cyanophyta		Oscillatoriales	Oscillatoriaceae	Oscillatoria	http://data.gbif.org/occurrences/243516296
National Museum of Natural History, Smithsonian Institution	NMNH Botany Collections	See: http://www.mnh.si.edu/rc/db/2data_access_policy.html	Oscillatoria juliana	Meneghini in Kï¿½tz.	Oscillatoria juliana	Monera	Cyanophyta		Oscillatoriales	Oscillatoriaceae	Oscillatoria	http://data.gbif.org/occurrences/243514203
National Museum of Natural History, Smithsonian Institution	NMNH Botany Collections	See: http://www.mnh.si.edu/rc/db/2data_access_policy.html	Scytonema hofmannii		Scytonema hofmannii	Monera	Cyanophyta		Oscillatoriales	Scytonemataceae	Scytonema	http://data.gbif.org/occurrences/243618979
Leibniz Institute DSMZ - German Collection of Microorganisms and Cell Cultures	DSMZ Prokarya Collection Catalogue	The copyright for any material created by the DSMZ is reserved. The duplication or use of information and data such as texts or images is only permitted with the indication of the source or with prior approval by the DSMZ.	unclassified bacterium		Unclassified bacterium	Bacteria				Not assigned to family	unclassified	http://data.gbif.org/occurrences/216079741
Netherlands Centre for Biodiversity Naturalis, section National Herbarium of the Netherlands	Nationaal Herbarium Nederland		Scytonema hofmanni J.Agardh ex Bornet & Flahault		Scytonema hofmanni J.Agardh ex Bornet & Flahault					Algae	Scytonema	http://data.gbif.org/occurrences/299134863
National Museum of Natural History, Smithsonian Institution	NMNH Botany Collections	See: http://www.mnh.si.edu/rc/db/2data_access_policy.html	Anacystis montana		Anacystis montana	Monera	Cyanophyta		Chroococcales	Chroococcaceae	Anacystis	http://data.gbif.org/occurrences/243098936
National Museum of Natural History, Smithsonian Institution	NMNH Botany Collections	See: http://www.mnh.si.edu/rc/db/2data_access_policy.html	Scytonema hofmannii		Scytonema hofmannii	Monera	Cyanophyta		Oscillatoriales	Scytonemataceae	Scytonema	http://data.gbif.org/occurrences/243618680
National Institute of Genetics, ROIS	Japan Collection of Microorganisms, RIKEN BioResource Center		Streptomyces matensis	Margalith et al. 1959	Streptomyces matensis						Streptomyces	http://data.gbif.org/occurrences/323694272
National Institute of Genetics, ROIS	Biological Resource Center, Department of Biotechnology, National Institute of Technology and Evaluation		Streptomyces pilosus	Ettlinger et al. 1958	Streptomyces pilosus						Streptomyces	http://data.gbif.org/occurrences/325253993
Leibniz Institute DSMZ - German Collection of Microorganisms and Cell Cultures	GSPB Prokarya Catalogue	The copyright for any material created by the DSMZ is reserved. The duplication or use of information and data such as texts or images is only permitted with the indication of the source or with prior approval by the DSMZ.	Pseudomonas syringae pvar. pisi (Sacket 1916) Young et al. 1978		Pseudomonas syringae pvar						Pseudomonas	http://data.gbif.org/occurrences/460133974
National Museum of Natural History, Smithsonian Institution	NMNH Botany Collections	See: http://www.mnh.si.edu/rc/db/2data_access_policy.html	Nostoc commune		Nostoc commune	Monera	Cyanophyta		Oscillatoriales	Nostocaceae	Nostoc	http://data.gbif.org/occurrences/243492665
National Museum of Natural History, Smithsonian Institution	NMNH Botany Collections	See: http://www.mnh.si.edu/rc/db/2data_access_policy.html	Phormidium pannosum var. viale	Kï¿½tz.	Phormidium pannosum var. viale	Monera	Cyanophyta		Oscillatoriales	Oscillatoriaceae	Phormidium	http://data.gbif.org/occurrences/243540801
Leibniz Institute DSMZ - German Collection of Microorganisms and Cell Cultures	DSMZ Prokarya Collection Catalogue	The copyright for any material created by the DSMZ is reserved. The duplication or use of information and data such as texts or images is only permitted with the indication of the source or with prior approval by the DSMZ.	Geobacter sp.		Geobacter	Bacteria				Geobacteraceae	Geobacter	http://data.gbif.org/occurrences/460128252
MNHN - Museum national d'Histoire naturelle	Cryptogams herbarium specimens		scytonema hofmannii		Scytonema hofmannii					algues	scytonema	http://data.gbif.org/occurrences/436777640
Leibniz Institute DSMZ - German Collection of Microorganisms and Cell Cultures	DSMZ Prokarya Collection Catalogue	The copyright for any material created by the DSMZ is reserved. The duplication or use of information and data such as texts or images is only permitted with the indication of the source or with prior approval by the DSMZ.	Corallococcus coralloides (Thaxter 1892) Reichenbach 2007		Corallococcus coralloides (Thaxter, 1892) Reichenbach, 2007	Bacteria				Myxococcaceae	Corallococcus	http://data.gbif.org/occurrences/87810452
Leibniz Institute DSMZ - German Collection of Microorganisms and Cell Cultures	DSMZ Prokarya Collection Catalogue	The copyright for any material created by the DSMZ is reserved. The duplication or use of information and data such as texts or images is only permitted with the indication of the source or with prior approval by the DSMZ.	Sorangium cellulosum (Brockmann 1989) Reichenbach 2007		Sorangium cellulosum (Brockmann, 1989) Reichenbach, 2007	Bacteria				Polyangiaceae	Sorangium	http://data.gbif.org/occurrences/87818385
GBIF New Zealand	International Collection of Microorganisms from Plants - New Zealand National Microbial Collection		Pseudomonas savastanoi pv. savastanoi	(Janse 1982) Gardan et al. 1992	Pseudomonas savastanoi pv	Bacteria	Proteobacteria	Gammaproteobacteria	Pseudomonadales	Pseudomonadaceae	Pseudomonas	http://data.gbif.org/occurrences/90591967
MNHN - Museum national d'Histoire naturelle	Cryptogams herbarium specimens		lyngbya aestuarii	Liebm.	Lyngbya aestuarii						lyngbya	http://data.gbif.org/occurrences/436893745
Leibniz Institute DSMZ - German Collection of Microorganisms and Cell Cultures	DSMZ Prokarya Collection Catalogue	The copyright for any material created by the DSMZ is reserved. The duplication or use of information and data such as texts or images is only permitted with the indication of the source or with prior approval by the DSMZ.	Burkholderia latens Vanlaere et al. 2008		Burkholderia latens Vanlaere et al., 2008	Bacteria				Burkholderiaceae	Burkholderia	http://data.gbif.org/occurrences/345679311
Marine Science Institute, UCSB	Paleobiology Database		Aeolisaccus sp.		Aeolisaccus			Granuloreticulosea	Foraminiferida	Earlandiidae	Aeolisaccus	http://data.gbif.org/occurrences/34864195
National Museum of Natural History, Smithsonian Institution	NMNH Botany Collections	See: http://www.mnh.si.edu/rc/db/2data_access_policy.html	Calothrix parietina		Calothrix parietina	Monera	Cyanophyta		Oscillatoriales	Rivulariaceae	Calothrix	http://data.gbif.org/occurrences/243173101
National Museum of Natural History, Smithsonian Institution	NMNH Botany Collections	See: http://www.mnh.si.edu/rc/db/2data_access_policy.html	Nostoc commune		Nostoc commune	Monera	Cyanophyta		Oscillatoriales	Nostocaceae	Nostoc	http://data.gbif.org/occurrences/243493047
National Museum of Natural History, Smithsonian Institution	NMNH Botany Collections	See: http://www.mnh.si.edu/rc/db/2data_access_policy.html	Scytonema hofmannii		Scytonema hofmannii	Monera	Cyanophyta		Oscillatoriales	Scytonemataceae	Scytonema	http://data.gbif.org/occurrences/243618661
National Museum of Natural History, Smithsonian Institution	NMNH Botany Collections	See: http://www.mnh.si.edu/rc/db/2data_access_policy.html	Scytonema hofmannii		Scytonema hofmannii	Monera	Cyanophyta		Oscillatoriales	Scytonemataceae	Scytonema	http://data.gbif.org/occurrences/243618866
CABIDiGIR Provider	CABI Bioscience Genetic Resource Collection		Streptomyces avellaneus		Streptomyces avellaneus	Bacteria					Streptomyces	http://data.gbif.org/occurrences/42633843
Leibniz Institute DSMZ - German Collection of Microorganisms and Cell Cultures	DSMZ Prokarya Collection Catalogue	The copyright for any material created by the DSMZ is reserved. The duplication or use of information and data such as texts or images is only permitted with the indication of the source or with prior approval by the DSMZ.	Arthrobacter sp.		Arthrobacter	Bacteria				Micrococcaceae	Arthrobacter	http://data.gbif.org/occurrences/87808201
National Museum of Natural History, Smithsonian Institution	NMNH Botany Collections	See: http://www.mnh.si.edu/rc/db/2data_access_policy.html	Nostoc prismaticum	de Cesati in Rabenh.	Nostoc prismaticum	Monera	Cyanophyta		Oscillatoriales	Nostocaceae	Nostoc	http://data.gbif.org/occurrences/243496280
National Museum of Natural History, Smithsonian Institution	NMNH Botany Collections	See: http://www.mnh.si.edu/rc/db/2data_access_policy.html	Oscillatoria retzii		Oscillatoria retzii	Monera	Cyanophyta		Oscillatoriales	Oscillatoriaceae	Oscillatoria	http://data.gbif.org/occurrences/243515235
National Museum of Natural History, Smithsonian Institution	NMNH Botany Collections	See: http://www.mnh.si.edu/rc/db/2data_access_policy.html	Scytonema mirabile	Wolle	Scytonema mirabile	Monera	Cyanophyta		Oscillatoriales	Scytonemataceae	Scytonema	http://data.gbif.org/occurrences/243624015
National Museum of Natural History, Smithsonian Institution	NMNH Botany Collections	See: http://www.mnh.si.edu/rc/db/2data_access_policy.html	Tolypothrix conglutinata	Borzi	Tolypothrix conglutinata	Monera	Cyanophyta		Oscillatoriales	Scytonemataceae	Tolypothrix	http://data.gbif.org/occurrences/243675983
Netherlands Centre for Biodiversity Naturalis, section National Herbarium of the Netherlands	Nationaal Herbarium Nederland		Gomphosphaeria aponina Kütz.		Gomphosphaeria aponina Kütz.					Cyanophyceae	Gomphosphaeria	http://data.gbif.org/occurrences/250549645
National Museum of Natural History, Smithsonian Institution	NMNH Botany Collections	See: http://www.mnh.si.edu/rc/db/2data_access_policy.html	Anacystis montana		Anacystis montana	Monera	Cyanophyta		Chroococcales	Chroococcaceae	Anacystis	http://data.gbif.org/occurrences/243098919
National Institute of Genetics, ROIS	Japan Collection of Microorganisms, RIKEN BioResource Center		Alicyclobacillus acidoterrestris	(Deinhard et al. 1988) Wisotzkey et al. 1992	Alicyclobacillus acidoterrestris						Alicyclobacillus	http://data.gbif.org/occurrences/323691821
National Museum of Natural History, Smithsonian Institution	NMNH Botany Collections	See: http://www.mnh.si.edu/rc/db/2data_access_policy.html	Nostoc cesatii	Balsamo-Crivelli	Nostoc cesatii	Monera	Cyanophyta		Oscillatoriales	Nostocaceae	Nostoc	http://data.gbif.org/occurrences/243493049
National Museum of Natural History, Smithsonian Institution	NMNH Botany Collections	See: http://www.mnh.si.edu/rc/db/2data_access_policy.html	Rivularia atra	Roth ex Bornet & Flahault	Rivularia atra	Monera	Cyanophyta		Oscillatoriales	Rivulariaceae	Rivularia	http://data.gbif.org/occurrences/243595274
National Museum of Natural History, Smithsonian Institution	NMNH Botany Collections	See: http://www.mnh.si.edu/rc/db/2data_access_policy.html	Scytonema hofmannii		Scytonema hofmannii	Monera	Cyanophyta		Oscillatoriales	Scytonemataceae	Scytonema	http://data.gbif.org/occurrences/243618932
National Museum of Natural History, Smithsonian Institution	NMNH Botany Collections	See: http://www.mnh.si.edu/rc/db/2data_access_policy.html	Scytonema hofmannii		Scytonema hofmannii	Monera	Cyanophyta		Oscillatoriales	Scytonemataceae	Scytonema	http://data.gbif.org/occurrences/243621053
National Museum of Natural History, Smithsonian Institution	NMNH Botany Collections	See: http://www.mnh.si.edu/rc/db/2data_access_policy.html	Symploca ferox		Symploca ferox	Monera	Cyanophyta		Oscillatoriales	Oscillatoriaceae	Symploca	http://data.gbif.org/occurrences/243664550
National Institute of Genetics, ROIS	Biological Resource Center, Department of Biotechnology, National Institute of Technology and Evaluation		Streptomyces matensis	Margalith et al. 1959	Streptomyces matensis						Streptomyces	http://data.gbif.org/occurrences/325254155
Leibniz Institute DSMZ - German Collection of Microorganisms and Cell Cultures	DSMZ Prokarya Collection Catalogue	The copyright for any material created by the DSMZ is reserved. The duplication or use of information and data such as texts or images is only permitted with the indication of the source or with prior approval by the DSMZ.	Tetrasphaera veronensis McKenzie et al. 2006		Tetrasphaera veronensis McKenzie et al., 2006	Bacteria				Intrasporangiaceae	Tetrasphaera	http://data.gbif.org/occurrences/216079267
Leibniz Institute DSMZ - German Collection of Microorganisms and Cell Cultures	DSMZ Prokarya Collection Catalogue	The copyright for any material created by the DSMZ is reserved. The duplication or use of information and data such as texts or images is only permitted with the indication of the source or with prior approval by the DSMZ.	Enterococcus aquimarinus Svec et al. 2005		Enterococcus aquimarinus Svec et al., 2005	Bacteria				Enterococcaceae	Enterococcus	http://data.gbif.org/occurrences/87811829
Leibniz Institute DSMZ - German Collection of Microorganisms and Cell Cultures	DSMZ Prokarya Collection Catalogue	The copyright for any material created by the DSMZ is reserved. The duplication or use of information and data such as texts or images is only permitted with the indication of the source or with prior approval by the DSMZ.	Thermobifida alba (Locci et al. 1967) Zhang et al. 1998		Thermobifida alba (Locci et al., 1967) Zhang et al., 1998	Bacteria				Nocardiopsaceae	Thermobifida	http://data.gbif.org/occurrences/87821226
National Museum of Natural History, Smithsonian Institution	NMNH Botany Collections	See: http://www.mnh.si.edu/rc/db/2data_access_policy.html	Microcoleus vaginatus	(Vaucher) Gomont ex Gomont	Microcoleus vaginatus	Monera	Cyanophyta		Oscillatoriales	Oscillatoriaceae	Microcoleus	http://data.gbif.org/occurrences/243460988
National Museum of Natural History, Smithsonian Institution	NMNH Botany Collections	See: http://www.mnh.si.edu/rc/db/2data_access_policy.html	Nostoc commune		Nostoc commune	Monera	Cyanophyta		Oscillatoriales	Nostocaceae	Nostoc	http://data.gbif.org/occurrences/243492656
Leibniz Institute DSMZ - German Collection of Microorganisms and Cell Cultures	DSMZ Prokarya Collection Catalogue	The copyright for any material created by the DSMZ is reserved. The duplication or use of information and data such as texts or images is only permitted with the indication of the source or with prior approval by the DSMZ.	Corallococcus exiguus (ex Kofler 1913) Reichenbach 2007		Corallococcus exiguus (ex Kofler, 1913) Reichenbach, 2007	Bacteria				Myxococcaceae	Corallococcus	http://data.gbif.org/occurrences/87810703
Leibniz Institute DSMZ - German Collection of Microorganisms and Cell Cultures	DSMZ Prokarya Collection Catalogue	The copyright for any material created by the DSMZ is reserved. The duplication or use of information and data such as texts or images is only permitted with the indication of the source or with prior approval by the DSMZ.	Deinococcus geothermalis Ferreira et al. 1997		Deinococcus geothermalis Ferreira et al., 1997	Bacteria				Deinococcaceae	Deinococcus	http://data.gbif.org/occurrences/87811424
Leibniz Institute DSMZ - German Collection of Microorganisms and Cell Cultures	DSMZ Prokarya Collection Catalogue	The copyright for any material created by the DSMZ is reserved. The duplication or use of information and data such as texts or images is only permitted with the indication of the source or with prior approval by the DSMZ.	Sorangium cellulosum (Brockmann 1989) Reichenbach 2007		Sorangium cellulosum (Brockmann, 1989) Reichenbach, 2007	Bacteria				Polyangiaceae	Sorangium	http://data.gbif.org/occurrences/87818399
National Museum of Natural History, Smithsonian Institution	NMNH Botany Collections	See: http://www.mnh.si.edu/rc/db/2data_access_policy.html	Euactis atra var. confluens	Kï¿½tz.	Euactis atra var. confluens	Monera	Cyanophyta		Oscillatoriales	Rivulariaceae	Euactis	http://data.gbif.org/occurrences/243319853
National Museum of Natural History, Smithsonian Institution	NMNH Botany Collections	See: http://www.mnh.si.edu/rc/db/2data_access_policy.html	Microcoleus lyngbyaceus		Microcoleus lyngbyaceus	Monera	Cyanophyta		Oscillatoriales	Oscillatoriaceae	Microcoleus	http://data.gbif.org/occurrences/243456264
National Museum of Natural History, Smithsonian Institution	NMNH Botany Collections	See: http://www.mnh.si.edu/rc/db/2data_access_policy.html	Schizosiphon julianus	Kï¿½tz.	Schizosiphon julianus	Monera	Cyanophyta		Indet.	Indet.	Schizosiphon	http://data.gbif.org/occurrences/243609509
National Museum of Natural History, Smithsonian Institution	NMNH Botany Collections	See: http://www.mnh.si.edu/rc/db/2data_access_policy.html	Schizothrix friesii		Schizothrix friesii	Monera	Cyanophyta		Oscillatoriales	Oscillatoriaceae	Schizothrix	http://data.gbif.org/occurrences/243613943
National Institute of Genetics, ROIS	Japan Collection of Microorganisms, RIKEN BioResource Center		Streptomyces matensis	Margalith et al. 1959	Streptomyces matensis						Streptomyces	http://data.gbif.org/occurrences/323694263
Leibniz Institute DSMZ - German Collection of Microorganisms and Cell Cultures	DSMZ Prokarya Collection Catalogue	The copyright for any material created by the DSMZ is reserved. The duplication or use of information and data such as texts or images is only permitted with the indication of the source or with prior approval by the DSMZ.	Streptomyces pharmamarensis Carro et al. 2012		Streptomyces pharmamarensis Carro et al., 2012	Bacteria				Streptomycetaceae	Streptomyces	http://data.gbif.org/occurrences/460128674
National Museum of Natural History, Smithsonian Institution	NMNH Botany Collections	See: http://www.mnh.si.edu/rc/db/2data_access_policy.html	Hypheothrix rufescens var. lardacea	Rabenh.	Hypheothrix rufescens var. lardacea	Monera	Cyanophyta		Oscillatoriales	Oscillatoriaceae	Hypheothrix	http://data.gbif.org/occurrences/243393935
Marine Science Institute, UCSB	Paleobiology Database		Porostromata indet.	Pia 1927	Porostromata	Eubacteria	Cyanobacteria	Porostromata			Porostromata	http://data.gbif.org/occurrences/39672241
Leibniz Institute DSMZ - German Collection of Microorganisms and Cell Cultures	DSMZ Prokarya Collection Catalogue	The copyright for any material created by the DSMZ is reserved. The duplication or use of information and data such as texts or images is only permitted with the indication of the source or with prior approval by the DSMZ.	Corallococcus coralloides (Thaxter 1892) Reichenbach 2007		Corallococcus coralloides (Thaxter, 1892) Reichenbach, 2007	Bacteria				Myxococcaceae	Corallococcus	http://data.gbif.org/occurrences/87810082
Leibniz Institute DSMZ - German Collection of Microorganisms and Cell Cultures	DSMZ Prokarya Collection Catalogue	The copyright for any material created by the DSMZ is reserved. The duplication or use of information and data such as texts or images is only permitted with the indication of the source or with prior approval by the DSMZ.	Myxococcus fulvus (Cohn 1875) Jahn 1911		Myxococcus fulvus (Cohn, 1875) Jahn, 1911	Bacteria				Myxococcaceae	Myxococcus	http://data.gbif.org/occurrences/87814904
Marine Science Institute, UCSB	Paleobiology Database		Aeolisaccus sp.		Aeolisaccus			Granuloreticulosea	Foraminiferida	Earlandiidae	Aeolisaccus	http://data.gbif.org/occurrences/34863972
National Museum of Natural History, Smithsonian Institution	NMNH Botany Collections	See: http://www.mnh.si.edu/rc/db/2data_access_policy.html	Anacystis montana		Anacystis montana	Monera	Cyanophyta		Chroococcales	Chroococcaceae	Anacystis	http://data.gbif.org/occurrences/243099583
National Museum of Natural History, Smithsonian Institution	NMNH Botany Collections	See: http://www.mnh.si.edu/rc/db/2data_access_policy.html	Entophysalis rivularis		Entophysalis rivularis	Monera	Cyanophyta		Chroococcales	Entophysalidaceae	Entophysalis	http://data.gbif.org/occurrences/243307519
National Museum of Natural History, Smithsonian Institution	NMNH Botany Collections	See: http://www.mnh.si.edu/rc/db/2data_access_policy.html	Scytonema hofmannii		Scytonema hofmannii	Monera	Cyanophyta		Oscillatoriales	Scytonemataceae	Scytonema	http://data.gbif.org/occurrences/243618994
National Museum of Natural History, Smithsonian Institution	NMNH Botany Collections	See: http://www.mnh.si.edu/rc/db/2data_access_policy.html	Scytonema furcatum	Meneghini in Trevis.	Scytonema furcatum	Monera	Cyanophyta		Oscillatoriales	Scytonemataceae	Scytonema	http://data.gbif.org/occurrences/243621179
Netherlands Centre for Biodiversity Naturalis, section National Herbarium of the Netherlands	Nationaal Herbarium Nederland		Coccochloris stagnina Spreng.		Coccochloris stagnina Spreng.					Algae	Coccochloris	http://data.gbif.org/occurrences/250881307
Marine Science Institute, UCSB	Paleobiology Database		Aeolisaccus kotori		Aeolisaccus kotori			Granuloreticulosea	Foraminiferida	Earlandiidae	Aeolisaccus	http://data.gbif.org/occurrences/34863944
Netherlands Centre for Biodiversity Naturalis, section National Herbarium of the Netherlands	Nationaal Herbarium Nederland		Lyngbya aestuarii (Mert.) Liebm. ex Gomont		Lyngbya aestuarii (Mert.) Liebm. ex Gomont					Cyanophyceae	Lyngbya	http://data.gbif.org/occurrences/686061312
GBIF New Zealand	International Collection of Microorganisms from Plants - New Zealand National Microbial Collection		Pseudomonas syringae pv. pisi	(Sackett 1916) Young, Dye & Wilkie 1978	Pseudomonas syringae pv	Bacteria	Proteobacteria	Gammaproteobacteria	Pseudomonadales	Pseudomonadaceae	Pseudomonas	http://data.gbif.org/occurrences/90593905
Leibniz Institute DSMZ - German Collection of Microorganisms and Cell Cultures	DSMZ Prokarya Collection Catalogue	The copyright for any material created by the DSMZ is reserved. The duplication or use of information and data such as texts or images is only permitted with the indication of the source or with prior approval by the DSMZ.	Kribbella catacumbae Urzì et al. 2008		Kribbella catacumbae Urzì et al., 2008	Bacteria				Nocardioidaceae	Kribbella	http://data.gbif.org/occurrences/216072696
Marine Science Institute, UCSB	Paleobiology Database		Hedstroemia sp.		Hedstroemia	Eubacteria	Cyanobacteria			Garwoodiaceae	Hedstroemia	http://data.gbif.org/occurrences/37521523
National Museum of Natural History, Smithsonian Institution	NMNH Botany Collections	See: http://www.mnh.si.edu/rc/db/2data_access_policy.html	Arthrospira neapolitana		Arthrospira neapolitana	Monera	Cyanophyta		Oscillatoriales	Oscillatoriaceae	Arthrospira	http://data.gbif.org/occurrences/243113838
National Museum of Natural History, Smithsonian Institution	NMNH Botany Collections	See: http://www.mnh.si.edu/rc/db/2data_access_policy.html	Hydroepicoccum genuense	De Notaris	Hydroepicoccum genuense	Monera	Cyanophyta		Chroococcales	Chroococcaceae	Hydroepicoccum	http://data.gbif.org/occurrences/243389544
National Museum of Natural History, Smithsonian Institution	NMNH Botany Collections	See: http://www.mnh.si.edu/rc/db/2data_access_policy.html	Microcoleus lyngbyaceus		Microcoleus lyngbyaceus	Monera	Cyanophyta		Oscillatoriales	Oscillatoriaceae	Microcoleus	http://data.gbif.org/occurrences/243456205
National Museum of Natural History, Smithsonian Institution	NMNH Botany Collections	See: http://www.mnh.si.edu/rc/db/2data_access_policy.html	Scytonema sanguineum	de Cesati in Rabenh.	Scytonema sanguineum	Monera	Cyanophyta		Oscillatoriales	Scytonemataceae	Scytonema	http://data.gbif.org/occurrences/243623874
Leibniz Institute DSMZ - German Collection of Microorganisms and Cell Cultures	DSMZ Prokarya Collection Catalogue	The copyright for any material created by the DSMZ is reserved. The duplication or use of information and data such as texts or images is only permitted with the indication of the source or with prior approval by the DSMZ.	Nannocystis exedens subsp. exedens Reichenbach		Nannocystis exedens subsp. exedens Reichenbach	Bacteria				Nannocystaceae	Nannocystis	http://data.gbif.org/occurrences/87815495
Leibniz Institute DSMZ - German Collection of Microorganisms and Cell Cultures	DSMZ Prokarya Collection Catalogue	The copyright for any material created by the DSMZ is reserved. The duplication or use of information and data such as texts or images is only permitted with the indication of the source or with prior approval by the DSMZ.	Sorangium cellulosum (Brockmann 1989) Reichenbach 2007		Sorangium cellulosum (Brockmann, 1989) Reichenbach, 2007	Bacteria				Polyangiaceae	Sorangium	http://data.gbif.org/occurrences/87818401
Netherlands Centre for Biodiversity Naturalis, section National Herbarium of the Netherlands	Nationaal Herbarium Nederland		Calothrix parietina (Nägeli) Thur.		Calothrix parietina (Nägeli) Thur.					Algae	Calothrix	http://data.gbif.org/occurrences/250805102
Leibniz Institute DSMZ - German Collection of Microorganisms and Cell Cultures	GSPB Prokarya Catalogue	The copyright for any material created by the DSMZ is reserved. The duplication or use of information and data such as texts or images is only permitted with the indication of the source or with prior approval by the DSMZ.	Pseudomonas syringae pvar. atrofaciens (McCulloch 1920) Young et al. 1978		Pseudomonas syringae pvar						Pseudomonas	http://data.gbif.org/occurrences/460133383
National Museum of Natural History, Smithsonian Institution	NMNH Botany Collections	See: http://www.mnh.si.edu/rc/db/2data_access_policy.html	Anacystis montana		Anacystis montana	Monera	Cyanophyta		Chroococcales	Chroococcaceae	Anacystis	http://data.gbif.org/occurrences/243098735
National Museum of Natural History, Smithsonian Institution	NMNH Botany Collections	See: http://www.mnh.si.edu/rc/db/2data_access_policy.html	Oscillatoria spongeliae	Schulze	Oscillatoria spongeliae	Monera	Cyanophyta		Oscillatoriales	Oscillatoriaceae	Oscillatoria	http://data.gbif.org/occurrences/243516331
National Museum of Natural History, Smithsonian Institution	NMNH Botany Collections	See: http://www.mnh.si.edu/rc/db/2data_access_policy.html	Porphyrosiphon notarisii		Porphyrosiphon notarisii	Monera	Cyanophyta		Oscillatoriales	Oscillatoriaceae	Porphyrosiphon	http://data.gbif.org/occurrences/243570279
Netherlands Centre for Biodiversity Naturalis, section National Herbarium of the Netherlands	Nationaal Herbarium Nederland		Microcoleus chthonoplastes (Mert.) Desm.		Microcoleus chthonoplastes (Mert.) Desm.					Cyanophyceae	Microcoleus	http://data.gbif.org/occurrences/297078350
Leibniz Institute DSMZ - German Collection of Microorganisms and Cell Cultures	DSMZ Prokarya Collection Catalogue	The copyright for any material created by the DSMZ is reserved. The duplication or use of information and data such as texts or images is only permitted with the indication of the source or with prior approval by the DSMZ.	Desulfotignum phosphitoxidans Schink et al. 2002		Desulfotignum phosphitoxidans Schink et al., 2002	Bacteria				Desulfobacteraceae	Desulfotignum	http://data.gbif.org/occurrences/87811580
Leibniz Institute DSMZ - German Collection of Microorganisms and Cell Cultures	DSMZ Prokarya Collection Catalogue	The copyright for any material created by the DSMZ is reserved. The duplication or use of information and data such as texts or images is only permitted with the indication of the source or with prior approval by the DSMZ.	Myxococcus fulvus (Cohn 1875) Jahn 1911		Myxococcus fulvus (Cohn, 1875) Jahn, 1911	Bacteria				Myxococcaceae	Myxococcus	http://data.gbif.org/occurrences/87814810
National Institute of Genetics, ROIS	Japan Collection of Microorganisms, RIKEN BioResource Center		Alicyclobacillus acidoterrestris	(Deinhard et al. 1988) Wisotzkey et al. 1992	Alicyclobacillus acidoterrestris						Alicyclobacillus	http://data.gbif.org/occurrences/323691822
Marine Science Institute, UCSB	Paleobiology Database		Ortonella sp.		Ortonella	Eubacteria	Cyanobacteria	Porostromata			Ortonella	http://data.gbif.org/occurrences/38666160
Netherlands Centre for Biodiversity Naturalis, section National Herbarium of the Netherlands	Nationaal Herbarium Nederland		Leptothrix mamillosa Menegh.		Leptothrix mamillosa Menegh.					Algae	Leptothrix	http://data.gbif.org/occurrences/686042452
GBIF New Zealand	International Collection of Microorganisms from Plants - New Zealand National Microbial Collection		Xanthomonas campestris pv. vesicatoria	(Doidge 1920) Dye 1978	Xanthomonas campestris pv	Bacteria	Proteobacteria	Gammaproteobacteria	Xanthomonadales	Xanthomonadaceae	Xanthomonas	http://data.gbif.org/occurrences/90597027
National Museum of Natural History, Smithsonian Institution	NMNH Botany Collections	See: http://www.mnh.si.edu/rc/db/2data_access_policy.html	Anabaena maxima	Borzi	Anabaena maxima	Monera	Cyanophyta		Oscillatoriales	Nostocaceae	Anabaena	http://data.gbif.org/occurrences/243096947
National Museum of Natural History, Smithsonian Institution	NMNH Botany Collections	See: http://www.mnh.si.edu/rc/db/2data_access_policy.html	Microcoleus lyngbyaceus		Microcoleus lyngbyaceus	Monera	Cyanophyta		Oscillatoriales	Oscillatoriaceae	Microcoleus	http://data.gbif.org/occurrences/243456289
National Museum of Natural History, Smithsonian Institution	NMNH Botany Collections	See: http://www.mnh.si.edu/rc/db/2data_access_policy.html	Phormidium amoenum var. compactum	Kï¿½tz.	Phormidium amoenum var. compactum	Monera	Cyanophyta		Oscillatoriales	Oscillatoriaceae	Phormidium	http://data.gbif.org/occurrences/243540796
CABIDiGIR Provider	CABI Bioscience Genetic Resource Collection		Erwinia carotovora subsp. carotovora		Erwinia carotovora subsp. carotovora	Bacteria					Erwinia	http://data.gbif.org/occurrences/42461246
National Museum of Natural History, Smithsonian Institution	NMNH Botany Collections	See: http://www.mnh.si.edu/rc/db/2data_access_policy.html	Entophysalis deusta		Entophysalis deusta	Monera	Cyanophyta		Chroococcales	Entophysalidaceae	Entophysalis	http://data.gbif.org/occurrences/243306655
National Museum of Natural History, Smithsonian Institution	NMNH Botany Collections	See: http://www.mnh.si.edu/rc/db/2data_access_policy.html	Leptothrix mamillosa	Meneghini in Kï¿½tz.	Leptothrix mamillosa	Monera	Cyanophyta		Oscillatoriales	Oscillatoriaceae	Leptothrix	http://data.gbif.org/occurrences/243421882
National Museum of Natural History, Smithsonian Institution	NMNH Botany Collections	See: http://www.mnh.si.edu/rc/db/2data_access_policy.html	Stigonema ocellatum		Stigonema ocellatum	Monera	Cyanophyta		Oscillatoriales	Stigonemataceae	Stigonema	http://data.gbif.org/occurrences/243657923
Leibniz Institute DSMZ - German Collection of Microorganisms and Cell Cultures	DSMZ Prokarya Collection Catalogue	The copyright for any material created by the DSMZ is reserved. The duplication or use of information and data such as texts or images is only permitted with the indication of the source or with prior approval by the DSMZ.	Sorangium cellulosum (Brockmann 1989) Reichenbach 2007		Sorangium cellulosum (Brockmann, 1989) Reichenbach, 2007	Bacteria				Polyangiaceae	Sorangium	http://data.gbif.org/occurrences/87818356
Leibniz Institute DSMZ - German Collection of Microorganisms and Cell Cultures	DSMZ Prokarya Collection Catalogue	The copyright for any material created by the DSMZ is reserved. The duplication or use of information and data such as texts or images is only permitted with the indication of the source or with prior approval by the DSMZ.	Alteromonas macleodii Baumann et al. 1972 emend. Yi et al. 2004 emend. Vandecandelaere et al. 2008		Alteromonas macleodii	Bacteria				Alteromonadaceae	Alteromonas	http://data.gbif.org/occurrences/216068991
Netherlands Centre for Biodiversity Naturalis, section National Herbarium of the Netherlands	Nationaal Herbarium Nederland		Oscillatoria sancta Kütz. ex Gomont		Oscillatoria sancta Kütz. ex Gomont					Cyanophyceae	Oscillatoria	http://data.gbif.org/occurrences/297543551
National Museum of Natural History, Smithsonian Institution	NMNH Botany Collections	See: http://www.mnh.si.edu/rc/db/2data_access_policy.html	Calothrix crustacea	Schousboe & Thur. in Bornet & Thur.	Calothrix crustacea	Monera	Cyanophyta		Oscillatoriales	Rivulariaceae	Calothrix	http://data.gbif.org/occurrences/243171617
CABIDiGIR Provider	CABI Bioscience Fungus Collection		Agrobacterium		Agrobacterium							http://data.gbif.org/occurrences/100090538
CABIDiGIR Provider	CABI Bioscience Genetic Resource Collection		Streptomyces peucetius		Streptomyces peucetius	Bacteria					Streptomyces	http://data.gbif.org/occurrences/42633995
Leibniz Institute DSMZ - German Collection of Microorganisms and Cell Cultures	DSMZ Prokarya Collection Catalogue	The copyright for any material created by the DSMZ is reserved. The duplication or use of information and data such as texts or images is only permitted with the indication of the source or with prior approval by the DSMZ.	Deinococcus geothermalis Ferreira et al. 1997		Deinococcus geothermalis Ferreira et al., 1997	Bacteria				Deinococcaceae	Deinococcus	http://data.gbif.org/occurrences/87811423
Leibniz Institute DSMZ - German Collection of Microorganisms and Cell Cultures	DSMZ Prokarya Collection Catalogue	The copyright for any material created by the DSMZ is reserved. The duplication or use of information and data such as texts or images is only permitted with the indication of the source or with prior approval by the DSMZ.	Thermonema rossianum Nobre et al. 1997		Thermonema rossianum Nobre et al., 1997	Bacteria				Flammeovirgaceae	Thermonema	http://data.gbif.org/occurrences/87821288
Leibniz Institute DSMZ - German Collection of Microorganisms and Cell Cultures	DSMZ Prokarya Collection Catalogue	The copyright for any material created by the DSMZ is reserved. The duplication or use of information and data such as texts or images is only permitted with the indication of the source or with prior approval by the DSMZ.	Corallococcus coralloides (Thaxter 1892) Reichenbach 2007		Corallococcus coralloides (Thaxter, 1892) Reichenbach, 2007	Bacteria				Myxococcaceae	Corallococcus	http://data.gbif.org/occurrences/87810835
National Museum of Natural History, Smithsonian Institution	NMNH Botany Collections	See: http://www.mnh.si.edu/rc/db/2data_access_policy.html	Microcoleus lyngbyaceus		Microcoleus lyngbyaceus	Monera	Cyanophyta		Oscillatoriales	Oscillatoriaceae	Microcoleus	http://data.gbif.org/occurrences/243456220
National Museum of Natural History, Smithsonian Institution	NMNH Botany Collections	See: http://www.mnh.si.edu/rc/db/2data_access_policy.html	Scytonema flexuosum	Meneghini in Kï¿½tz.	Scytonema flexuosum	Monera	Cyanophyta		Oscillatoriales	Scytonemataceae	Scytonema	http://data.gbif.org/occurrences/243618981
Leibniz Institute DSMZ - German Collection of Microorganisms and Cell Cultures	DSMZ Prokarya Collection Catalogue	The copyright for any material created by the DSMZ is reserved. The duplication or use of information and data such as texts or images is only permitted with the indication of the source or with prior approval by the DSMZ.	Corallococcus coralloides (Thaxter 1892) Reichenbach 2007		Corallococcus coralloides (Thaxter, 1892) Reichenbach, 2007	Bacteria				Myxococcaceae	Corallococcus	http://data.gbif.org/occurrences/87810141
Leibniz Institute DSMZ - German Collection of Microorganisms and Cell Cultures	DSMZ Prokarya Collection Catalogue	The copyright for any material created by the DSMZ is reserved. The duplication or use of information and data such as texts or images is only permitted with the indication of the source or with prior approval by the DSMZ.	Mycobacterium doricum Tortoli et al. 2001		Mycobacterium doricum Tortoli et al., 2001	Bacteria				Mycobacteriaceae	Mycobacterium	http://data.gbif.org/occurrences/87814511
Leibniz Institute DSMZ - German Collection of Microorganisms and Cell Cultures	DSMZ Prokarya Collection Catalogue	The copyright for any material created by the DSMZ is reserved. The duplication or use of information and data such as texts or images is only permitted with the indication of the source or with prior approval by the DSMZ.	Myxococcus virescens Thaxter 1892 emend. Lang et al. 2008		Myxococcus virescens	Bacteria				Myxococcaceae	Myxococcus	http://data.gbif.org/occurrences/87815168
Leibniz Institute DSMZ - German Collection of Microorganisms and Cell Cultures	DSMZ Prokarya Collection Catalogue	The copyright for any material created by the DSMZ is reserved. The duplication or use of information and data such as texts or images is only permitted with the indication of the source or with prior approval by the DSMZ.	Nannocystis exedens subsp. exedens Reichenbach		Nannocystis exedens subsp. exedens Reichenbach	Bacteria				Nannocystaceae	Nannocystis	http://data.gbif.org/occurrences/87815469
Leibniz Institute DSMZ - German Collection of Microorganisms and Cell Cultures	DSMZ Prokarya Collection Catalogue	The copyright for any material created by the DSMZ is reserved. The duplication or use of information and data such as texts or images is only permitted with the indication of the source or with prior approval by the DSMZ.	Sorangium cellulosum (Brockmann 1989) Reichenbach 2007		Sorangium cellulosum (Brockmann, 1989) Reichenbach, 2007	Bacteria				Polyangiaceae	Sorangium	http://data.gbif.org/occurrences/87818343
National Museum of Natural History, Smithsonian Institution	NMNH Botany Collections	See: http://www.mnh.si.edu/rc/db/2data_access_policy.html	Calothrix parietina		Calothrix parietina	Monera	Cyanophyta		Oscillatoriales	Rivulariaceae	Calothrix	http://data.gbif.org/occurrences/243173030
National Museum of Natural History, Smithsonian Institution	NMNH Botany Collections	See: http://www.mnh.si.edu/rc/db/2data_access_policy.html	Microcoleus lyngbyaceus		Microcoleus lyngbyaceus	Monera	Cyanophyta		Oscillatoriales	Oscillatoriaceae	Microcoleus	http://data.gbif.org/occurrences/243455765
National Museum of Natural History, Smithsonian Institution	NMNH Botany Collections	See: http://www.mnh.si.edu/rc/db/2data_access_policy.html	Microcoleus lyngbyaceus		Microcoleus lyngbyaceus	Monera	Cyanophyta		Oscillatoriales	Oscillatoriaceae	Microcoleus	http://data.gbif.org/occurrences/243458014
National Institute of Genetics, ROIS	Japan Collection of Microorganisms, RIKEN BioResource Center		Streptomyces hiroshimensis	(Shinobu 1955) Witt and Stackebrandt 1991	Streptomyces hiroshimensis						Streptomyces	http://data.gbif.org/occurrences/323694267
Leibniz Institute DSMZ - German Collection of Microorganisms and Cell Cultures	GSPB Prokarya Catalogue	The copyright for any material created by the DSMZ is reserved. The duplication or use of information and data such as texts or images is only permitted with the indication of the source or with prior approval by the DSMZ.	Clavibacter michiganensis subsp. sepedonicus (Spieckermann and Kotthoff 1914) Davis et al. 1984		Clavibacter michiganensis subsp. sepedonicus (Spieckermann & Kotthoff, 1914) Davis et al., 1984						Clavibacter	http://data.gbif.org/occurrences/460132700
National Museum of Natural History, Smithsonian Institution	NMNH Botany Collections	See: http://www.mnh.si.edu/rc/db/2data_access_policy.html	Stigonema muscicola		Stigonema muscicola	Monera	Cyanophyta		Oscillatoriales	Stigonemataceae	Stigonema	http://data.gbif.org/occurrences/243656596
National Museum of Natural History, Smithsonian Institution	NMNH Botany Collections	See: http://www.mnh.si.edu/rc/db/2data_access_policy.html	Calothrix crustacea	Schousboe & Thur. in Bornet & Thur.	Calothrix crustacea	Monera	Cyanophyta		Oscillatoriales	Rivulariaceae	Calothrix	http://data.gbif.org/occurrences/243171618
National Museum of Natural History, Smithsonian Institution	NMNH Botany Collections	See: http://www.mnh.si.edu/rc/db/2data_access_policy.html	Oscillatoria australis	C. Agardh	Oscillatoria australis	Monera	Cyanophyta		Oscillatoriales	Oscillatoriaceae	Oscillatoria	http://data.gbif.org/occurrences/243514049
Netherlands Centre for Biodiversity Naturalis, section National Herbarium of the Netherlands	Nationaal Herbarium Nederland		Anacystis montana (Lightf.) F.E.Drouet & W.A.Daily f. montana		Anacystis montana f. montana					Cyanophyceae	Anacystis	http://data.gbif.org/occurrences/250597627
Netherlands Centre for Biodiversity Naturalis, section National Herbarium of the Netherlands	Nationaal Herbarium Nederland		Scytonema myochrous (Dillwyn) J.Agardh		Scytonema myochrous (Dillwyn) J.Agardh					Algae	Scytonema	http://data.gbif.org/occurrences/299134867
Leibniz Institute DSMZ - German Collection of Microorganisms and Cell Cultures	DSMZ Prokarya Collection Catalogue	The copyright for any material created by the DSMZ is reserved. The duplication or use of information and data such as texts or images is only permitted with the indication of the source or with prior approval by the DSMZ.	Geobacillus toebii subsp. decanicus Poli, A. et al. 2006		Geobacillus toebii subsp. decanicus Poli, A. et al., 2006	Bacteria				Bacillaceae	Geobacillus	http://data.gbif.org/occurrences/216072098
National Museum of Natural History, Smithsonian Institution	NMNH Botany Collections	See: http://www.mnh.si.edu/rc/db/2data_access_policy.html	Anacystis cyanea		Anacystis cyanea	Monera	Cyanophyta		Chroococcales	Chroococcaceae	Anacystis	http://data.gbif.org/occurrences/243097912
Netherlands Centre for Biodiversity Naturalis, section National Herbarium of the Netherlands	Nationaal Herbarium Nederland		Oscillatoria amphibia (C.Agardh ex Gomont) Gomont		Oscillatoria amphibia (C.Agardh ex Gomont) Gomont					Cyanophyceae	Oscillatoria	http://data.gbif.org/occurrences/297542725
Leibniz Institute DSMZ - German Collection of Microorganisms and Cell Cultures	DSMZ Prokarya Collection Catalogue	The copyright for any material created by the DSMZ is reserved. The duplication or use of information and data such as texts or images is only permitted with the indication of the source or with prior approval by the DSMZ.	Mycobacterium florentinum Tortoli et al. 2005		Mycobacterium florentinum Tortoli et al., 2005	Bacteria				Mycobacteriaceae	Mycobacterium	http://data.gbif.org/occurrences/87814560
Leibniz Institute DSMZ - German Collection of Microorganisms and Cell Cultures	DSMZ Prokarya Collection Catalogue	The copyright for any material created by the DSMZ is reserved. The duplication or use of information and data such as texts or images is only permitted with the indication of the source or with prior approval by the DSMZ.	Sorangium cellulosum (Brockmann 1989) Reichenbach 2007		Sorangium cellulosum (Brockmann, 1989) Reichenbach, 2007	Bacteria				Polyangiaceae	Sorangium	http://data.gbif.org/occurrences/87818629
Leibniz Institute DSMZ - German Collection of Microorganisms and Cell Cultures	DSMZ Prokarya Collection Catalogue	The copyright for any material created by the DSMZ is reserved. The duplication or use of information and data such as texts or images is only permitted with the indication of the source or with prior approval by the DSMZ.	Streptomyces pilosus Ettlinger et al. 1958		Streptomyces pilosus Ettlinger et al., 1958	Bacteria				Streptomycetaceae	Streptomyces	http://data.gbif.org/occurrences/87820308
MNHN - Museum national d'Histoire naturelle	Cryptogams herbarium specimens		lyngbya majuscula		Lyngbya majuscula						lyngbya	http://data.gbif.org/occurrences/436837385
Leibniz Institute DSMZ - German Collection of Microorganisms and Cell Cultures	DSMZ Prokarya Collection Catalogue	The copyright for any material created by the DSMZ is reserved. The duplication or use of information and data such as texts or images is only permitted with the indication of the source or with prior approval by the DSMZ.	Geobacter sp.		Geobacter	Bacteria				Geobacteraceae	Geobacter	http://data.gbif.org/occurrences/345679546
National Institute of Genetics, ROIS	Japan Collection of Microorganisms, RIKEN BioResource Center		Agromyces humatus	Jurado et al. 2005	Agromyces humatus						Agromyces	http://data.gbif.org/occurrences/323690132
National Institute of Genetics, ROIS	Japan Collection of Microorganisms, RIKEN BioResource Center		Mycobacterium chimaera	Tortoli et al. 2004	Mycobacterium chimaera						Mycobacterium	http://data.gbif.org/occurrences/323690275
MNHN - Museum national d'Histoire naturelle	Cryptogams herbarium specimens		beggiatoa alba		Beggiatoa alba						beggiatoa	http://data.gbif.org/occurrences/436918555
Leibniz Institute DSMZ - German Collection of Microorganisms and Cell Cultures	GSPB Prokarya Catalogue	The copyright for any material created by the DSMZ is reserved. The duplication or use of information and data such as texts or images is only permitted with the indication of the source or with prior approval by the DSMZ.	Pseudomonas sp.		Pseudomonas						Pseudomonas	http://data.gbif.org/occurrences/460133289
Leibniz Institute DSMZ - German Collection of Microorganisms and Cell Cultures	DSMZ Prokarya Collection Catalogue	The copyright for any material created by the DSMZ is reserved. The duplication or use of information and data such as texts or images is only permitted with the indication of the source or with prior approval by the DSMZ.	Pseudomonas bauzanensis Zhang et al. 2011		Pseudomonas bauzanensis Zhang et al., 2011	Bacteria				Pseudomonadaceae	Pseudomonas	http://data.gbif.org/occurrences/460128553
CABIDiGIR Provider	CABI Bioscience Genetic Resource Collection		Streptomyces libani		Streptomyces libani	Bacteria					Streptomyces	http://data.gbif.org/occurrences/42633929
Leibniz Institute DSMZ - German Collection of Microorganisms and Cell Cultures	DSMZ Prokarya Collection Catalogue	The copyright for any material created by the DSMZ is reserved. The duplication or use of information and data such as texts or images is only permitted with the indication of the source or with prior approval by the DSMZ.	Brenneria alni (Surico et al. 1996) Hauben et al. 1999		Brenneria alni (Surico et al., 1996) Hauben et al., 1999	Bacteria				Enterobacteriaceae	Brenneria	http://data.gbif.org/occurrences/87809106
Leibniz Institute DSMZ - German Collection of Microorganisms and Cell Cultures	DSMZ Prokarya Collection Catalogue	The copyright for any material created by the DSMZ is reserved. The duplication or use of information and data such as texts or images is only permitted with the indication of the source or with prior approval by the DSMZ.	Corallococcus coralloides (Thaxter 1892) Reichenbach 2007		Corallococcus coralloides (Thaxter, 1892) Reichenbach, 2007	Bacteria				Myxococcaceae	Corallococcus	http://data.gbif.org/occurrences/87810064
Leibniz Institute DSMZ - German Collection of Microorganisms and Cell Cultures	DSMZ Prokarya Collection Catalogue	The copyright for any material created by the DSMZ is reserved. The duplication or use of information and data such as texts or images is only permitted with the indication of the source or with prior approval by the DSMZ.	Mycobacterium parmense Fanti et al. 2004		Mycobacterium parmense Fanti et al., 2004	Bacteria				Mycobacteriaceae	Mycobacterium	http://data.gbif.org/occurrences/87814671
Leibniz Institute DSMZ - German Collection of Microorganisms and Cell Cultures	DSMZ Prokarya Collection Catalogue	The copyright for any material created by the DSMZ is reserved. The duplication or use of information and data such as texts or images is only permitted with the indication of the source or with prior approval by the DSMZ.	Myxococcus virescens Thaxter 1892 emend. Lang et al. 2008		Myxococcus virescens	Bacteria				Myxococcaceae	Myxococcus	http://data.gbif.org/occurrences/87815155
Leibniz Institute DSMZ - German Collection of Microorganisms and Cell Cultures	DSMZ Prokarya Collection Catalogue	The copyright for any material created by the DSMZ is reserved. The duplication or use of information and data such as texts or images is only permitted with the indication of the source or with prior approval by the DSMZ.	Nannocystis exedens subsp. aggregans Reichenbach et al.		Nannocystis exedens subsp. aggregans Reichenbach et al.	Bacteria				Nannocystaceae	Nannocystis	http://data.gbif.org/occurrences/87815392
Leibniz Institute DSMZ - German Collection of Microorganisms and Cell Cultures	DSMZ Prokarya Collection Catalogue	The copyright for any material created by the DSMZ is reserved. The duplication or use of information and data such as texts or images is only permitted with the indication of the source or with prior approval by the DSMZ.	Streptomyces melanosporofaciens Arcamone et al. 1959		Streptomyces melanosporofaciens Arcamone et al., 1959	Bacteria				Streptomycetaceae	Streptomyces	http://data.gbif.org/occurrences/87820214
GBIF New Zealand	International Collection of Microorganisms from Plants - New Zealand National Microbial Collection		Burkholderia cepacia	(Palleroni & Holmes 1981) Yabuuchi et al. 1993	Burkholderia cepacia	Bacteria	Proteobacteria	Betaproteobacteria	Burkholderiales	Burkholderiaceae	Burkholderia	http://data.gbif.org/occurrences/90583915
GBIF New Zealand	International Collection of Microorganisms from Plants - New Zealand National Microbial Collection		Pseudomonas savastanoi	(Janse 1982) Gardan et al. 1992	Pseudomonas savastanoi	Bacteria	Proteobacteria	Gammaproteobacteria	Pseudomonadales	Pseudomonadaceae	Pseudomonas	http://data.gbif.org/occurrences/90591611
National Museum of Natural History, Smithsonian Institution	NMNH Botany Collections	See: http://www.mnh.si.edu/rc/db/2data_access_policy.html	Nostoc commune		Nostoc commune	Monera	Cyanophyta		Oscillatoriales	Nostocaceae	Nostoc	http://data.gbif.org/occurrences/243215770
National Museum of Natural History, Smithsonian Institution	NMNH Botany Collections	See: http://www.mnh.si.edu/rc/db/2data_access_policy.html	Lyngbya conglutinata	Kï¿½tz.	Lyngbya conglutinata	Monera	Cyanophyta		Oscillatoriales	Oscillatoriaceae	Lyngbya	http://data.gbif.org/occurrences/243436849
National Museum of Natural History, Smithsonian Institution	NMNH Botany Collections	See: http://www.mnh.si.edu/rc/db/2data_access_policy.html	Lyngbya mandruzzatiana	Meneghini in Kï¿½tz.	Lyngbya mandruzzatiana	Monera	Cyanophyta		Oscillatoriales	Oscillatoriaceae	Lyngbya	http://data.gbif.org/occurrences/243437656
National Museum of Natural History, Smithsonian Institution	NMNH Botany Collections	See: http://www.mnh.si.edu/rc/db/2data_access_policy.html	Microcoleus vaginatus	(Vaucher) Gomont ex Gomont	Microcoleus vaginatus	Monera	Cyanophyta		Oscillatoriales	Oscillatoriaceae	Microcoleus	http://data.gbif.org/occurrences/243461391
National Museum of Natural History, Smithsonian Institution	NMNH Botany Collections	See: http://www.mnh.si.edu/rc/db/2data_access_policy.html	Phormidium biforme	Kï¿½tz.	Phormidium biforme	Monera	Cyanophyta		Oscillatoriales	Oscillatoriaceae	Phormidium	http://data.gbif.org/occurrences/243540785
National Museum of Natural History, Smithsonian Institution	NMNH Botany Collections	See: http://www.mnh.si.edu/rc/db/2data_access_policy.html	Stigonema muscicola		Stigonema muscicola	Monera	Cyanophyta		Oscillatoriales	Stigonemataceae	Stigonema	http://data.gbif.org/occurrences/243656550
National Museum of Natural History, Smithsonian Institution	NMNH Botany Collections	See: http://www.mnh.si.edu/rc/db/2data_access_policy.html	Scytonema hofmannii		Scytonema hofmannii	Monera	Cyanophyta		Oscillatoriales	Scytonemataceae	Scytonema	http://data.gbif.org/occurrences/243618975
National Museum of Natural History, Smithsonian Institution	NMNH Botany Collections	See: http://www.mnh.si.edu/rc/db/2data_access_policy.html	Scytonema rivulare	Borzi	Scytonema rivulare	Monera	Cyanophyta		Oscillatoriales	Scytonemataceae	Scytonema	http://data.gbif.org/occurrences/243624044
Netherlands Centre for Biodiversity Naturalis, section National Herbarium of the Netherlands	Nationaal Herbarium Nederland		Anacystis montana (Lightf.) F.E.Drouet & W.A.Daily f. montana		Anacystis montana f. montana					Cyanophyceae	Anacystis	http://data.gbif.org/occurrences/250597605
National Museum of Natural History, Smithsonian Institution	NMNH Botany Collections	See: http://www.mnh.si.edu/rc/db/2data_access_policy.html	Entophysalis deusta		Entophysalis deusta	Monera	Cyanophyta		Chroococcales	Entophysalidaceae	Entophysalis	http://data.gbif.org/occurrences/243306514
National Museum of Natural History, Smithsonian Institution	NMNH Botany Collections	See: http://www.mnh.si.edu/rc/db/2data_access_policy.html	Schizothrix mexicana		Schizothrix mexicana	Monera	Cyanophyta		Oscillatoriales	Oscillatoriaceae	Schizothrix	http://data.gbif.org/occurrences/243614016
National Museum of Natural History, Smithsonian Institution	NMNH Botany Collections	See: http://www.mnh.si.edu/rc/db/2data_access_policy.html	Scytonema meneghinianum	Kï¿½tz.	Scytonema meneghinianum	Monera	Cyanophyta		Oscillatoriales	Scytonemataceae	Scytonema	http://data.gbif.org/occurrences/243624070
National Museum of Natural History, Smithsonian Institution	NMNH Botany Collections	See: http://www.mnh.si.edu/rc/db/2data_access_policy.html	Zonotrichia marcucciana	Rabenh. ex Piccone	Zonotrichia marcucciana	Monera	Cyanophyta		Oscillatoriales	Rivulariaceae	Zonotrichia	http://data.gbif.org/occurrences/243708308
Netherlands Centre for Biodiversity Naturalis, section National Herbarium of the Netherlands	Nationaal Herbarium Nederland		Hypheothrix herbacea Kütz.		Hypheothrix herbacea Kütz.					Algae	Hypheothrix	http://data.gbif.org/occurrences/685972185
Netherlands Centre for Biodiversity Naturalis, section National Herbarium of the Netherlands	Nationaal Herbarium Nederland		Lyngbya aestuarii (Mert.) Liebm. ex Gomont		Lyngbya aestuarii (Mert.) Liebm. ex Gomont					Cyanophyceae	Lyngbya	http://data.gbif.org/occurrences/686061335
Leibniz Institute DSMZ - German Collection of Microorganisms and Cell Cultures	DSMZ Prokarya Collection Catalogue	The copyright for any material created by the DSMZ is reserved. The duplication or use of information and data such as texts or images is only permitted with the indication of the source or with prior approval by the DSMZ.	Myxococcus virescens Thaxter 1892 emend. Lang et al. 2008		Myxococcus virescens	Bacteria				Myxococcaceae	Myxococcus	http://data.gbif.org/occurrences/87815100
Leibniz Institute DSMZ - German Collection of Microorganisms and Cell Cultures	DSMZ Prokarya Collection Catalogue	The copyright for any material created by the DSMZ is reserved. The duplication or use of information and data such as texts or images is only permitted with the indication of the source or with prior approval by the DSMZ.	Thermotoga maritima Stetter and Huber 1986		Thermotoga maritima Stetter & Huber, 1986	Bacteria				Thermotogaceae	Thermotoga	http://data.gbif.org/occurrences/87821322
Leibniz Institute DSMZ - German Collection of Microorganisms and Cell Cultures	DSMZ Prokarya Collection Catalogue	The copyright for any material created by the DSMZ is reserved. The duplication or use of information and data such as texts or images is only permitted with the indication of the source or with prior approval by the DSMZ.	Hymenobacter sp.		Hymenobacter	Bacteria				Cytophagaceae	Hymenobacter	http://data.gbif.org/occurrences/87813116
National Museum of Natural History, Smithsonian Institution	NMNH Botany Collections	See: http://www.mnh.si.edu/rc/db/2data_access_policy.html	Symploca violacea	Hauck	Symploca violacea	Monera	Cyanophyta		Oscillatoriales	Oscillatoriaceae	Symploca	http://data.gbif.org/occurrences/243665598
GBIF New Zealand	International Collection of Microorganisms from Plants - New Zealand National Microbial Collection		Erwinia alni	Surico et al. 1996	Erwinia alni	Bacteria	Proteobacteria	Gammaproteobacteria	Enterobacteriales	Enterobacteriaceae	Erwinia	http://data.gbif.org/occurrences/90585601
Leibniz Institute DSMZ - German Collection of Microorganisms and Cell Cultures	DSMZ Prokarya Collection Catalogue	The copyright for any material created by the DSMZ is reserved. The duplication or use of information and data such as texts or images is only permitted with the indication of the source or with prior approval by the DSMZ.	Cystobacter velatus Reichenbach 2007		Cystobacter velatus Reichenbach, 2007	Bacteria				Cystobacteraceae	Cystobacter	http://data.gbif.org/occurrences/87811259
GBIF New Zealand	International Collection of Microorganisms from Plants - New Zealand National Microbial Collection		Pseudomonas savastanoi pv. nerii	(Janse 1982) Young et al. 1996	Pseudomonas savastanoi pv	Bacteria	Proteobacteria	Gammaproteobacteria	Pseudomonadales	Pseudomonadaceae	Pseudomonas	http://data.gbif.org/occurrences/90591547
National Institute of Genetics, ROIS	Japan Collection of Microorganisms, RIKEN BioResource Center		Thermoflavimicrobium dichotomicum	(Krassilnikov and Agre 1964) Yoon et al. 2005	Thermoflavimicrobium dichotomicum						Thermoflavimicrobium	http://data.gbif.org/occurrences/323693368
National Institute of Genetics, ROIS	Japan Collection of Microorganisms, RIKEN BioResource Center		Streptomyces avellaneus	Baldacci and Grein 1966	Streptomyces avellaneus						Streptomyces	http://data.gbif.org/occurrences/323694693
National Museum of Natural History, Smithsonian Institution	NMNH Botany Collections	See: http://www.mnh.si.edu/rc/db/2data_access_policy.html	Coccochloris muscicola	Meneghini	Coccochloris muscicola	Monera	Cyanophyta		Chroococcales	Chroococcaceae	Coccochloris	http://data.gbif.org/occurrences/243228289
National Museum of Natural History, Smithsonian Institution	NMNH Botany Collections	See: http://www.mnh.si.edu/rc/db/2data_access_policy.html	Microcoleus lyngbyaceus		Microcoleus lyngbyaceus	Monera	Cyanophyta		Oscillatoriales	Oscillatoriaceae	Microcoleus	http://data.gbif.org/occurrences/243457839
National Museum of Natural History, Smithsonian Institution	NMNH Botany Collections	See: http://www.mnh.si.edu/rc/db/2data_access_policy.html	Nostoc commune		Nostoc commune	Monera	Cyanophyta		Oscillatoriales	Nostocaceae	Nostoc	http://data.gbif.org/occurrences/243492499
National Museum of Natural History, Smithsonian Institution	NMNH Botany Collections	See: http://www.mnh.si.edu/rc/db/2data_access_policy.html	Scytonema thermale var. decumbens	Kï¿½tz.	Scytonema thermale var. decumbens	Monera	Cyanophyta		Oscillatoriales	Scytonemataceae	Scytonema	http://data.gbif.org/occurrences/243624066
Netherlands Centre for Biodiversity Naturalis, section National Herbarium of the Netherlands	Nationaal Herbarium Nederland		Calothrix consociata (Kütz.) Bornet & Flahault		Calothrix consociata (Kütz.) Bornet & Flahault					Algae	Calothrix	http://data.gbif.org/occurrences/250805089
Netherlands Centre for Biodiversity Naturalis, section National Herbarium of the Netherlands	Nationaal Herbarium Nederland		Phormidium crassiusculum Kütz.		Phormidium crassiusculum Kütz.					Cyanophyceae	Phormidium	http://data.gbif.org/occurrences/298140770
GBIF New Zealand	International Collection of Microorganisms from Plants - New Zealand National Microbial Collection		Pseudomonas syringae pv. atrofaciens	(McCulloch 1920) Young, Dye & Wilkie 1978	Pseudomonas syringae pv	Bacteria	Proteobacteria	Gammaproteobacteria	Pseudomonadales	Pseudomonadaceae	Pseudomonas	http://data.gbif.org/occurrences/28965367
Marine Science Institute, UCSB	Paleobiology Database		Aeolisaccus sp.		Aeolisaccus			Granuloreticulosea	Foraminiferida	Earlandiidae	Aeolisaccus	http://data.gbif.org/occurrences/34863973
Marine Science Institute, UCSB	Paleobiology Database		Lithocodium sp.	Elliott 1956	Lithocodium	Eubacteria	Cyanobacteria				Lithocodium	http://data.gbif.org/occurrences/37908907
National Institute of Genetics, ROIS	Japan Collection of Microorganisms, RIKEN BioResource Center		Agromyces salentinus	Jurado et al. 2005	Agromyces salentinus						Agromyces	http://data.gbif.org/occurrences/323690137
National Institute of Genetics, ROIS	Japan Collection of Microorganisms, RIKEN BioResource Center		Conexibacter woesei	Monciardini et al. 2003	Conexibacter woesei						Conexibacter	http://data.gbif.org/occurrences/323688269
National Institute of Genetics, ROIS	Japan Collection of Microorganisms, RIKEN BioResource Center		Streptomyces pilosus	Ettlinger et al. 1958	Streptomyces pilosus						Streptomyces	http://data.gbif.org/occurrences/323694392
GBIF New Zealand	International Collection of Microorganisms from Plants - New Zealand National Microbial Collection		Pseudomonas savastanoi pv. nerii	(Janse 1982) Young et al. 1996	Pseudomonas savastanoi pv	Bacteria	Proteobacteria	Gammaproteobacteria	Pseudomonadales	Pseudomonadaceae	Pseudomonas	http://data.gbif.org/occurrences/90591541
National Museum of Natural History, Smithsonian Institution	NMNH Botany Collections	See: http://www.mnh.si.edu/rc/db/2data_access_policy.html	Anacystis montana		Anacystis montana	Monera	Cyanophyta		Chroococcales	Chroococcaceae	Anacystis	http://data.gbif.org/occurrences/243099423
National Museum of Natural History, Smithsonian Institution	NMNH Botany Collections	See: http://www.mnh.si.edu/rc/db/2data_access_policy.html	Microcoleus curvatus	Meneghini in Trevis.	Microcoleus curvatus	Monera	Cyanophyta		Oscillatoriales	Oscillatoriaceae	Microcoleus	http://data.gbif.org/occurrences/243458150
National Museum of Natural History, Smithsonian Institution	NMNH Botany Collections	See: http://www.mnh.si.edu/rc/db/2data_access_policy.html	Microcoleus vaginatus	(Vaucher) Gomont ex Gomont	Microcoleus vaginatus	Monera	Cyanophyta		Oscillatoriales	Oscillatoriaceae	Microcoleus	http://data.gbif.org/occurrences/243460809
National Museum of Natural History, Smithsonian Institution	NMNH Botany Collections	See: http://www.mnh.si.edu/rc/db/2data_access_policy.html	Porphyrosiphon notarisii		Porphyrosiphon notarisii	Monera	Cyanophyta		Oscillatoriales	Oscillatoriaceae	Porphyrosiphon	http://data.gbif.org/occurrences/243570288
MNHN - Museum national d'Histoire naturelle	Cryptogams herbarium specimens		nostoc commune	Vaucher	Nostoc commune						nostoc	http://data.gbif.org/occurrences/436892173
Leibniz Institute DSMZ - German Collection of Microorganisms and Cell Cultures	GSPB Prokarya Catalogue	The copyright for any material created by the DSMZ is reserved. The duplication or use of information and data such as texts or images is only permitted with the indication of the source or with prior approval by the DSMZ.	Xanthomonas axonopodis pvar. vitians (Brown 1918) Vauterin et al. 1995		Xanthomonas axonopodis pvar						Xanthomonas	http://data.gbif.org/occurrences/460135328
Leibniz Institute DSMZ - German Collection of Microorganisms and Cell Cultures	GSPB Prokarya Catalogue	The copyright for any material created by the DSMZ is reserved. The duplication or use of information and data such as texts or images is only permitted with the indication of the source or with prior approval by the DSMZ.	Pseudomonas savastanoi pvar. savastanoi (Smith 1908) Gardan et al. 1992		Pseudomonas savastanoi pvar						Pseudomonas	http://data.gbif.org/occurrences/460133350
Leibniz Institute DSMZ - German Collection of Microorganisms and Cell Cultures	DSMZ Prokarya Collection Catalogue	The copyright for any material created by the DSMZ is reserved. The duplication or use of information and data such as texts or images is only permitted with the indication of the source or with prior approval by the DSMZ.	Sorangium cellulosum (Brockmann 1989) Reichenbach 2007		Sorangium cellulosum (Brockmann, 1989) Reichenbach, 2007	Bacteria				Polyangiaceae	Sorangium	http://data.gbif.org/occurrences/87818358
Netherlands Centre for Biodiversity Naturalis, section National Herbarium of the Netherlands	Nationaal Herbarium Nederland		Hypheothrix cyanea Nägeli		Hypheothrix cyanea Nägeli					Algae	Hypheothrix	http://data.gbif.org/occurrences/685972173
Netherlands Centre for Biodiversity Naturalis, section National Herbarium of the Netherlands	Nationaal Herbarium Nederland		Lyngbya semiplena (C.Agardh) J.Agardh		Lyngbya semiplena (C.Agardh) J.Agardh					Cyanophyceae	Lyngbya	http://data.gbif.org/occurrences/686061323
Leibniz Institute DSMZ - German Collection of Microorganisms and Cell Cultures	DSMZ Prokarya Collection Catalogue	The copyright for any material created by the DSMZ is reserved. The duplication or use of information and data such as texts or images is only permitted with the indication of the source or with prior approval by the DSMZ.	Streptomyces griseus (Krainsky 1914) Waksman and Henrici 1948 emend. Liu et al. 2005		Streptomyces griseus	Bacteria				Streptomycetaceae	Streptomyces	http://data.gbif.org/occurrences/87820012
GBIF New Zealand	International Collection of Microorganisms from Plants - New Zealand National Microbial Collection		Erwinia carotovora subsp. carotovora	(Jones 1901) Bergey et al. 1923	Erwinia carotovora subsp. carotovora	Bacteria	Proteobacteria	Gammaproteobacteria	Enterobacteriales	Enterobacteriaceae	Erwinia	http://data.gbif.org/occurrences/90587760
MNHN - Museum national d'Histoire naturelle	Cryptogams herbarium specimens		scytonema arenarium		Scytonema arenarium					algues	scytonema	http://data.gbif.org/occurrences/436892906
Leibniz Institute DSMZ - German Collection of Microorganisms and Cell Cultures	DSMZ Prokarya Collection Catalogue	The copyright for any material created by the DSMZ is reserved. The duplication or use of information and data such as texts or images is only permitted with the indication of the source or with prior approval by the DSMZ.	Pseudomonas mediterranea Catara et al. 2002		Pseudomonas mediterranea Catara et al., 2002	Bacteria				Pseudomonadaceae	Pseudomonas	http://data.gbif.org/occurrences/87816853
CABIDiGIR Provider	CABI Bioscience Fungus Collection		Erwinia carotovora subsp. carotovora		Erwinia carotovora subsp. carotovora							http://data.gbif.org/occurrences/100278635
Leibniz Institute DSMZ - German Collection of Microorganisms and Cell Cultures	DSMZ Prokarya Collection Catalogue	The copyright for any material created by the DSMZ is reserved. The duplication or use of information and data such as texts or images is only permitted with the indication of the source or with prior approval by the DSMZ.	Streptomyces cavourensis Skarbek and Brady 1978		Streptomyces cavourensis Skarbek & Brady, 1978	Bacteria				Streptomycetaceae	Streptomyces	http://data.gbif.org/occurrences/87819738
National Museum of Natural History, Smithsonian Institution	NMNH Botany Collections	See: http://www.mnh.si.edu/rc/db/2data_access_policy.html	Calothrix parietina		Calothrix parietina	Monera	Cyanophyta		Oscillatoriales	Rivulariaceae	Calothrix	http://data.gbif.org/occurrences/243173111
National Museum of Natural History, Smithsonian Institution	NMNH Botany Collections	See: http://www.mnh.si.edu/rc/db/2data_access_policy.html	Entophysalis rivularis		Entophysalis rivularis	Monera	Cyanophyta		Chroococcales	Entophysalidaceae	Entophysalis	http://data.gbif.org/occurrences/243307542
National Museum of Natural History, Smithsonian Institution	NMNH Botany Collections	See: http://www.mnh.si.edu/rc/db/2data_access_policy.html	Gomphosphaeria aponina var. auriantiaca		Gomphosphaeria aponina var. auriantiaca	Monera	Cyanophyta		Chroococcales	Chroococcaceae	Gomphosphaeria	http://data.gbif.org/occurrences/243346528
National Museum of Natural History, Smithsonian Institution	NMNH Botany Collections	See: http://www.mnh.si.edu/rc/db/2data_access_policy.html	Schizothrix arenaria		Schizothrix arenaria	Monera	Cyanophyta		Oscillatoriales	Oscillatoriaceae	Schizothrix	http://data.gbif.org/occurrences/243609501
Marine Science Institute, UCSB	Paleobiology Database		Ortonella sp.		Ortonella	Eubacteria	Cyanobacteria	Porostromata			Ortonella	http://data.gbif.org/occurrences/38664020
National Museum of Natural History, Smithsonian Institution	NMNH Botany Collections	See: http://www.mnh.si.edu/rc/db/2data_access_policy.html	Calothrix parietina		Calothrix parietina	Monera	Cyanophyta		Oscillatoriales	Rivulariaceae	Calothrix	http://data.gbif.org/occurrences/243173107
National Museum of Natural History, Smithsonian Institution	NMNH Botany Collections	See: http://www.mnh.si.edu/rc/db/2data_access_policy.html	Microcoleus vaginatus	(Vaucher) Gomont ex Gomont	Microcoleus vaginatus	Monera	Cyanophyta		Oscillatoriales	Oscillatoriaceae	Microcoleus	http://data.gbif.org/occurrences/243460847
Leibniz Institute DSMZ - German Collection of Microorganisms and Cell Cultures	DSMZ Prokarya Collection Catalogue	The copyright for any material created by the DSMZ is reserved. The duplication or use of information and data such as texts or images is only permitted with the indication of the source or with prior approval by the DSMZ.	Sorangium cellulosum (Brockmann 1989) Reichenbach 2007		Sorangium cellulosum (Brockmann, 1989) Reichenbach, 2007	Bacteria				Polyangiaceae	Sorangium	http://data.gbif.org/occurrences/87818397
Leibniz Institute DSMZ - German Collection of Microorganisms and Cell Cultures	DSMZ Prokarya Collection Catalogue	The copyright for any material created by the DSMZ is reserved. The duplication or use of information and data such as texts or images is only permitted with the indication of the source or with prior approval by the DSMZ.	Legionella taurinensis Lo Presti et al. 1999		Legionella taurinensis Lo Presti et al., 1999	Bacteria				Legionellaceae	Legionella	http://data.gbif.org/occurrences/216072826
Marine Science Institute, UCSB	Paleobiology Database		Cladogirvanella cipitensis		Cladogirvanella cipitensis						Cladogirvanella	http://data.gbif.org/occurrences/91571680
Leibniz Institute DSMZ - German Collection of Microorganisms and Cell Cultures	DSMZ Prokarya Collection Catalogue	The copyright for any material created by the DSMZ is reserved. The duplication or use of information and data such as texts or images is only permitted with the indication of the source or with prior approval by the DSMZ.	Mycobacterium insubricum Tortoli et al. 2009		Mycobacterium insubricum Tortoli et al., 2009	Bacteria				Mycobacteriaceae	Mycobacterium	http://data.gbif.org/occurrences/216073957
National Museum of Natural History, Smithsonian Institution	NMNH Botany Collections	See: http://www.mnh.si.edu/rc/db/2data_access_policy.html	Calothrix crustacea	Schousboe & Thur. in Bornet & Thur.	Calothrix crustacea	Monera	Cyanophyta		Oscillatoriales	Rivulariaceae	Calothrix	http://data.gbif.org/occurrences/243171620
National Museum of Natural History, Smithsonian Institution	NMNH Botany Collections	See: http://www.mnh.si.edu/rc/db/2data_access_policy.html	Tolypothrix mucosa	Meneghini in Kï¿½tz.	Tolypothrix mucosa	Monera	Cyanophyta		Oscillatoriales	Scytonemataceae	Tolypothrix	http://data.gbif.org/occurrences/243675972
Netherlands Centre for Biodiversity Naturalis, section National Herbarium of the Netherlands	Nationaal Herbarium Nederland		Entophysalis deusta (Menegh.) F.E.Drouet & W.A.Daily		Entophysalis deusta (Menegh.) F.E.Drouet & W.A.Daily					Algae	Entophysalis	http://data.gbif.org/occurrences/251040424
National Institute of Genetics, ROIS	Biological Resource Center, Department of Biotechnology, National Institute of Technology and Evaluation		Streptomyces avellaneus	Baldacci and Grein 1966	Streptomyces avellaneus						Streptomyces	http://data.gbif.org/occurrences/325254911
National Institute of Genetics, ROIS	Biological Resource Center, Department of Biotechnology, National Institute of Technology and Evaluation		Thermobifida alba	(Locci et al. 1967) Zhang et al. 1998	Thermobifida alba						Thermobifida	http://data.gbif.org/occurrences/325258077
National Museum of Natural History, Smithsonian Institution	NMNH Botany Collections	See: http://www.mnh.si.edu/rc/db/2data_access_policy.html	Anabaena oscillarioides		Anabaena oscillarioides	Monera	Cyanophyta		Oscillatoriales	Nostocaceae	Anabaena	http://data.gbif.org/occurrences/243096914
National Museum of Natural History, Smithsonian Institution	NMNH Botany Collections	See: http://www.mnh.si.edu/rc/db/2data_access_policy.html	Microcoleus lyngbyaceus		Microcoleus lyngbyaceus	Monera	Cyanophyta		Oscillatoriales	Oscillatoriaceae	Microcoleus	http://data.gbif.org/occurrences/243456256
National Museum of Natural History, Smithsonian Institution	NMNH Botany Collections	See: http://www.mnh.si.edu/rc/db/2data_access_policy.html	Microcoleus vaginatus	(Vaucher) Gomont ex Gomont	Microcoleus vaginatus	Monera	Cyanophyta		Oscillatoriales	Oscillatoriaceae	Microcoleus	http://data.gbif.org/occurrences/243460959
National Museum of Natural History, Smithsonian Institution	NMNH Botany Collections	See: http://www.mnh.si.edu/rc/db/2data_access_policy.html	Pleurococcus julianus	Meneghini	Pleurococcus julianus	Monera	Cyanophyta		Chroococcales	Chroococcaceae	Pleurococcus	http://data.gbif.org/occurrences/243554777
National Museum of Natural History, Smithsonian Institution	NMNH Botany Collections	See: http://www.mnh.si.edu/rc/db/2data_access_policy.html	Siphoderma compactum	Kï¿½tz.	Siphoderma compactum	Monera	Cyanophyta		Oscillatoriales	Oscillatoriaceae	Siphoderma	http://data.gbif.org/occurrences/243640124
MNHN - Museum national d'Histoire naturelle	Cryptogams herbarium specimens		anabaena chilensis		Anabaena chilensis						anabaena	http://data.gbif.org/occurrences/436894886
National Institute of Genetics, ROIS	Japan Collection of Microorganisms, RIKEN BioResource Center		Thermobifida alba	(Locci et al. 1967) Zhang et al. 1998	Thermobifida alba						Thermobifida	http://data.gbif.org/occurrences/323693367
Leibniz Institute DSMZ - German Collection of Microorganisms and Cell Cultures	GSPB Prokarya Catalogue	The copyright for any material created by the DSMZ is reserved. The duplication or use of information and data such as texts or images is only permitted with the indication of the source or with prior approval by the DSMZ.	Xanthomonas campestris pvar. campestris (Pammel 1895) Dowson 1939		Xanthomonas campestris pvar						Xanthomonas	http://data.gbif.org/occurrences/460135273
Leibniz Institute DSMZ - German Collection of Microorganisms and Cell Cultures	DSMZ Prokarya Collection Catalogue	The copyright for any material created by the DSMZ is reserved. The duplication or use of information and data such as texts or images is only permitted with the indication of the source or with prior approval by the DSMZ.	Pseudomonas putida (Trevisan 1889) Migula 1895		Pseudomonas putida (Trevisan, 1889) Migula, 1895	Bacteria				Pseudomonadaceae	Pseudomonas	http://data.gbif.org/occurrences/87816883
Marine Science Institute, UCSB	Paleobiology Database		Cyanobacteria indet.		Cyanobacteria	Eubacteria	Cyanobacteria				Cyanobacteria	http://data.gbif.org/occurrences/37059749
Leibniz Institute DSMZ - German Collection of Microorganisms and Cell Cultures	DSMZ Prokarya Collection Catalogue	The copyright for any material created by the DSMZ is reserved. The duplication or use of information and data such as texts or images is only permitted with the indication of the source or with prior approval by the DSMZ.	Desulfobacterium vacuolatum Kuever et al. 2006		Desulfobacterium vacuolatum Kuever et al., 2006	Bacteria				Desulfobacteraceae	Desulfobacterium	http://data.gbif.org/occurrences/87811509
National Museum of Natural History, Smithsonian Institution	NMNH Botany Collections	See: http://www.mnh.si.edu/rc/db/2data_access_policy.html	Lyngbya phormidium	Kï¿½tz.	Lyngbya phormidium	Monera	Cyanophyta		Oscillatoriales	Oscillatoriaceae	Lyngbya	http://data.gbif.org/occurrences/243437654
National Museum of Natural History, Smithsonian Institution	NMNH Botany Collections	See: http://www.mnh.si.edu/rc/db/2data_access_policy.html	Phormidium bicolor	Kï¿½tz.	Phormidium bicolor	Monera	Cyanophyta		Oscillatoriales	Oscillatoriaceae	Phormidium	http://data.gbif.org/occurrences/243540783
National Museum of Natural History, Smithsonian Institution	NMNH Botany Collections	See: http://www.mnh.si.edu/rc/db/2data_access_policy.html	Microcoleus lyngbyaceus		Microcoleus lyngbyaceus	Monera	Cyanophyta		Oscillatoriales	Oscillatoriaceae	Microcoleus	http://data.gbif.org/occurrences/243455803
National Museum of Natural History, Smithsonian Institution	NMNH Botany Collections	See: http://www.mnh.si.edu/rc/db/2data_access_policy.html	Microcoleus lyngbyaceus		Microcoleus lyngbyaceus	Monera	Cyanophyta		Oscillatoriales	Oscillatoriaceae	Microcoleus	http://data.gbif.org/occurrences/243457988
Leibniz Institute DSMZ - German Collection of Microorganisms and Cell Cultures	GSPB Prokarya Catalogue	The copyright for any material created by the DSMZ is reserved. The duplication or use of information and data such as texts or images is only permitted with the indication of the source or with prior approval by the DSMZ.	Pseudomonas savastanoi pvar. nerii (Janse 1982) comb. nov.		Pseudomonas savastanoi pvar, comb. nov.						Pseudomonas	http://data.gbif.org/occurrences/460133025
Marine Science Institute, UCSB	Paleobiology Database		Cladogirvanella sp.		Cladogirvanella						Cladogirvanella	http://data.gbif.org/occurrences/36561673
National Museum of Natural History, Smithsonian Institution	NMNH Botany Collections	See: http://www.mnh.si.edu/rc/db/2data_access_policy.html	Leptothrix tomentosa	Kï¿½tz.	Leptothrix tomentosa	Monera	Cyanophyta		Oscillatoriales	Oscillatoriaceae	Leptothrix	http://data.gbif.org/occurrences/243421876
National Museum of Natural History, Smithsonian Institution	NMNH Botany Collections	See: http://www.mnh.si.edu/rc/db/2data_access_policy.html	Nostoc commune		Nostoc commune	Monera	Cyanophyta		Oscillatoriales	Nostocaceae	Nostoc	http://data.gbif.org/occurrences/243492702
National Museum of Natural History, Smithsonian Institution	NMNH Botany Collections	See: http://www.mnh.si.edu/rc/db/2data_access_policy.html	Schizothrix arenaria		Schizothrix arenaria	Monera	Cyanophyta		Oscillatoriales	Oscillatoriaceae	Schizothrix	http://data.gbif.org/occurrences/243609986
National Museum of Natural History, Smithsonian Institution	NMNH Botany Collections	See: http://www.mnh.si.edu/rc/db/2data_access_policy.html	Sphaenosiphon minimus	Reinsch	Sphaenosiphon minimus	Monera	Cyanophyta		Chroococcales	Entophysalidaceae	Sphaenosiphon	http://data.gbif.org/occurrences/243646357
Leibniz Institute DSMZ - German Collection of Microorganisms and Cell Cultures	DSMZ Prokarya Collection Catalogue	The copyright for any material created by the DSMZ is reserved. The duplication or use of information and data such as texts or images is only permitted with the indication of the source or with prior approval by the DSMZ.	Sorangium cellulosum (Brockmann 1989) Reichenbach 2007		Sorangium cellulosum (Brockmann, 1989) Reichenbach, 2007	Bacteria				Polyangiaceae	Sorangium	http://data.gbif.org/occurrences/87818637
GBIF New Zealand	International Collection of Microorganisms from Plants - New Zealand National Microbial Collection		Clavibacter michiganensis subsp. michiganensis	(Smith 1910) Davis et al. 1984	Clavibacter michiganensis subsp. michiganensis	Bacteria	Actinobacteria	Actinobacteria	Actinomycetales	Microbacteriaceae	Clavibacter	http://data.gbif.org/occurrences/90585007
Leibniz Institute DSMZ - German Collection of Microorganisms and Cell Cultures	DSMZ Prokarya Collection Catalogue	The copyright for any material created by the DSMZ is reserved. The duplication or use of information and data such as texts or images is only permitted with the indication of the source or with prior approval by the DSMZ.	Oceanobacillus oncorhynchi subsp. incaldanensis Romano et al. 2006		Oceanobacillus oncorhynchi subsp. incaldanensis Romano et al., 2006	Bacteria				Bacillaceae	Oceanobacillus	http://data.gbif.org/occurrences/216074569
National Institute of Genetics, ROIS	Biological Resource Center, Department of Biotechnology, National Institute of Technology and Evaluation		Actinoplanes globisporus	(Thiemann 1967) Stackebrandt and Kroppenstedt 1988	Actinoplanes globisporus						Actinoplanes	http://data.gbif.org/occurrences/325255580
National Museum of Natural History, Smithsonian Institution	NMNH Botany Collections	See: http://www.mnh.si.edu/rc/db/2data_access_policy.html	Microcoleus vaginatus	(Vaucher) Gomont ex Gomont	Microcoleus vaginatus	Monera	Cyanophyta		Oscillatoriales	Oscillatoriaceae	Microcoleus	http://data.gbif.org/occurrences/243460962
National Museum of Natural History, Smithsonian Institution	NMNH Botany Collections	See: http://www.mnh.si.edu/rc/db/2data_access_policy.html	Microcystis paroliniana	Meneghini	Microcystis paroliniana	Monera	Cyanophyta		Chroococcales	Chroococcaceae	Microcystis	http://data.gbif.org/occurrences/243464159
National Museum of Natural History, Smithsonian Institution	NMNH Botany Collections	See: http://www.mnh.si.edu/rc/db/2data_access_policy.html	Anacystis dimidiata		Anacystis dimidiata	Monera	Cyanophyta		Chroococcales	Chroococcaceae	Anacystis	http://data.gbif.org/occurrences/243097897
National Museum of Natural History, Smithsonian Institution	NMNH Botany Collections	See: http://www.mnh.si.edu/rc/db/2data_access_policy.html	Spelaeopogon lucifugus	Borzi in Sommier	Spelaeopogon lucifugus	Monera	Cyanophyta		Oscillatoriales	Borzinemataceae	Spelaeopogon	http://data.gbif.org/occurrences/243522317
Marine Science Institute, UCSB	Paleobiology Database		Girvanella sp.		Girvanella	Eubacteria	Cyanobacteria				Girvanella	http://data.gbif.org/occurrences/37364852
Leibniz Institute DSMZ - German Collection of Microorganisms and Cell Cultures	DSMZ Prokarya Collection Catalogue	The copyright for any material created by the DSMZ is reserved. The duplication or use of information and data such as texts or images is only permitted with the indication of the source or with prior approval by the DSMZ.	Myxococcus virescens Thaxter 1892 emend. Lang et al. 2008		Myxococcus virescens	Bacteria				Myxococcaceae	Myxococcus	http://data.gbif.org/occurrences/87815160
National Museum of Natural History, Smithsonian Institution	NMNH Botany Collections	See: http://www.mnh.si.edu/rc/db/2data_access_policy.html	Microcoleus irriguus		Microcoleus irriguus	Monera	Cyanophyta		Oscillatoriales	Oscillatoriaceae	Microcoleus	http://data.gbif.org/occurrences/243456296
National Museum of Natural History, Smithsonian Institution	NMNH Botany Collections	See: http://www.mnh.si.edu/rc/db/2data_access_policy.html	Scytonema hofmannii		Scytonema hofmannii	Monera	Cyanophyta		Oscillatoriales	Scytonemataceae	Scytonema	http://data.gbif.org/occurrences/243618960
GBIF New Zealand	International Collection of Microorganisms from Plants - New Zealand National Microbial Collection		Pseudomonas syringae pv. syringae	van Hall 1902	Pseudomonas syringae pv	Bacteria	Proteobacteria	Gammaproteobacteria	Pseudomonadales	Pseudomonadaceae	Pseudomonas	http://data.gbif.org/occurrences/28965362
GBIF-Spain	Real Jardin Botanico, Madrid: MA-Algae	http://www.rjb.csic.es/herbario/crypto/crypcond.htm	Nostoc commune Vaucher	Vaucher	Nostoc commune Vaucher	Plantae					Nostoc	http://data.gbif.org/occurrences/29396030
Ocean Biogeographic Information System	Natural Geography In Shore Areas (NaGISA) Dataset	No restrictions	Cyanobacteria		Cyanobacteria	Monera	Cyanobacteria					http://data.gbif.org/occurrences/190580386
GBIF New Zealand	International Collection of Microorganisms from Plants - New Zealand National Microbial Collection		Agrobacterium tumefaciens	(Smith & Townsend 1907) Conn 1942	Agrobacterium tumefaciens	Bacteria	Proteobacteria	Alphaproteobacteria	Rhizobiales	Rhizobiaceae	Agrobacterium	http://data.gbif.org/occurrences/90582441
GBIF New Zealand	International Collection of Microorganisms from Plants - New Zealand National Microbial Collection		Pseudomonas tolaasii	Paine 1919	Pseudomonas tolaasii	Bacteria	Proteobacteria	Gammaproteobacteria	Pseudomonadales	Pseudomonadaceae	Pseudomonas	http://data.gbif.org/occurrences/90594206
Netherlands Centre for Biodiversity Naturalis, section National Herbarium of the Netherlands	Nationaal Herbarium Nederland		Porphyrosiphon notarisii (Menegh.) Kütz.		Porphyrosiphon notarisii (Menegh.) Kütz.					Algae	Porphyrosiphon	http://data.gbif.org/occurrences/298656047
National Museum of Natural History, Smithsonian Institution	NMNH Botany Collections	See: http://www.mnh.si.edu/rc/db/2data_access_policy.html	Lyngbya contexta	C. Agardh	Lyngbya contexta	Monera	Cyanophyta		Oscillatoriales	Oscillatoriaceae	Lyngbya	http://data.gbif.org/occurrences/243436750
National Museum of Natural History, Smithsonian Institution	NMNH Botany Collections	See: http://www.mnh.si.edu/rc/db/2data_access_policy.html	Scytonema hofmannii		Scytonema hofmannii	Monera	Cyanophyta		Oscillatoriales	Scytonemataceae	Scytonema	http://data.gbif.org/occurrences/243618907
Netherlands Centre for Biodiversity Naturalis, section National Herbarium of the Netherlands	Nationaal Herbarium Nederland		Coccochloris stagnina Spreng.		Coccochloris stagnina Spreng.					Algae	Coccochloris	http://data.gbif.org/occurrences/250881317
Leibniz Institute DSMZ - German Collection of Microorganisms and Cell Cultures	DSMZ Prokarya Collection Catalogue	The copyright for any material created by the DSMZ is reserved. The duplication or use of information and data such as texts or images is only permitted with the indication of the source or with prior approval by the DSMZ.	Actinospica acidiphila Cavaletti et al. 2006		Actinospica acidiphila Cavaletti et al., 2006	Bacteria				Actinospicaceae	Actinospica	http://data.gbif.org/occurrences/216068712
Marine Science Institute, UCSB	Paleobiology Database		Girvanella sp.		Girvanella	Eubacteria	Cyanobacteria				Girvanella	http://data.gbif.org/occurrences/37365389
National Museum of Natural History, Smithsonian Institution	NMNH Botany Collections	See: http://www.mnh.si.edu/rc/db/2data_access_policy.html	Calothrix luteofusca	C. Agardh	Calothrix luteofusca	Monera	Cyanophyta		Oscillatoriales	Rivulariaceae	Calothrix	http://data.gbif.org/occurrences/243172952
National Museum of Natural History, Smithsonian Institution	NMNH Botany Collections	See: http://www.mnh.si.edu/rc/db/2data_access_policy.html	Chthonoblastus monticola	Kï¿½tz.	Chthonoblastus monticola	Monera	Cyanophyta		Oscillatoriales	Oscillatoriaceae	Chthonoblastus	http://data.gbif.org/occurrences/243216987
National Museum of Natural History, Smithsonian Institution	NMNH Botany Collections	See: http://www.mnh.si.edu/rc/db/2data_access_policy.html	Oscillatoria acuminata	Gomont	Oscillatoria acuminata	Monera	Cyanophyta		Oscillatoriales	Oscillatoriaceae	Oscillatoria	http://data.gbif.org/occurrences/243514038
Leibniz Institute DSMZ - German Collection of Microorganisms and Cell Cultures	DSMZ Prokarya Collection Catalogue	The copyright for any material created by the DSMZ is reserved. The duplication or use of information and data such as texts or images is only permitted with the indication of the source or with prior approval by the DSMZ.	Sorangium cellulosum (Brockmann 1989) Reichenbach 2007		Sorangium cellulosum (Brockmann, 1989) Reichenbach, 2007	Bacteria				Polyangiaceae	Sorangium	http://data.gbif.org/occurrences/87818419
Leibniz Institute DSMZ - German Collection of Microorganisms and Cell Cultures	DSMZ Prokarya Collection Catalogue	The copyright for any material created by the DSMZ is reserved. The duplication or use of information and data such as texts or images is only permitted with the indication of the source or with prior approval by the DSMZ.	Agromyces neolithicus Jurado et al. 2005		Agromyces neolithicus Jurado et al., 2005	Bacteria				Microbacteriaceae	Agromyces	http://data.gbif.org/occurrences/87807794
Leibniz Institute DSMZ - German Collection of Microorganisms and Cell Cultures	DSMZ Prokarya Collection Catalogue	The copyright for any material created by the DSMZ is reserved. The duplication or use of information and data such as texts or images is only permitted with the indication of the source or with prior approval by the DSMZ.	Pelobacter acidigallici Schink and Pfennig 1983		Pelobacter acidigallici Schink & Pfennig, 1983	Bacteria				Desulfuromonadaceae	Pelobacter	http://data.gbif.org/occurrences/87816233
National Museum of Natural History, Smithsonian Institution	NMNH Botany Collections	See: http://www.mnh.si.edu/rc/db/2data_access_policy.html	Microcoleus lyngbyaceus		Microcoleus lyngbyaceus	Monera	Cyanophyta		Oscillatoriales	Oscillatoriaceae	Microcoleus	http://data.gbif.org/occurrences/243456204
National Museum of Natural History, Smithsonian Institution	NMNH Botany Collections	See: http://www.mnh.si.edu/rc/db/2data_access_policy.html	Scytonema incrustans	Kï¿½tz.	Scytonema incrustans	Monera	Cyanophyta		Oscillatoriales	Scytonemataceae	Scytonema	http://data.gbif.org/occurrences/243624078
Leibniz Institute DSMZ - German Collection of Microorganisms and Cell Cultures	DSMZ Prokarya Collection Catalogue	The copyright for any material created by the DSMZ is reserved. The duplication or use of information and data such as texts or images is only permitted with the indication of the source or with prior approval by the DSMZ.	Malonomonas rubra Dehning and Schink 1990		Malonomonas rubra Dehning & Schink, 1990	Bacteria				Desulfuromonadaceae	Malonomonas	http://data.gbif.org/occurrences/87813709
Leibniz Institute DSMZ - German Collection of Microorganisms and Cell Cultures	DSMZ Prokarya Collection Catalogue	The copyright for any material created by the DSMZ is reserved. The duplication or use of information and data such as texts or images is only permitted with the indication of the source or with prior approval by the DSMZ.	Streptomyces matensis Margalith et al. 1959		Streptomyces matensis Margalith et al., 1959	Bacteria				Streptomycetaceae	Streptomyces	http://data.gbif.org/occurrences/87820210
GBIF New Zealand	International Collection of Microorganisms from Plants - New Zealand National Microbial Collection		Pseudomonas savastanoi	(Janse 1982) Gardan et al. 1992	Pseudomonas savastanoi	Bacteria	Proteobacteria	Gammaproteobacteria	Pseudomonadales	Pseudomonadaceae	Pseudomonas	http://data.gbif.org/occurrences/90591607
GBIF New Zealand	International Collection of Microorganisms from Plants - New Zealand National Microbial Collection		Pseudomonas syringae pv. syringae	van Hall 1902	Pseudomonas syringae pv	Bacteria	Proteobacteria	Gammaproteobacteria	Pseudomonadales	Pseudomonadaceae	Pseudomonas	http://data.gbif.org/occurrences/90594481
GBIF New Zealand	International Collection of Microorganisms from Plants - New Zealand National Microbial Collection		Xanthomonas campestris pv. phaseoli	(Smith 1897) Dye 1978	Xanthomonas campestris pv	Bacteria	Proteobacteria	Gammaproteobacteria	Xanthomonadales	Xanthomonadaceae	Xanthomonas	http://data.gbif.org/occurrences/90597861
Netherlands Centre for Biodiversity Naturalis, section National Herbarium of the Netherlands	Nationaal Herbarium Nederland		Oscillatoria grunowiana Gomont		Oscillatoria grunowiana Gomont					Cyanophyceae	Oscillatoria	http://data.gbif.org/occurrences/297543005
MNHN - Museum national d'Histoire naturelle	Cryptogams herbarium specimens		scytonema hofmannii		Scytonema hofmannii					algues	scytonema	http://data.gbif.org/occurrences/436777644
Finnish Museum of Natural History	William Nylander lichen collection		Sirosiphon alpinus	Ktz.	Sirosiphon alpinus						Sirosiphon	http://data.gbif.org/occurrences/440661457
National Institute of Genetics, ROIS	Japan Collection of Microorganisms, RIKEN BioResource Center		Isoptericola hypogeus	Groth et al. 2005	Isoptericola hypogeus						Isoptericola	http://data.gbif.org/occurrences/323690139
National Institute of Genetics, ROIS	Japan Collection of Microorganisms, RIKEN BioResource Center		Mycobacterium florentinum	Tortoli et al. 2005	Mycobacterium florentinum						Mycobacterium	http://data.gbif.org/occurrences/323690278
National Institute of Genetics, ROIS	Biological Resource Center, Department of Biotechnology, National Institute of Technology and Evaluation		Thermotoga maritima	Huber et al. 1986	Thermotoga maritima						Thermotoga	http://data.gbif.org/occurrences/325247693
Netherlands Centre for Biodiversity Naturalis, section National Herbarium of the Netherlands	Nationaal Herbarium Nederland		Coccochloris stagnina Spreng.		Coccochloris stagnina Spreng.					Algae	Coccochloris	http://data.gbif.org/occurrences/250881319
Leibniz Institute DSMZ - German Collection of Microorganisms and Cell Cultures	DSMZ Prokarya Collection Catalogue	The copyright for any material created by the DSMZ is reserved. The duplication or use of information and data such as texts or images is only permitted with the indication of the source or with prior approval by the DSMZ.	Corallococcus coralloides (Thaxter 1892) Reichenbach 2007		Corallococcus coralloides (Thaxter, 1892) Reichenbach, 2007	Bacteria				Myxococcaceae	Corallococcus	http://data.gbif.org/occurrences/87810165
Leibniz Institute DSMZ - German Collection of Microorganisms and Cell Cultures	DSMZ Prokarya Collection Catalogue	The copyright for any material created by the DSMZ is reserved. The duplication or use of information and data such as texts or images is only permitted with the indication of the source or with prior approval by the DSMZ.	Sorangium cellulosum (Brockmann 1989) Reichenbach 2007		Sorangium cellulosum (Brockmann, 1989) Reichenbach, 2007	Bacteria				Polyangiaceae	Sorangium	http://data.gbif.org/occurrences/87818367
Leibniz Institute DSMZ - German Collection of Microorganisms and Cell Cultures	DSMZ Prokarya Collection Catalogue	The copyright for any material created by the DSMZ is reserved. The duplication or use of information and data such as texts or images is only permitted with the indication of the source or with prior approval by the DSMZ.	Erwinia oleae Moretti et al. 2011		Erwinia oleae Moretti et al., 2011	Bacteria				Enterobacteriaceae	Erwinia	http://data.gbif.org/occurrences/460128234
Leibniz Institute DSMZ - German Collection of Microorganisms and Cell Cultures	DSMZ Prokarya Collection Catalogue	The copyright for any material created by the DSMZ is reserved. The duplication or use of information and data such as texts or images is only permitted with the indication of the source or with prior approval by the DSMZ.	Phaeobacter caeruleus Vandecandelaere et al. 2009		Phaeobacter caeruleus Vandecandelaere et al., 2009	Bacteria				Rhodobacteraceae	Phaeobacter	http://data.gbif.org/occurrences/460128505
Netherlands Centre for Biodiversity Naturalis, section National Herbarium of the Netherlands	Nationaal Herbarium Nederland		Entophysalis conferta (Kütz.) F.E.Drouet & W.A.Daily		Entophysalis conferta (Kütz.) F.E.Drouet & W.A.Daily					Algae	Entophysalis	http://data.gbif.org/occurrences/251040432
Leibniz Institute DSMZ - German Collection of Microorganisms and Cell Cultures	DSMZ Prokarya Collection Catalogue	The copyright for any material created by the DSMZ is reserved. The duplication or use of information and data such as texts or images is only permitted with the indication of the source or with prior approval by the DSMZ.	Alkalibacillus filiformis Romano et al. 2005		Alkalibacillus filiformis Romano et al., 2005	Bacteria				Bacillaceae	Alkalibacillus	http://data.gbif.org/occurrences/216068966
National Museum of Natural History, Smithsonian Institution	NMNH Botany Collections	See: http://www.mnh.si.edu/rc/db/2data_access_policy.html	Oscillatoria princeps		Oscillatoria princeps	Monera	Cyanophyta		Oscillatoriales	Oscillatoriaceae	Oscillatoria	http://data.gbif.org/occurrences/243514023
National Museum of Natural History, Smithsonian Institution	NMNH Botany Collections	See: http://www.mnh.si.edu/rc/db/2data_access_policy.html	Scytonema hofmannii		Scytonema hofmannii	Monera	Cyanophyta		Oscillatoriales	Scytonemataceae	Scytonema	http://data.gbif.org/occurrences/243518393
National Museum of Natural History, Smithsonian Institution	NMNH Botany Collections	See: http://www.mnh.si.edu/rc/db/2data_access_policy.html	Phormidium crassiusculum	Kï¿½tz.	Phormidium crassiusculum	Monera	Cyanophyta		Oscillatoriales	Oscillatoriaceae	Phormidium	http://data.gbif.org/occurrences/243540814
National Museum of Natural History, Smithsonian Institution	NMNH Botany Collections	See: http://www.mnh.si.edu/rc/db/2data_access_policy.html	Schizothrix tenerrima		Schizothrix tenerrima	Monera	Cyanophyta		Oscillatoriales	Oscillatoriaceae	Schizothrix	http://data.gbif.org/occurrences/243616043
National Museum of Natural History, Smithsonian Institution	NMNH Botany Collections	See: http://www.mnh.si.edu/rc/db/2data_access_policy.html	Scytonema thermale	Kï¿½tz.	Scytonema thermale	Monera	Cyanophyta		Oscillatoriales	Scytonemataceae	Scytonema	http://data.gbif.org/occurrences/243623976
Leibniz Institute DSMZ - German Collection of Microorganisms and Cell Cultures	DSMZ Prokarya Collection Catalogue	The copyright for any material created by the DSMZ is reserved. The duplication or use of information and data such as texts or images is only permitted with the indication of the source or with prior approval by the DSMZ.	Streptomyces libani subsp. libani Baldacci and Grein 1966		Streptomyces libani subsp. libani Baldacci & Grein, 1966	Bacteria				Streptomycetaceae	Streptomyces	http://data.gbif.org/occurrences/87820161
Netherlands Centre for Biodiversity Naturalis, section National Herbarium of the Netherlands	Nationaal Herbarium Nederland		Schizothrix lateritia (Kütz.) Gomont		Schizothrix lateritia (Kütz.) Gomont					Algae	Schizothrix	http://data.gbif.org/occurrences/299112915
Leibniz Institute DSMZ - German Collection of Microorganisms and Cell Cultures	DSMZ Prokarya Collection Catalogue	The copyright for any material created by the DSMZ is reserved. The duplication or use of information and data such as texts or images is only permitted with the indication of the source or with prior approval by the DSMZ.	Desulfobacter hydrogenophilus Widdel 1988		Desulfobacter hydrogenophilus Widdel, 1988	Bacteria				Desulfobacteraceae	Desulfobacter	http://data.gbif.org/occurrences/87811493
Leibniz Institute DSMZ - German Collection of Microorganisms and Cell Cultures	DSMZ Prokarya Collection Catalogue	The copyright for any material created by the DSMZ is reserved. The duplication or use of information and data such as texts or images is only permitted with the indication of the source or with prior approval by the DSMZ.	Thiobacillus prosperus Huber and Stetter		Thiobacillus prosperus Huber & Stetter	Bacteria				Hydrogenophilaceae	Thiobacillus	http://data.gbif.org/occurrences/87821374
GBIF New Zealand	International Collection of Microorganisms from Plants - New Zealand National Microbial Collection		Pseudomonas savastanoi pv. nerii	(Janse 1982) Young et al. 1996	Pseudomonas savastanoi pv	Bacteria	Proteobacteria	Gammaproteobacteria	Pseudomonadales	Pseudomonadaceae	Pseudomonas	http://data.gbif.org/occurrences/90591544
Netherlands Centre for Biodiversity Naturalis, section National Herbarium of the Netherlands	Nationaal Herbarium Nederland		Phormidium papyraceum (J.Agardh) Gomont		Phormidium papyraceum (J.Agardh) Gomont					Cyanophyceae	Phormidium	http://data.gbif.org/occurrences/298140951
MNHN - Museum national d'Histoire naturelle	Cryptogams herbarium specimens		scytonema arenarium		Scytonema arenarium					algues	scytonema	http://data.gbif.org/occurrences/436778609
Netherlands Centre for Biodiversity Naturalis, section National Herbarium of the Netherlands	Nationaal Herbarium Nederland		Oscillatoria maior Vaucher var. veneta Kütz.		Oscillatoria maior var. veneta Kütz.					Cyanophyceae	Oscillatoria	http://data.gbif.org/occurrences/297543246
Leibniz Institute DSMZ - German Collection of Microorganisms and Cell Cultures	GSPB Prokarya Catalogue	The copyright for any material created by the DSMZ is reserved. The duplication or use of information and data such as texts or images is only permitted with the indication of the source or with prior approval by the DSMZ.	Pseudomonas syringae pvar. glycinea (Coerper 1919) Young et al. 1978		Pseudomonas syringae pvar						Pseudomonas	http://data.gbif.org/occurrences/460133797
Leibniz Institute DSMZ - German Collection of Microorganisms and Cell Cultures	DSMZ Prokarya Collection Catalogue	The copyright for any material created by the DSMZ is reserved. The duplication or use of information and data such as texts or images is only permitted with the indication of the source or with prior approval by the DSMZ.	Ktedonobacter racemifer Cavaletti et al. 2007		Ktedonobacter racemifer Cavaletti et al., 2007	Bacteria				Ktedonobacteraceae	Ktedonobacter	http://data.gbif.org/occurrences/345679637
Marine Science Institute, UCSB	Paleobiology Database		Girvanella sp.		Girvanella	Eubacteria	Cyanobacteria				Girvanella	http://data.gbif.org/occurrences/37365391
Staatliche Naturwissenschaftliche Sammlungen Bayerns	The Exsiccatal Series 'Triebel, Microfungi exsiccati'	© Botanische Staatssammlung München	Melittangium lichenicola (Thaxt.) McCurdy		Melittangium lichenicola (Thaxt.) McCurdy							http://data.gbif.org/occurrences/442121454
Leibniz Institute DSMZ - German Collection of Microorganisms and Cell Cultures	DSMZ Prokarya Collection Catalogue	The copyright for any material created by the DSMZ is reserved. The duplication or use of information and data such as texts or images is only permitted with the indication of the source or with prior approval by the DSMZ.	Myxococcus fulvus (Cohn 1875) Jahn 1911		Myxococcus fulvus (Cohn, 1875) Jahn, 1911	Bacteria				Myxococcaceae	Myxococcus	http://data.gbif.org/occurrences/87814801
Leibniz Institute DSMZ - German Collection of Microorganisms and Cell Cultures	DSMZ Prokarya Collection Catalogue	The copyright for any material created by the DSMZ is reserved. The duplication or use of information and data such as texts or images is only permitted with the indication of the source or with prior approval by the DSMZ.	Streptomyces sp.		Streptomyces	Bacteria				Streptomycetaceae	Streptomyces	http://data.gbif.org/occurrences/87820818
Leibniz Institute DSMZ - German Collection of Microorganisms and Cell Cultures	DSMZ Prokarya Collection Catalogue	The copyright for any material created by the DSMZ is reserved. The duplication or use of information and data such as texts or images is only permitted with the indication of the source or with prior approval by the DSMZ.	Thalassolituus oleivorans Yakimov et al. 2004		Thalassolituus oleivorans Yakimov et al., 2004	Bacteria				Oceanospirillaceae	Thalassolituus	http://data.gbif.org/occurrences/87821119
Leibniz Institute DSMZ - German Collection of Microorganisms and Cell Cultures	DSMZ Prokarya Collection Catalogue	The copyright for any material created by the DSMZ is reserved. The duplication or use of information and data such as texts or images is only permitted with the indication of the source or with prior approval by the DSMZ.	Thermotoga neapolitana Jannasch et al. 1989		Thermotoga neapolitana Jannasch et al., 1989	Bacteria				Thermotogaceae	Thermotoga	http://data.gbif.org/occurrences/87821324
GBIF New Zealand	International Collection of Microorganisms from Plants - New Zealand National Microbial Collection		Pseudomonas savastanoi pv. nerii	(Janse 1982) Young et al. 1996	Pseudomonas savastanoi pv	Bacteria	Proteobacteria	Gammaproteobacteria	Pseudomonadales	Pseudomonadaceae	Pseudomonas	http://data.gbif.org/occurrences/90591540
GBIF New Zealand	International Collection of Microorganisms from Plants - New Zealand National Microbial Collection		Pseudomonas savastanoi pv. savastanoi	(Janse 1982) Gardan et al. 1992	Pseudomonas savastanoi pv	Bacteria	Proteobacteria	Gammaproteobacteria	Pseudomonadales	Pseudomonadaceae	Pseudomonas	http://data.gbif.org/occurrences/90592014
Leibniz Institute DSMZ - German Collection of Microorganisms and Cell Cultures	DSMZ Prokarya Collection Catalogue	The copyright for any material created by the DSMZ is reserved. The duplication or use of information and data such as texts or images is only permitted with the indication of the source or with prior approval by the DSMZ.	Agromyces italicus Jurado et al. 2005		Agromyces italicus Jurado et al., 2005	Bacteria				Microbacteriaceae	Agromyces	http://data.gbif.org/occurrences/87807776
Leibniz Institute DSMZ - German Collection of Microorganisms and Cell Cultures	DSMZ Prokarya Collection Catalogue	The copyright for any material created by the DSMZ is reserved. The duplication or use of information and data such as texts or images is only permitted with the indication of the source or with prior approval by the DSMZ.	Flavobacterium sp.		Flavobacterium	Bacteria				Flavobacteriaceae	Flavobacterium	http://data.gbif.org/occurrences/87812598
Leibniz Institute DSMZ - German Collection of Microorganisms and Cell Cultures	DSMZ Prokarya Collection Catalogue	The copyright for any material created by the DSMZ is reserved. The duplication or use of information and data such as texts or images is only permitted with the indication of the source or with prior approval by the DSMZ.	Mycobacterium chimaera Tortoli et al. 2004		Mycobacterium chimaera Tortoli et al., 2004	Bacteria				Mycobacteriaceae	Mycobacterium	http://data.gbif.org/occurrences/87814514
Leibniz Institute DSMZ - German Collection of Microorganisms and Cell Cultures	DSMZ Prokarya Collection Catalogue	The copyright for any material created by the DSMZ is reserved. The duplication or use of information and data such as texts or images is only permitted with the indication of the source or with prior approval by the DSMZ.	Nannocystis exedens subsp. exedens Reichenbach		Nannocystis exedens subsp. exedens Reichenbach	Bacteria				Nannocystaceae	Nannocystis	http://data.gbif.org/occurrences/87815472
Marine Science Institute, UCSB	Paleobiology Database		Aeolisaccus dunningtoni		Aeolisaccus dunningtoni			Granuloreticulosea	Foraminiferida	Earlandiidae	Aeolisaccus	http://data.gbif.org/occurrences/34863977
CABIDiGIR Provider	CABI Bioscience Genetic Resource Collection		Streptomyces fradiae		Streptomyces fradiae	Bacteria					Streptomyces	http://data.gbif.org/occurrences/42633688
CABIDiGIR Provider	CABI Bioscience Genetic Resource Collection		Streptomyces libani		Streptomyces libani	Bacteria					Streptomyces	http://data.gbif.org/occurrences/42633925
GBIF New Zealand	International Collection of Microorganisms from Plants - New Zealand National Microbial Collection		Agrobacterium tumefaciens	(Smith & Townsend 1907) Conn 1942	Agrobacterium tumefaciens	Bacteria	Proteobacteria	Alphaproteobacteria	Rhizobiales	Rhizobiaceae	Agrobacterium	http://data.gbif.org/occurrences/90582443
Leibniz Institute DSMZ - German Collection of Microorganisms and Cell Cultures	DSMZ Prokarya Collection Catalogue	The copyright for any material created by the DSMZ is reserved. The duplication or use of information and data such as texts or images is only permitted with the indication of the source or with prior approval by the DSMZ.	Thermoanaerobacterium thermostercoris Romano et al. 2011		Thermoanaerobacterium thermostercoris Romano et al., 2011	Bacteria				Clostridia, not assigned to family	Thermoanaerobacterium	http://data.gbif.org/occurrences/345680312
Leibniz Institute DSMZ - German Collection of Microorganisms and Cell Cultures	DSMZ Prokarya Collection Catalogue	The copyright for any material created by the DSMZ is reserved. The duplication or use of information and data such as texts or images is only permitted with the indication of the source or with prior approval by the DSMZ.	Mycobacterium smegmatis (Trevisan 1889) Lehmann and Neumann 1899		Mycobacterium smegmatis (Trevisan, 1889) Lehmann & Neumann, 1899	Bacteria				Mycobacteriaceae	Mycobacterium	http://data.gbif.org/occurrences/87814747
Leibniz Institute DSMZ - German Collection of Microorganisms and Cell Cultures	DSMZ Prokarya Collection Catalogue	The copyright for any material created by the DSMZ is reserved. The duplication or use of information and data such as texts or images is only permitted with the indication of the source or with prior approval by the DSMZ.	Oleiphilus messinensis Golyshin et al. 2002		Oleiphilus messinensis Golyshin et al., 2002	Bacteria				Oleiphilaceae	Oleiphilus	http://data.gbif.org/occurrences/87815974
Leibniz Institute DSMZ - German Collection of Microorganisms and Cell Cultures	DSMZ Prokarya Collection Catalogue	The copyright for any material created by the DSMZ is reserved. The duplication or use of information and data such as texts or images is only permitted with the indication of the source or with prior approval by the DSMZ.	Salinivibrio costicola subsp. alcaliphilus Romano et al. 2005		Salinivibrio costicola subsp. alcaliphilus Romano et al., 2005	Bacteria				Vibrionaceae	Salinivibrio	http://data.gbif.org/occurrences/87817653
National Institute of Genetics, ROIS	Japan Collection of Microorganisms, RIKEN BioResource Center		Agromyces italicus	Jurado et al. 2005	Agromyces italicus						Agromyces	http://data.gbif.org/occurrences/323690134
National Museum of Natural History, Smithsonian Institution	NMNH Botany Collections	See: http://www.mnh.si.edu/rc/db/2data_access_policy.html	Cylindrospermum felisii	Meneghini in Kï¿½tz.	Cylindrospermum felisii	Monera	Cyanophyta		Oscillatoriales	Nostocaceae	Cylindrospermum	http://data.gbif.org/occurrences/243262231
National Museum of Natural History, Smithsonian Institution	NMNH Botany Collections	See: http://www.mnh.si.edu/rc/db/2data_access_policy.html	Porphyrosiphon notarisii		Porphyrosiphon notarisii	Monera	Cyanophyta		Oscillatoriales	Oscillatoriaceae	Porphyrosiphon	http://data.gbif.org/occurrences/243570207
National Museum of Natural History, Smithsonian Institution	NMNH Botany Collections	See: http://www.mnh.si.edu/rc/db/2data_access_policy.html	Calothrix parietina		Calothrix parietina	Monera	Cyanophyta		Oscillatoriales	Rivulariaceae	Calothrix	http://data.gbif.org/occurrences/243173707
National Museum of Natural History, Smithsonian Institution	NMNH Botany Collections	See: http://www.mnh.si.edu/rc/db/2data_access_policy.html	Microcoleus vaginatus	(Vaucher) Gomont ex Gomont	Microcoleus vaginatus	Monera	Cyanophyta		Oscillatoriales	Oscillatoriaceae	Microcoleus	http://data.gbif.org/occurrences/243460973
National Museum of Natural History, Smithsonian Institution	NMNH Botany Collections	See: http://www.mnh.si.edu/rc/db/2data_access_policy.html	Nostoc commune		Nostoc commune	Monera	Cyanophyta		Oscillatoriales	Nostocaceae	Nostoc	http://data.gbif.org/occurrences/243492705
Marine Science Institute, UCSB	Paleobiology Database		Aeolisaccus sp.		Aeolisaccus			Granuloreticulosea	Foraminiferida	Earlandiidae	Aeolisaccus	http://data.gbif.org/occurrences/34863959
GBIF New Zealand	International Collection of Microorganisms from Plants - New Zealand National Microbial Collection		Pseudomonas fluorescens	Migula 1895	Pseudomonas fluorescens	Bacteria	Proteobacteria	Gammaproteobacteria	Pseudomonadales	Pseudomonadaceae	Pseudomonas	http://data.gbif.org/occurrences/90591686
National Museum of Natural History, Smithsonian Institution	NMNH Botany Collections	See: http://www.mnh.si.edu/rc/db/2data_access_policy.html	Microcoleus vaginatus	(Vaucher) Gomont ex Gomont	Microcoleus vaginatus	Monera	Cyanophyta		Oscillatoriales	Oscillatoriaceae	Microcoleus	http://data.gbif.org/occurrences/243460960
National Museum of Natural History, Smithsonian Institution	NMNH Botany Collections	See: http://www.mnh.si.edu/rc/db/2data_access_policy.html	Nostoc commune		Nostoc commune	Monera	Cyanophyta		Oscillatoriales	Nostocaceae	Nostoc	http://data.gbif.org/occurrences/243493973
National Museum of Natural History, Smithsonian Institution	NMNH Botany Collections	See: http://www.mnh.si.edu/rc/db/2data_access_policy.html	Oscillatoria retzii		Oscillatoria retzii	Monera	Cyanophyta		Oscillatoriales	Oscillatoriaceae	Oscillatoria	http://data.gbif.org/occurrences/243515523
National Museum of Natural History, Smithsonian Institution	NMNH Botany Collections	See: http://www.mnh.si.edu/rc/db/2data_access_policy.html	Scytonema allochroum	Kï¿½tz.	Scytonema allochroum	Monera	Cyanophyta		Oscillatoriales	Scytonemataceae	Scytonema	http://data.gbif.org/occurrences/243618985
Netherlands Centre for Biodiversity Naturalis, section National Herbarium of the Netherlands	Nationaal Herbarium Nederland		Anacystis aeruginosa (Zanardini) F.E.Drouet & W.A.Daily		Anacystis aeruginosa (Zanardini) F.E.Drouet & W.A.Daily					Cyanophyceae	Anacystis	http://data.gbif.org/occurrences/250596647
National Museum of Natural History, Smithsonian Institution	NMNH Botany Collections	See: http://www.mnh.si.edu/rc/db/2data_access_policy.html	Hypheothrix aeruginea f. thermalis	Rabenh.	Hypheothrix aeruginea f. thermalis	Monera	Cyanophyta		Oscillatoriales	Oscillatoriaceae	Hypheothrix	http://data.gbif.org/occurrences/243393932
National Museum of Natural History, Smithsonian Institution	NMNH Botany Collections	See: http://www.mnh.si.edu/rc/db/2data_access_policy.html	Oscillatoria retzii		Oscillatoria retzii	Monera	Cyanophyta		Oscillatoriales	Oscillatoriaceae	Oscillatoria	http://data.gbif.org/occurrences/243515240
National Museum of Natural History, Smithsonian Institution	NMNH Botany Collections	See: http://www.mnh.si.edu/rc/db/2data_access_policy.html	Scytonema thermale	Kï¿½tz.	Scytonema thermale	Monera	Cyanophyta		Oscillatoriales	Scytonemataceae	Scytonema	http://data.gbif.org/occurrences/243623956
National Museum of Natural History, Smithsonian Institution	NMNH Botany Collections	See: http://www.mnh.si.edu/rc/db/2data_access_policy.html	Amphithrix incrustata	Kï¿½tz.	Amphithrix incrustata	Monera	Cyanophyta		Oscillatoriales	Rivulariaceae	Amphithrix	http://data.gbif.org/occurrences/243095125
National Museum of Natural History, Smithsonian Institution	NMNH Botany Collections	See: http://www.mnh.si.edu/rc/db/2data_access_policy.html	Microcystis nigra	Meneghini	Microcystis nigra	Monera	Cyanophyta		Chroococcales	Chroococcaceae	Microcystis	http://data.gbif.org/occurrences/243464175
National Museum of Natural History, Smithsonian Institution	NMNH Botany Collections	See: http://www.mnh.si.edu/rc/db/2data_access_policy.html	Oscillatoria tenerrima	Kï¿½tz.	Oscillatoria tenerrima	Monera	Cyanophyta		Oscillatoriales	Oscillatoriaceae	Oscillatoria	http://data.gbif.org/occurrences/243516348
National Museum of Natural History, Smithsonian Institution	NMNH Botany Collections	See: http://www.mnh.si.edu/rc/db/2data_access_policy.html	Nostoc commune		Nostoc commune	Monera	Cyanophyta		Oscillatoriales	Nostocaceae	Nostoc	http://data.gbif.org/occurrences/243196710
National Museum of Natural History, Smithsonian Institution	NMNH Botany Collections	See: http://www.mnh.si.edu/rc/db/2data_access_policy.html	Microcoleus vaginatus	(Vaucher) Gomont ex Gomont	Microcoleus vaginatus	Monera	Cyanophyta		Oscillatoriales	Oscillatoriaceae	Microcoleus	http://data.gbif.org/occurrences/243460984
National Museum of Natural History, Smithsonian Institution	NMNH Botany Collections	See: http://www.mnh.si.edu/rc/db/2data_access_policy.html	Entophysalis lemaniae		Entophysalis lemaniae	Monera	Cyanophyta		Chroococcales	Entophysalidaceae	Entophysalis	http://data.gbif.org/occurrences/243307418
National Museum of Natural History, Smithsonian Institution	NMNH Botany Collections	See: http://www.mnh.si.edu/rc/db/2data_access_policy.html	Microcoleus vaginatus	(Vaucher) Gomont ex Gomont	Microcoleus vaginatus	Monera	Cyanophyta		Oscillatoriales	Oscillatoriaceae	Microcoleus	http://data.gbif.org/occurrences/243460932
National Museum of Natural History, Smithsonian Institution	NMNH Botany Collections	See: http://www.mnh.si.edu/rc/db/2data_access_policy.html	Scytonema hofmannii		Scytonema hofmannii	Monera	Cyanophyta		Oscillatoriales	Scytonemataceae	Scytonema	http://data.gbif.org/occurrences/243618957
Leibniz Institute DSMZ - German Collection of Microorganisms and Cell Cultures	DSMZ Prokarya Collection Catalogue	The copyright for any material created by the DSMZ is reserved. The duplication or use of information and data such as texts or images is only permitted with the indication of the source or with prior approval by the DSMZ.	Streptomyces rimosus subsp. rimosus Sobin et al. 1953		Streptomyces rimosus subsp. rimosus Sobin et al., 1953	Bacteria				Streptomycetaceae	Streptomyces	http://data.gbif.org/occurrences/87820363
Netherlands Centre for Biodiversity Naturalis, section National Herbarium of the Netherlands	Nationaal Herbarium Nederland		Lyngbya majuscula (Dillwyn) Harv.		Lyngbya majuscula (Dillwyn) Harv.					Cyanophyceae	Lyngbya	http://data.gbif.org/occurrences/686061328
Botanic Garden and Botanical Museum Berlin-Dahlem	Algaterra Types	Pictures and multi-media-objects are under copyright.	Cyanobacterium aponinum Moro, Rascio, N. La Rocca, Di Bella & Andreoli		Cyanobacterium aponinum Moro, Rascio, N. La Rocca, Di Bella & Andreoli							http://data.gbif.org/occurrences/125629464
Leibniz Institute DSMZ - German Collection of Microorganisms and Cell Cultures	DSMZ Prokarya Collection Catalogue	The copyright for any material created by the DSMZ is reserved. The duplication or use of information and data such as texts or images is only permitted with the indication of the source or with prior approval by the DSMZ.	Conexibacter woesei Monciardini et al. 2003		Conexibacter woesei Monciardini et al., 2003	Bacteria				Conexibacteraceae	Conexibacter	http://data.gbif.org/occurrences/87809915
National Museum of Natural History, Smithsonian Institution	NMNH Botany Collections	See: http://www.mnh.si.edu/rc/db/2data_access_policy.html	Gomphosphaeria aponina	Kï¿½tz.	Gomphosphaeria aponina	Monera	Cyanophyta		Chroococcales	Chroococcaceae	Gomphosphaeria	http://data.gbif.org/occurrences/243346642
National Museum of Natural History, Smithsonian Institution	NMNH Botany Collections	See: http://www.mnh.si.edu/rc/db/2data_access_policy.html	Leptothrix coriacea	Kï¿½tz.	Leptothrix coriacea	Monera	Cyanophyta		Oscillatoriales	Oscillatoriaceae	Leptothrix	http://data.gbif.org/occurrences/243421871
National Museum of Natural History, Smithsonian Institution	NMNH Botany Collections	See: http://www.mnh.si.edu/rc/db/2data_access_policy.html	Leptothrix ochracea		Leptothrix ochracea	Monera	Cyanophyta		Oscillatoriales	Oscillatoriaceae	Leptothrix	http://data.gbif.org/occurrences/243421935
National Museum of Natural History, Smithsonian Institution	NMNH Botany Collections	See: http://www.mnh.si.edu/rc/db/2data_access_policy.html	Oscillatoria princeps		Oscillatoria princeps	Monera	Cyanophyta		Oscillatoriales	Oscillatoriaceae	Oscillatoria	http://data.gbif.org/occurrences/243514042
National Museum of Natural History, Smithsonian Institution	NMNH Botany Collections	See: http://www.mnh.si.edu/rc/db/2data_access_policy.html	Schizosiphon flagelliformis	Kï¿½tz.	Schizosiphon flagelliformis	Monera	Cyanophyta		Indet.	Indet.	Schizosiphon	http://data.gbif.org/occurrences/243609507
National Museum of Natural History, Smithsonian Institution	NMNH Botany Collections	See: http://www.mnh.si.edu/rc/db/2data_access_policy.html	Siphoderma lyngbyaceum	Kï¿½tz.	Siphoderma lyngbyaceum	Monera	Cyanophyta		Oscillatoriales	Oscillatoriaceae	Siphoderma	http://data.gbif.org/occurrences/243640130
National Museum of Natural History, Smithsonian Institution	NMNH Botany Collections	See: http://www.mnh.si.edu/rc/db/2data_access_policy.html	Chthonoblastus plantae	Bruegger	Chthonoblastus plantae	Monera	Cyanophyta		Oscillatoriales	Oscillatoriaceae	Chthonoblastus	http://data.gbif.org/occurrences/243216945
National Museum of Natural History, Smithsonian Institution	NMNH Botany Collections	See: http://www.mnh.si.edu/rc/db/2data_access_policy.html	Lyngbya cilicium	Kï¿½tz.	Lyngbya cilicium	Monera	Cyanophyta		Oscillatoriales	Oscillatoriaceae	Lyngbya	http://data.gbif.org/occurrences/243436851
National Museum of Natural History, Smithsonian Institution	NMNH Botany Collections	See: http://www.mnh.si.edu/rc/db/2data_access_policy.html	Scytonema hofmannii		Scytonema hofmannii	Monera	Cyanophyta		Oscillatoriales	Scytonemataceae	Scytonema	http://data.gbif.org/occurrences/243618739
National Museum of Natural History, Smithsonian Institution	NMNH Botany Collections	See: http://www.mnh.si.edu/rc/db/2data_access_policy.html	Scytonema hofmannii		Scytonema hofmannii	Monera	Cyanophyta		Oscillatoriales	Scytonemataceae	Scytonema	http://data.gbif.org/occurrences/243621462
Leibniz Institute DSMZ - German Collection of Microorganisms and Cell Cultures	DSMZ Prokarya Collection Catalogue	The copyright for any material created by the DSMZ is reserved. The duplication or use of information and data such as texts or images is only permitted with the indication of the source or with prior approval by the DSMZ.	Hymenobacter psychrophilus Zhang et al. 2011		Hymenobacter psychrophilus Zhang et al., 2011	Bacteria				Cytophagaceae	Hymenobacter	http://data.gbif.org/occurrences/665493097
Netherlands Centre for Biodiversity Naturalis, section National Herbarium of the Netherlands	Nationaal Herbarium Nederland		Oscillatoria juliana Menegh.		Oscillatoria juliana Menegh.					Cyanophyceae	Oscillatoria	http://data.gbif.org/occurrences/297543106
National Museum of Natural History, Smithsonian Institution	NMNH Botany Collections	See: http://www.mnh.si.edu/rc/db/2data_access_policy.html	Mastigonema orsinianum	Kï¿½tz.	Mastigonema orsinianum	Monera	Cyanophyta		Oscillatoriales	Rivulariaceae	Mastigonema	http://data.gbif.org/occurrences/243445888
National Museum of Natural History, Smithsonian Institution	NMNH Botany Collections	See: http://www.mnh.si.edu/rc/db/2data_access_policy.html	Microcoleus lyngbyaceus		Microcoleus lyngbyaceus	Monera	Cyanophyta		Oscillatoriales	Oscillatoriaceae	Microcoleus	http://data.gbif.org/occurrences/243455801
National Museum of Natural History, Smithsonian Institution	NMNH Botany Collections	See: http://www.mnh.si.edu/rc/db/2data_access_policy.html	Schizosiphon hirundinosus	de Cesati in Rabenh.	Schizosiphon hirundinosus	Monera	Cyanophyta		Indet.	Indet.	Schizosiphon	http://data.gbif.org/occurrences/243609520
Leibniz Institute DSMZ - German Collection of Microorganisms and Cell Cultures	DSMZ Prokarya Collection Catalogue	The copyright for any material created by the DSMZ is reserved. The duplication or use of information and data such as texts or images is only permitted with the indication of the source or with prior approval by the DSMZ.	Corallococcus coralloides (Thaxter 1892) Reichenbach 2007		Corallococcus coralloides (Thaxter, 1892) Reichenbach, 2007	Bacteria				Myxococcaceae	Corallococcus	http://data.gbif.org/occurrences/87810289
MNHN - Museum national d'Histoire naturelle	Cryptogams herbarium specimens		scytonema hofmannii		Scytonema hofmannii					algues	scytonema	http://data.gbif.org/occurrences/436834570
MNHN - Museum national d'Histoire naturelle	Cryptogams herbarium specimens		lyngbya majuscula		Lyngbya majuscula						lyngbya	http://data.gbif.org/occurrences/436866020
National Institute of Genetics, ROIS	Japan Collection of Microorganisms, RIKEN BioResource Center		Desulfobacterium niacini	Kuever et al. 2006	Desulfobacterium niacini						Desulfobacterium	http://data.gbif.org/occurrences/323688928
National Museum of Natural History, Smithsonian Institution	NMNH Botany Collections	See: http://www.mnh.si.edu/rc/db/2data_access_policy.html	Lyngbya thermalis	Kï¿½tz.	Lyngbya thermalis	Monera	Cyanophyta		Oscillatoriales	Oscillatoriaceae	Lyngbya	http://data.gbif.org/occurrences/243437651
National Museum of Natural History, Smithsonian Institution	NMNH Botany Collections	See: http://www.mnh.si.edu/rc/db/2data_access_policy.html	Microcoleus vaginatus	(Vaucher) Gomont ex Gomont	Microcoleus vaginatus	Monera	Cyanophyta		Oscillatoriales	Oscillatoriaceae	Microcoleus	http://data.gbif.org/occurrences/243460976
National Museum of Natural History, Smithsonian Institution	NMNH Botany Collections	See: http://www.mnh.si.edu/rc/db/2data_access_policy.html	Phormidium australe	Kï¿½tz.	Phormidium australe	Monera	Cyanophyta		Oscillatoriales	Oscillatoriaceae	Phormidium	http://data.gbif.org/occurrences/243540780
Leibniz Institute DSMZ - German Collection of Microorganisms and Cell Cultures	DSMZ Prokarya Collection Catalogue	The copyright for any material created by the DSMZ is reserved. The duplication or use of information and data such as texts or images is only permitted with the indication of the source or with prior approval by the DSMZ.	Desulfobacterium indolicum Bak and Widdel 1988		Desulfobacterium indolicum Bak & Widdel, 1988	Bacteria				Desulfobacteraceae	Desulfobacterium	http://data.gbif.org/occurrences/87811507
Leibniz Institute DSMZ - German Collection of Microorganisms and Cell Cultures	DSMZ Prokarya Collection Catalogue	The copyright for any material created by the DSMZ is reserved. The duplication or use of information and data such as texts or images is only permitted with the indication of the source or with prior approval by the DSMZ.	Geobacillus vulcani (Caccamo et al. 2000) Nazina et al. 2004		Geobacillus vulcani (Caccamo et al., 2000) Nazina et al., 2004	Bacteria				Bacillaceae	Geobacillus	http://data.gbif.org/occurrences/87812702
National Museum of Natural History, Smithsonian Institution	NMNH Botany Collections	See: http://www.mnh.si.edu/rc/db/2data_access_policy.html	Coccochloris stagnina		Coccochloris stagnina	Monera	Cyanophyta		Chroococcales	Chroococcaceae	Coccochloris	http://data.gbif.org/occurrences/243228295
National Museum of Natural History, Smithsonian Institution	NMNH Botany Collections	See: http://www.mnh.si.edu/rc/db/2data_access_policy.html	Nostoc commune		Nostoc commune	Monera	Cyanophyta		Oscillatoriales	Nostocaceae	Nostoc	http://data.gbif.org/occurrences/243492505
National Museum of Natural History, Smithsonian Institution	NMNH Botany Collections	See: http://www.mnh.si.edu/rc/db/2data_access_policy.html	Nostoc commune		Nostoc commune	Monera	Cyanophyta		Oscillatoriales	Nostocaceae	Nostoc	http://data.gbif.org/occurrences/243492569
National Museum of Natural History, Smithsonian Institution	NMNH Botany Collections	See: http://www.mnh.si.edu/rc/db/2data_access_policy.html	Nostoc verrucosum var. pseudo-zetterstedii	Stockmayer in Hansg.	Nostoc verrucosum var. pseudo-zetterstedii	Monera	Cyanophyta		Oscillatoriales	Nostocaceae	Nostoc	http://data.gbif.org/occurrences/243496401
Netherlands Centre for Biodiversity Naturalis, section National Herbarium of the Netherlands	Nationaal Herbarium Nederland		Calothrix crustacea Rostk.		Calothrix crustacea Rostk.					Algae	Calothrix	http://data.gbif.org/occurrences/250805095
Leibniz Institute DSMZ - German Collection of Microorganisms and Cell Cultures	DSMZ Prokarya Collection Catalogue	The copyright for any material created by the DSMZ is reserved. The duplication or use of information and data such as texts or images is only permitted with the indication of the source or with prior approval by the DSMZ.	Escherichia fergusonii Farmer et al. 1985		Escherichia fergusonii Farmer et al., 1985	Bacteria				Enterobacteriaceae	Escherichia	http://data.gbif.org/occurrences/665489280
Leibniz Institute DSMZ - German Collection of Microorganisms and Cell Cultures	GSPB Prokarya Catalogue	The copyright for any material created by the DSMZ is reserved. The duplication or use of information and data such as texts or images is only permitted with the indication of the source or with prior approval by the DSMZ.	Pseudomonas savastanoi pvar. savastanoi (Smith 1908) Gardan et al. 1992		Pseudomonas savastanoi pvar						Pseudomonas	http://data.gbif.org/occurrences/460133355
Leibniz Institute DSMZ - German Collection of Microorganisms and Cell Cultures	DSMZ Prokarya Collection Catalogue	The copyright for any material created by the DSMZ is reserved. The duplication or use of information and data such as texts or images is only permitted with the indication of the source or with prior approval by the DSMZ.	Corallococcus exiguus (ex Kofler 1913) Reichenbach 2007		Corallococcus exiguus (ex Kofler, 1913) Reichenbach, 2007	Bacteria				Myxococcaceae	Corallococcus	http://data.gbif.org/occurrences/87810718
Bernice Pauahi Bishop Museum	Bishop Museum Natural Sciences Data	BPBM data records may be used by individual researchers or research groups, but they may not be repackaged, resold, or redistributed in any form without the express written consent of a curatorial staff member of the BPBM. If any of these records are used in an analysis or report, the provenance of the original data must be acknowledged and the BPBM notified. The Bernice P. Bishop Museum and its …	Rivularia mesenterica	Kütz.	Rivularia mesenterica	Bacteria	Cyanobacteria			Rivulariaceae	Rivularia	http://data.gbif.org/occurrences/38495178
Marine Science Institute, UCSB	Paleobiology Database		Ortonella sp.		Ortonella	Eubacteria	Cyanobacteria	Porostromata			Ortonella	http://data.gbif.org/occurrences/38665032
National Museum of Natural History, Smithsonian Institution	NMNH Botany Collections	See: http://www.mnh.si.edu/rc/db/2data_access_policy.html	Hydrocoleum thermale	Kï¿½tz.	Hydrocoleum thermale	Monera	Cyanophyta		Oscillatoriales	Oscillatoriaceae	Hydrocoleum	http://data.gbif.org/occurrences/243389715
National Museum of Natural History, Smithsonian Institution	NMNH Botany Collections	See: http://www.mnh.si.edu/rc/db/2data_access_policy.html	Microcoleus lyngbyaceus		Microcoleus lyngbyaceus	Monera	Cyanophyta		Oscillatoriales	Oscillatoriaceae	Microcoleus	http://data.gbif.org/occurrences/243457882
National Museum of Natural History, Smithsonian Institution	NMNH Botany Collections	See: http://www.mnh.si.edu/rc/db/2data_access_policy.html	Microcoleus vaginatus	(Vaucher) Gomont ex Gomont	Microcoleus vaginatus	Monera	Cyanophyta		Oscillatoriales	Oscillatoriaceae	Microcoleus	http://data.gbif.org/occurrences/243460971
National Museum of Natural History, Smithsonian Institution	NMNH Botany Collections	See: http://www.mnh.si.edu/rc/db/2data_access_policy.html	Schizothrix calcicola		Schizothrix calcicola	Monera	Cyanophyta		Oscillatoriales	Oscillatoriaceae	Schizothrix	http://data.gbif.org/occurrences/243611537
Leibniz Institute DSMZ - German Collection of Microorganisms and Cell Cultures	DSMZ Prokarya Collection Catalogue	The copyright for any material created by the DSMZ is reserved. The duplication or use of information and data such as texts or images is only permitted with the indication of the source or with prior approval by the DSMZ.	Agromyces humatus Jurado et al. 2005		Agromyces humatus Jurado et al., 2005	Bacteria				Microbacteriaceae	Agromyces	http://data.gbif.org/occurrences/87807777
Leibniz Institute DSMZ - German Collection of Microorganisms and Cell Cultures	DSMZ Prokarya Collection Catalogue	The copyright for any material created by the DSMZ is reserved. The duplication or use of information and data such as texts or images is only permitted with the indication of the source or with prior approval by the DSMZ.	Nannocystis exedens subsp. exedens Reichenbach		Nannocystis exedens subsp. exedens Reichenbach	Bacteria				Nannocystaceae	Nannocystis	http://data.gbif.org/occurrences/87815473
Leibniz Institute DSMZ - German Collection of Microorganisms and Cell Cultures	DSMZ Prokarya Collection Catalogue	The copyright for any material created by the DSMZ is reserved. The duplication or use of information and data such as texts or images is only permitted with the indication of the source or with prior approval by the DSMZ.	Sorangium cellulosum (Brockmann 1989) Reichenbach 2007		Sorangium cellulosum (Brockmann, 1989) Reichenbach, 2007	Bacteria				Polyangiaceae	Sorangium	http://data.gbif.org/occurrences/87818616
Netherlands Centre for Biodiversity Naturalis, section National Herbarium of the Netherlands	Nationaal Herbarium Nederland		Coccochloris stagnina Spreng.		Coccochloris stagnina Spreng.					Algae	Coccochloris	http://data.gbif.org/occurrences/250881309
GBIF-Spain	Real Jardin Botanico, Madrid: MA-Algae	http://www.rjb.csic.es/herbario/crypto/crypcond.htm	Scytonema myochrous J.Agardh	J.Agardh	Scytonema myochrous J.Agardh	Plantae					Scytonema	http://data.gbif.org/occurrences/29397131
National Museum of Natural History, Smithsonian Institution	NMNH Botany Collections	See: http://www.mnh.si.edu/rc/db/2data_access_policy.html	Calothrix tomasinii	Kï¿½tz. & Biassoletto in Kï¿½tz.	Calothrix tomasinii	Monera	Cyanophyta		Oscillatoriales	Rivulariaceae	Calothrix	http://data.gbif.org/occurrences/243175479
National Museum of Natural History, Smithsonian Institution	NMNH Botany Collections	See: http://www.mnh.si.edu/rc/db/2data_access_policy.html	Nostoc commune		Nostoc commune	Monera	Cyanophyta		Oscillatoriales	Nostocaceae	Nostoc	http://data.gbif.org/occurrences/243493035
Marine Science Institute, UCSB	Paleobiology Database		Lithocodium aggregatum	Elliott 1956	Lithocodium aggregatum	Eubacteria	Cyanobacteria				Lithocodium	http://data.gbif.org/occurrences/37908930
GBIF New Zealand	International Collection of Microorganisms from Plants - New Zealand National Microbial Collection		Pseudomonas tolaasii	Paine 1919	Pseudomonas tolaasii	Bacteria	Proteobacteria	Gammaproteobacteria	Pseudomonadales	Pseudomonadaceae	Pseudomonas	http://data.gbif.org/occurrences/90594461
National Museum of Natural History, Smithsonian Institution	NMNH Botany Collections	See: http://www.mnh.si.edu/rc/db/2data_access_policy.html	Nostoc commune		Nostoc commune	Monera	Cyanophyta		Oscillatoriales	Nostocaceae	Nostoc	http://data.gbif.org/occurrences/243492907
National Museum of Natural History, Smithsonian Institution	NMNH Botany Collections	See: http://www.mnh.si.edu/rc/db/2data_access_policy.html	Oscillatoria major		Oscillatoria major	Monera	Cyanophyta		Oscillatoriales	Oscillatoriaceae	Oscillatoria	http://data.gbif.org/occurrences/243513886
National Museum of Natural History, Smithsonian Institution	NMNH Botany Collections	See: http://www.mnh.si.edu/rc/db/2data_access_policy.html	Scytonema hofmannii		Scytonema hofmannii	Monera	Cyanophyta		Oscillatoriales	Scytonemataceae	Scytonema	http://data.gbif.org/occurrences/243618726
Netherlands Centre for Biodiversity Naturalis, section National Herbarium of the Netherlands	Nationaal Herbarium Nederland		Coccochloris stagnina Spreng.		Coccochloris stagnina Spreng.					Algae	Coccochloris	http://data.gbif.org/occurrences/250881308
Leibniz Institute DSMZ - German Collection of Microorganisms and Cell Cultures	GSPB Prokarya Catalogue	The copyright for any material created by the DSMZ is reserved. The duplication or use of information and data such as texts or images is only permitted with the indication of the source or with prior approval by the DSMZ.	Xanthomonas axonopodis pvar. vitians (Brown 1918) Vauterin et al. 1995		Xanthomonas axonopodis pvar						Xanthomonas	http://data.gbif.org/occurrences/460135327
Leibniz Institute DSMZ - German Collection of Microorganisms and Cell Cultures	DSMZ Prokarya Collection Catalogue	The copyright for any material created by the DSMZ is reserved. The duplication or use of information and data such as texts or images is only permitted with the indication of the source or with prior approval by the DSMZ.	Blastococcus sp.		Blastococcus	Bacteria				Geodermatophilaceae	Blastococcus	http://data.gbif.org/occurrences/87809052
Leibniz Institute DSMZ - German Collection of Microorganisms and Cell Cultures	DSMZ Prokarya Collection Catalogue	The copyright for any material created by the DSMZ is reserved. The duplication or use of information and data such as texts or images is only permitted with the indication of the source or with prior approval by the DSMZ.	Myxococcus fulvus (Cohn 1875) Jahn 1911		Myxococcus fulvus (Cohn, 1875) Jahn, 1911	Bacteria				Myxococcaceae	Myxococcus	http://data.gbif.org/occurrences/87814800
National Museum of Natural History, Smithsonian Institution	NMNH Botany Collections	See: http://www.mnh.si.edu/rc/db/2data_access_policy.html	Calothrix parietina		Calothrix parietina	Monera	Cyanophyta		Oscillatoriales	Rivulariaceae	Calothrix	http://data.gbif.org/occurrences/243173102
National Museum of Natural History, Smithsonian Institution	NMNH Botany Collections	See: http://www.mnh.si.edu/rc/db/2data_access_policy.html	Schizothrix arenaria		Schizothrix arenaria	Monera	Cyanophyta		Oscillatoriales	Oscillatoriaceae	Schizothrix	http://data.gbif.org/occurrences/243609492
National Museum of Natural History, Smithsonian Institution	NMNH Botany Collections	See: http://www.mnh.si.edu/rc/db/2data_access_policy.html	Scytonema hofmannii		Scytonema hofmannii	Monera	Cyanophyta		Oscillatoriales	Scytonemataceae	Scytonema	http://data.gbif.org/occurrences/243621052
National Museum of Natural History, Smithsonian Institution	NMNH Botany Collections	See: http://www.mnh.si.edu/rc/db/2data_access_policy.html	Microcoleus lyngbyaceus		Microcoleus lyngbyaceus	Monera	Cyanophyta		Oscillatoriales	Oscillatoriaceae	Microcoleus	http://data.gbif.org/occurrences/243455916
National Museum of Natural History, Smithsonian Institution	NMNH Botany Collections	See: http://www.mnh.si.edu/rc/db/2data_access_policy.html	Plectonema mirabile		Plectonema mirabile	Monera	Cyanophyta		Oscillatoriales	Oscillatoriaceae	Plectonema	http://data.gbif.org/occurrences/243554168
National Institute of Genetics, ROIS	Biological Resource Center, Department of Biotechnology, National Institute of Technology and Evaluation		Actinoplanes italicus	Beretta 1973	Actinoplanes italicus						Actinoplanes	http://data.gbif.org/occurrences/325255578
CABIDiGIR Provider	CABI Bioscience Genetic Resource Collection		Streptomyces michiganensis		Streptomyces michiganensis	Bacteria					Streptomyces	http://data.gbif.org/occurrences/42634022
Danish Biodiversity Information Facility	Botanical Museum, Copenhagen, the Phycology Herbarium	GBIF Data Sharing Agreement is applied. GBIF Data Use Agreement is applied.	Mastigocoleus testarum	Lagerh.	Mastigocoleus testarum						Mastigocoleus	http://data.gbif.org/occurrences/354521087
Leibniz Institute DSMZ - German Collection of Microorganisms and Cell Cultures	DSMZ Prokarya Collection Catalogue	The copyright for any material created by the DSMZ is reserved. The duplication or use of information and data such as texts or images is only permitted with the indication of the source or with prior approval by the DSMZ.	Myxococcus fulvus (Cohn 1875) Jahn 1911		Myxococcus fulvus (Cohn, 1875) Jahn, 1911	Bacteria				Myxococcaceae	Myxococcus	http://data.gbif.org/occurrences/87814803
Leibniz Institute DSMZ - German Collection of Microorganisms and Cell Cultures	DSMZ Prokarya Collection Catalogue	The copyright for any material created by the DSMZ is reserved. The duplication or use of information and data such as texts or images is only permitted with the indication of the source or with prior approval by the DSMZ.	Myxococcus stipitatus Thaxter 1897		Myxococcus stipitatus Thaxter, 1897	Bacteria				Myxococcaceae	Myxococcus	http://data.gbif.org/occurrences/87815072
Leibniz Institute DSMZ - German Collection of Microorganisms and Cell Cultures	DSMZ Prokarya Collection Catalogue	The copyright for any material created by the DSMZ is reserved. The duplication or use of information and data such as texts or images is only permitted with the indication of the source or with prior approval by the DSMZ.	Streptomyces sp.		Streptomyces	Bacteria				Streptomycetaceae	Streptomyces	http://data.gbif.org/occurrences/87820820
National Museum of Natural History, Smithsonian Institution	NMNH Botany Collections	See: http://www.mnh.si.edu/rc/db/2data_access_policy.html	Anacystis montana		Anacystis montana	Monera	Cyanophyta		Chroococcales	Chroococcaceae	Anacystis	http://data.gbif.org/occurrences/243098910
National Museum of Natural History, Smithsonian Institution	NMNH Botany Collections	See: http://www.mnh.si.edu/rc/db/2data_access_policy.html	Anacystis thermalis		Anacystis thermalis	Monera	Cyanophyta		Chroococcales	Chroococcaceae	Anacystis	http://data.gbif.org/occurrences/243100288
National Museum of Natural History, Smithsonian Institution	NMNH Botany Collections	See: http://www.mnh.si.edu/rc/db/2data_access_policy.html	Microcoleus lyngbyaceus		Microcoleus lyngbyaceus	Monera	Cyanophyta		Oscillatoriales	Oscillatoriaceae	Microcoleus	http://data.gbif.org/occurrences/243455990
National Museum of Natural History, Smithsonian Institution	NMNH Botany Collections	See: http://www.mnh.si.edu/rc/db/2data_access_policy.html	Microcoleus lyngbyaceus		Microcoleus lyngbyaceus	Monera	Cyanophyta		Oscillatoriales	Oscillatoriaceae	Microcoleus	http://data.gbif.org/occurrences/243456131
National Museum of Natural History, Smithsonian Institution	NMNH Botany Collections	See: http://www.mnh.si.edu/rc/db/2data_access_policy.html	Scytonema truncicola	Rabenh.	Scytonema truncicola	Monera	Cyanophyta		Oscillatoriales	Scytonemataceae	Scytonema	http://data.gbif.org/occurrences/243623928
Leibniz Institute DSMZ - German Collection of Microorganisms and Cell Cultures	DSMZ Prokarya Collection Catalogue	The copyright for any material created by the DSMZ is reserved. The duplication or use of information and data such as texts or images is only permitted with the indication of the source or with prior approval by the DSMZ.	Arthrobacter sp.		Arthrobacter	Bacteria				Micrococcaceae	Arthrobacter	http://data.gbif.org/occurrences/87808200
Leibniz Institute DSMZ - German Collection of Microorganisms and Cell Cultures	DSMZ Prokarya Collection Catalogue	The copyright for any material created by the DSMZ is reserved. The duplication or use of information and data such as texts or images is only permitted with the indication of the source or with prior approval by the DSMZ.	Bacillus tusciae Bonjour and Aragno 1985		Bacillus tusciae Bonjour & Aragno, 1985	Bacteria				Bacillaceae	Bacillus	http://data.gbif.org/occurrences/87808921
Leibniz Institute DSMZ - German Collection of Microorganisms and Cell Cultures	DSMZ Prokarya Collection Catalogue	The copyright for any material created by the DSMZ is reserved. The duplication or use of information and data such as texts or images is only permitted with the indication of the source or with prior approval by the DSMZ.	Thiobacillus prosperus Huber and Stetter		Thiobacillus prosperus Huber & Stetter	Bacteria				Hydrogenophilaceae	Thiobacillus	http://data.gbif.org/occurrences/665523367
Leibniz Institute DSMZ - German Collection of Microorganisms and Cell Cultures	DSMZ Prokarya Collection Catalogue	The copyright for any material created by the DSMZ is reserved. The duplication or use of information and data such as texts or images is only permitted with the indication of the source or with prior approval by the DSMZ.	Pseudomonas fluorescens Migula 1895		Pseudomonas fluorescens Migula, 1895	Bacteria				Pseudomonadaceae	Pseudomonas	http://data.gbif.org/occurrences/345680052
National Institute of Genetics, ROIS	Japan Collection of Microorganisms, RIKEN BioResource Center		Streptomyces libani subsp. libani	Baldacci and Grein 1966	Streptomyces libani subsp. libani						Streptomyces	http://data.gbif.org/occurrences/323694311
National Museum of Natural History, Smithsonian Institution	NMNH Botany Collections	See: http://www.mnh.si.edu/rc/db/2data_access_policy.html	Microcoleus lyngbyaceus		Microcoleus lyngbyaceus	Monera	Cyanophyta		Oscillatoriales	Oscillatoriaceae	Microcoleus	http://data.gbif.org/occurrences/243456105
National Museum of Natural History, Smithsonian Institution	NMNH Botany Collections	See: http://www.mnh.si.edu/rc/db/2data_access_policy.html	Scytonema hofmannii		Scytonema hofmannii	Monera	Cyanophyta		Oscillatoriales	Scytonemataceae	Scytonema	http://data.gbif.org/occurrences/243618974
Netherlands Centre for Biodiversity Naturalis, section National Herbarium of the Netherlands	Nationaal Herbarium Nederland		Symploca muscorum (J.Agardh) Gomont		Symploca muscorum (J.Agardh) Gomont					Cyanophyceae	Symploca	http://data.gbif.org/occurrences/250559791
Leibniz Institute DSMZ - German Collection of Microorganisms and Cell Cultures	GSPB Prokarya Catalogue	The copyright for any material created by the DSMZ is reserved. The duplication or use of information and data such as texts or images is only permitted with the indication of the source or with prior approval by the DSMZ.	Xanthomonas campestris pvar. campestris (Pammel 1895) Dowson 1939		Xanthomonas campestris pvar						Xanthomonas	http://data.gbif.org/occurrences/460135275
National Institute of Genetics, ROIS	Biological Resource Center, Department of Biotechnology, National Institute of Technology and Evaluation		Actinoplanes liguriensis	Wink et al. 2006	Actinoplanes liguriensis						Actinoplanes	http://data.gbif.org/occurrences/325255735
Netherlands Centre for Biodiversity Naturalis, section National Herbarium of the Netherlands	Nationaal Herbarium Nederland		Phormidium canoviride Nägeli		Phormidium canoviride Nägeli					Cyanophyceae	Phormidium	http://data.gbif.org/occurrences/298140729
Netherlands Centre for Biodiversity Naturalis, section National Herbarium of the Netherlands	Nationaal Herbarium Nederland		Phormidium inundatum Kütz. ex Gomont var. conspersum Menegh.		Phormidium inundatum var. conspersum Menegh.					Cyanophyceae	Phormidium	http://data.gbif.org/occurrences/298140857
GBIF New Zealand	International Collection of Microorganisms from Plants - New Zealand National Microbial Collection		Erwinia alni	Surico et al. 1996	Erwinia alni	Bacteria	Proteobacteria	Gammaproteobacteria	Enterobacteriales	Enterobacteriaceae	Erwinia	http://data.gbif.org/occurrences/90585602
Netherlands Centre for Biodiversity Naturalis, section National Herbarium of the Netherlands	Nationaal Herbarium Nederland		Microcoleus vaginatus (Vaucher) Gomont ex Gomont var. monticola (Kütz.) Gomb.		Microcoleus vaginatus var. monticola (Kütz.) Gomb.					Cyanophyceae	Microcoleus	http://data.gbif.org/occurrences/297078372
National Museum of Natural History, Smithsonian Institution	NMNH Botany Collections	See: http://www.mnh.si.edu/rc/db/2data_access_policy.html	Microcoleus lyngbyaceus		Microcoleus lyngbyaceus	Monera	Cyanophyta		Oscillatoriales	Oscillatoriaceae	Microcoleus	http://data.gbif.org/occurrences/243455952
National Museum of Natural History, Smithsonian Institution	NMNH Botany Collections	See: http://www.mnh.si.edu/rc/db/2data_access_policy.html	Oscillatoria ornata var. dilutior	Kï¿½tz.	Oscillatoria ornata var. dilutior	Monera	Cyanophyta		Oscillatoriales	Oscillatoriaceae	Oscillatoria	http://data.gbif.org/occurrences/243514206
Leibniz Institute DSMZ - German Collection of Microorganisms and Cell Cultures	DSMZ Prokarya Collection Catalogue	The copyright for any material created by the DSMZ is reserved. The duplication or use of information and data such as texts or images is only permitted with the indication of the source or with prior approval by the DSMZ.	Sphingopyxis bauzanensis Zhang et al. 2010		Sphingopyxis bauzanensis Zhang et al., 2010	Bacteria				Sphingomonadaceae	Sphingopyxis	http://data.gbif.org/occurrences/460128635
National Museum of Natural History, Smithsonian Institution	NMNH Botany Collections	See: http://www.mnh.si.edu/rc/db/2data_access_policy.html	Scytonema julianum	Meneghini	Scytonema julianum	Monera	Cyanophyta		Oscillatoriales	Scytonemataceae	Scytonema	http://data.gbif.org/occurrences/243624046
National Institute of Genetics, ROIS	Japan Collection of Microorganisms, RIKEN BioResource Center		Myceligenerans crystallogenes	Groth et al. 2006	Myceligenerans crystallogenes						Myceligenerans	http://data.gbif.org/occurrences/323690140
Leibniz Institute DSMZ - German Collection of Microorganisms and Cell Cultures	DSMZ Prokarya Collection Catalogue	The copyright for any material created by the DSMZ is reserved. The duplication or use of information and data such as texts or images is only permitted with the indication of the source or with prior approval by the DSMZ.	Actinospica robiniae Cavaletti et al. 2006		Actinospica robiniae Cavaletti et al., 2006	Bacteria				Actinospicaceae	Actinospica	http://data.gbif.org/occurrences/216068713
Leibniz Institute DSMZ - German Collection of Microorganisms and Cell Cultures	DSMZ Prokarya Collection Catalogue	The copyright for any material created by the DSMZ is reserved. The duplication or use of information and data such as texts or images is only permitted with the indication of the source or with prior approval by the DSMZ.	Halomonas pantelleriensis Romano et al. 1997		Halomonas pantelleriensis Romano et al., 1997	Bacteria				Halomonadaceae	Halomonas	http://data.gbif.org/occurrences/87812996
Leibniz Institute DSMZ - German Collection of Microorganisms and Cell Cultures	DSMZ Prokarya Collection Catalogue	The copyright for any material created by the DSMZ is reserved. The duplication or use of information and data such as texts or images is only permitted with the indication of the source or with prior approval by the DSMZ.	Corallococcus coralloides (Thaxter 1892) Reichenbach 2007		Corallococcus coralloides (Thaxter, 1892) Reichenbach, 2007	Bacteria				Myxococcaceae	Corallococcus	http://data.gbif.org/occurrences/87810091
CABIDiGIR Provider	CABI Bioscience Fungus Collection		Streptomyces libani		Streptomyces libani							http://data.gbif.org/occurrences/126940863
National Museum of Natural History, Smithsonian Institution	NMNH Botany Collections	See: http://www.mnh.si.edu/rc/db/2data_access_policy.html	Leptothrix lutea	Kï¿½tz.	Leptothrix lutea	Monera	Cyanophyta		Oscillatoriales	Oscillatoriaceae	Leptothrix	http://data.gbif.org/occurrences/243421868
National Museum of Natural History, Smithsonian Institution	NMNH Botany Collections	See: http://www.mnh.si.edu/rc/db/2data_access_policy.html	Nostoc commune		Nostoc commune	Monera	Cyanophyta		Oscillatoriales	Nostocaceae	Nostoc	http://data.gbif.org/occurrences/243492694
National Museum of Natural History, Smithsonian Institution	NMNH Botany Collections	See: http://www.mnh.si.edu/rc/db/2data_access_policy.html	Schizosiphon apiculatus	Kï¿½tz.	Schizosiphon apiculatus	Monera	Cyanophyta		Indet.	Indet.	Schizosiphon	http://data.gbif.org/occurrences/243609504
National Museum of Natural History, Smithsonian Institution	NMNH Botany Collections	See: http://www.mnh.si.edu/rc/db/2data_access_policy.html	Stigonema ocellatum		Stigonema ocellatum	Monera	Cyanophyta		Oscillatoriales	Stigonemataceae	Stigonema	http://data.gbif.org/occurrences/243657973
National Museum of Natural History, Smithsonian Institution	NMNH Botany Collections	See: http://www.mnh.si.edu/rc/db/2data_access_policy.html	Calothrix jantiphora	Fiorini-Mazzanti	Calothrix jantiphora	Monera	Cyanophyta		Oscillatoriales	Rivulariaceae	Calothrix	http://data.gbif.org/occurrences/243172954
National Museum of Natural History, Smithsonian Institution	NMNH Botany Collections	See: http://www.mnh.si.edu/rc/db/2data_access_policy.html	Oscillatoria friesii var. thermalis	Meneghini	Oscillatoria friesii var. thermalis	Monera	Cyanophyta		Oscillatoriales	Oscillatoriaceae	Oscillatoria	http://data.gbif.org/occurrences/243514040
National Museum of Natural History, Smithsonian Institution	NMNH Botany Collections	See: http://www.mnh.si.edu/rc/db/2data_access_policy.html	Schizosiphon affinis	Meneghini in Kï¿½tz.	Schizosiphon affinis	Monera	Cyanophyta		Indet.	Indet.	Schizosiphon	http://data.gbif.org/occurrences/243609505
National Museum of Natural History, Smithsonian Institution	NMNH Botany Collections	See: http://www.mnh.si.edu/rc/db/2data_access_policy.html	Symphyosiphon vaporarius	Naegeli in Kï¿½tz.	Symphyosiphon vaporarius	Monera	Cyanophyta		Oscillatoriales	Nostocaceae	Symphyosiphon	http://data.gbif.org/occurrences/243664734
Ocean Biogeographic Information System	Natural Geography In Shore Areas (NaGISA) Dataset	No restrictions	Cyanobacteria		Cyanobacteria	Monera	Cyanobacteria					http://data.gbif.org/occurrences/190579892
Leibniz Institute DSMZ - German Collection of Microorganisms and Cell Cultures	DSMZ Prokarya Collection Catalogue	The copyright for any material created by the DSMZ is reserved. The duplication or use of information and data such as texts or images is only permitted with the indication of the source or with prior approval by the DSMZ.	Mycobacterium insubricum Tortoli et al. 2009		Mycobacterium insubricum Tortoli et al., 2009	Bacteria				Mycobacteriaceae	Mycobacterium	http://data.gbif.org/occurrences/345679847
National Institute of Genetics, ROIS	Japan Collection of Microorganisms, RIKEN BioResource Center		Geobacillus vulcani	(Caccamo et al. 2000) Nazina et al. 2004	Geobacillus vulcani						Geobacillus	http://data.gbif.org/occurrences/323688860
Leibniz Institute DSMZ - German Collection of Microorganisms and Cell Cultures	DSMZ Prokarya Collection Catalogue	The copyright for any material created by the DSMZ is reserved. The duplication or use of information and data such as texts or images is only permitted with the indication of the source or with prior approval by the DSMZ.	Pedobacter bauzanensis Zhang et al. 2010		Pedobacter bauzanensis Zhang et al., 2010	Bacteria				Sphingobacteriaceae	Pedobacter	http://data.gbif.org/occurrences/460128498
National Museum of Natural History, Smithsonian Institution	NMNH Botany Collections	See: http://www.mnh.si.edu/rc/db/2data_access_policy.html	Borzia trilocularis		Borzia trilocularis	Monera	Cyanophyta		Oscillatoriales	Oscillatoriaceae	Borzia	http://data.gbif.org/occurrences/243149956
National Museum of Natural History, Smithsonian Institution	NMNH Botany Collections	See: http://www.mnh.si.edu/rc/db/2data_access_policy.html	Nostoc pruniforme f. olivaceum	Rabenh.	Nostoc pruniforme f. olivaceum	Monera	Cyanophyta		Oscillatoriales	Nostocaceae	Nostoc	http://data.gbif.org/occurrences/243496283
National Museum of Natural History, Smithsonian Institution	NMNH Botany Collections	See: http://www.mnh.si.edu/rc/db/2data_access_policy.html	Oscillatoria grunowiana	Gomont	Oscillatoria grunowiana	Monera	Cyanophyta		Oscillatoriales	Oscillatoriaceae	Oscillatoria	http://data.gbif.org/occurrences/243509426
National Museum of Natural History, Smithsonian Institution	NMNH Botany Collections	See: http://www.mnh.si.edu/rc/db/2data_access_policy.html	Oscillatoria purpurascens	Kï¿½tz.	Oscillatoria purpurascens	Monera	Cyanophyta		Oscillatoriales	Oscillatoriaceae	Oscillatoria	http://data.gbif.org/occurrences/243515238
National Museum of Natural History, Smithsonian Institution	NMNH Botany Collections	See: http://www.mnh.si.edu/rc/db/2data_access_policy.html	Calothrix crustacea	Schousboe & Thur. in Bornet & Thur.	Calothrix crustacea	Monera	Cyanophyta		Oscillatoriales	Rivulariaceae	Calothrix	http://data.gbif.org/occurrences/243171572
National Museum of Natural History, Smithsonian Institution	NMNH Botany Collections	See: http://www.mnh.si.edu/rc/db/2data_access_policy.html	Hydrocoleum versicolor	Rabenh.	Hydrocoleum versicolor	Monera	Cyanophyta		Oscillatoriales	Oscillatoriaceae	Hydrocoleum	http://data.gbif.org/occurrences/243389703
National Museum of Natural History, Smithsonian Institution	NMNH Botany Collections	See: http://www.mnh.si.edu/rc/db/2data_access_policy.html	Oscillatoria rubescens var. varesensis	A. Grunow in Rabenh.	Oscillatoria rubescens var. varesensis	Monera	Cyanophyta		Oscillatoriales	Oscillatoriaceae	Oscillatoria	http://data.gbif.org/occurrences/243517028
GBIF-Sweden	Algae (S)		Chroococcus membraninus (Menegh.) Naeg.	(Menegh.) Naeg.	Chroococcus membraninus (Menegh.) Naeg.	Plantae					Chroococcus	http://data.gbif.org/occurrences/2431198
GBIF-Sweden	Algae (S)		Chroococcus membraninus (Menegh.) Naeg.	(Menegh.) Naeg.	Chroococcus membraninus (Menegh.) Naeg.	Plantae					Chroococcus	http://data.gbif.org/occurrences/2431199
National Institute of Genetics, ROIS	Biological Resource Center, Department of Biotechnology, National Institute of Technology and Evaluation		Actinospica acidiphila	Cavaletti et. al. 2006 2006	Actinospica acidiphila						Actinospica	http://data.gbif.org/occurrences/325249760
Leibniz Institute DSMZ - German Collection of Microorganisms and Cell Cultures	DSMZ Prokarya Collection Catalogue	The copyright for any material created by the DSMZ is reserved. The duplication or use of information and data such as texts or images is only permitted with the indication of the source or with prior approval by the DSMZ.	Nannocystis exedens subsp. exedens Reichenbach		Nannocystis exedens subsp. exedens Reichenbach	Bacteria				Nannocystaceae	Nannocystis	http://data.gbif.org/occurrences/87815501
GBIF New Zealand	International Collection of Microorganisms from Plants - New Zealand National Microbial Collection		Pseudomonas fluorescens	Migula 1895	Pseudomonas fluorescens	Bacteria	Proteobacteria	Gammaproteobacteria	Pseudomonadales	Pseudomonadaceae	Pseudomonas	http://data.gbif.org/occurrences/90591688
National Museum of Natural History, Smithsonian Institution	NMNH Botany Collections	See: http://www.mnh.si.edu/rc/db/2data_access_policy.html	Calothrix parietina		Calothrix parietina	Monera	Cyanophyta		Oscillatoriales	Rivulariaceae	Calothrix	http://data.gbif.org/occurrences/243173733
National Museum of Natural History, Smithsonian Institution	NMNH Botany Collections	See: http://www.mnh.si.edu/rc/db/2data_access_policy.html	Nostoc commune		Nostoc commune	Monera	Cyanophyta		Oscillatoriales	Nostocaceae	Nostoc	http://data.gbif.org/occurrences/243492570
National Museum of Natural History, Smithsonian Institution	NMNH Botany Collections	See: http://www.mnh.si.edu/rc/db/2data_access_policy.html	Nostoc verrucosum var. pseudo-zetterstedtii	Stockmayer in Hansg.	Nostoc verrucosum var. pseudo-zetterstedtii	Monera	Cyanophyta		Oscillatoriales	Nostocaceae	Nostoc	http://data.gbif.org/occurrences/243496402
University of British Columbia	University of British Columbia Herbarium (UBC) - Algae Collection	http://creativecommons.org/publicdomain/zero/1.0/ & http://www.canadensys.net/norms	Calothrix parietina (Naegeli) Thuret	(Naegeli) Thuret	Calothrix parietina (Naegeli) Thuret		Cyanobacteria	Cyanophyceae			Calothrix	http://data.gbif.org/occurrences/617105603
Leibniz Institute DSMZ - German Collection of Microorganisms and Cell Cultures	DSMZ Prokarya Collection Catalogue	The copyright for any material created by the DSMZ is reserved. The duplication or use of information and data such as texts or images is only permitted with the indication of the source or with prior approval by the DSMZ.	Corallococcus coralloides (Thaxter 1892) Reichenbach 2007		Corallococcus coralloides (Thaxter, 1892) Reichenbach, 2007	Bacteria				Myxococcaceae	Corallococcus	http://data.gbif.org/occurrences/87810399
National Museum of Natural History, Smithsonian Institution	NMNH Botany Collections	See: http://www.mnh.si.edu/rc/db/2data_access_policy.html	Nostoc commune		Nostoc commune	Monera	Cyanophyta		Oscillatoriales	Nostocaceae	Nostoc	http://data.gbif.org/occurrences/243494200
National Museum of Natural History, Smithsonian Institution	NMNH Botany Collections	See: http://www.mnh.si.edu/rc/db/2data_access_policy.html	Scytonema hofmannii		Scytonema hofmannii	Monera	Cyanophyta		Oscillatoriales	Scytonemataceae	Scytonema	http://data.gbif.org/occurrences/243618910
National Museum of Natural History, Smithsonian Institution	NMNH Botany Collections	See: http://www.mnh.si.edu/rc/db/2data_access_policy.html	Stigonema minutissimum	Borzi	Stigonema minutissimum	Monera	Cyanophyta		Oscillatoriales	Stigonemataceae	Stigonema	http://data.gbif.org/occurrences/243656595
Netherlands Centre for Biodiversity Naturalis, section National Herbarium of the Netherlands	Nationaal Herbarium Nederland		Lyngbya semiplena (C.Agardh) J.Agardh		Lyngbya semiplena (C.Agardh) J.Agardh					Cyanophyceae	Lyngbya	http://data.gbif.org/occurrences/686061322
CABIDiGIR Provider	CABI Bioscience Genetic Resource Collection		Streptomyces netropsis		Streptomyces netropsis	Bacteria					Streptomyces	http://data.gbif.org/occurrences/42639088
Leibniz Institute DSMZ - German Collection of Microorganisms and Cell Cultures	DSMZ Prokarya Collection Catalogue	The copyright for any material created by the DSMZ is reserved. The duplication or use of information and data such as texts or images is only permitted with the indication of the source or with prior approval by the DSMZ.	Corallococcus coralloides (Thaxter 1892) Reichenbach 2007		Corallococcus coralloides (Thaxter, 1892) Reichenbach, 2007	Bacteria				Myxococcaceae	Corallococcus	http://data.gbif.org/occurrences/87810077
Leibniz Institute DSMZ - German Collection of Microorganisms and Cell Cultures	DSMZ Prokarya Collection Catalogue	The copyright for any material created by the DSMZ is reserved. The duplication or use of information and data such as texts or images is only permitted with the indication of the source or with prior approval by the DSMZ.	Myxococcus virescens Thaxter 1892 emend. Lang et al. 2008		Myxococcus virescens	Bacteria				Myxococcaceae	Myxococcus	http://data.gbif.org/occurrences/87815136
GBIF New Zealand	International Collection of Microorganisms from Plants - New Zealand National Microbial Collection		Pseudomonas syringae pv. syringae	van Hall 1902	Pseudomonas syringae pv	Bacteria	Proteobacteria	Gammaproteobacteria	Pseudomonadales	Pseudomonadaceae	Pseudomonas	http://data.gbif.org/occurrences/90594466
National Museum of Natural History, Smithsonian Institution	NMNH Botany Collections	See: http://www.mnh.si.edu/rc/db/2data_access_policy.html	Calothrix cesatii	Rabenh.	Calothrix cesatii	Monera	Cyanophyta		Oscillatoriales	Rivulariaceae	Calothrix	http://data.gbif.org/occurrences/243171623
GBIF New Zealand	International Collection of Microorganisms from Plants - New Zealand National Microbial Collection		Pseudomonas savastanoi pv. nerii	(Janse 1982) Young et al. 1996	Pseudomonas savastanoi pv	Bacteria	Proteobacteria	Gammaproteobacteria	Pseudomonadales	Pseudomonadaceae	Pseudomonas	http://data.gbif.org/occurrences/90591542
National Museum of Natural History, Smithsonian Institution	NMNH Botany Collections	See: http://www.mnh.si.edu/rc/db/2data_access_policy.html	Microcoleus lyngbyaceus		Microcoleus lyngbyaceus	Monera	Cyanophyta		Oscillatoriales	Oscillatoriaceae	Microcoleus	http://data.gbif.org/occurrences/243456274
National Museum of Natural History, Smithsonian Institution	NMNH Botany Collections	See: http://www.mnh.si.edu/rc/db/2data_access_policy.html	Microcoleus vaginatus	(Vaucher) Gomont ex Gomont	Microcoleus vaginatus	Monera	Cyanophyta		Oscillatoriales	Oscillatoriaceae	Microcoleus	http://data.gbif.org/occurrences/243461881
National Museum of Natural History, Smithsonian Institution	NMNH Botany Collections	See: http://www.mnh.si.edu/rc/db/2data_access_policy.html	Scytonema myochrous		Scytonema myochrous	Monera	Cyanophyta		Oscillatoriales	Scytonemataceae	Scytonema	http://data.gbif.org/occurrences/243623943
Leibniz Institute DSMZ - German Collection of Microorganisms and Cell Cultures	GSPB Prokarya Catalogue	The copyright for any material created by the DSMZ is reserved. The duplication or use of information and data such as texts or images is only permitted with the indication of the source or with prior approval by the DSMZ.	Clavibacter michiganensis subsp. sepedonicus (Spieckermann and Kotthoff 1914) Davis et al. 1984		Clavibacter michiganensis subsp. sepedonicus (Spieckermann & Kotthoff, 1914) Davis et al., 1984						Clavibacter	http://data.gbif.org/occurrences/460132699
Leibniz Institute DSMZ - German Collection of Microorganisms and Cell Cultures	DSMZ Prokarya Collection Catalogue	The copyright for any material created by the DSMZ is reserved. The duplication or use of information and data such as texts or images is only permitted with the indication of the source or with prior approval by the DSMZ.	Marichromatium gracile (Strzeszewski 1913) Imhoff et al. 1998		Marichromatium gracile (Strzeszewski, 1913) Imhoff et al., 1998	Bacteria				Chromatiaceae	Marichromatium	http://data.gbif.org/occurrences/87813734
Leibniz Institute DSMZ - German Collection of Microorganisms and Cell Cultures	DSMZ Prokarya Collection Catalogue	The copyright for any material created by the DSMZ is reserved. The duplication or use of information and data such as texts or images is only permitted with the indication of the source or with prior approval by the DSMZ.	Afifella marina (Imhoff 1984) Urdiain et al. 2009		Afifella marina (Imhoff, 1984) Urdiain et al., 2009	Bacteria				Rhodobiaceae	Afifella	http://data.gbif.org/occurrences/87817297
National Museum of Natural History, Smithsonian Institution	NMNH Botany Collections	See: http://www.mnh.si.edu/rc/db/2data_access_policy.html	Anabaena oscillarioides		Anabaena oscillarioides	Monera	Cyanophyta		Oscillatoriales	Nostocaceae	Anabaena	http://data.gbif.org/occurrences/243096968
National Museum of Natural History, Smithsonian Institution	NMNH Botany Collections	See: http://www.mnh.si.edu/rc/db/2data_access_policy.html	Calothrix semiplena	C. Agardh	Calothrix semiplena	Monera	Cyanophyta		Oscillatoriales	Rivulariaceae	Calothrix	http://data.gbif.org/occurrences/243175384
National Museum of Natural History, Smithsonian Institution	NMNH Botany Collections	See: http://www.mnh.si.edu/rc/db/2data_access_policy.html	Lyngbya fallax	Hansg.	Lyngbya fallax	Monera	Cyanophyta		Oscillatoriales	Oscillatoriaceae	Lyngbya	http://data.gbif.org/occurrences/243436807
National Museum of Natural History, Smithsonian Institution	NMNH Botany Collections	See: http://www.mnh.si.edu/rc/db/2data_access_policy.html	Microcoleus vaginatus	(Vaucher) Gomont ex Gomont	Microcoleus vaginatus	Monera	Cyanophyta		Oscillatoriales	Oscillatoriaceae	Microcoleus	http://data.gbif.org/occurrences/243460939
National Museum of Natural History, Smithsonian Institution	NMNH Botany Collections	See: http://www.mnh.si.edu/rc/db/2data_access_policy.html	Microcystis marina	Kï¿½tz.	Microcystis marina	Monera	Cyanophyta		Chroococcales	Chroococcaceae	Microcystis	http://data.gbif.org/occurrences/243464233
Leibniz Institute DSMZ - German Collection of Microorganisms and Cell Cultures	DSMZ Prokarya Collection Catalogue	The copyright for any material created by the DSMZ is reserved. The duplication or use of information and data such as texts or images is only permitted with the indication of the source or with prior approval by the DSMZ.	Opitutus terrae Chin et al. 2001		Opitutus terrae Chin et al., 2001	Bacteria				Opitutaceae	Opitutus	http://data.gbif.org/occurrences/216079731
National Museum of Natural History, Smithsonian Institution	NMNH Botany Collections	See: http://www.mnh.si.edu/rc/db/2data_access_policy.html	Anacystis montana		Anacystis montana	Monera	Cyanophyta		Chroococcales	Chroococcaceae	Anacystis	http://data.gbif.org/occurrences/243098926
National Museum of Natural History, Smithsonian Institution	NMNH Botany Collections	See: http://www.mnh.si.edu/rc/db/2data_access_policy.html	Hydrocoleum rivularioides	Hansg.	Hydrocoleum rivularioides	Monera	Cyanophyta		Oscillatoriales	Oscillatoriaceae	Hydrocoleum	http://data.gbif.org/occurrences/243389658
National Museum of Natural History, Smithsonian Institution	NMNH Botany Collections	See: http://www.mnh.si.edu/rc/db/2data_access_policy.html	Nostoc collinum	Kï¿½tz.	Nostoc collinum	Monera	Cyanophyta		Oscillatoriales	Nostocaceae	Nostoc	http://data.gbif.org/occurrences/243493056
National Museum of Natural History, Smithsonian Institution	NMNH Botany Collections	See: http://www.mnh.si.edu/rc/db/2data_access_policy.html	Symploca borealis		Symploca borealis	Monera	Cyanophyta		Oscillatoriales	Oscillatoriaceae	Symploca	http://data.gbif.org/occurrences/243664621
Netherlands Centre for Biodiversity Naturalis, section National Herbarium of the Netherlands	Nationaal Herbarium Nederland		Oscillatoria chlorina Kütz.		Oscillatoria chlorina Kütz.					Cyanophyceae	Oscillatoria	http://data.gbif.org/occurrences/297543092
Leibniz Institute DSMZ - German Collection of Microorganisms and Cell Cultures	DSMZ Prokarya Collection Catalogue	The copyright for any material created by the DSMZ is reserved. The duplication or use of information and data such as texts or images is only permitted with the indication of the source or with prior approval by the DSMZ.	Sorangium cellulosum (Brockmann 1989) Reichenbach 2007		Sorangium cellulosum (Brockmann, 1989) Reichenbach, 2007	Bacteria				Polyangiaceae	Sorangium	http://data.gbif.org/occurrences/87818663
Leibniz Institute DSMZ - German Collection of Microorganisms and Cell Cultures	DSMZ Prokarya Collection Catalogue	The copyright for any material created by the DSMZ is reserved. The duplication or use of information and data such as texts or images is only permitted with the indication of the source or with prior approval by the DSMZ.	Corallococcus coralloides (Thaxter 1892) Reichenbach 2007		Corallococcus coralloides (Thaxter, 1892) Reichenbach, 2007	Bacteria				Myxococcaceae	Corallococcus	http://data.gbif.org/occurrences/87810062
Leibniz Institute DSMZ - German Collection of Microorganisms and Cell Cultures	DSMZ Prokarya Collection Catalogue	The copyright for any material created by the DSMZ is reserved. The duplication or use of information and data such as texts or images is only permitted with the indication of the source or with prior approval by the DSMZ.	Geobacillus thermodenitrificans subsp. thermodenitrificans (Manachini et al. 2000) Cihan et al. 2011		Geobacillus thermodenitrificans subsp. thermodenitrificans (Manachini et al., 2000) Cihan et al., 2011	Bacteria				Bacillaceae	Geobacillus	http://data.gbif.org/occurrences/87812699
National Museum of Natural History, Smithsonian Institution	NMNH Botany Collections	See: http://www.mnh.si.edu/rc/db/2data_access_policy.html	Lyngbya stragulum	Kï¿½tz.	Lyngbya stragulum	Monera	Cyanophyta		Oscillatoriales	Oscillatoriaceae	Lyngbya	http://data.gbif.org/occurrences/243437650
National Museum of Natural History, Smithsonian Institution	NMNH Botany Collections	See: http://www.mnh.si.edu/rc/db/2data_access_policy.html	Microcoleus vaginatus	(Vaucher) Gomont ex Gomont	Microcoleus vaginatus	Monera	Cyanophyta		Oscillatoriales	Oscillatoriaceae	Microcoleus	http://data.gbif.org/occurrences/243460975
National Museum of Natural History, Smithsonian Institution	NMNH Botany Collections	See: http://www.mnh.si.edu/rc/db/2data_access_policy.html	Nostoc commune		Nostoc commune	Monera	Cyanophyta		Oscillatoriales	Nostocaceae	Nostoc	http://data.gbif.org/occurrences/243492643
National Museum of Natural History, Smithsonian Institution	NMNH Botany Collections	See: http://www.mnh.si.edu/rc/db/2data_access_policy.html	Anacystis montana		Anacystis montana	Monera	Cyanophyta		Chroococcales	Chroococcaceae	Anacystis	http://data.gbif.org/occurrences/243098797
National Museum of Natural History, Smithsonian Institution	NMNH Botany Collections	See: http://www.mnh.si.edu/rc/db/2data_access_policy.html	Scytonema arcangelii	Bornet & Flahault	Scytonema arcangelii	Monera	Cyanophyta		Oscillatoriales	Scytonemataceae	Scytonema	http://data.gbif.org/occurrences/243619015
National Institute of Genetics, ROIS	Japan Collection of Microorganisms, RIKEN BioResource Center		Hydrogenothermus marinus	Stöhr et al. 2001	Hydrogenothermus marinus						Hydrogenothermus	http://data.gbif.org/occurrences/323687867
Leibniz Institute DSMZ - German Collection of Microorganisms and Cell Cultures	DSMZ Prokarya Collection Catalogue	The copyright for any material created by the DSMZ is reserved. The duplication or use of information and data such as texts or images is only permitted with the indication of the source or with prior approval by the DSMZ.	Marichromatium purpuratum (Imhoff and Trüper 1980) Imhoff et al. 1998		Marichromatium purpuratum (Imhoff & Trüper, 1980) Imhoff et al., 1998	Bacteria				Chromatiaceae	Marichromatium	http://data.gbif.org/occurrences/87813732
National Institute of Genetics, ROIS	Japan Collection of Microorganisms, RIKEN BioResource Center		Agromyces lapidis	Jurado et al. 2005	Agromyces lapidis						Agromyces	http://data.gbif.org/occurrences/323690135
National Museum of Natural History, Smithsonian Institution	NMNH Botany Collections	See: http://www.mnh.si.edu/rc/db/2data_access_policy.html	Calothrix parietina		Calothrix parietina	Monera	Cyanophyta		Oscillatoriales	Rivulariaceae	Calothrix	http://data.gbif.org/occurrences/243173106
National Museum of Natural History, Smithsonian Institution	NMNH Botany Collections	See: http://www.mnh.si.edu/rc/db/2data_access_policy.html	Symploca cyanea	Meneghini in Kï¿½tz.	Symploca cyanea	Monera	Cyanophyta		Oscillatoriales	Oscillatoriaceae	Symploca	http://data.gbif.org/occurrences/243432882
National Museum of Natural History, Smithsonian Institution	NMNH Botany Collections	See: http://www.mnh.si.edu/rc/db/2data_access_policy.html	Oscillatoria retzii		Oscillatoria retzii	Monera	Cyanophyta		Oscillatoriales	Oscillatoriaceae	Oscillatoria	http://data.gbif.org/occurrences/243515204
National Museum of Natural History, Smithsonian Institution	NMNH Botany Collections	See: http://www.mnh.si.edu/rc/db/2data_access_policy.html	Scytonema hofmannii		Scytonema hofmannii	Monera	Cyanophyta		Oscillatoriales	Scytonemataceae	Scytonema	http://data.gbif.org/occurrences/243618935
Leibniz Institute DSMZ - German Collection of Microorganisms and Cell Cultures	DSMZ Prokarya Collection Catalogue	The copyright for any material created by the DSMZ is reserved. The duplication or use of information and data such as texts or images is only permitted with the indication of the source or with prior approval by the DSMZ.	Nannocystis exedens subsp. exedens Reichenbach		Nannocystis exedens subsp. exedens Reichenbach	Bacteria				Nannocystaceae	Nannocystis	http://data.gbif.org/occurrences/87815471
National Museum of Natural History, Smithsonian Institution	NMNH Botany Collections	See: http://www.mnh.si.edu/rc/db/2data_access_policy.html	Anabaena licheniformis		Anabaena licheniformis	Monera	Cyanophyta		Oscillatoriales	Nostocaceae	Anabaena	http://data.gbif.org/occurrences/243096269
National Museum of Natural History, Smithsonian Institution	NMNH Botany Collections	See: http://www.mnh.si.edu/rc/db/2data_access_policy.html	Microcoleus lyngbyaceus		Microcoleus lyngbyaceus	Monera	Cyanophyta		Oscillatoriales	Oscillatoriaceae	Microcoleus	http://data.gbif.org/occurrences/243455739
National Museum of Natural History, Smithsonian Institution	NMNH Botany Collections	See: http://www.mnh.si.edu/rc/db/2data_access_policy.html	Microcoleus vaginatus	(Vaucher) Gomont ex Gomont	Microcoleus vaginatus	Monera	Cyanophyta		Oscillatoriales	Oscillatoriaceae	Microcoleus	http://data.gbif.org/occurrences/243460953
National Museum of Natural History, Smithsonian Institution	NMNH Botany Collections	See: http://www.mnh.si.edu/rc/db/2data_access_policy.html	Symphyosiphon castelli	Masalongo	Symphyosiphon castelli	Monera	Cyanophyta		Oscillatoriales	Nostocaceae	Symphyosiphon	http://data.gbif.org/occurrences/243664724
GBIF-Sweden	Algae (S)		Scytonema steindachneri Krasser	Krasser	Scytonema steindachneri Krasser	Plantae					Scytonema	http://data.gbif.org/occurrences/2433775
Leibniz Institute DSMZ - German Collection of Microorganisms and Cell Cultures	DSMZ Prokarya Collection Catalogue	The copyright for any material created by the DSMZ is reserved. The duplication or use of information and data such as texts or images is only permitted with the indication of the source or with prior approval by the DSMZ.	Myxococcus xanthus Beebe 1941		Myxococcus xanthus Beebe, 1941	Bacteria				Myxococcaceae	Myxococcus	http://data.gbif.org/occurrences/87815241
Leibniz Institute DSMZ - German Collection of Microorganisms and Cell Cultures	DSMZ Prokarya Collection Catalogue	The copyright for any material created by the DSMZ is reserved. The duplication or use of information and data such as texts or images is only permitted with the indication of the source or with prior approval by the DSMZ.	Thermonema rossianum Nobre et al. 1997		Thermonema rossianum Nobre et al., 1997	Bacteria				Flammeovirgaceae	Thermonema	http://data.gbif.org/occurrences/87821290
Leibniz Institute DSMZ - German Collection of Microorganisms and Cell Cultures	DSMZ Prokarya Collection Catalogue	The copyright for any material created by the DSMZ is reserved. The duplication or use of information and data such as texts or images is only permitted with the indication of the source or with prior approval by the DSMZ.	Myceligenerans crystallogenes Groth et al. 2006		Myceligenerans crystallogenes Groth et al., 2006	Bacteria				Promicromonosporaceae	Myceligenerans	http://data.gbif.org/occurrences/87814436
National Museum of Natural History, Smithsonian Institution	NMNH Botany Collections	See: http://www.mnh.si.edu/rc/db/2data_access_policy.html	Gloeocapsa muralis		Gloeocapsa muralis	Monera	Cyanophyta		Chroococcales	Chroococcaceae	Gloeocapsa	http://data.gbif.org/occurrences/243345068
Netherlands Centre for Biodiversity Naturalis, section National Herbarium of the Netherlands	Nationaal Herbarium Nederland		Entophysalis deusta (Menegh.) F.E.Drouet & W.A.Daily		Entophysalis deusta (Menegh.) F.E.Drouet & W.A.Daily					Algae	Entophysalis	http://data.gbif.org/occurrences/251040433
Leibniz Institute DSMZ - German Collection of Microorganisms and Cell Cultures	DSMZ Prokarya Collection Catalogue	The copyright for any material created by the DSMZ is reserved. The duplication or use of information and data such as texts or images is only permitted with the indication of the source or with prior approval by the DSMZ.	Mycobacterium sp.		Mycobacterium	Bacteria				Mycobacteriaceae	Mycobacterium	http://data.gbif.org/occurrences/665500488
Netherlands Centre for Biodiversity Naturalis, section National Herbarium of the Netherlands	Nationaal Herbarium Nederland		Phormidium interruptum Kütz.		Phormidium interruptum Kütz.					Cyanophyceae	Phormidium	http://data.gbif.org/occurrences/298140924
Leibniz Institute DSMZ - German Collection of Microorganisms and Cell Cultures	DSMZ Prokarya Collection Catalogue	The copyright for any material created by the DSMZ is reserved. The duplication or use of information and data such as texts or images is only permitted with the indication of the source or with prior approval by the DSMZ.	Halomonas alkaliphila Romano et al. 2007		Halomonas alkaliphila Romano et al., 2007	Bacteria				Halomonadaceae	Halomonas	http://data.gbif.org/occurrences/216072194
National Museum of Natural History, Smithsonian Institution	NMNH Botany Collections	See: http://www.mnh.si.edu/rc/db/2data_access_policy.html	Calothrix parietina		Calothrix parietina	Monera	Cyanophyta		Oscillatoriales	Rivulariaceae	Calothrix	http://data.gbif.org/occurrences/243173096
National Museum of Natural History, Smithsonian Institution	NMNH Botany Collections	See: http://www.mnh.si.edu/rc/db/2data_access_policy.html	Nostoc commune		Nostoc commune	Monera	Cyanophyta		Oscillatoriales	Nostocaceae	Nostoc	http://data.gbif.org/occurrences/243493106
Netherlands Centre for Biodiversity Naturalis, section National Herbarium of the Netherlands	Nationaal Herbarium Nederland		Petalonema velutinum (Rabenh.) Mig.		Petalonema velutinum (Rabenh.) Mig.					Algae	Petalonema	http://data.gbif.org/occurrences/298076911
Leibniz Institute DSMZ - German Collection of Microorganisms and Cell Cultures	DSMZ Prokarya Collection Catalogue	The copyright for any material created by the DSMZ is reserved. The duplication or use of information and data such as texts or images is only permitted with the indication of the source or with prior approval by the DSMZ.	Dyadobacter psychrophilus Zhang et al. 2010		Dyadobacter psychrophilus Zhang et al., 2010	Bacteria				Cytophagaceae	Dyadobacter	http://data.gbif.org/occurrences/345679471
GBIF-Sweden	Algae (S)		Pleurocapsa fuliginosa Hauck	Hauck	Pleurocapsa fuliginosa Hauck	Plantae					Pleurocapsa	http://data.gbif.org/occurrences/2432457
Leibniz Institute DSMZ - German Collection of Microorganisms and Cell Cultures	GSPB Prokarya Catalogue	The copyright for any material created by the DSMZ is reserved. The duplication or use of information and data such as texts or images is only permitted with the indication of the source or with prior approval by the DSMZ.	Pseudomonas savastanoi pvar. savastanoi (Smith 1908) Gardan et al. 1992		Pseudomonas savastanoi pvar						Pseudomonas	http://data.gbif.org/occurrences/460133353
CABIDiGIR Provider	CABI Bioscience Genetic Resource Collection		Pseudomonas syringae		Pseudomonas syringae	Bacteria					Pseudomonas	http://data.gbif.org/occurrences/42601338
MNHN - Museum national d'Histoire naturelle	Cryptogams herbarium specimens		scytonema hofmannii		Scytonema hofmannii					algues	scytonema	http://data.gbif.org/occurrences/436777641
Leibniz Institute DSMZ - German Collection of Microorganisms and Cell Cultures	DSMZ Prokarya Collection Catalogue	The copyright for any material created by the DSMZ is reserved. The duplication or use of information and data such as texts or images is only permitted with the indication of the source or with prior approval by the DSMZ.	Corallococcus coralloides (Thaxter 1892) Reichenbach 2007		Corallococcus coralloides (Thaxter, 1892) Reichenbach, 2007	Bacteria				Myxococcaceae	Corallococcus	http://data.gbif.org/occurrences/87810079
GBIF New Zealand	International Collection of Microorganisms from Plants - New Zealand National Microbial Collection		Pseudomonas savastanoi	(Janse 1982) Gardan et al. 1992	Pseudomonas savastanoi	Bacteria	Proteobacteria	Gammaproteobacteria	Pseudomonadales	Pseudomonadaceae	Pseudomonas	http://data.gbif.org/occurrences/90591562
Leibniz Institute DSMZ - German Collection of Microorganisms and Cell Cultures	DSMZ Prokarya Collection Catalogue	The copyright for any material created by the DSMZ is reserved. The duplication or use of information and data such as texts or images is only permitted with the indication of the source or with prior approval by the DSMZ.	Streptomyces albovinaceus (Kudrina 1957) Pridham et al. 1958		Streptomyces albovinaceus (Kudrina, 1957) Pridham et al., 1958	Bacteria				Streptomycetaceae	Streptomyces	http://data.gbif.org/occurrences/87820223
GBIF New Zealand	International Collection of Microorganisms from Plants - New Zealand National Microbial Collection		Pseudomonas syringae pv. morsprunorum	(Wormald 1931) Young, Dye & Wilkie 1978	Pseudomonas syringae pv	Bacteria	Proteobacteria	Gammaproteobacteria	Pseudomonadales	Pseudomonadaceae	Pseudomonas	http://data.gbif.org/occurrences/90593472
GBIF New Zealand	International Collection of Microorganisms from Plants - New Zealand National Microbial Collection		Pseudomonas tolaasii	Paine 1919	Pseudomonas tolaasii	Bacteria	Proteobacteria	Gammaproteobacteria	Pseudomonadales	Pseudomonadaceae	Pseudomonas	http://data.gbif.org/occurrences/90594462
National Institute of Genetics, ROIS	Japan Collection of Microorganisms, RIKEN BioResource Center		Streptomyces matensis	Margalith et al. 1959	Streptomyces matensis						Streptomyces	http://data.gbif.org/occurrences/323694628
CABIDiGIR Provider	CABI Bioscience Genetic Resource Collection		Streptomyces arsitiensis		Streptomyces arsitiensis	Bacteria					Streptomyces	http://data.gbif.org/occurrences/42639385
GBIF-Spain	Real Jardin Botanico, Madrid: MA-Fungi	http://www.rjb.csic.es/herbario/crypto/crypcond.htm	Melittangium lichenicola (Thaxt.) McCurdy	(Thaxt.) McCurdy	Melittangium lichenicola (Thaxt.) McCurdy	Fungi					Melittangium	http://data.gbif.org/occurrences/78505981
National Museum of Natural History, Smithsonian Institution	NMNH Botany Collections	See: http://www.mnh.si.edu/rc/db/2data_access_policy.html	Calothrix pannosa	C. Agardh	Calothrix pannosa	Monera	Cyanophyta		Oscillatoriales	Rivulariaceae	Calothrix	http://data.gbif.org/occurrences/243172957
National Museum of Natural History, Smithsonian Institution	NMNH Botany Collections	See: http://www.mnh.si.edu/rc/db/2data_access_policy.html	Leptothrix cyanea	Kï¿½tz.	Leptothrix cyanea	Monera	Cyanophyta		Oscillatoriales	Oscillatoriaceae	Leptothrix	http://data.gbif.org/occurrences/243421872
Leibniz Institute DSMZ - German Collection of Microorganisms and Cell Cultures	DSMZ Prokarya Collection Catalogue	The copyright for any material created by the DSMZ is reserved. The duplication or use of information and data such as texts or images is only permitted with the indication of the source or with prior approval by the DSMZ.	Corallococcus coralloides (Thaxter 1892) Reichenbach 2007		Corallococcus coralloides (Thaxter, 1892) Reichenbach, 2007	Bacteria				Myxococcaceae	Corallococcus	http://data.gbif.org/occurrences/87810137
GBIF New Zealand	International Collection of Microorganisms from Plants - New Zealand National Microbial Collection		Erwinia alni	Surico et al. 1996	Erwinia alni	Bacteria	Proteobacteria	Gammaproteobacteria	Enterobacteriales	Enterobacteriaceae	Erwinia	http://data.gbif.org/occurrences/90585603
National Museum of Natural History, Smithsonian Institution	NMNH Botany Collections	See: http://www.mnh.si.edu/rc/db/2data_access_policy.html	Calothrix cesatii	Rabenh.	Calothrix cesatii	Monera	Cyanophyta		Oscillatoriales	Rivulariaceae	Calothrix	http://data.gbif.org/occurrences/243171463
National Museum of Natural History, Smithsonian Institution	NMNH Botany Collections	See: http://www.mnh.si.edu/rc/db/2data_access_policy.html	Microcoleus vaginatus	(Vaucher) Gomont ex Gomont	Microcoleus vaginatus	Monera	Cyanophyta		Oscillatoriales	Oscillatoriaceae	Microcoleus	http://data.gbif.org/occurrences/243460978
National Museum of Natural History, Smithsonian Institution	NMNH Botany Collections	See: http://www.mnh.si.edu/rc/db/2data_access_policy.html	Phormidium biasolettianum	Kï¿½tz.	Phormidium biasolettianum	Monera	Cyanophyta		Oscillatoriales	Oscillatoriaceae	Phormidium	http://data.gbif.org/occurrences/243540782
National Museum of Natural History, Smithsonian Institution	NMNH Botany Collections	See: http://www.mnh.si.edu/rc/db/2data_access_policy.html	Pleurococcus membraninus	Meneghini	Pleurococcus membraninus	Monera	Cyanophyta		Chroococcales	Chroococcaceae	Pleurococcus	http://data.gbif.org/occurrences/243554732
National Museum of Natural History, Smithsonian Institution	NMNH Botany Collections	See: http://www.mnh.si.edu/rc/db/2data_access_policy.html	Schizothrix rubella		Schizothrix rubella	Monera	Cyanophyta		Oscillatoriales	Oscillatoriaceae	Schizothrix	http://data.gbif.org/occurrences/243615376
MNHN - Museum national d'Histoire naturelle	Cryptogams herbarium specimens		scytonema hofmannii		Scytonema hofmannii					algues	scytonema	http://data.gbif.org/occurrences/436834572
Leibniz Institute DSMZ - German Collection of Microorganisms and Cell Cultures	DSMZ Prokarya Collection Catalogue	The copyright for any material created by the DSMZ is reserved. The duplication or use of information and data such as texts or images is only permitted with the indication of the source or with prior approval by the DSMZ.	Actinoplanes couchii Kämpfer et al. 2007		Actinoplanes couchii Kämpfer et al., 2007	Bacteria				Micromonosporaceae	Actinoplanes	http://data.gbif.org/occurrences/216068705
National Museum of Natural History, Smithsonian Institution	NMNH Botany Collections	See: http://www.mnh.si.edu/rc/db/2data_access_policy.html	Coccochloris deusta	Meneghini	Coccochloris deusta	Monera	Cyanophyta		Chroococcales	Chroococcaceae	Coccochloris	http://data.gbif.org/occurrences/243228271
National Museum of Natural History, Smithsonian Institution	NMNH Botany Collections	See: http://www.mnh.si.edu/rc/db/2data_access_policy.html	Microcoleus vaginatus	(Vaucher) Gomont ex Gomont	Microcoleus vaginatus	Monera	Cyanophyta		Oscillatoriales	Oscillatoriaceae	Microcoleus	http://data.gbif.org/occurrences/243460954
National Museum of Natural History, Smithsonian Institution	NMNH Botany Collections	See: http://www.mnh.si.edu/rc/db/2data_access_policy.html	Microcoleus vaginatus	(Vaucher) Gomont ex Gomont	Microcoleus vaginatus	Monera	Cyanophyta		Oscillatoriales	Oscillatoriaceae	Microcoleus	http://data.gbif.org/occurrences/243462396
National Museum of Natural History, Smithsonian Institution	NMNH Botany Collections	See: http://www.mnh.si.edu/rc/db/2data_access_policy.html	Oscillatoria princeps		Oscillatoria princeps	Monera	Cyanophyta		Oscillatoriales	Oscillatoriaceae	Oscillatoria	http://data.gbif.org/occurrences/243514031
National Museum of Natural History, Smithsonian Institution	NMNH Botany Collections	See: http://www.mnh.si.edu/rc/db/2data_access_policy.html	Scytonema hofmannii		Scytonema hofmannii	Monera	Cyanophyta		Oscillatoriales	Scytonemataceae	Scytonema	http://data.gbif.org/occurrences/243620895
National Museum of Natural History, Smithsonian Institution	NMNH Botany Collections	See: http://www.mnh.si.edu/rc/db/2data_access_policy.html	Scytonema piligerum	De Notaris	Scytonema piligerum	Monera	Cyanophyta		Oscillatoriales	Scytonemataceae	Scytonema	http://data.gbif.org/occurrences/243624048
Netherlands Centre for Biodiversity Naturalis, section National Herbarium of the Netherlands	Nationaal Herbarium Nederland		Chthonoblastus aerugineus Kütz.		Chthonoblastus aerugineus Kütz.					Algae	Chthonoblastus	http://data.gbif.org/occurrences/250853348
Leibniz Institute DSMZ - German Collection of Microorganisms and Cell Cultures	DSMZ Prokarya Collection Catalogue	The copyright for any material created by the DSMZ is reserved. The duplication or use of information and data such as texts or images is only permitted with the indication of the source or with prior approval by the DSMZ.	Actinoplanes globisporus (Thiemann 1967) Stackebrandt and Kroppenstedt 1988		Actinoplanes globisporus (Thiemann, 1967) Stackebrandt & Kroppenstedt, 1988	Bacteria				Micromonosporaceae	Actinoplanes	http://data.gbif.org/occurrences/87807569
GBIF New Zealand	International Collection of Microorganisms from Plants - New Zealand National Microbial Collection		Pseudomonas syringae pv. syringae	van Hall 1902	Pseudomonas syringae pv	Bacteria	Proteobacteria	Gammaproteobacteria	Pseudomonadales	Pseudomonadaceae	Pseudomonas	http://data.gbif.org/occurrences/90593913
National Institute of Genetics, ROIS	Japan Collection of Microorganisms, RIKEN BioResource Center		Streptomyces avellaneus	Baldacci and Grein 1966	Streptomyces avellaneus						Streptomyces	http://data.gbif.org/occurrences/323694309
CABIDiGIR Provider	CABI Bioscience Genetic Resource Collection		Pseudomonas savastanoi		Pseudomonas savastanoi	Bacteria					Pseudomonas	http://data.gbif.org/occurrences/42601897
Leibniz Institute DSMZ - German Collection of Microorganisms and Cell Cultures	DSMZ Prokarya Collection Catalogue	The copyright for any material created by the DSMZ is reserved. The duplication or use of information and data such as texts or images is only permitted with the indication of the source or with prior approval by the DSMZ.	Mycobacterium insubricum Tortoli et al. 2009		Mycobacterium insubricum Tortoli et al., 2009	Bacteria				Mycobacteriaceae	Mycobacterium	http://data.gbif.org/occurrences/216073956
Leibniz Institute DSMZ - German Collection of Microorganisms and Cell Cultures	DSMZ Prokarya Collection Catalogue	The copyright for any material created by the DSMZ is reserved. The duplication or use of information and data such as texts or images is only permitted with the indication of the source or with prior approval by the DSMZ.	Ilyobacter insuetus Brune et al. 2002		Ilyobacter insuetus Brune et al., 2002	Bacteria				Fusobacteriaceae	Ilyobacter	http://data.gbif.org/occurrences/87813145
Danish Biodiversity Information Facility	Botanical Museum, Copenhagen, the Phycology Herbarium	GBIF Data Sharing Agreement is applied. GBIF Data Use Agreement is applied.	Leptolyngbya terebrans	(Bornet & Flahault) Anagnost. & Komárek	Leptolyngbya terebrans						Leptolyngbya	http://data.gbif.org/occurrences/354519425
Leibniz Institute DSMZ - German Collection of Microorganisms and Cell Cultures	DSMZ Prokarya Collection Catalogue	The copyright for any material created by the DSMZ is reserved. The duplication or use of information and data such as texts or images is only permitted with the indication of the source or with prior approval by the DSMZ.	Pelobacter venetianus Schink and Stieb 1984		Pelobacter venetianus Schink & Stieb, 1984	Bacteria				Desulfuromonadaceae	Pelobacter	http://data.gbif.org/occurrences/87816250
Finnish Museum of Natural History	William Nylander lichen collection		Sirosiphon pulvinatus	Breb.	Sirosiphon pulvinatus						Sirosiphon	http://data.gbif.org/occurrences/440661556
Leibniz Institute DSMZ - German Collection of Microorganisms and Cell Cultures	DSMZ Prokarya Collection Catalogue	The copyright for any material created by the DSMZ is reserved. The duplication or use of information and data such as texts or images is only permitted with the indication of the source or with prior approval by the DSMZ.	Erwinia oleae Moretti et al. 2011		Erwinia oleae Moretti et al., 2011	Bacteria				Enterobacteriaceae	Erwinia	http://data.gbif.org/occurrences/460128233
National Museum of Natural History, Smithsonian Institution	NMNH Botany Collections	See: http://www.mnh.si.edu/rc/db/2data_access_policy.html	Microcoleus lyngbyaceus		Microcoleus lyngbyaceus	Monera	Cyanophyta		Oscillatoriales	Oscillatoriaceae	Microcoleus	http://data.gbif.org/occurrences/243455969
National Museum of Natural History, Smithsonian Institution	NMNH Botany Collections	See: http://www.mnh.si.edu/rc/db/2data_access_policy.html	Microcoleus vaginatus	(Vaucher) Gomont ex Gomont	Microcoleus vaginatus	Monera	Cyanophyta		Oscillatoriales	Oscillatoriaceae	Microcoleus	http://data.gbif.org/occurrences/243460813
National Museum of Natural History, Smithsonian Institution	NMNH Botany Collections	See: http://www.mnh.si.edu/rc/db/2data_access_policy.html	Nostoc commune		Nostoc commune	Monera	Cyanophyta		Oscillatoriales	Nostocaceae	Nostoc	http://data.gbif.org/occurrences/243493019
National Museum of Natural History, Smithsonian Institution	NMNH Botany Collections	See: http://www.mnh.si.edu/rc/db/2data_access_policy.html	Porphyrosiphon notarisii		Porphyrosiphon notarisii	Monera	Cyanophyta		Oscillatoriales	Oscillatoriaceae	Porphyrosiphon	http://data.gbif.org/occurrences/243570292
National Museum of Natural History, Smithsonian Institution	NMNH Botany Collections	See: http://www.mnh.si.edu/rc/db/2data_access_policy.html	Stigonema ocellatum		Stigonema ocellatum	Monera	Cyanophyta		Oscillatoriales	Stigonemataceae	Stigonema	http://data.gbif.org/occurrences/243657760
National Museum of Natural History, Smithsonian Institution	NMNH Botany Collections	See: http://www.mnh.si.edu/rc/db/2data_access_policy.html	Tolypothrix lyngbyacea	A. Grunow in Rabenh.	Tolypothrix lyngbyacea	Monera	Cyanophyta		Oscillatoriales	Scytonemataceae	Tolypothrix	http://data.gbif.org/occurrences/243676349
National Museum of Natural History, Smithsonian Institution	NMNH Botany Collections	See: http://www.mnh.si.edu/rc/db/2data_access_policy.html	Schizothrix friesii		Schizothrix friesii	Monera	Cyanophyta		Oscillatoriales	Oscillatoriaceae	Schizothrix	http://data.gbif.org/occurrences/243613924
National Museum of Natural History, Smithsonian Institution	NMNH Botany Collections	See: http://www.mnh.si.edu/rc/db/2data_access_policy.html	Scytonema hofmannii		Scytonema hofmannii	Monera	Cyanophyta		Oscillatoriales	Scytonemataceae	Scytonema	http://data.gbif.org/occurrences/243618768
GBIF New Zealand	International Collection of Microorganisms from Plants - New Zealand National Microbial Collection		Agrobacterium tumefaciens	(Smith & Townsend 1907) Conn 1942	Agrobacterium tumefaciens	Bacteria	Proteobacteria	Alphaproteobacteria	Rhizobiales	Rhizobiaceae	Agrobacterium	http://data.gbif.org/occurrences/90582442
National Museum of Natural History, Smithsonian Institution	NMNH Botany Collections	See: http://www.mnh.si.edu/rc/db/2data_access_policy.html	Chthonoblastus plantae		Chthonoblastus plantae	Monera	Cyanophyta		Oscillatoriales	Oscillatoriaceae	Chthonoblastus	http://data.gbif.org/occurrences/243216838
National Museum of Natural History, Smithsonian Institution	NMNH Botany Collections	See: http://www.mnh.si.edu/rc/db/2data_access_policy.html	Nostoc commune		Nostoc commune	Monera	Cyanophyta		Oscillatoriales	Nostocaceae	Nostoc	http://data.gbif.org/occurrences/243492544
National Museum of Natural History, Smithsonian Institution	NMNH Botany Collections	See: http://www.mnh.si.edu/rc/db/2data_access_policy.html	Oscillatoria limosa var. illyrica		Oscillatoria limosa var. illyrica	Monera	Cyanophyta		Oscillatoriales	Oscillatoriaceae	Oscillatoria	http://data.gbif.org/occurrences/243514222
National Museum of Natural History, Smithsonian Institution	NMNH Botany Collections	See: http://www.mnh.si.edu/rc/db/2data_access_policy.html	Scytonema velutinum	Wallroth	Scytonema velutinum	Monera	Cyanophyta		Oscillatoriales	Scytonemataceae	Scytonema	http://data.gbif.org/occurrences/243623906
National Museum of Natural History, Smithsonian Institution	NMNH Botany Collections	See: http://www.mnh.si.edu/rc/db/2data_access_policy.html	Tolypothrix lyngbyacea	A. Grunow in Rabenh.	Tolypothrix lyngbyacea	Monera	Cyanophyta		Oscillatoriales	Scytonemataceae	Tolypothrix	http://data.gbif.org/occurrences/243676348
CABIDiGIR Provider	CABI Bioscience Fungus Collection		Streptomyces peucetius var. caesius		Streptomyces peucetius var. caesius							http://data.gbif.org/occurrences/126940867
National Museum of Natural History, Smithsonian Institution	NMNH Botany Collections	See: http://www.mnh.si.edu/rc/db/2data_access_policy.html	Spirulina miniata	Hauck	Spirulina miniata	Monera	Cyanophyta		Oscillatoriales	Oscillatoriaceae	Spirulina	http://data.gbif.org/occurrences/243649061
Leibniz Institute DSMZ - German Collection of Microorganisms and Cell Cultures	DSMZ Prokarya Collection Catalogue	The copyright for any material created by the DSMZ is reserved. The duplication or use of information and data such as texts or images is only permitted with the indication of the source or with prior approval by the DSMZ.	Alteromonas genovensis Vandecandelaere et al. 2008		Alteromonas genovensis Vandecandelaere et al., 2008	Bacteria				Alteromonadaceae	Alteromonas	http://data.gbif.org/occurrences/460128090
National Museum of Natural History, Smithsonian Institution	NMNH Botany Collections	See: http://www.mnh.si.edu/rc/db/2data_access_policy.html	Lyngbya interrupta	Kï¿½tz.	Lyngbya interrupta	Monera	Cyanophyta		Oscillatoriales	Oscillatoriaceae	Lyngbya	http://data.gbif.org/occurrences/243436854
National Museum of Natural History, Smithsonian Institution	NMNH Botany Collections	See: http://www.mnh.si.edu/rc/db/2data_access_policy.html	Lyngbya tomentosa	Kï¿½tz.	Lyngbya tomentosa	Monera	Cyanophyta		Oscillatoriales	Oscillatoriaceae	Lyngbya	http://data.gbif.org/occurrences/243437661
National Museum of Natural History, Smithsonian Institution	NMNH Botany Collections	See: http://www.mnh.si.edu/rc/db/2data_access_policy.html	Phormidium amoenum	Kï¿½tz.	Phormidium amoenum	Monera	Cyanophyta		Oscillatoriales	Oscillatoriaceae	Phormidium	http://data.gbif.org/occurrences/243540790
National Museum of Natural History, Smithsonian Institution	NMNH Botany Collections	See: http://www.mnh.si.edu/rc/db/2data_access_policy.html	Scytonema hofmannii		Scytonema hofmannii	Monera	Cyanophyta		Oscillatoriales	Scytonemataceae	Scytonema	http://data.gbif.org/occurrences/243618947
Netherlands Centre for Biodiversity Naturalis, section National Herbarium of the Netherlands	Nationaal Herbarium Nederland		Borzia trilocularis Cohn		Borzia trilocularis Cohn					Algae	Borzia	http://data.gbif.org/occurrences/250773585
Marine Science Institute, UCSB	Paleobiology Database		Aeolisaccus sp.		Aeolisaccus			Granuloreticulosea	Foraminiferida	Earlandiidae	Aeolisaccus	http://data.gbif.org/occurrences/34863974
Netherlands Centre for Biodiversity Naturalis, section National Herbarium of the Netherlands	Nationaal Herbarium Nederland		Hypheothrix jadertina (Menegh.) Rabenh.		Hypheothrix jadertina (Menegh.) Rabenh.					Algae	Hypheothrix	http://data.gbif.org/occurrences/685972182
National Institute of Genetics, ROIS	Biological Resource Center, Department of Biotechnology, National Institute of Technology and Evaluation		Catenulispora acidiphila	Busti et. al. 2006	Catenulispora acidiphila						Catenulispora	http://data.gbif.org/occurrences/325249763
Leibniz Institute DSMZ - German Collection of Microorganisms and Cell Cultures	DSMZ Prokarya Collection Catalogue	The copyright for any material created by the DSMZ is reserved. The duplication or use of information and data such as texts or images is only permitted with the indication of the source or with prior approval by the DSMZ.	Desulfobacter curvatus Widdel 1988		Desulfobacter curvatus Widdel, 1988	Bacteria				Desulfobacteraceae	Desulfobacter	http://data.gbif.org/occurrences/87811492
GBIF New Zealand	International Collection of Microorganisms from Plants - New Zealand National Microbial Collection		Pseudomonas savastanoi pv. nerii	(Janse 1982) Young et al. 1996	Pseudomonas savastanoi pv	Bacteria	Proteobacteria	Gammaproteobacteria	Pseudomonadales	Pseudomonadaceae	Pseudomonas	http://data.gbif.org/occurrences/90591543
Leibniz Institute DSMZ - German Collection of Microorganisms and Cell Cultures	DSMZ Prokarya Collection Catalogue	The copyright for any material created by the DSMZ is reserved. The duplication or use of information and data such as texts or images is only permitted with the indication of the source or with prior approval by the DSMZ.	Hymenobacter aerophilus Buczolits et al. 2002		Hymenobacter aerophilus Buczolits et al., 2002	Bacteria				Cytophagaceae	Hymenobacter	http://data.gbif.org/occurrences/87813115
Leibniz Institute DSMZ - German Collection of Microorganisms and Cell Cultures	DSMZ Prokarya Collection Catalogue	The copyright for any material created by the DSMZ is reserved. The duplication or use of information and data such as texts or images is only permitted with the indication of the source or with prior approval by the DSMZ.	Sorangium cellulosum (Brockmann 1989) Reichenbach 2007		Sorangium cellulosum (Brockmann, 1989) Reichenbach, 2007	Bacteria				Polyangiaceae	Sorangium	http://data.gbif.org/occurrences/87818411
National Museum of Natural History, Smithsonian Institution	NMNH Botany Collections	See: http://www.mnh.si.edu/rc/db/2data_access_policy.html	Microcoleus lyngbyaceus		Microcoleus lyngbyaceus	Monera	Cyanophyta		Oscillatoriales	Oscillatoriaceae	Microcoleus	http://data.gbif.org/occurrences/243456302
National Museum of Natural History, Smithsonian Institution	NMNH Botany Collections	See: http://www.mnh.si.edu/rc/db/2data_access_policy.html	Microcoleus vaginatus	(Vaucher) Gomont ex Gomont	Microcoleus vaginatus	Monera	Cyanophyta		Oscillatoriales	Oscillatoriaceae	Microcoleus	http://data.gbif.org/occurrences/243460941
National Museum of Natural History, Smithsonian Institution	NMNH Botany Collections	See: http://www.mnh.si.edu/rc/db/2data_access_policy.html	Nostoc commune		Nostoc commune	Monera	Cyanophyta		Oscillatoriales	Nostocaceae	Nostoc	http://data.gbif.org/occurrences/243492878
National Museum of Natural History, Smithsonian Institution	NMNH Botany Collections	See: http://www.mnh.si.edu/rc/db/2data_access_policy.html	Nostoc pedemontanum	Rabenh.	Nostoc pedemontanum	Monera	Cyanophyta		Oscillatoriales	Nostocaceae	Nostoc	http://data.gbif.org/occurrences/243496300
National Museum of Natural History, Smithsonian Institution	NMNH Botany Collections	See: http://www.mnh.si.edu/rc/db/2data_access_policy.html	Phormidium affine	Kï¿½tz.	Phormidium affine	Monera	Cyanophyta		Oscillatoriales	Oscillatoriaceae	Phormidium	http://data.gbif.org/occurrences/243540809
National Museum of Natural History, Smithsonian Institution	NMNH Botany Collections	See: http://www.mnh.si.edu/rc/db/2data_access_policy.html	Symploca cyanea var. hormoides	Kï¿½tz.	Symploca cyanea var. hormoides	Monera	Cyanophyta		Oscillatoriales	Oscillatoriaceae	Symploca	http://data.gbif.org/occurrences/243664712
Leibniz Institute DSMZ - German Collection of Microorganisms and Cell Cultures	DSMZ Prokarya Collection Catalogue	The copyright for any material created by the DSMZ is reserved. The duplication or use of information and data such as texts or images is only permitted with the indication of the source or with prior approval by the DSMZ.	Desulfobacula phenolica (Bak and Widdel 1988) Kuever et al. 2001		Desulfobacula phenolica (Bak & Widdel, 1988) Kuever et al., 2001	Bacteria				Desulfobacteraceae	Desulfobacula	http://data.gbif.org/occurrences/87811508
Leibniz Institute DSMZ - German Collection of Microorganisms and Cell Cultures	DSMZ Prokarya Collection Catalogue	The copyright for any material created by the DSMZ is reserved. The duplication or use of information and data such as texts or images is only permitted with the indication of the source or with prior approval by the DSMZ.	Xanthomonas campestris (Pammel 1895) Dowson 1939 emend. Vauterin et al. 1995		Xanthomonas campestris	Bacteria				Xanthomonadaceae	Xanthomonas	http://data.gbif.org/occurrences/87821626
Ocean Biogeographic Information System	Natural Geography In Shore Areas (NaGISA) Dataset	No restrictions	Cyanobacteria		Cyanobacteria	Monera	Cyanobacteria					http://data.gbif.org/occurrences/190580495
National Museum of Natural History, Smithsonian Institution	NMNH Botany Collections	See: http://www.mnh.si.edu/rc/db/2data_access_policy.html	Hydrocoleum caput-avis	Fiorini-Mazzanti	Hydrocoleum caput-avis	Monera	Cyanophyta		Oscillatoriales	Oscillatoriaceae	Hydrocoleum	http://data.gbif.org/occurrences/243389627
National Museum of Natural History, Smithsonian Institution	NMNH Botany Collections	See: http://www.mnh.si.edu/rc/db/2data_access_policy.html	Schizothrix arenaria		Schizothrix arenaria	Monera	Cyanophyta		Oscillatoriales	Oscillatoriaceae	Schizothrix	http://data.gbif.org/occurrences/243610007
Leibniz Institute DSMZ - German Collection of Microorganisms and Cell Cultures	GSPB Prokarya Catalogue	The copyright for any material created by the DSMZ is reserved. The duplication or use of information and data such as texts or images is only permitted with the indication of the source or with prior approval by the DSMZ.	Clavibacter michiganensis subsp. sepedonicus (Spieckermann and Kotthoff 1914) Davis et al. 1984		Clavibacter michiganensis subsp. sepedonicus (Spieckermann & Kotthoff, 1914) Davis et al., 1984						Clavibacter	http://data.gbif.org/occurrences/460132718
Leibniz Institute DSMZ - German Collection of Microorganisms and Cell Cultures	GSPB Prokarya Catalogue	The copyright for any material created by the DSMZ is reserved. The duplication or use of information and data such as texts or images is only permitted with the indication of the source or with prior approval by the DSMZ.	Pseudomonas syringae pvar. glycinea (Coerper 1919) Young et al. 1978		Pseudomonas syringae pvar						Pseudomonas	http://data.gbif.org/occurrences/460133794
National Museum of Natural History, Smithsonian Institution	NMNH Botany Collections	See: http://www.mnh.si.edu/rc/db/2data_access_policy.html	Coccochloris deusta	Meneghini	Coccochloris deusta	Monera	Cyanophyta		Chroococcales	Chroococcaceae	Coccochloris	http://data.gbif.org/occurrences/243228308
National Museum of Natural History, Smithsonian Institution	NMNH Botany Collections	See: http://www.mnh.si.edu/rc/db/2data_access_policy.html	Oscillatoria tergestina	Kï¿½tz.	Oscillatoria tergestina	Monera	Cyanophyta		Oscillatoriales	Oscillatoriaceae	Oscillatoria	http://data.gbif.org/occurrences/243507705
National Museum of Natural History, Smithsonian Institution	NMNH Botany Collections	See: http://www.mnh.si.edu/rc/db/2data_access_policy.html	Schizothrix arenaria		Schizothrix arenaria	Monera	Cyanophyta		Oscillatoriales	Oscillatoriaceae	Schizothrix	http://data.gbif.org/occurrences/243609456
National Museum of Natural History, Smithsonian Institution	NMNH Botany Collections	See: http://www.mnh.si.edu/rc/db/2data_access_policy.html	Spirulina subsalsa		Spirulina subsalsa	Monera	Cyanophyta		Oscillatoriales	Oscillatoriaceae	Spirulina	http://data.gbif.org/occurrences/243649121
National Museum of Natural History, Smithsonian Institution	NMNH Botany Collections	See: http://www.mnh.si.edu/rc/db/2data_access_policy.html	Scytonema pachysiphon	Kï¿½tz.	Scytonema pachysiphon	Monera	Cyanophyta		Oscillatoriales	Scytonemataceae	Scytonema	http://data.gbif.org/occurrences/243624076
National Museum of Natural History, Smithsonian Institution	NMNH Botany Collections	See: http://www.mnh.si.edu/rc/db/2data_access_policy.html	Anacystis dimidiata		Anacystis dimidiata	Monera	Cyanophyta		Chroococcales	Chroococcaceae	Anacystis	http://data.gbif.org/occurrences/243097906
National Museum of Natural History, Smithsonian Institution	NMNH Botany Collections	See: http://www.mnh.si.edu/rc/db/2data_access_policy.html	Microcoleus lyngbyaceus		Microcoleus lyngbyaceus	Monera	Cyanophyta		Oscillatoriales	Oscillatoriaceae	Microcoleus	http://data.gbif.org/occurrences/243456139
Netherlands Centre for Biodiversity Naturalis, section National Herbarium of the Netherlands	Nationaal Herbarium Nederland		Calothrix crustacea Rostk.		Calothrix crustacea Rostk.					Algae	Calothrix	http://data.gbif.org/occurrences/250805100
National Museum of Natural History, Smithsonian Institution	NMNH Botany Collections	See: http://www.mnh.si.edu/rc/db/2data_access_policy.html	Microcoleus vaginatus	(Vaucher) Gomont ex Gomont	Microcoleus vaginatus	Monera	Cyanophyta		Oscillatoriales	Oscillatoriaceae	Microcoleus	http://data.gbif.org/occurrences/243460811
Leibniz Institute DSMZ - German Collection of Microorganisms and Cell Cultures	DSMZ Prokarya Collection Catalogue	The copyright for any material created by the DSMZ is reserved. The duplication or use of information and data such as texts or images is only permitted with the indication of the source or with prior approval by the DSMZ.	Actinoplanes liguriensis Wink et al. 2006		Actinoplanes liguriensis Wink et al., 2006	Bacteria				Micromonosporaceae	Actinoplanes	http://data.gbif.org/occurrences/87807583
Leibniz Institute DSMZ - German Collection of Microorganisms and Cell Cultures	DSMZ Prokarya Collection Catalogue	The copyright for any material created by the DSMZ is reserved. The duplication or use of information and data such as texts or images is only permitted with the indication of the source or with prior approval by the DSMZ.	Alicyclobacillus sp.		Alicyclobacillus	Bacteria				Alicyclobacillaceae	Alicyclobacillus	http://data.gbif.org/occurrences/87807852
Leibniz Institute DSMZ - German Collection of Microorganisms and Cell Cultures	DSMZ Prokarya Collection Catalogue	The copyright for any material created by the DSMZ is reserved. The duplication or use of information and data such as texts or images is only permitted with the indication of the source or with prior approval by the DSMZ.	Sorangium cellulosum (Brockmann 1989) Reichenbach 2007		Sorangium cellulosum (Brockmann, 1989) Reichenbach, 2007	Bacteria				Polyangiaceae	Sorangium	http://data.gbif.org/occurrences/87818390
Leibniz Institute DSMZ - German Collection of Microorganisms and Cell Cultures	DSMZ Prokarya Collection Catalogue	The copyright for any material created by the DSMZ is reserved. The duplication or use of information and data such as texts or images is only permitted with the indication of the source or with prior approval by the DSMZ.	Sorangium cellulosum (Brockmann 1989) Reichenbach 2007		Sorangium cellulosum (Brockmann, 1989) Reichenbach, 2007	Bacteria				Polyangiaceae	Sorangium	http://data.gbif.org/occurrences/87818422
National Museum of Natural History, Smithsonian Institution	NMNH Botany Collections	See: http://www.mnh.si.edu/rc/db/2data_access_policy.html	Chroococcus auranti0-fuscus		Chroococcus auranti	Monera	Cyanophyta		Chroococcales	Chroococcaceae	Chroococcus	http://data.gbif.org/occurrences/243215092
National Museum of Natural History, Smithsonian Institution	NMNH Botany Collections	See: http://www.mnh.si.edu/rc/db/2data_access_policy.html	Lyngbya amphibia	Kï¿½tz.	Lyngbya amphibia	Monera	Cyanophyta		Oscillatoriales	Oscillatoriaceae	Lyngbya	http://data.gbif.org/occurrences/243436850
National Museum of Natural History, Smithsonian Institution	NMNH Botany Collections	See: http://www.mnh.si.edu/rc/db/2data_access_policy.html	Lyngbya stagnina var. italica	Kï¿½tz.	Lyngbya stagnina var. italica	Monera	Cyanophyta		Oscillatoriales	Oscillatoriaceae	Lyngbya	http://data.gbif.org/occurrences/243437657
National Museum of Natural History, Smithsonian Institution	NMNH Botany Collections	See: http://www.mnh.si.edu/rc/db/2data_access_policy.html	Microcoleus vaginatus	(Vaucher) Gomont ex Gomont	Microcoleus vaginatus	Monera	Cyanophyta		Oscillatoriales	Oscillatoriaceae	Microcoleus	http://data.gbif.org/occurrences/243460982
GBIF New Zealand	International Collection of Microorganisms from Plants - New Zealand National Microbial Collection		Pseudomonas savastanoi	(Janse 1982) Gardan et al. 1992	Pseudomonas savastanoi	Bacteria	Proteobacteria	Gammaproteobacteria	Pseudomonadales	Pseudomonadaceae	Pseudomonas	http://data.gbif.org/occurrences/90591606
GBIF New Zealand	International Collection of Microorganisms from Plants - New Zealand National Microbial Collection		Pseudomonas syringae pv. syringae	van Hall 1902	Pseudomonas syringae pv	Bacteria	Proteobacteria	Gammaproteobacteria	Pseudomonadales	Pseudomonadaceae	Pseudomonas	http://data.gbif.org/occurrences/90594480
GBIF New Zealand	International Collection of Microorganisms from Plants - New Zealand National Microbial Collection		Xanthomonas campestris pv. phaseoli	(Smith 1897) Dye 1978	Xanthomonas campestris pv	Bacteria	Proteobacteria	Gammaproteobacteria	Xanthomonadales	Xanthomonadaceae	Xanthomonas	http://data.gbif.org/occurrences/90597860
Leibniz Institute DSMZ - German Collection of Microorganisms and Cell Cultures	DSMZ Prokarya Collection Catalogue	The copyright for any material created by the DSMZ is reserved. The duplication or use of information and data such as texts or images is only permitted with the indication of the source or with prior approval by the DSMZ.	Nannocystis exedens subsp. exedens Reichenbach		Nannocystis exedens subsp. exedens Reichenbach	Bacteria				Nannocystaceae	Nannocystis	http://data.gbif.org/occurrences/87815466
Leibniz Institute DSMZ - German Collection of Microorganisms and Cell Cultures	DSMZ Prokarya Collection Catalogue	The copyright for any material created by the DSMZ is reserved. The duplication or use of information and data such as texts or images is only permitted with the indication of the source or with prior approval by the DSMZ.	Sorangium cellulosum (Brockmann 1989) Reichenbach 2007		Sorangium cellulosum (Brockmann, 1989) Reichenbach, 2007	Bacteria				Polyangiaceae	Sorangium	http://data.gbif.org/occurrences/87818340
Leibniz Institute DSMZ - German Collection of Microorganisms and Cell Cultures	DSMZ Prokarya Collection Catalogue	The copyright for any material created by the DSMZ is reserved. The duplication or use of information and data such as texts or images is only permitted with the indication of the source or with prior approval by the DSMZ.	Sorangium cellulosum (Brockmann 1989) Reichenbach 2007		Sorangium cellulosum (Brockmann, 1989) Reichenbach, 2007	Bacteria				Polyangiaceae	Sorangium	http://data.gbif.org/occurrences/87818454
Leibniz Institute DSMZ - German Collection of Microorganisms and Cell Cultures	DSMZ Prokarya Collection Catalogue	The copyright for any material created by the DSMZ is reserved. The duplication or use of information and data such as texts or images is only permitted with the indication of the source or with prior approval by the DSMZ.	Xanthomonas campestris (Pammel 1895) Dowson 1939 emend. Vauterin et al. 1995		Xanthomonas campestris	Bacteria				Xanthomonadaceae	Xanthomonas	http://data.gbif.org/occurrences/87821629
Marine Science Institute, UCSB	Paleobiology Database		Porostromata indet.	Pia 1927	Porostromata	Eubacteria	Cyanobacteria	Porostromata			Porostromata	http://data.gbif.org/occurrences/39671965
Marine Science Institute, UCSB	Paleobiology Database		Girvanella sp.		Girvanella	Eubacteria	Cyanobacteria				Girvanella	http://data.gbif.org/occurrences/91856296
Netherlands Centre for Biodiversity Naturalis, section National Herbarium of the Netherlands	Nationaal Herbarium Nederland		Lyngbya majuscula (Dillwyn) Harv.		Lyngbya majuscula (Dillwyn) Harv.					Cyanophyceae	Lyngbya	http://data.gbif.org/occurrences/686061317
National Museum of Natural History, Smithsonian Institution	NMNH Botany Collections	See: http://www.mnh.si.edu/rc/db/2data_access_policy.html	Coccochloris parietina	Meneghini	Coccochloris parietina	Monera	Cyanophyta		Chroococcales	Chroococcaceae	Coccochloris	http://data.gbif.org/occurrences/243228304
National Museum of Natural History, Smithsonian Institution	NMNH Botany Collections	See: http://www.mnh.si.edu/rc/db/2data_access_policy.html	Leptothrix valderia	Delponte in Garelli	Leptothrix valderia	Monera	Cyanophyta		Oscillatoriales	Oscillatoriaceae	Leptothrix	http://data.gbif.org/occurrences/243421816
National Museum of Natural History, Smithsonian Institution	NMNH Botany Collections	See: http://www.mnh.si.edu/rc/db/2data_access_policy.html	Oscillatoria maxima	Kï¿½tz.	Oscillatoria maxima	Monera	Cyanophyta		Oscillatoriales	Oscillatoriaceae	Oscillatoria	http://data.gbif.org/occurrences/243514192
National Museum of Natural History, Smithsonian Institution	NMNH Botany Collections	See: http://www.mnh.si.edu/rc/db/2data_access_policy.html	Calothrix crustacea	Schousboe & Thur. in Bornet & Thur.	Calothrix crustacea	Monera	Cyanophyta		Oscillatoriales	Rivulariaceae	Calothrix	http://data.gbif.org/occurrences/243171526
National Museum of Natural History, Smithsonian Institution	NMNH Botany Collections	See: http://www.mnh.si.edu/rc/db/2data_access_policy.html	Entophysalis conferta		Entophysalis conferta	Monera	Cyanophyta		Chroococcales	Entophysalidaceae	Entophysalis	http://data.gbif.org/occurrences/243306656
National Museum of Natural History, Smithsonian Institution	NMNH Botany Collections	See: http://www.mnh.si.edu/rc/db/2data_access_policy.html	Lyngbya margaritacea	Kï¿½tz.	Lyngbya margaritacea	Monera	Cyanophyta		Oscillatoriales	Oscillatoriaceae	Lyngbya	http://data.gbif.org/occurrences/243437652
National Museum of Natural History, Smithsonian Institution	NMNH Botany Collections	See: http://www.mnh.si.edu/rc/db/2data_access_policy.html	Nostoc commune		Nostoc commune	Monera	Cyanophyta		Oscillatoriales	Nostocaceae	Nostoc	http://data.gbif.org/occurrences/243492709
National Museum of Natural History, Smithsonian Institution	NMNH Botany Collections	See: http://www.mnh.si.edu/rc/db/2data_access_policy.html	Phormidium meneghinianum	Kï¿½tz.	Phormidium meneghinianum	Monera	Cyanophyta		Oscillatoriales	Oscillatoriaceae	Phormidium	http://data.gbif.org/occurrences/243540781
Netherlands Centre for Biodiversity Naturalis, section National Herbarium of the Netherlands	Nationaal Herbarium Nederland		Calothrix parietina (Nägeli) Thur.		Calothrix parietina (Nägeli) Thur.					Algae	Calothrix	http://data.gbif.org/occurrences/250805104
Netherlands Centre for Biodiversity Naturalis, section National Herbarium of the Netherlands	Nationaal Herbarium Nederland		Phormidium biforme Kütz.		Phormidium biforme Kütz.					Cyanophyceae	Phormidium	http://data.gbif.org/occurrences/298140778
Netherlands Centre for Biodiversity Naturalis, section National Herbarium of the Netherlands	Nationaal Herbarium Nederland		Phormidium subfuscum Kütz.		Phormidium subfuscum Kütz.					Cyanophyceae	Phormidium	http://data.gbif.org/occurrences/298141177
National Museum of Natural History, Smithsonian Institution	NMNH Botany Collections	See: http://www.mnh.si.edu/rc/db/2data_access_policy.html	Calothrix parietina		Calothrix parietina	Monera	Cyanophyta		Oscillatoriales	Rivulariaceae	Calothrix	http://data.gbif.org/occurrences/243173098
National Museum of Natural History, Smithsonian Institution	NMNH Botany Collections	See: http://www.mnh.si.edu/rc/db/2data_access_policy.html	Leptothrix parasitica var. marina	Hansg.	Leptothrix parasitica var. marina	Monera	Cyanophyta		Oscillatoriales	Oscillatoriaceae	Leptothrix	http://data.gbif.org/occurrences/243421852
National Museum of Natural History, Smithsonian Institution	NMNH Botany Collections	See: http://www.mnh.si.edu/rc/db/2data_access_policy.html	Oscillatoria retzii		Oscillatoria retzii	Monera	Cyanophyta		Oscillatoriales	Oscillatoriaceae	Oscillatoria	http://data.gbif.org/occurrences/243515196
National Museum of Natural History, Smithsonian Institution	NMNH Botany Collections	See: http://www.mnh.si.edu/rc/db/2data_access_policy.html	Scytonema hofmannii		Scytonema hofmannii	Monera	Cyanophyta		Oscillatoriales	Scytonemataceae	Scytonema	http://data.gbif.org/occurrences/243621253
National Museum of Natural History, Smithsonian Institution	NMNH Botany Collections	See: http://www.mnh.si.edu/rc/db/2data_access_policy.html	Anacystis marginata	Meneghini	Anacystis marginata	Monera	Cyanophyta		Chroococcales	Chroococcaceae	Anacystis	http://data.gbif.org/occurrences/243098929
National Museum of Natural History, Smithsonian Institution	NMNH Botany Collections	See: http://www.mnh.si.edu/rc/db/2data_access_policy.html	Calothrix crustacea	Schousboe & Thur. in Bornet & Thur.	Calothrix crustacea	Monera	Cyanophyta		Oscillatoriales	Rivulariaceae	Calothrix	http://data.gbif.org/occurrences/243171607
National Museum of Natural History, Smithsonian Institution	NMNH Botany Collections	See: http://www.mnh.si.edu/rc/db/2data_access_policy.html	Nostoc commune		Nostoc commune	Monera	Cyanophyta		Oscillatoriales	Nostocaceae	Nostoc	http://data.gbif.org/occurrences/243492995
National Museum of Natural History, Smithsonian Institution	NMNH Botany Collections	See: http://www.mnh.si.edu/rc/db/2data_access_policy.html	Schizosiphon lasiopus	Kï¿½tz.	Schizosiphon lasiopus	Monera	Cyanophyta		Indet.	Indet.	Schizosiphon	http://data.gbif.org/occurrences/243609503
Dept. Of Biology, University of Trieste	TSB Lichen Herbarium		STIGONEMA PANNOSUM KUETZ.		Stigonema Pannosum Kuetz.							http://data.gbif.org/occurrences/57245431
Leibniz Institute DSMZ - German Collection of Microorganisms and Cell Cultures	DSMZ Prokarya Collection Catalogue	The copyright for any material created by the DSMZ is reserved. The duplication or use of information and data such as texts or images is only permitted with the indication of the source or with prior approval by the DSMZ.	Mycobacterium gordonae Bojalil et al. 1962		Mycobacterium gordonae Bojalil et al., 1962	Bacteria				Mycobacteriaceae	Mycobacterium	http://data.gbif.org/occurrences/87814512
Leibniz Institute DSMZ - German Collection of Microorganisms and Cell Cultures	DSMZ Prokarya Collection Catalogue	The copyright for any material created by the DSMZ is reserved. The duplication or use of information and data such as texts or images is only permitted with the indication of the source or with prior approval by the DSMZ.	Mycobacterium tusciae Tortoli et al. 1999		Mycobacterium tusciae Tortoli et al., 1999	Bacteria				Mycobacteriaceae	Mycobacterium	http://data.gbif.org/occurrences/87814749
Leibniz Institute DSMZ - German Collection of Microorganisms and Cell Cultures	DSMZ Prokarya Collection Catalogue	The copyright for any material created by the DSMZ is reserved. The duplication or use of information and data such as texts or images is only permitted with the indication of the source or with prior approval by the DSMZ.	Corallococcus macrosporus Reichenbach 2007		Corallococcus macrosporus Reichenbach, 2007	Bacteria				Myxococcaceae	Corallococcus	http://data.gbif.org/occurrences/87815018
Leibniz Institute DSMZ - German Collection of Microorganisms and Cell Cultures	GSPB Prokarya Catalogue	The copyright for any material created by the DSMZ is reserved. The duplication or use of information and data such as texts or images is only permitted with the indication of the source or with prior approval by the DSMZ.	Clavibacter michiganensis subsp. sepedonicus (Spieckermann and Kotthoff 1914) Davis et al. 1984		Clavibacter michiganensis subsp. sepedonicus (Spieckermann & Kotthoff, 1914) Davis et al., 1984						Clavibacter	http://data.gbif.org/occurrences/460132698
National Museum of Natural History, Smithsonian Institution	NMNH Botany Collections	See: http://www.mnh.si.edu/rc/db/2data_access_policy.html	Calothrix crustacea	Schousboe & Thur. in Bornet & Thur.	Calothrix crustacea	Monera	Cyanophyta		Oscillatoriales	Rivulariaceae	Calothrix	http://data.gbif.org/occurrences/243171594
National Museum of Natural History, Smithsonian Institution	NMNH Botany Collections	See: http://www.mnh.si.edu/rc/db/2data_access_policy.html	Nostoc commune		Nostoc commune	Monera	Cyanophyta		Oscillatoriales	Nostocaceae	Nostoc	http://data.gbif.org/occurrences/243493046
National Museum of Natural History, Smithsonian Institution	NMNH Botany Collections	See: http://www.mnh.si.edu/rc/db/2data_access_policy.html	Placoma vesiculosa	Schousboe & Thur. ex Bornet & Thur.	Placoma vesiculosa	Monera	Cyanophyta		Chroococcales	Entophysalidaceae	Placoma	http://data.gbif.org/occurrences/243551300
National Museum of Natural History, Smithsonian Institution	NMNH Botany Collections	See: http://www.mnh.si.edu/rc/db/2data_access_policy.html	Scytonema hofmannii		Scytonema hofmannii	Monera	Cyanophyta		Oscillatoriales	Scytonemataceae	Scytonema	http://data.gbif.org/occurrences/243618929
National Museum of Natural History, Smithsonian Institution	NMNH Botany Collections	See: http://www.mnh.si.edu/rc/db/2data_access_policy.html	Scytonema hofmannii		Scytonema hofmannii	Monera	Cyanophyta		Oscillatoriales	Scytonemataceae	Scytonema	http://data.gbif.org/occurrences/243620781
National Museum of Natural History, Smithsonian Institution	NMNH Botany Collections	See: http://www.mnh.si.edu/rc/db/2data_access_policy.html	Vaginaria saxicola	Kï¿½tz.	Vaginaria saxicola	Monera	Cyanophyta		Oscillatoriales	Oscillatoriaceae	Vaginaria	http://data.gbif.org/occurrences/243695375
Leibniz Institute DSMZ - German Collection of Microorganisms and Cell Cultures	GSPB Prokarya Catalogue	The copyright for any material created by the DSMZ is reserved. The duplication or use of information and data such as texts or images is only permitted with the indication of the source or with prior approval by the DSMZ.	Pseudomonas savastanoi pvar. fraxini (Janse 1982) comb. nov.		Pseudomonas savastanoi pvar, comb. nov.						Pseudomonas	http://data.gbif.org/occurrences/460133029
National Museum of Natural History, Smithsonian Institution	NMNH Botany Collections	See: http://www.mnh.si.edu/rc/db/2data_access_policy.html	Entophysalis rivularis		Entophysalis rivularis	Monera	Cyanophyta		Chroococcales	Entophysalidaceae	Entophysalis	http://data.gbif.org/occurrences/243307518
National Museum of Natural History, Smithsonian Institution	NMNH Botany Collections	See: http://www.mnh.si.edu/rc/db/2data_access_policy.html	Microcoleus vaginatus	(Vaucher) Gomont ex Gomont	Microcoleus vaginatus	Monera	Cyanophyta		Oscillatoriales	Oscillatoriaceae	Microcoleus	http://data.gbif.org/occurrences/243460968
National Museum of Natural History, Smithsonian Institution	NMNH Botany Collections	See: http://www.mnh.si.edu/rc/db/2data_access_policy.html	Schizothrix rubella		Schizothrix rubella	Monera	Cyanophyta		Oscillatoriales	Oscillatoriaceae	Schizothrix	http://data.gbif.org/occurrences/243614956
National Museum of Natural History, Smithsonian Institution	NMNH Botany Collections	See: http://www.mnh.si.edu/rc/db/2data_access_policy.html	Scytonema hofmannii		Scytonema hofmannii	Monera	Cyanophyta		Oscillatoriales	Scytonemataceae	Scytonema	http://data.gbif.org/occurrences/243618993
Netherlands Centre for Biodiversity Naturalis, section National Herbarium of the Netherlands	Nationaal Herbarium Nederland		Inactis italica Kütz.		Inactis italica Kütz.					Algae	Inactis	http://data.gbif.org/occurrences/685981709
CABIDiGIR Provider	CABI Bioscience Genetic Resource Collection		Streptomyces libani		Streptomyces libani	Bacteria					Streptomyces	http://data.gbif.org/occurrences/42633964
Leibniz Institute DSMZ - German Collection of Microorganisms and Cell Cultures	DSMZ Prokarya Collection Catalogue	The copyright for any material created by the DSMZ is reserved. The duplication or use of information and data such as texts or images is only permitted with the indication of the source or with prior approval by the DSMZ.	Corallococcus coralloides (Thaxter 1892) Reichenbach 2007		Corallococcus coralloides (Thaxter, 1892) Reichenbach, 2007	Bacteria				Myxococcaceae	Corallococcus	http://data.gbif.org/occurrences/87810166
GBIF New Zealand	International Collection of Microorganisms from Plants - New Zealand National Microbial Collection		Xanthomonas campestris pv. vesicatoria	(Doidge 1920) Dye 1978	Xanthomonas campestris pv	Bacteria	Proteobacteria	Gammaproteobacteria	Xanthomonadales	Xanthomonadaceae	Xanthomonas	http://data.gbif.org/occurrences/90597856
National Museum of Natural History, Smithsonian Institution	NMNH Botany Collections	See: http://www.mnh.si.edu/rc/db/2data_access_policy.html	Coccochloris deusta	Meneghini	Coccochloris deusta	Monera	Cyanophyta		Chroococcales	Chroococcaceae	Coccochloris	http://data.gbif.org/occurrences/243228286
National Museum of Natural History, Smithsonian Institution	NMNH Botany Collections	See: http://www.mnh.si.edu/rc/db/2data_access_policy.html	Nostoc insulare	Borzi in Sommier	Nostoc insulare	Monera	Cyanophyta		Oscillatoriales	Nostocaceae	Nostoc	http://data.gbif.org/occurrences/243496200
National Museum of Natural History, Smithsonian Institution	NMNH Botany Collections	See: http://www.mnh.si.edu/rc/db/2data_access_policy.html	Scytonema steindachneri	Krasser in Zahlbr.	Scytonema steindachneri	Monera	Cyanophyta		Oscillatoriales	Scytonemataceae	Scytonema	http://data.gbif.org/occurrences/243518416
Leibniz Institute DSMZ - German Collection of Microorganisms and Cell Cultures	DSMZ Prokarya Collection Catalogue	The copyright for any material created by the DSMZ is reserved. The duplication or use of information and data such as texts or images is only permitted with the indication of the source or with prior approval by the DSMZ.	Mycobacterium chimaera Tortoli et al. 2004		Mycobacterium chimaera Tortoli et al., 2004	Bacteria				Mycobacteriaceae	Mycobacterium	http://data.gbif.org/occurrences/87814513
National Museum of Natural History, Smithsonian Institution	NMNH Botany Collections	See: http://www.mnh.si.edu/rc/db/2data_access_policy.html	Calothrix crustacea	Schousboe & Thur. in Bornet & Thur.	Calothrix crustacea	Monera	Cyanophyta		Oscillatoriales	Rivulariaceae	Calothrix	http://data.gbif.org/occurrences/243171608
National Museum of Natural History, Smithsonian Institution	NMNH Botany Collections	See: http://www.mnh.si.edu/rc/db/2data_access_policy.html	Calothrix parietina		Calothrix parietina	Monera	Cyanophyta		Oscillatoriales	Rivulariaceae	Calothrix	http://data.gbif.org/occurrences/243173114
National Museum of Natural History, Smithsonian Institution	NMNH Botany Collections	See: http://www.mnh.si.edu/rc/db/2data_access_policy.html	Lyngbya semiplena		Lyngbya semiplena	Monera	Cyanophyta		Oscillatoriales	Oscillatoriaceae	Lyngbya	http://data.gbif.org/occurrences/243437529
National Museum of Natural History, Smithsonian Institution	NMNH Botany Collections	See: http://www.mnh.si.edu/rc/db/2data_access_policy.html	Oscillatoria submembranacea		Oscillatoria submembranacea	Monera	Cyanophyta		Oscillatoriales	Oscillatoriaceae	Oscillatoria	http://data.gbif.org/occurrences/243516321
National Museum of Natural History, Smithsonian Institution	NMNH Botany Collections	See: http://www.mnh.si.edu/rc/db/2data_access_policy.html	Scytonema hofmannii		Scytonema hofmannii	Monera	Cyanophyta		Oscillatoriales	Scytonemataceae	Scytonema	http://data.gbif.org/occurrences/243618943
National Museum of Natural History, Smithsonian Institution	NMNH Botany Collections	See: http://www.mnh.si.edu/rc/db/2data_access_policy.html	Spirulina tenuissima	Kï¿½tz.	Spirulina tenuissima	Monera	Cyanophyta		Oscillatoriales	Oscillatoriaceae	Spirulina	http://data.gbif.org/occurrences/243649233
Leibniz Institute DSMZ - German Collection of Microorganisms and Cell Cultures	DSMZ Prokarya Collection Catalogue	The copyright for any material created by the DSMZ is reserved. The duplication or use of information and data such as texts or images is only permitted with the indication of the source or with prior approval by the DSMZ.	Sorangium cellulosum (Brockmann 1989) Reichenbach 2007		Sorangium cellulosum (Brockmann, 1989) Reichenbach, 2007	Bacteria				Polyangiaceae	Sorangium	http://data.gbif.org/occurrences/87818244
Leibniz Institute DSMZ - German Collection of Microorganisms and Cell Cultures	DSMZ Prokarya Collection Catalogue	The copyright for any material created by the DSMZ is reserved. The duplication or use of information and data such as texts or images is only permitted with the indication of the source or with prior approval by the DSMZ.	Gluconacetobacter swingsii Dellaglio et al. 2005		Gluconacetobacter swingsii Dellaglio et al., 2005	Bacteria				Acetobacteraceae	Gluconacetobacter	http://data.gbif.org/occurrences/216072119
National Museum of Natural History, Smithsonian Institution	NMNH Botany Collections	See: http://www.mnh.si.edu/rc/db/2data_access_policy.html	Anacystis aeruginosa		Anacystis aeruginosa	Monera	Cyanophyta		Chroococcales	Chroococcaceae	Anacystis	http://data.gbif.org/occurrences/243097933
National Museum of Natural History, Smithsonian Institution	NMNH Botany Collections	See: http://www.mnh.si.edu/rc/db/2data_access_policy.html	Calothrix crustacea	Schousboe & Thur. in Bornet & Thur.	Calothrix crustacea	Monera	Cyanophyta		Oscillatoriales	Rivulariaceae	Calothrix	http://data.gbif.org/occurrences/243171579
National Museum of Natural History, Smithsonian Institution	NMNH Botany Collections	See: http://www.mnh.si.edu/rc/db/2data_access_policy.html	Microcoleus lyngbyaceus		Microcoleus lyngbyaceus	Monera	Cyanophyta		Oscillatoriales	Oscillatoriaceae	Microcoleus	http://data.gbif.org/occurrences/243455961
National Museum of Natural History, Smithsonian Institution	NMNH Botany Collections	See: http://www.mnh.si.edu/rc/db/2data_access_policy.html	Pleurococcus glomeratus	Meneghini	Pleurococcus glomeratus	Monera	Cyanophyta		Chroococcales	Chroococcaceae	Pleurococcus	http://data.gbif.org/occurrences/243554784
National Museum of Natural History, Smithsonian Institution	NMNH Botany Collections	See: http://www.mnh.si.edu/rc/db/2data_access_policy.html	Symphyosiphon contarenii	Kï¿½tz.	Symphyosiphon contarenii	Monera	Cyanophyta		Oscillatoriales	Nostocaceae	Symphyosiphon	http://data.gbif.org/occurrences/243664737
GBIF New Zealand	International Collection of Microorganisms from Plants - New Zealand National Microbial Collection		Xanthomonas fragariae	Kennedy & King 1962	Xanthomonas fragariae	Bacteria	Proteobacteria	Gammaproteobacteria	Xanthomonadales	Xanthomonadaceae	Xanthomonas	http://data.gbif.org/occurrences/90597826
GBIF New Zealand	International Collection of Microorganisms from Plants - New Zealand National Microbial Collection		Xanthomonas campestris pv. phaseoli	(Smith 1897) Dye 1978	Xanthomonas campestris pv	Bacteria	Proteobacteria	Gammaproteobacteria	Xanthomonadales	Xanthomonadaceae	Xanthomonas	http://data.gbif.org/occurrences/90597858
Leibniz Institute DSMZ - German Collection of Microorganisms and Cell Cultures	DSMZ Prokarya Collection Catalogue	The copyright for any material created by the DSMZ is reserved. The duplication or use of information and data such as texts or images is only permitted with the indication of the source or with prior approval by the DSMZ.	Agromyces salentinus Jurado et al. 2005		Agromyces salentinus Jurado et al., 2005	Bacteria				Microbacteriaceae	Agromyces	http://data.gbif.org/occurrences/87807795
Leibniz Institute DSMZ - German Collection of Microorganisms and Cell Cultures	DSMZ Prokarya Collection Catalogue	The copyright for any material created by the DSMZ is reserved. The duplication or use of information and data such as texts or images is only permitted with the indication of the source or with prior approval by the DSMZ.	Cystobacter disciformis Reichenbach et al.		Cystobacter disciformis Reichenbach et al.	Bacteria				Cystobacteraceae	Cystobacter	http://data.gbif.org/occurrences/87811143
Leibniz Institute DSMZ - German Collection of Microorganisms and Cell Cultures	DSMZ Prokarya Collection Catalogue	The copyright for any material created by the DSMZ is reserved. The duplication or use of information and data such as texts or images is only permitted with the indication of the source or with prior approval by the DSMZ.	Pelobacter acidigallici Schink and Pfennig 1983		Pelobacter acidigallici Schink & Pfennig, 1983	Bacteria				Desulfuromonadaceae	Pelobacter	http://data.gbif.org/occurrences/87816234
Leibniz Institute DSMZ - German Collection of Microorganisms and Cell Cultures	DSMZ Prokarya Collection Catalogue	The copyright for any material created by the DSMZ is reserved. The duplication or use of information and data such as texts or images is only permitted with the indication of the source or with prior approval by the DSMZ.	Nannocystis exedens subsp. exedens Reichenbach		Nannocystis exedens subsp. exedens Reichenbach	Bacteria				Nannocystaceae	Nannocystis	http://data.gbif.org/occurrences/87815479
National Museum of Natural History, Smithsonian Institution	NMNH Botany Collections	See: http://www.mnh.si.edu/rc/db/2data_access_policy.html	Gomphosphaeria aponina		Gomphosphaeria aponina	Monera	Cyanophyta		Chroococcales	Chroococcaceae	Gomphosphaeria	http://data.gbif.org/occurrences/243346633
National Museum of Natural History, Smithsonian Institution	NMNH Botany Collections	See: http://www.mnh.si.edu/rc/db/2data_access_policy.html	Microcoleus vaginatus	(Vaucher) Gomont ex Gomont	Microcoleus vaginatus	Monera	Cyanophyta		Oscillatoriales	Oscillatoriaceae	Microcoleus	http://data.gbif.org/occurrences/243460956
Leibniz Institute DSMZ - German Collection of Microorganisms and Cell Cultures	DSMZ Prokarya Collection Catalogue	The copyright for any material created by the DSMZ is reserved. The duplication or use of information and data such as texts or images is only permitted with the indication of the source or with prior approval by the DSMZ.	unclassified bacterium		Unclassified bacterium	Bacteria				Not assigned to family	unclassified	http://data.gbif.org/occurrences/216079739
National Museum of Natural History, Smithsonian Institution	NMNH Botany Collections	See: http://www.mnh.si.edu/rc/db/2data_access_policy.html	Arthrospira jenneri		Arthrospira jenneri	Monera	Cyanophyta		Oscillatoriales	Oscillatoriaceae	Arthrospira	http://data.gbif.org/occurrences/243113691
National Museum of Natural History, Smithsonian Institution	NMNH Botany Collections	See: http://www.mnh.si.edu/rc/db/2data_access_policy.html	Nostoc commune		Nostoc commune	Monera	Cyanophyta		Oscillatoriales	Nostocaceae	Nostoc	http://data.gbif.org/occurrences/243492526
National Museum of Natural History, Smithsonian Institution	NMNH Botany Collections	See: http://www.mnh.si.edu/rc/db/2data_access_policy.html	Scytonema asphaltii	Fiorini-Mazzanti	Scytonema asphaltii	Monera	Cyanophyta		Oscillatoriales	Scytonemataceae	Scytonema	http://data.gbif.org/occurrences/243618883
National Museum of Natural History, Smithsonian Institution	NMNH Botany Collections	See: http://www.mnh.si.edu/rc/db/2data_access_policy.html	Spirulina zanardinii	Kï¿½tz.	Spirulina zanardinii	Monera	Cyanophyta		Oscillatoriales	Oscillatoriaceae	Spirulina	http://data.gbif.org/occurrences/243649237
National Museum of Natural History, Smithsonian Institution	NMNH Botany Collections	See: http://www.mnh.si.edu/rc/db/2data_access_policy.html	Anacystis thermalis		Anacystis thermalis	Monera	Cyanophyta		Chroococcales	Chroococcaceae	Anacystis	http://data.gbif.org/occurrences/243100299
National Museum of Natural History, Smithsonian Institution	NMNH Botany Collections	See: http://www.mnh.si.edu/rc/db/2data_access_policy.html	Oscillatoria lyngbyacea	Kï¿½tz.	Oscillatoria lyngbyacea	Monera	Cyanophyta		Oscillatoriales	Oscillatoriaceae	Oscillatoria	http://data.gbif.org/occurrences/243514191
National Museum of Natural History, Smithsonian Institution	NMNH Botany Collections	See: http://www.mnh.si.edu/rc/db/2data_access_policy.html	Porphyrosiphon notarisii		Porphyrosiphon notarisii	Monera	Cyanophyta		Oscillatoriales	Oscillatoriaceae	Porphyrosiphon	http://data.gbif.org/occurrences/243570196
Leibniz Institute DSMZ - German Collection of Microorganisms and Cell Cultures	DSMZ Prokarya Collection Catalogue	The copyright for any material created by the DSMZ is reserved. The duplication or use of information and data such as texts or images is only permitted with the indication of the source or with prior approval by the DSMZ.	Tistrella bauzanensis Zhang et al. 2011		Tistrella bauzanensis Zhang et al., 2011	Bacteria				Rhodospirillaceae	Tistrella	http://data.gbif.org/occurrences/665523745
National Museum of Natural History, Smithsonian Institution	NMNH Botany Collections	See: http://www.mnh.si.edu/rc/db/2data_access_policy.html	Calothrix parietina		Calothrix parietina	Monera	Cyanophyta		Oscillatoriales	Rivulariaceae	Calothrix	http://data.gbif.org/occurrences/243173088
CABIDiGIR Provider	CABI Bioscience Genetic Resource Collection		Streptomyces chrestomyceticus var. rubescens		Streptomyces chrestomyceticus var. rubescens	Bacteria					Streptomyces	http://data.gbif.org/occurrences/42633820
Leibniz Institute DSMZ - German Collection of Microorganisms and Cell Cultures	DSMZ Prokarya Collection Catalogue	The copyright for any material created by the DSMZ is reserved. The duplication or use of information and data such as texts or images is only permitted with the indication of the source or with prior approval by the DSMZ.	Caloramator viterbiensis Seyfried et al. 2002 emend. Ogg and Patel 2011		Caloramator viterbiensis	Bacteria				Clostridiaceae	Caloramator	http://data.gbif.org/occurrences/87809276
Leibniz Institute DSMZ - German Collection of Microorganisms and Cell Cultures	DSMZ Prokarya Collection Catalogue	The copyright for any material created by the DSMZ is reserved. The duplication or use of information and data such as texts or images is only permitted with the indication of the source or with prior approval by the DSMZ.	Corallococcus coralloides (Thaxter 1892) Reichenbach 2007		Corallococcus coralloides (Thaxter, 1892) Reichenbach, 2007	Bacteria				Myxococcaceae	Corallococcus	http://data.gbif.org/occurrences/87810439
Leibniz Institute DSMZ - German Collection of Microorganisms and Cell Cultures	DSMZ Prokarya Collection Catalogue	The copyright for any material created by the DSMZ is reserved. The duplication or use of information and data such as texts or images is only permitted with the indication of the source or with prior approval by the DSMZ.	Cystobacter fuscus Schroeter 1886		Cystobacter fuscus Schroeter, 1886	Bacteria				Cystobacteraceae	Cystobacter	http://data.gbif.org/occurrences/87811192
Leibniz Institute DSMZ - German Collection of Microorganisms and Cell Cultures	DSMZ Prokarya Collection Catalogue	The copyright for any material created by the DSMZ is reserved. The duplication or use of information and data such as texts or images is only permitted with the indication of the source or with prior approval by the DSMZ.	Lampropedia hyalina (Ehrenberg 1832) Schroeter 1886 emend. Xie and Yokota 2003 emend. Lee et al. 2004		Lampropedia hyalina	Bacteria				Comamonadaceae	Lampropedia	http://data.gbif.org/occurrences/87813582
Leibniz Institute DSMZ - German Collection of Microorganisms and Cell Cultures	DSMZ Prokarya Collection Catalogue	The copyright for any material created by the DSMZ is reserved. The duplication or use of information and data such as texts or images is only permitted with the indication of the source or with prior approval by the DSMZ.	Sorangium cellulosum (Brockmann 1989) Reichenbach 2007		Sorangium cellulosum (Brockmann, 1989) Reichenbach, 2007	Bacteria				Polyangiaceae	Sorangium	http://data.gbif.org/occurrences/87818404
GBIF New Zealand	International Collection of Microorganisms from Plants - New Zealand National Microbial Collection		Pseudomonas chlororaphis	(Guignard & Sauvageau 1894) Bergey et al. 1930	Pseudomonas chlororaphis	Bacteria	Proteobacteria	Gammaproteobacteria	Pseudomonadales	Pseudomonadaceae	Pseudomonas	http://data.gbif.org/occurrences/90591685
Marine Science Institute, UCSB	Paleobiology Database		Girvanella sp.		Girvanella	Eubacteria	Cyanobacteria				Girvanella	http://data.gbif.org/occurrences/37365400
Leibniz Institute DSMZ - German Collection of Microorganisms and Cell Cultures	DSMZ Prokarya Collection Catalogue	The copyright for any material created by the DSMZ is reserved. The duplication or use of information and data such as texts or images is only permitted with the indication of the source or with prior approval by the DSMZ.	Acetobacterium woodii Balch et al. 1977		Acetobacterium woodii Balch et al., 1977	Bacteria				Eubacteriaceae	Acetobacterium	http://data.gbif.org/occurrences/87807177
Leibniz Institute DSMZ - German Collection of Microorganisms and Cell Cultures	DSMZ Prokarya Collection Catalogue	The copyright for any material created by the DSMZ is reserved. The duplication or use of information and data such as texts or images is only permitted with the indication of the source or with prior approval by the DSMZ.	Halomonas campaniensis Romano et al. 2005		Halomonas campaniensis Romano et al., 2005	Bacteria				Halomonadaceae	Halomonas	http://data.gbif.org/occurrences/87812957
Leibniz Institute DSMZ - German Collection of Microorganisms and Cell Cultures	DSMZ Prokarya Collection Catalogue	The copyright for any material created by the DSMZ is reserved. The duplication or use of information and data such as texts or images is only permitted with the indication of the source or with prior approval by the DSMZ.	Myxococcus fulvus (Cohn 1875) Jahn 1911		Myxococcus fulvus (Cohn, 1875) Jahn, 1911	Bacteria				Myxococcaceae	Myxococcus	http://data.gbif.org/occurrences/87814905
GBIF New Zealand	International Collection of Microorganisms from Plants - New Zealand National Microbial Collection		Pseudomonas syringae pv. ciccaronei	(Ercolani & Caldarola 1972) Young, Dye & Wilkie 1978	Pseudomonas syringae pv	Bacteria	Proteobacteria	Gammaproteobacteria	Pseudomonadales	Pseudomonadaceae	Pseudomonas	http://data.gbif.org/occurrences/90592050
Leibniz Institute DSMZ - German Collection of Microorganisms and Cell Cultures	DSMZ Prokarya Collection Catalogue	The copyright for any material created by the DSMZ is reserved. The duplication or use of information and data such as texts or images is only permitted with the indication of the source or with prior approval by the DSMZ.	Isoptericola hypogeus Groth et al. 2005		Isoptericola hypogeus Groth et al., 2005	Bacteria				Promicromonosporaceae	Isoptericola	http://data.gbif.org/occurrences/87813167
National Institute of Genetics, ROIS	Japan Collection of Microorganisms, RIKEN BioResource Center		Nocardia acidivorans	Kämpfer et al. 2007	Nocardia acidivorans						Nocardia	http://data.gbif.org/occurrences/323690266
National Museum of Natural History, Smithsonian Institution	NMNH Botany Collections	See: http://www.mnh.si.edu/rc/db/2data_access_policy.html	Tolypothrix thermalis	Kï¿½tz.	Tolypothrix thermalis	Monera	Cyanophyta		Oscillatoriales	Scytonemataceae	Tolypothrix	http://data.gbif.org/occurrences/243676899
Leibniz Institute DSMZ - German Collection of Microorganisms and Cell Cultures	DSMZ Prokarya Collection Catalogue	The copyright for any material created by the DSMZ is reserved. The duplication or use of information and data such as texts or images is only permitted with the indication of the source or with prior approval by the DSMZ.	Myxococcus fulvus (Cohn 1875) Jahn 1911		Myxococcus fulvus (Cohn, 1875) Jahn, 1911	Bacteria				Myxococcaceae	Myxococcus	http://data.gbif.org/occurrences/87814802
Leibniz Institute DSMZ - German Collection of Microorganisms and Cell Cultures	DSMZ Prokarya Collection Catalogue	The copyright for any material created by the DSMZ is reserved. The duplication or use of information and data such as texts or images is only permitted with the indication of the source or with prior approval by the DSMZ.	Myxococcus stipitatus Thaxter 1897		Myxococcus stipitatus Thaxter, 1897	Bacteria				Myxococcaceae	Myxococcus	http://data.gbif.org/occurrences/87815071
National Institute of Genetics, ROIS	Biological Resource Center, Department of Biotechnology, National Institute of Technology and Evaluation		Streptomyces mediolani	Arcamone et al. 1969	Streptomyces mediolani						Streptomyces	http://data.gbif.org/occurrences/325257471
National Museum of Natural History, Smithsonian Institution	NMNH Botany Collections	See: http://www.mnh.si.edu/rc/db/2data_access_policy.html	Calothrix crustacea	Schousboe & Thur. in Bornet & Thur.	Calothrix crustacea	Monera	Cyanophyta		Oscillatoriales	Rivulariaceae	Calothrix	http://data.gbif.org/occurrences/243171619
National Museum of Natural History, Smithsonian Institution	NMNH Botany Collections	See: http://www.mnh.si.edu/rc/db/2data_access_policy.html	Euactis beccariana	De Notaris	Euactis beccariana	Monera	Cyanophyta		Oscillatoriales	Rivulariaceae	Euactis	http://data.gbif.org/occurrences/243319859
Leibniz Institute DSMZ - German Collection of Microorganisms and Cell Cultures	DSMZ Prokarya Collection Catalogue	The copyright for any material created by the DSMZ is reserved. The duplication or use of information and data such as texts or images is only permitted with the indication of the source or with prior approval by the DSMZ.	Streptomyces peucetius Grein et al. 1963		Streptomyces peucetius Grein et al., 1963	Bacteria				Streptomycetaceae	Streptomyces	http://data.gbif.org/occurrences/87820297
GBIF-Sweden	Algae (S)		Oscillatoria fragilis Agardh	Agardh	Oscillatoria fragilis Agardh	Plantae					Oscillatoria	http://data.gbif.org/occurrences/2432584
Leibniz Institute DSMZ - German Collection of Microorganisms and Cell Cultures	DSMZ Prokarya Collection Catalogue	The copyright for any material created by the DSMZ is reserved. The duplication or use of information and data such as texts or images is only permitted with the indication of the source or with prior approval by the DSMZ.	Luteimonas terricola Zhang et al. 2010		Luteimonas terricola Zhang et al., 2010	Bacteria				Xanthomonadaceae	Luteimonas	http://data.gbif.org/occurrences/345679678
Leibniz Institute DSMZ - German Collection of Microorganisms and Cell Cultures	DSMZ Prokarya Collection Catalogue	The copyright for any material created by the DSMZ is reserved. The duplication or use of information and data such as texts or images is only permitted with the indication of the source or with prior approval by the DSMZ.	Streptomyces rochei Berger et al. 1953		Streptomyces rochei Berger et al., 1953	Bacteria				Streptomycetaceae	Streptomyces	http://data.gbif.org/occurrences/87820403
Leibniz Institute DSMZ - German Collection of Microorganisms and Cell Cultures	DSMZ Prokarya Collection Catalogue	The copyright for any material created by the DSMZ is reserved. The duplication or use of information and data such as texts or images is only permitted with the indication of the source or with prior approval by the DSMZ.	Xanthomonas campestris (Pammel 1895) Dowson 1939 emend. Vauterin et al. 1995		Xanthomonas campestris	Bacteria				Xanthomonadaceae	Xanthomonas	http://data.gbif.org/occurrences/87821630
National Institute of Genetics, ROIS	Japan Collection of Microorganisms, RIKEN BioResource Center		Actinoplanes liguriensis	Wink et al. 2006	Actinoplanes liguriensis						Actinoplanes	http://data.gbif.org/occurrences/323693524
National Museum of Natural History, Smithsonian Institution	NMNH Botany Collections	See: http://www.mnh.si.edu/rc/db/2data_access_policy.html	Oscillatoria retzii		Oscillatoria retzii	Monera	Cyanophyta		Oscillatoriales	Oscillatoriaceae	Oscillatoria	http://data.gbif.org/occurrences/243515185
National Museum of Natural History, Smithsonian Institution	NMNH Botany Collections	See: http://www.mnh.si.edu/rc/db/2data_access_policy.html	Schizothrix rubella		Schizothrix rubella	Monera	Cyanophyta		Oscillatoriales	Oscillatoriaceae	Schizothrix	http://data.gbif.org/occurrences/243615020
MNHN - Museum national d'Histoire naturelle	Cryptogams herbarium specimens		scytonema hofmannii		Scytonema hofmannii					algues	scytonema	http://data.gbif.org/occurrences/436806030
National Museum of Natural History, Smithsonian Institution	NMNH Botany Collections	See: http://www.mnh.si.edu/rc/db/2data_access_policy.html	Lyngbya aeruginosa var. thermalis	Meneghini	Lyngbya aeruginosa var. thermalis	Monera	Cyanophyta		Oscillatoriales	Oscillatoriaceae	Lyngbya	http://data.gbif.org/occurrences/243436739
National Museum of Natural History, Smithsonian Institution	NMNH Botany Collections	See: http://www.mnh.si.edu/rc/db/2data_access_policy.html	Nostoc commune		Nostoc commune	Monera	Cyanophyta		Oscillatoriales	Nostocaceae	Nostoc	http://data.gbif.org/occurrences/243493013
Leibniz Institute DSMZ - German Collection of Microorganisms and Cell Cultures	DSMZ Prokarya Collection Catalogue	The copyright for any material created by the DSMZ is reserved. The duplication or use of information and data such as texts or images is only permitted with the indication of the source or with prior approval by the DSMZ.	Thiothrix sp.		Thiothrix	Bacteria				Thiotrichaceae	Thiothrix	http://data.gbif.org/occurrences/87821421
National Museum of Natural History, Smithsonian Institution	NMNH Botany Collections	See: http://www.mnh.si.edu/rc/db/2data_access_policy.html	Oscillatoria porettana	Meneghini in Kï¿½tz.	Oscillatoria porettana	Monera	Cyanophyta		Oscillatoriales	Oscillatoriaceae	Oscillatoria	http://data.gbif.org/occurrences/243514204
National Museum of Natural History, Smithsonian Institution	NMNH Botany Collections	See: http://www.mnh.si.edu/rc/db/2data_access_policy.html	Scytonema elegans	Kï¿½tz.	Scytonema elegans	Monera	Cyanophyta		Oscillatoriales	Scytonemataceae	Scytonema	http://data.gbif.org/occurrences/243618980
National Museum of Natural History, Smithsonian Institution	NMNH Botany Collections	See: http://www.mnh.si.edu/rc/db/2data_access_policy.html	Porphyrosiphon notarisii		Porphyrosiphon notarisii	Monera	Cyanophyta		Oscillatoriales	Oscillatoriaceae	Porphyrosiphon	http://data.gbif.org/occurrences/243570245
National Museum of Natural History, Smithsonian Institution	NMNH Botany Collections	See: http://www.mnh.si.edu/rc/db/2data_access_policy.html	Scytonema thermale	Kï¿½tz.	Scytonema thermale	Monera	Cyanophyta		Oscillatoriales	Scytonemataceae	Scytonema	http://data.gbif.org/occurrences/243624065
National Museum of Natural History, Smithsonian Institution	NMNH Botany Collections	See: http://www.mnh.si.edu/rc/db/2data_access_policy.html	Nostoc prismaticum	de Cesati in Rabenh.	Nostoc prismaticum	Monera	Cyanophyta		Oscillatoriales	Nostocaceae	Nostoc	http://data.gbif.org/occurrences/243496281
National Museum of Natural History, Smithsonian Institution	NMNH Botany Collections	See: http://www.mnh.si.edu/rc/db/2data_access_policy.html	Oscillatoria retzii		Oscillatoria retzii	Monera	Cyanophyta		Oscillatoriales	Oscillatoriaceae	Oscillatoria	http://data.gbif.org/occurrences/243515236
National Museum of Natural History, Smithsonian Institution	NMNH Botany Collections	See: http://www.mnh.si.edu/rc/db/2data_access_policy.html	Symploca rubra	Meneghini in Kï¿½tz.	Symploca rubra	Monera	Cyanophyta		Oscillatoriales	Oscillatoriaceae	Symploca	http://data.gbif.org/occurrences/243665597
Leibniz Institute DSMZ - German Collection of Microorganisms and Cell Cultures	DSMZ Prokarya Collection Catalogue	The copyright for any material created by the DSMZ is reserved. The duplication or use of information and data such as texts or images is only permitted with the indication of the source or with prior approval by the DSMZ.	Nannocystis exedens subsp. exedens Reichenbach		Nannocystis exedens subsp. exedens Reichenbach	Bacteria				Nannocystaceae	Nannocystis	http://data.gbif.org/occurrences/87815467
Netherlands Centre for Biodiversity Naturalis, section National Herbarium of the Netherlands	Nationaal Herbarium Nederland		Lyngbya aestuarii (Mert.) Liebm. ex Gomont		Lyngbya aestuarii (Mert.) Liebm. ex Gomont					Cyanophyceae	Lyngbya	http://data.gbif.org/occurrences/686061314
National Museum of Natural History, Smithsonian Institution	NMNH Botany Collections	See: http://www.mnh.si.edu/rc/db/2data_access_policy.html	Microcoleus lyngbyaceus		Microcoleus lyngbyaceus	Monera	Cyanophyta		Oscillatoriales	Oscillatoriaceae	Microcoleus	http://data.gbif.org/occurrences/243455845
National Museum of Natural History, Smithsonian Institution	NMNH Botany Collections	See: http://www.mnh.si.edu/rc/db/2data_access_policy.html	Microcoleus vaginatus	(Vaucher) Gomont ex Gomont	Microcoleus vaginatus	Monera	Cyanophyta		Oscillatoriales	Oscillatoriaceae	Microcoleus	http://data.gbif.org/occurrences/243460958
National Museum of Natural History, Smithsonian Institution	NMNH Botany Collections	See: http://www.mnh.si.edu/rc/db/2data_access_policy.html	Schizothrix friesii		Schizothrix friesii	Monera	Cyanophyta		Oscillatoriales	Oscillatoriaceae	Schizothrix	http://data.gbif.org/occurrences/243614408
National Museum of Natural History, Smithsonian Institution	NMNH Botany Collections	See: http://www.mnh.si.edu/rc/db/2data_access_policy.html	Scytonema hofmannii		Scytonema hofmannii	Monera	Cyanophyta		Oscillatoriales	Scytonemataceae	Scytonema	http://data.gbif.org/occurrences/243618714
National Museum of Natural History, Smithsonian Institution	NMNH Botany Collections	See: http://www.mnh.si.edu/rc/db/2data_access_policy.html	Scytonema truncicola	Rabenh.	Scytonema truncicola	Monera	Cyanophyta		Oscillatoriales	Scytonemataceae	Scytonema	http://data.gbif.org/occurrences/243624052
Marine Science Institute, UCSB	Paleobiology Database		Aeolisaccus sp.		Aeolisaccus			Granuloreticulosea	Foraminiferida	Earlandiidae	Aeolisaccus	http://data.gbif.org/occurrences/34864030
Leibniz Institute DSMZ - German Collection of Microorganisms and Cell Cultures	DSMZ Prokarya Collection Catalogue	The copyright for any material created by the DSMZ is reserved. The duplication or use of information and data such as texts or images is only permitted with the indication of the source or with prior approval by the DSMZ.	Sorangium cellulosum (Brockmann 1989) Reichenbach 2007		Sorangium cellulosum (Brockmann, 1989) Reichenbach, 2007	Bacteria				Polyangiaceae	Sorangium	http://data.gbif.org/occurrences/87818402
Leibniz Institute DSMZ - German Collection of Microorganisms and Cell Cultures	DSMZ Prokarya Collection Catalogue	The copyright for any material created by the DSMZ is reserved. The duplication or use of information and data such as texts or images is only permitted with the indication of the source or with prior approval by the DSMZ.	Streptomyces ambofaciens Pinnert-Sindico 1954		Streptomyces ambofaciens Pinnert-Sindico, 1954	Bacteria				Streptomycetaceae	Streptomyces	http://data.gbif.org/occurrences/87819629
Leibniz Institute DSMZ - German Collection of Microorganisms and Cell Cultures	DSMZ Prokarya Collection Catalogue	The copyright for any material created by the DSMZ is reserved. The duplication or use of information and data such as texts or images is only permitted with the indication of the source or with prior approval by the DSMZ.	Lactobacillus rossiae Corsetti et al. 2005		Lactobacillus rossiae Corsetti et al., 2005	Bacteria				Lactobacillaceae	Lactobacillus	http://data.gbif.org/occurrences/87813488
Leibniz Institute DSMZ - German Collection of Microorganisms and Cell Cultures	DSMZ Prokarya Collection Catalogue	The copyright for any material created by the DSMZ is reserved. The duplication or use of information and data such as texts or images is only permitted with the indication of the source or with prior approval by the DSMZ.	Streptomyces venezuelae Ehrlich et al. 1948		Streptomyces venezuelae Ehrlich et al., 1948	Bacteria				Streptomycetaceae	Streptomyces	http://data.gbif.org/occurrences/87820937
Leibniz Institute DSMZ - German Collection of Microorganisms and Cell Cultures	DSMZ Prokarya Collection Catalogue	The copyright for any material created by the DSMZ is reserved. The duplication or use of information and data such as texts or images is only permitted with the indication of the source or with prior approval by the DSMZ.	Desulfobacterium autotrophicum Brysch et al. 1988		Desulfobacterium autotrophicum Brysch et al., 1988	Bacteria				Desulfobacteraceae	Desulfobacterium	http://data.gbif.org/occurrences/87811495
GBIF New Zealand	International Collection of Microorganisms from Plants - New Zealand National Microbial Collection		Pseudomonas savastanoi pv. nerii	(Janse 1982) Young et al. 1996	Pseudomonas savastanoi pv	Bacteria	Proteobacteria	Gammaproteobacteria	Pseudomonadales	Pseudomonadaceae	Pseudomonas	http://data.gbif.org/occurrences/90591546
Leibniz Institute DSMZ - German Collection of Microorganisms and Cell Cultures	DSMZ Prokarya Collection Catalogue	The copyright for any material created by the DSMZ is reserved. The duplication or use of information and data such as texts or images is only permitted with the indication of the source or with prior approval by the DSMZ.	Erwinia oleae Moretti et al. 2011		Erwinia oleae Moretti et al., 2011	Bacteria				Enterobacteriaceae	Erwinia	http://data.gbif.org/occurrences/460128232
National Museum of Natural History, Smithsonian Institution	NMNH Botany Collections	See: http://www.mnh.si.edu/rc/db/2data_access_policy.html	Lyngbya livida	Ardissone in Ardissone & Strafforello	Lyngbya livida	Monera	Cyanophyta		Oscillatoriales	Oscillatoriaceae	Lyngbya	http://data.gbif.org/occurrences/243436730
National Museum of Natural History, Smithsonian Institution	NMNH Botany Collections	See: http://www.mnh.si.edu/rc/db/2data_access_policy.html	Oscillatoria princeps f. marina	Hauck	Oscillatoria princeps f. marina	Monera	Cyanophyta		Oscillatoriales	Oscillatoriaceae	Oscillatoria	http://data.gbif.org/occurrences/243515220
National Museum of Natural History, Smithsonian Institution	NMNH Botany Collections	See: http://www.mnh.si.edu/rc/db/2data_access_policy.html	Phormidium subfuscum var. membranaceum	Rabenh.	Phormidium subfuscum var. membranaceum	Monera	Cyanophyta		Oscillatoriales	Oscillatoriaceae	Phormidium	http://data.gbif.org/occurrences/243540935
MNHN - Museum national d'Histoire naturelle	Cryptogams herbarium specimens		scytonema arenarium		Scytonema arenarium					algues	scytonema	http://data.gbif.org/occurrences/436835573
National Museum of Natural History, Smithsonian Institution	NMNH Botany Collections	See: http://www.mnh.si.edu/rc/db/2data_access_policy.html	Phormidium allochroum	Kï¿½tz.	Phormidium allochroum	Monera	Cyanophyta		Oscillatoriales	Oscillatoriaceae	Phormidium	http://data.gbif.org/occurrences/243540815
National Museum of Natural History, Smithsonian Institution	NMNH Botany Collections	See: http://www.mnh.si.edu/rc/db/2data_access_policy.html	Scytonema hofmannii		Scytonema hofmannii	Monera	Cyanophyta		Oscillatoriales	Scytonemataceae	Scytonema	http://data.gbif.org/occurrences/243618972
Netherlands Centre for Biodiversity Naturalis, section National Herbarium of the Netherlands	Nationaal Herbarium Nederland		Anacystis montana (Lightf.) F.E.Drouet & W.A.Daily f. montana		Anacystis montana f. montana					Cyanophyceae	Anacystis	http://data.gbif.org/occurrences/250597602
GBIF-Spain	Real Jardin Botanico, Madrid: MA-Algae	http://www.rjb.csic.es/herbario/crypto/crypcond.htm	Rivularia atra Roth ex Bornet & Thur.	Roth ex Bornet & Thur.	Rivularia atra Roth ex Bornet & Thur.	Plantae					Rivularia	http://data.gbif.org/occurrences/29395767
National Institute of Genetics, ROIS	Japan Collection of Microorganisms, RIKEN BioResource Center		Streptomyces mediolani	Arcamone et al. 1969	Streptomyces mediolani						Streptomyces	http://data.gbif.org/occurrences/323695028
Leibniz Institute DSMZ - German Collection of Microorganisms and Cell Cultures	DSMZ Prokarya Collection Catalogue	The copyright for any material created by the DSMZ is reserved. The duplication or use of information and data such as texts or images is only permitted with the indication of the source or with prior approval by the DSMZ.	Thermonema rossianum Nobre et al. 1997		Thermonema rossianum Nobre et al., 1997	Bacteria				Flammeovirgaceae	Thermonema	http://data.gbif.org/occurrences/87821289
National Museum of Natural History, Smithsonian Institution	NMNH Botany Collections	See: http://www.mnh.si.edu/rc/db/2data_access_policy.html	Calothrix parietina		Calothrix parietina	Monera	Cyanophyta		Oscillatoriales	Rivulariaceae	Calothrix	http://data.gbif.org/occurrences/243173091
National Museum of Natural History, Smithsonian Institution	NMNH Botany Collections	See: http://www.mnh.si.edu/rc/db/2data_access_policy.html	Entophysalis lemaniae		Entophysalis lemaniae	Monera	Cyanophyta		Chroococcales	Entophysalidaceae	Entophysalis	http://data.gbif.org/occurrences/243307586
National Museum of Natural History, Smithsonian Institution	NMNH Botany Collections	See: http://www.mnh.si.edu/rc/db/2data_access_policy.html	Hypheothrix lateritia		Hypheothrix lateritia	Monera	Cyanophyta		Oscillatoriales	Oscillatoriaceae	Hypheothrix	http://data.gbif.org/occurrences/243393945
Netherlands Centre for Biodiversity Naturalis, section National Herbarium of the Netherlands	Nationaal Herbarium Nederland		Entophysalis rivularis (Kütz.) F.E.Drouet		Entophysalis rivularis (Kütz.) F.E.Drouet					Algae	Entophysalis	http://data.gbif.org/occurrences/251040431
CABIDiGIR Provider	CABI Bioscience Genetic Resource Collection		Amycolatopsis rugosa		Amycolatopsis rugosa	Bacteria					Amycolatopsis	http://data.gbif.org/occurrences/42386016
MNHN - Museum national d'Histoire naturelle	Cryptogams herbarium specimens		symphyosiphon guyanensis		Symphyosiphon guyanensis						symphyosiphon	http://data.gbif.org/occurrences/436865856
Netherlands Centre for Biodiversity Naturalis, section National Herbarium of the Netherlands	Nationaal Herbarium Nederland		Oscillatoria vertebriformis Menegh.		Oscillatoria vertebriformis Menegh.					Cyanophyceae	Oscillatoria	http://data.gbif.org/occurrences/297543555
Leibniz Institute DSMZ - German Collection of Microorganisms and Cell Cultures	DSMZ Prokarya Collection Catalogue	The copyright for any material created by the DSMZ is reserved. The duplication or use of information and data such as texts or images is only permitted with the indication of the source or with prior approval by the DSMZ.	Enterococcus italicus Fortina et al. 2004		Enterococcus italicus Fortina et al., 2004	Bacteria				Enterococcaceae	Enterococcus	http://data.gbif.org/occurrences/87811862
Leibniz Institute DSMZ - German Collection of Microorganisms and Cell Cultures	DSMZ Prokarya Collection Catalogue	The copyright for any material created by the DSMZ is reserved. The duplication or use of information and data such as texts or images is only permitted with the indication of the source or with prior approval by the DSMZ.	Opitutus sp.		Opitutus	Bacteria				Opitutaceae	Opitutus	http://data.gbif.org/occurrences/87815995
CABIDiGIR Provider	CABI Bioscience Genetic Resource Collection		Streptomyces libani		Streptomyces libani	Bacteria					Streptomyces	http://data.gbif.org/occurrences/42633912
Leibniz Institute DSMZ - German Collection of Microorganisms and Cell Cultures	DSMZ Prokarya Collection Catalogue	The copyright for any material created by the DSMZ is reserved. The duplication or use of information and data such as texts or images is only permitted with the indication of the source or with prior approval by the DSMZ.	Desulfobacter latus Widdel 1988		Desulfobacter latus Widdel, 1988	Bacteria				Desulfobacteraceae	Desulfobacter	http://data.gbif.org/occurrences/87811494
Leibniz Institute DSMZ - German Collection of Microorganisms and Cell Cultures	DSMZ Prokarya Collection Catalogue	The copyright for any material created by the DSMZ is reserved. The duplication or use of information and data such as texts or images is only permitted with the indication of the source or with prior approval by the DSMZ.	Ilyobacter tartaricus Schink 1985		Ilyobacter tartaricus Schink, 1985	Bacteria				Fusobacteriaceae	Ilyobacter	http://data.gbif.org/occurrences/87813141
GBIF New Zealand	International Collection of Microorganisms from Plants - New Zealand National Microbial Collection		Pseudomonas savastanoi pv. nerii	(Janse 1982) Young et al. 1996	Pseudomonas savastanoi pv	Bacteria	Proteobacteria	Gammaproteobacteria	Pseudomonadales	Pseudomonadaceae	Pseudomonas	http://data.gbif.org/occurrences/90591545
Leibniz Institute DSMZ - German Collection of Microorganisms and Cell Cultures	DSMZ Prokarya Collection Catalogue	The copyright for any material created by the DSMZ is reserved. The duplication or use of information and data such as texts or images is only permitted with the indication of the source or with prior approval by the DSMZ.	Eudoraea adriatica Alain et al. 2008		Eudoraea adriatica Alain et al., 2008	Bacteria				Flavobacteriaceae	Eudoraea	http://data.gbif.org/occurrences/216071829
Leibniz Institute DSMZ - German Collection of Microorganisms and Cell Cultures	DSMZ Prokarya Collection Catalogue	The copyright for any material created by the DSMZ is reserved. The duplication or use of information and data such as texts or images is only permitted with the indication of the source or with prior approval by the DSMZ.	Catenulispora acidiphila Busti et al. 2006		Catenulispora acidiphila Busti et al., 2006	Bacteria				Catenulisporaceae	Catenulispora	http://data.gbif.org/occurrences/216070043
National Museum of Natural History, Smithsonian Institution	NMNH Botany Collections	See: http://www.mnh.si.edu/rc/db/2data_access_policy.html	Microcoleus lyngbyaceus		Microcoleus lyngbyaceus	Monera	Cyanophyta		Oscillatoriales	Oscillatoriaceae	Microcoleus	http://data.gbif.org/occurrences/243456306
National Museum of Natural History, Smithsonian Institution	NMNH Botany Collections	See: http://www.mnh.si.edu/rc/db/2data_access_policy.html	Nostoc commune		Nostoc commune	Monera	Cyanophyta		Oscillatoriales	Nostocaceae	Nostoc	http://data.gbif.org/occurrences/243492882
National Museum of Natural History, Smithsonian Institution	NMNH Botany Collections	See: http://www.mnh.si.edu/rc/db/2data_access_policy.html	Microcoleus lyngbyaceus		Microcoleus lyngbyaceus	Monera	Cyanophyta		Oscillatoriales	Oscillatoriaceae	Microcoleus	http://data.gbif.org/occurrences/243456231
National Museum of Natural History, Smithsonian Institution	NMNH Botany Collections	See: http://www.mnh.si.edu/rc/db/2data_access_policy.html	Scytonema hofmannii		Scytonema hofmannii	Monera	Cyanophyta		Oscillatoriales	Scytonemataceae	Scytonema	http://data.gbif.org/occurrences/243618626
Marine Science Institute, UCSB	Paleobiology Database		Decastronema sp.		Decastronema						Decastronema	http://data.gbif.org/occurrences/181238933
National Museum of Natural History, Smithsonian Institution	NMNH Botany Collections	See: http://www.mnh.si.edu/rc/db/2data_access_policy.html	Lyngbya litorea	Hauck	Lyngbya litorea	Monera	Cyanophyta		Oscillatoriales	Oscillatoriaceae	Lyngbya	http://data.gbif.org/occurrences/243168923
National Museum of Natural History, Smithsonian Institution	NMNH Botany Collections	See: http://www.mnh.si.edu/rc/db/2data_access_policy.html	Leptothrix lardacea		Leptothrix lardacea	Monera	Cyanophyta		Oscillatoriales	Oscillatoriaceae	Leptothrix	http://data.gbif.org/occurrences/243421798
National Museum of Natural History, Smithsonian Institution	NMNH Botany Collections	See: http://www.mnh.si.edu/rc/db/2data_access_policy.html	Porphyrosiphon notarisii		Porphyrosiphon notarisii	Monera	Cyanophyta		Oscillatoriales	Oscillatoriaceae	Porphyrosiphon	http://data.gbif.org/occurrences/243570781
Leibniz Institute DSMZ - German Collection of Microorganisms and Cell Cultures	DSMZ Prokarya Collection Catalogue	The copyright for any material created by the DSMZ is reserved. The duplication or use of information and data such as texts or images is only permitted with the indication of the source or with prior approval by the DSMZ.	Kribbella sancticallisti Urzì et al. 2008		Kribbella sancticallisti Urzì et al., 2008	Bacteria				Nocardioidaceae	Kribbella	http://data.gbif.org/occurrences/345679635
National Museum of Natural History, Smithsonian Institution	NMNH Botany Collections	See: http://www.mnh.si.edu/rc/db/2data_access_policy.html	Microcoleus vaginatus	(Vaucher) Gomont ex Gomont	Microcoleus vaginatus	Monera	Cyanophyta		Oscillatoriales	Oscillatoriaceae	Microcoleus	http://data.gbif.org/occurrences/243460934
National Museum of Natural History, Smithsonian Institution	NMNH Botany Collections	See: http://www.mnh.si.edu/rc/db/2data_access_policy.html	Scytonema hofmannii		Scytonema hofmannii	Monera	Cyanophyta		Oscillatoriales	Scytonemataceae	Scytonema	http://data.gbif.org/occurrences/243618690
National Museum of Natural History, Smithsonian Institution	NMNH Botany Collections	See: http://www.mnh.si.edu/rc/db/2data_access_policy.html	Amphithrix thermalis	Kï¿½tz.	Amphithrix thermalis	Monera	Cyanophyta		Oscillatoriales	Rivulariaceae	Amphithrix	http://data.gbif.org/occurrences/243095123
National Museum of Natural History, Smithsonian Institution	NMNH Botany Collections	See: http://www.mnh.si.edu/rc/db/2data_access_policy.html	Nostoc commune		Nostoc commune	Monera	Cyanophyta		Oscillatoriales	Nostocaceae	Nostoc	http://data.gbif.org/occurrences/243492547
National Museum of Natural History, Smithsonian Institution	NMNH Botany Collections	See: http://www.mnh.si.edu/rc/db/2data_access_policy.html	Porphyrosiphon notarisii		Porphyrosiphon notarisii	Monera	Cyanophyta		Oscillatoriales	Oscillatoriaceae	Porphyrosiphon	http://data.gbif.org/occurrences/243570230
Comisión nacional para el conocimiento y uso de la biodiversidad	Computarización de la Colección de Microorganismos de importancia acuícola del CIAD, AC		Salinivibrio costicola subsp. alcaliphilus Romano, I.	Romano, I.	Salinivibrio costicola subsp. alcaliphilus Romano, I.	PROTISTA	Proteobacteria	Gammaproteobacteria	Vibrionales	Vibrionaceae	Salinivibrio	http://data.gbif.org/occurrences/370388071
Leibniz Institute DSMZ - German Collection of Microorganisms and Cell Cultures	DSMZ Prokarya Collection Catalogue	The copyright for any material created by the DSMZ is reserved. The duplication or use of information and data such as texts or images is only permitted with the indication of the source or with prior approval by the DSMZ.	unclassified bacterium		Unclassified bacterium	Bacteria				Not assigned to family	unclassified	http://data.gbif.org/occurrences/216079742
CABIDiGIR Provider	CABI Bioscience Genetic Resource Collection		Amycolatopsis rugosa		Amycolatopsis rugosa	Bacteria					Amycolatopsis	http://data.gbif.org/occurrences/42381213
National Museum of Natural History, Smithsonian Institution	NMNH Botany Collections	See: http://www.mnh.si.edu/rc/db/2data_access_policy.html	Calothrix crustacea	Schousboe & Thur. in Bornet & Thur.	Calothrix crustacea	Monera	Cyanophyta		Oscillatoriales	Rivulariaceae	Calothrix	http://data.gbif.org/occurrences/243171615
National Museum of Natural History, Smithsonian Institution	NMNH Botany Collections	See: http://www.mnh.si.edu/rc/db/2data_access_policy.html	Scytonema cinereum	Meneghini	Scytonema cinereum	Monera	Cyanophyta		Oscillatoriales	Scytonemataceae	Scytonema	http://data.gbif.org/occurrences/243618886
GBIF New Zealand	International Collection of Microorganisms from Plants - New Zealand National Microbial Collection		Pseudomonas savastanoi	(Janse 1982) Gardan et al. 1992	Pseudomonas savastanoi	Bacteria	Proteobacteria	Gammaproteobacteria	Pseudomonadales	Pseudomonadaceae	Pseudomonas	http://data.gbif.org/occurrences/90591608
GBIF New Zealand	International Collection of Microorganisms from Plants - New Zealand National Microbial Collection		Pseudomonas syringae pv. syringae	van Hall 1902	Pseudomonas syringae pv	Bacteria	Proteobacteria	Gammaproteobacteria	Pseudomonadales	Pseudomonadaceae	Pseudomonas	http://data.gbif.org/occurrences/90594482
GBIF New Zealand	International Collection of Microorganisms from Plants - New Zealand National Microbial Collection		Xanthomonas campestris pv. phaseoli	(Smith 1897) Dye 1978	Xanthomonas campestris pv	Bacteria	Proteobacteria	Gammaproteobacteria	Xanthomonadales	Xanthomonadaceae	Xanthomonas	http://data.gbif.org/occurrences/90597862
Leibniz Institute DSMZ - German Collection of Microorganisms and Cell Cultures	DSMZ Prokarya Collection Catalogue	The copyright for any material created by the DSMZ is reserved. The duplication or use of information and data such as texts or images is only permitted with the indication of the source or with prior approval by the DSMZ.	Microtetraspora glauca Thiemann et al. 1968		Microtetraspora glauca Thiemann et al., 1968	Bacteria				Streptosporangiaceae	Microtetraspora	http://data.gbif.org/occurrences/87814400
Leibniz Institute DSMZ - German Collection of Microorganisms and Cell Cultures	DSMZ Prokarya Collection Catalogue	The copyright for any material created by the DSMZ is reserved. The duplication or use of information and data such as texts or images is only permitted with the indication of the source or with prior approval by the DSMZ.	Sorangium cellulosum (Brockmann 1989) Reichenbach 2007		Sorangium cellulosum (Brockmann, 1989) Reichenbach, 2007	Bacteria				Polyangiaceae	Sorangium	http://data.gbif.org/occurrences/87818694
Leibniz Institute DSMZ - German Collection of Microorganisms and Cell Cultures	GSPB Prokarya Catalogue	The copyright for any material created by the DSMZ is reserved. The duplication or use of information and data such as texts or images is only permitted with the indication of the source or with prior approval by the DSMZ.	Pseudomonas savastanoi pvar. savastanoi (Smith 1908) Gardan et al. 1992		Pseudomonas savastanoi pvar						Pseudomonas	http://data.gbif.org/occurrences/460133367
Leibniz Institute DSMZ - German Collection of Microorganisms and Cell Cultures	DSMZ Prokarya Collection Catalogue	The copyright for any material created by the DSMZ is reserved. The duplication or use of information and data such as texts or images is only permitted with the indication of the source or with prior approval by the DSMZ.	Megasphaera paucivorans Juvonen and Suihko 2006		Megasphaera paucivorans Juvonen & Suihko, 2006	Bacteria				Veillonellaceae	Megasphaera	http://data.gbif.org/occurrences/216073130
Leibniz Institute DSMZ - German Collection of Microorganisms and Cell Cultures	GSPB Prokarya Catalogue	The copyright for any material created by the DSMZ is reserved. The duplication or use of information and data such as texts or images is only permitted with the indication of the source or with prior approval by the DSMZ.	Pseudomonas savastanoi pvar. savastanoi (Smith 1908) Gardan et al. 1992		Pseudomonas savastanoi pvar						Pseudomonas	http://data.gbif.org/occurrences/460133354
National Museum of Natural History, Smithsonian Institution	NMNH Botany Collections	See: http://www.mnh.si.edu/rc/db/2data_access_policy.html	Scytonema hofmannii		Scytonema hofmannii	Monera	Cyanophyta		Oscillatoriales	Scytonemataceae	Scytonema	http://data.gbif.org/occurrences/243618827
National Museum of Natural History, Smithsonian Institution	NMNH Botany Collections	See: http://www.mnh.si.edu/rc/db/2data_access_policy.html	Scytonema steindachneri	Krasser in Zahlbr.	Scytonema steindachneri	Monera	Cyanophyta		Oscillatoriales	Scytonemataceae	Scytonema	http://data.gbif.org/occurrences/243624101
National Museum of Natural History, Smithsonian Institution	NMNH Botany Collections	See: http://www.mnh.si.edu/rc/db/2data_access_policy.html	Scytonema thermale	Kï¿½tz.	Scytonema thermale	Monera	Cyanophyta		Oscillatoriales	Scytonemataceae	Scytonema	http://data.gbif.org/occurrences/243333005
National Museum of Natural History, Smithsonian Institution	NMNH Botany Collections	See: http://www.mnh.si.edu/rc/db/2data_access_policy.html	Lyngbya aeruginosa var. major	Kï¿½tz.	Lyngbya aeruginosa var. major	Monera	Cyanophyta		Oscillatoriales	Oscillatoriaceae	Lyngbya	http://data.gbif.org/occurrences/243436853
National Museum of Natural History, Smithsonian Institution	NMNH Botany Collections	See: http://www.mnh.si.edu/rc/db/2data_access_policy.html	Lyngbya pannosa	Kï¿½tz.	Lyngbya pannosa	Monera	Cyanophyta		Oscillatoriales	Oscillatoriaceae	Lyngbya	http://data.gbif.org/occurrences/243437660
National Museum of Natural History, Smithsonian Institution	NMNH Botany Collections	See: http://www.mnh.si.edu/rc/db/2data_access_policy.html	Nostoc commune		Nostoc commune	Monera	Cyanophyta		Oscillatoriales	Nostocaceae	Nostoc	http://data.gbif.org/occurrences/243492653
National Museum of Natural History, Smithsonian Institution	NMNH Botany Collections	See: http://www.mnh.si.edu/rc/db/2data_access_policy.html	Phormidium joannianum	Kï¿½tz.	Phormidium joannianum	Monera	Cyanophyta		Oscillatoriales	Oscillatoriaceae	Phormidium	http://data.gbif.org/occurrences/243540789
Leibniz Institute DSMZ - German Collection of Microorganisms and Cell Cultures	DSMZ Prokarya Collection Catalogue	The copyright for any material created by the DSMZ is reserved. The duplication or use of information and data such as texts or images is only permitted with the indication of the source or with prior approval by the DSMZ.	Rugosimonospora acidiphila Monciardini et al. 2009		Rugosimonospora acidiphila Monciardini et al., 2009	Bacteria				Micromonosporaceae	Rugosimonospora	http://data.gbif.org/occurrences/345680107
National Institute of Genetics, ROIS	Japan Collection of Microorganisms, RIKEN BioResource Center		Actinoplanes italicus	Beretta 1973	Actinoplanes italicus						Actinoplanes	http://data.gbif.org/occurrences/323693448
National Museum of Natural History, Smithsonian Institution	NMNH Botany Collections	See: http://www.mnh.si.edu/rc/db/2data_access_policy.html	Nostoc commune		Nostoc commune	Monera	Cyanophyta		Oscillatoriales	Nostocaceae	Nostoc	http://data.gbif.org/occurrences/243493041
National Museum of Natural History, Smithsonian Institution	NMNH Botany Collections	See: http://www.mnh.si.edu/rc/db/2data_access_policy.html	Rivularia rudis	Meneghini	Rivularia rudis	Monera	Cyanophyta		Oscillatoriales	Rivulariaceae	Rivularia	http://data.gbif.org/occurrences/243595266
Netherlands Centre for Biodiversity Naturalis, section National Herbarium of the Netherlands	Nationaal Herbarium Nederland		Entophysalis deusta (Menegh.) F.E.Drouet & W.A.Daily		Entophysalis deusta (Menegh.) F.E.Drouet & W.A.Daily					Algae	Entophysalis	http://data.gbif.org/occurrences/251040435
MNHN - Museum national d'Histoire naturelle	Cryptogams herbarium specimens		anacystis marginata		Anacystis marginata					algues	anacystis	http://data.gbif.org/occurrences/436921143
Leibniz Institute DSMZ - German Collection of Microorganisms and Cell Cultures	DSMZ Prokarya Collection Catalogue	The copyright for any material created by the DSMZ is reserved. The duplication or use of information and data such as texts or images is only permitted with the indication of the source or with prior approval by the DSMZ.	Microbacterium paraoxydans Laffineur et al. 2003		Microbacterium paraoxydans Laffineur et al., 2003	Bacteria				Microbacteriaceae	Microbacterium	http://data.gbif.org/occurrences/216073444
Netherlands Centre for Biodiversity Naturalis, section National Herbarium of the Netherlands	Nationaal Herbarium Nederland		Oscillatoria amphibia (C.Agardh ex Gomont) Gomont		Oscillatoria amphibia (C.Agardh ex Gomont) Gomont					Cyanophyceae	Oscillatoria	http://data.gbif.org/occurrences/297542652
National Museum of Natural History, Smithsonian Institution	NMNH Botany Collections	See: http://www.mnh.si.edu/rc/db/2data_access_policy.html	Calothrix parietina		Calothrix parietina	Monera	Cyanophyta		Oscillatoriales	Rivulariaceae	Calothrix	http://data.gbif.org/occurrences/243173109
National Museum of Natural History, Smithsonian Institution	NMNH Botany Collections	See: http://www.mnh.si.edu/rc/db/2data_access_policy.html	Entophysalis lemaniae		Entophysalis lemaniae	Monera	Cyanophyta		Chroococcales	Entophysalidaceae	Entophysalis	http://data.gbif.org/occurrences/243307540
National Museum of Natural History, Smithsonian Institution	NMNH Botany Collections	See: http://www.mnh.si.edu/rc/db/2data_access_policy.html	Nostoc commune		Nostoc commune	Monera	Cyanophyta		Oscillatoriales	Nostocaceae	Nostoc	http://data.gbif.org/occurrences/243493055
National Museum of Natural History, Smithsonian Institution	NMNH Botany Collections	See: http://www.mnh.si.edu/rc/db/2data_access_policy.html	Oscillatoria retzii		Oscillatoria retzii	Monera	Cyanophyta		Oscillatoriales	Oscillatoriaceae	Oscillatoria	http://data.gbif.org/occurrences/243515207
National Museum of Natural History, Smithsonian Institution	NMNH Botany Collections	See: http://www.mnh.si.edu/rc/db/2data_access_policy.html	Anabaena rudis	Meneghini	Anabaena rudis	Monera	Cyanophyta		Oscillatoriales	Nostocaceae	Anabaena	http://data.gbif.org/occurrences/243097015
National Museum of Natural History, Smithsonian Institution	NMNH Botany Collections	See: http://www.mnh.si.edu/rc/db/2data_access_policy.html	Calothrix parietina		Calothrix parietina	Monera	Cyanophyta		Oscillatoriales	Rivulariaceae	Calothrix	http://data.gbif.org/occurrences/243173115
National Museum of Natural History, Smithsonian Institution	NMNH Botany Collections	See: http://www.mnh.si.edu/rc/db/2data_access_policy.html	Spirulina thermalis	Meneghini in Kï¿½tz.	Spirulina thermalis	Monera	Cyanophyta		Oscillatoriales	Oscillatoriaceae	Spirulina	http://data.gbif.org/occurrences/243649234
Leibniz Institute DSMZ - German Collection of Microorganisms and Cell Cultures	DSMZ Prokarya Collection Catalogue	The copyright for any material created by the DSMZ is reserved. The duplication or use of information and data such as texts or images is only permitted with the indication of the source or with prior approval by the DSMZ.	Fervidobacterium pennivorans Friedrich and Antranikian 1999		Fervidobacterium pennivorans Friedrich & Antranikian, 1999	Bacteria				Thermotogaceae	Fervidobacterium	http://data.gbif.org/occurrences/87812579
National Institute of Genetics, ROIS	Japan Collection of Microorganisms, RIKEN BioResource Center		Mycobacterium doricum	Tortoli et al. 2001	Mycobacterium doricum						Mycobacterium	http://data.gbif.org/occurrences/323689030
Leibniz Institute DSMZ - German Collection of Microorganisms and Cell Cultures	DSMZ Prokarya Collection Catalogue	The copyright for any material created by the DSMZ is reserved. The duplication or use of information and data such as texts or images is only permitted with the indication of the source or with prior approval by the DSMZ.	Ruegeria scottomollicae Vandecandelaere et al. 2008		Ruegeria scottomollicae Vandecandelaere et al., 2008	Bacteria				Rhodobacteraceae	Ruegeria	http://data.gbif.org/occurrences/460128597
CABIDiGIR Provider	CABI Bioscience Genetic Resource Collection		Streptomyces peucetius var. carnus		Streptomyces peucetius var. carnus	Bacteria					Streptomyces	http://data.gbif.org/occurrences/42634173
Leibniz Institute DSMZ - German Collection of Microorganisms and Cell Cultures	DSMZ Prokarya Collection Catalogue	The copyright for any material created by the DSMZ is reserved. The duplication or use of information and data such as texts or images is only permitted with the indication of the source or with prior approval by the DSMZ.	Geobacillus stromboliensis		Geobacillus stromboliensis	Bacteria				Bacillaceae	Geobacillus	http://data.gbif.org/occurrences/87812673
National Museum of Natural History, Smithsonian Institution	NMNH Botany Collections	See: http://www.mnh.si.edu/rc/db/2data_access_policy.html	Lyngbya major	Meneghini	Lyngbya major	Monera	Cyanophyta		Oscillatoriales	Oscillatoriaceae	Lyngbya	http://data.gbif.org/occurrences/243436746
National Museum of Natural History, Smithsonian Institution	NMNH Botany Collections	See: http://www.mnh.si.edu/rc/db/2data_access_policy.html	Tolypothrix subsalsa	Zanardini	Tolypothrix subsalsa	Monera	Cyanophyta		Oscillatoriales	Scytonemataceae	Tolypothrix	http://data.gbif.org/occurrences/243676888
CABIDiGIR Provider	CABI Bioscience Genetic Resource Collection		Streptomyces lisandri		Streptomyces lisandri	Bacteria					Streptomyces	http://data.gbif.org/occurrences/42634206
Leibniz Institute DSMZ - German Collection of Microorganisms and Cell Cultures	DSMZ Prokarya Collection Catalogue	The copyright for any material created by the DSMZ is reserved. The duplication or use of information and data such as texts or images is only permitted with the indication of the source or with prior approval by the DSMZ.	Desulfofustis glycolicus Friedrich et al. 1996		Desulfofustis glycolicus Friedrich et al., 1996	Bacteria				Desulfobulbaceae	Desulfofustis	http://data.gbif.org/occurrences/87811544
National Museum of Natural History, Smithsonian Institution	NMNH Botany Collections	See: http://www.mnh.si.edu/rc/db/2data_access_policy.html	Anacystis dimidiata		Anacystis dimidiata	Monera	Cyanophyta		Chroococcales	Chroococcaceae	Anacystis	http://data.gbif.org/occurrences/243097867
National Museum of Natural History, Smithsonian Institution	NMNH Botany Collections	See: http://www.mnh.si.edu/rc/db/2data_access_policy.html	Rivularia biasolettiana	Meneghini in Zanardini	Rivularia biasolettiana	Monera	Cyanophyta		Oscillatoriales	Rivulariaceae	Rivularia	http://data.gbif.org/occurrences/243595254
Netherlands Centre for Biodiversity Naturalis, section National Herbarium of the Netherlands	Nationaal Herbarium Nederland		Hydrocoleum glutinosum (C.Agardh) Gomont		Hydrocoleum glutinosum (C.Agardh) Gomont					Algae	Hydrocoleum	http://data.gbif.org/occurrences/685966575
National Museum of Natural History, Smithsonian Institution	NMNH Botany Collections	See: http://www.mnh.si.edu/rc/db/2data_access_policy.html	Sphaerozyga recta	Kï¿½tz.	Sphaerozyga recta	Monera	Cyanophyta		Oscillatoriales	Nostocaceae	Sphaerozyga	http://data.gbif.org/occurrences/243374283
National Museum of Natural History, Smithsonian Institution	NMNH Botany Collections	See: http://www.mnh.si.edu/rc/db/2data_access_policy.html	Microcoleus lyngbyaceus		Microcoleus lyngbyaceus	Monera	Cyanophyta		Oscillatoriales	Oscillatoriaceae	Microcoleus	http://data.gbif.org/occurrences/243456003
National Museum of Natural History, Smithsonian Institution	NMNH Botany Collections	See: http://www.mnh.si.edu/rc/db/2data_access_policy.html	Oscillatoria fusco-atra	Hauck	Oscillatoria fusco-atra	Monera	Cyanophyta		Oscillatoriales	Oscillatoriaceae	Oscillatoria	http://data.gbif.org/occurrences/243513988
National Museum of Natural History, Smithsonian Institution	NMNH Botany Collections	See: http://www.mnh.si.edu/rc/db/2data_access_policy.html	Schizosiphon aponinus	Meneghini in Kï¿½tz.	Schizosiphon aponinus	Monera	Cyanophyta		Indet.	Indet.	Schizosiphon	http://data.gbif.org/occurrences/243609517
Leibniz Institute DSMZ - German Collection of Microorganisms and Cell Cultures	DSMZ Prokarya Collection Catalogue	The copyright for any material created by the DSMZ is reserved. The duplication or use of information and data such as texts or images is only permitted with the indication of the source or with prior approval by the DSMZ.	Nannocystis exedens subsp. exedens Reichenbach		Nannocystis exedens subsp. exedens Reichenbach	Bacteria				Nannocystaceae	Nannocystis	http://data.gbif.org/occurrences/87815478
National Museum of Natural History, Smithsonian Institution	NMNH Botany Collections	See: http://www.mnh.si.edu/rc/db/2data_access_policy.html	Leptothrix kermesina	Kï¿½tz.	Leptothrix kermesina	Monera	Cyanophyta		Oscillatoriales	Oscillatoriaceae	Leptothrix	http://data.gbif.org/occurrences/243421888
National Museum of Natural History, Smithsonian Institution	NMNH Botany Collections	See: http://www.mnh.si.edu/rc/db/2data_access_policy.html	Microcoleus lyngbyaceus		Microcoleus lyngbyaceus	Monera	Cyanophyta		Oscillatoriales	Oscillatoriaceae	Microcoleus	http://data.gbif.org/occurrences/243456279
Leibniz Institute DSMZ - German Collection of Microorganisms and Cell Cultures	DSMZ Prokarya Collection Catalogue	The copyright for any material created by the DSMZ is reserved. The duplication or use of information and data such as texts or images is only permitted with the indication of the source or with prior approval by the DSMZ.	Corallococcus coralloides (Thaxter 1892) Reichenbach 2007		Corallococcus coralloides (Thaxter, 1892) Reichenbach, 2007	Bacteria				Myxococcaceae	Corallococcus	http://data.gbif.org/occurrences/87810140
Leibniz Institute DSMZ - German Collection of Microorganisms and Cell Cultures	DSMZ Prokarya Collection Catalogue	The copyright for any material created by the DSMZ is reserved. The duplication or use of information and data such as texts or images is only permitted with the indication of the source or with prior approval by the DSMZ.	Nannocystis exedens subsp. exedens Reichenbach		Nannocystis exedens subsp. exedens Reichenbach	Bacteria				Nannocystaceae	Nannocystis	http://data.gbif.org/occurrences/87815468
Leibniz Institute DSMZ - German Collection of Microorganisms and Cell Cultures	DSMZ Prokarya Collection Catalogue	The copyright for any material created by the DSMZ is reserved. The duplication or use of information and data such as texts or images is only permitted with the indication of the source or with prior approval by the DSMZ.	Streptomyces violaceoruber (Waksman and Curtis 1916) Pridham 1970		Streptomyces violaceoruber (Waksman & Curtis, 1916) Pridham, 1970	Bacteria				Streptomycetaceae	Streptomyces	http://data.gbif.org/occurrences/87820947
GBIF New Zealand	International Collection of Microorganisms from Plants - New Zealand National Microbial Collection		Streptomyces matensis	Margalith et al. 1959	Streptomyces matensis	Bacteria	Actinobacteria	Actinobacteria	Actinomycetales	Streptomycetaceae	Streptomyces	http://data.gbif.org/occurrences/90595519
National Museum of Natural History, Smithsonian Institution	NMNH Botany Collections	See: http://www.mnh.si.edu/rc/db/2data_access_policy.html	Anacystis montana		Anacystis montana	Monera	Cyanophyta		Chroococcales	Chroococcaceae	Anacystis	http://data.gbif.org/occurrences/243098767
National Museum of Natural History, Smithsonian Institution	NMNH Botany Collections	See: http://www.mnh.si.edu/rc/db/2data_access_policy.html	Coccochloris stagnina		Coccochloris stagnina	Monera	Cyanophyta		Chroococcales	Chroococcaceae	Coccochloris	http://data.gbif.org/occurrences/243228751
National Museum of Natural History, Smithsonian Institution	NMNH Botany Collections	See: http://www.mnh.si.edu/rc/db/2data_access_policy.html	Microcoleus lyngbyaceus		Microcoleus lyngbyaceus	Monera	Cyanophyta		Oscillatoriales	Oscillatoriaceae	Microcoleus	http://data.gbif.org/occurrences/243456257
National Museum of Natural History, Smithsonian Institution	NMNH Botany Collections	See: http://www.mnh.si.edu/rc/db/2data_access_policy.html	Nostoc commune		Nostoc commune	Monera	Cyanophyta		Oscillatoriales	Nostocaceae	Nostoc	http://data.gbif.org/occurrences/243492628
National Museum of Natural History, Smithsonian Institution	NMNH Botany Collections	See: http://www.mnh.si.edu/rc/db/2data_access_policy.html	Siphoderma tenue	Kï¿½tz.	Siphoderma tenue	Monera	Cyanophyta		Oscillatoriales	Oscillatoriaceae	Siphoderma	http://data.gbif.org/occurrences/243640125
Leibniz Institute DSMZ - German Collection of Microorganisms and Cell Cultures	DSMZ Prokarya Collection Catalogue	The copyright for any material created by the DSMZ is reserved. The duplication or use of information and data such as texts or images is only permitted with the indication of the source or with prior approval by the DSMZ.	Corallococcus coralloides (Thaxter 1892) Reichenbach 2007		Corallococcus coralloides (Thaxter, 1892) Reichenbach, 2007	Bacteria				Myxococcaceae	Corallococcus	http://data.gbif.org/occurrences/87810078
GBIF New Zealand	International Collection of Microorganisms from Plants - New Zealand National Microbial Collection		Pseudomonas savastanoi	(Janse 1982) Gardan et al. 1992	Pseudomonas savastanoi	Bacteria	Proteobacteria	Gammaproteobacteria	Pseudomonadales	Pseudomonadaceae	Pseudomonas	http://data.gbif.org/occurrences/90591561
Leibniz Institute DSMZ - German Collection of Microorganisms and Cell Cultures	DSMZ Prokarya Collection Catalogue	The copyright for any material created by the DSMZ is reserved. The duplication or use of information and data such as texts or images is only permitted with the indication of the source or with prior approval by the DSMZ.	Saccharomonospora viridis (Schuurmans et al. 1956) Nonomura and Ohara 1971		Saccharomonospora viridis (Schuurmans et al., 1956) Nonomura & Ohara, 1971	Bacteria				Pseudonocardiaceae	Saccharomonospora	http://data.gbif.org/occurrences/87817609
Leibniz Institute DSMZ - German Collection of Microorganisms and Cell Cultures	DSMZ Prokarya Collection Catalogue	The copyright for any material created by the DSMZ is reserved. The duplication or use of information and data such as texts or images is only permitted with the indication of the source or with prior approval by the DSMZ.	Sorangium cellulosum (Brockmann 1989) Reichenbach 2007		Sorangium cellulosum (Brockmann, 1989) Reichenbach, 2007	Bacteria				Polyangiaceae	Sorangium	http://data.gbif.org/occurrences/87818599
Leibniz Institute DSMZ - German Collection of Microorganisms and Cell Cultures	DSMZ Prokarya Collection Catalogue	The copyright for any material created by the DSMZ is reserved. The duplication or use of information and data such as texts or images is only permitted with the indication of the source or with prior approval by the DSMZ.	Ureibacillus terrenus Fortina et al. 2001		Ureibacillus terrenus Fortina et al., 2001	Bacteria				Bacillaceae	Ureibacillus	http://data.gbif.org/occurrences/87821473
Leibniz Institute DSMZ - German Collection of Microorganisms and Cell Cultures	GSPB Prokarya Catalogue	The copyright for any material created by the DSMZ is reserved. The duplication or use of information and data such as texts or images is only permitted with the indication of the source or with prior approval by the DSMZ.	Xanthomonas campestris pvar. campestris (Pammel 1895) Dowson 1939		Xanthomonas campestris pvar						Xanthomonas	http://data.gbif.org/occurrences/460135274
National Museum of Natural History, Smithsonian Institution	NMNH Botany Collections	See: http://www.mnh.si.edu/rc/db/2data_access_policy.html	Schizothrix arenaria		Schizothrix arenaria	Monera	Cyanophyta		Oscillatoriales	Oscillatoriaceae	Schizothrix	http://data.gbif.org/occurrences/243609980
National Museum of Natural History, Smithsonian Institution	NMNH Botany Collections	See: http://www.mnh.si.edu/rc/db/2data_access_policy.html	Calothrix parietina		Calothrix parietina	Monera	Cyanophyta		Oscillatoriales	Rivulariaceae	Calothrix	http://data.gbif.org/occurrences/243172991
National Museum of Natural History, Smithsonian Institution	NMNH Botany Collections	See: http://www.mnh.si.edu/rc/db/2data_access_policy.html	Lyngbya bugellensis	Rabenh.	Lyngbya bugellensis	Monera	Cyanophyta		Oscillatoriales	Oscillatoriaceae	Lyngbya	http://data.gbif.org/occurrences/243436804
National Museum of Natural History, Smithsonian Institution	NMNH Botany Collections	See: http://www.mnh.si.edu/rc/db/2data_access_policy.html	Scytonema hofmannii		Scytonema hofmannii	Monera	Cyanophyta		Oscillatoriales	Scytonemataceae	Scytonema	http://data.gbif.org/occurrences/243618961
Netherlands Centre for Biodiversity Naturalis, section National Herbarium of the Netherlands	Nationaal Herbarium Nederland		Lyngbya aestuarii (Mert.) Liebm. ex Gomont		Lyngbya aestuarii (Mert.) Liebm. ex Gomont					Cyanophyceae	Lyngbya	http://data.gbif.org/occurrences/686061333
CABIDiGIR Provider	CABI Bioscience Genetic Resource Collection		Streptomyces peucetius		Streptomyces peucetius	Bacteria					Streptomyces	http://data.gbif.org/occurrences/42633249
Leibniz Institute DSMZ - German Collection of Microorganisms and Cell Cultures	GSPB Prokarya Catalogue	The copyright for any material created by the DSMZ is reserved. The duplication or use of information and data such as texts or images is only permitted with the indication of the source or with prior approval by the DSMZ.	Pseudomonas savastanoi pvar. fraxini (Janse 1982) comb. nov.		Pseudomonas savastanoi pvar, comb. nov.						Pseudomonas	http://data.gbif.org/occurrences/460133030
Leibniz Institute DSMZ - German Collection of Microorganisms and Cell Cultures	GSPB Prokarya Catalogue	The copyright for any material created by the DSMZ is reserved. The duplication or use of information and data such as texts or images is only permitted with the indication of the source or with prior approval by the DSMZ.	Pseudomonas sp.		Pseudomonas						Pseudomonas	http://data.gbif.org/occurrences/460133173
Leibniz Institute DSMZ - German Collection of Microorganisms and Cell Cultures	DSMZ Prokarya Collection Catalogue	The copyright for any material created by the DSMZ is reserved. The duplication or use of information and data such as texts or images is only permitted with the indication of the source or with prior approval by the DSMZ.	Agromyces lapidis Jurado et al. 2005		Agromyces lapidis Jurado et al., 2005	Bacteria				Microbacteriaceae	Agromyces	http://data.gbif.org/occurrences/87807778
Leibniz Institute DSMZ - German Collection of Microorganisms and Cell Cultures	DSMZ Prokarya Collection Catalogue	The copyright for any material created by the DSMZ is reserved. The duplication or use of information and data such as texts or images is only permitted with the indication of the source or with prior approval by the DSMZ.	Nannocystis exedens subsp. exedens Reichenbach		Nannocystis exedens subsp. exedens Reichenbach	Bacteria				Nannocystaceae	Nannocystis	http://data.gbif.org/occurrences/87815474
Marine Science Institute, UCSB	Paleobiology Database		Lithocodium sp.	Elliott 1956	Lithocodium	Eubacteria	Cyanobacteria				Lithocodium	http://data.gbif.org/occurrences/37908789
National Museum of Natural History, Smithsonian Institution	NMNH Botany Collections	See: http://www.mnh.si.edu/rc/db/2data_access_policy.html	Microcoleus lyngbyaceus		Microcoleus lyngbyaceus	Monera	Cyanophyta		Oscillatoriales	Oscillatoriaceae	Microcoleus	http://data.gbif.org/occurrences/243456304
National Museum of Natural History, Smithsonian Institution	NMNH Botany Collections	See: http://www.mnh.si.edu/rc/db/2data_access_policy.html	Phormidium spadicuum	Kï¿½tz.	Phormidium spadicuum	Monera	Cyanophyta		Oscillatoriales	Oscillatoriaceae	Phormidium	http://data.gbif.org/occurrences/243540811
National Museum of Natural History, Smithsonian Institution	NMNH Botany Collections	See: http://www.mnh.si.edu/rc/db/2data_access_policy.html	Symploca elegans	Kï¿½tz.	Symploca elegans	Monera	Cyanophyta		Oscillatoriales	Oscillatoriaceae	Symploca	http://data.gbif.org/occurrences/243664714
Leibniz Institute DSMZ - German Collection of Microorganisms and Cell Cultures	DSMZ Prokarya Collection Catalogue	The copyright for any material created by the DSMZ is reserved. The duplication or use of information and data such as texts or images is only permitted with the indication of the source or with prior approval by the DSMZ.	Bacillus sporothermodurans Petterson et al. 1996 emend. Heyndrickx et al. 2012		Bacillus sporothermodurans	Bacteria				Bacillaceae	Bacillus	http://data.gbif.org/occurrences/87808768
Leibniz Institute DSMZ - German Collection of Microorganisms and Cell Cultures	DSMZ Prokarya Collection Catalogue	The copyright for any material created by the DSMZ is reserved. The duplication or use of information and data such as texts or images is only permitted with the indication of the source or with prior approval by the DSMZ.	unclassified bacterium		Unclassified bacterium	Bacteria				Not assigned to family	unclassified	http://data.gbif.org/occurrences/216079740
National Museum of Natural History, Smithsonian Institution	NMNH Botany Collections	See: http://www.mnh.si.edu/rc/db/2data_access_policy.html	Anacystis montana		Anacystis montana	Monera	Cyanophyta		Chroococcales	Chroococcaceae	Anacystis	http://data.gbif.org/occurrences/243098865
National Museum of Natural History, Smithsonian Institution	NMNH Botany Collections	See: http://www.mnh.si.edu/rc/db/2data_access_policy.html	Calothrix parietina		Calothrix parietina	Monera	Cyanophyta		Oscillatoriales	Rivulariaceae	Calothrix	http://data.gbif.org/occurrences/243172985
National Museum of Natural History, Smithsonian Institution	NMNH Botany Collections	See: http://www.mnh.si.edu/rc/db/2data_access_policy.html	Coelosphaerium kuetzingianum		Coelosphaerium kuetzingianum	Monera	Cyanophyta		Chroococcales	Chroococcaceae	Coelosphaerium	http://data.gbif.org/occurrences/243232822
National Museum of Natural History, Smithsonian Institution	NMNH Botany Collections	See: http://www.mnh.si.edu/rc/db/2data_access_policy.html	Nostoc commune		Nostoc commune	Monera	Cyanophyta		Oscillatoriales	Nostocaceae	Nostoc	http://data.gbif.org/occurrences/243492662
National Museum of Natural History, Smithsonian Institution	NMNH Botany Collections	See: http://www.mnh.si.edu/rc/db/2data_access_policy.html	Microcoleus vaginatus	(Vaucher) Gomont ex Gomont	Microcoleus vaginatus	Monera	Cyanophyta		Oscillatoriales	Oscillatoriaceae	Microcoleus	http://data.gbif.org/occurrences/243460795
National Museum of Natural History, Smithsonian Institution	NMNH Botany Collections	See: http://www.mnh.si.edu/rc/db/2data_access_policy.html	Spirulina subtilissima	Kï¿½tz.	Spirulina subtilissima	Monera	Cyanophyta		Oscillatoriales	Oscillatoriaceae	Spirulina	http://data.gbif.org/occurrences/243649238
Leibniz Institute DSMZ - German Collection of Microorganisms and Cell Cultures	DSMZ Prokarya Collection Catalogue	The copyright for any material created by the DSMZ is reserved. The duplication or use of information and data such as texts or images is only permitted with the indication of the source or with prior approval by the DSMZ.	Nannocystis exedens subsp. exedens Reichenbach		Nannocystis exedens subsp. exedens Reichenbach	Bacteria				Nannocystaceae	Nannocystis	http://data.gbif.org/occurrences/87815470
Leibniz Institute DSMZ - German Collection of Microorganisms and Cell Cultures	DSMZ Prokarya Collection Catalogue	The copyright for any material created by the DSMZ is reserved. The duplication or use of information and data such as texts or images is only permitted with the indication of the source or with prior approval by the DSMZ.	Planococcus rifietoensis Romano et al. 2003		Planococcus rifietoensis Romano et al., 2003	Bacteria				Planococcaceae	Planococcus	http://data.gbif.org/occurrences/87816428
CABIDiGIR Provider	CABI Bioscience Genetic Resource Collection		Pseudomonas		Pseudomonas	Bacteria					Pseudomonas	http://data.gbif.org/occurrences/42601360
National Museum of Natural History, Smithsonian Institution	NMNH Botany Collections	See: http://www.mnh.si.edu/rc/db/2data_access_policy.html	Calothrix crustacea	Schousboe & Thur. in Bornet & Thur.	Calothrix crustacea	Monera	Cyanophyta		Oscillatoriales	Rivulariaceae	Calothrix	http://data.gbif.org/occurrences/243171472
National Museum of Natural History, Smithsonian Institution	NMNH Botany Collections	See: http://www.mnh.si.edu/rc/db/2data_access_policy.html	Lyngbya major	Kï¿½tz.	Lyngbya major	Monera	Cyanophyta		Oscillatoriales	Oscillatoriaceae	Lyngbya	http://data.gbif.org/occurrences/243436855
National Museum of Natural History, Smithsonian Institution	NMNH Botany Collections	See: http://www.mnh.si.edu/rc/db/2data_access_policy.html	Scytonema hofmannii		Scytonema hofmannii	Monera	Cyanophyta		Oscillatoriales	Scytonemataceae	Scytonema	http://data.gbif.org/occurrences/243618948
National Museum of Natural History, Smithsonian Institution	NMNH Botany Collections	See: http://www.mnh.si.edu/rc/db/2data_access_policy.html	Symploca ferox	de Notaris in Rabenh.	Symploca ferox	Monera	Cyanophyta		Oscillatoriales	Oscillatoriaceae	Symploca	http://data.gbif.org/occurrences/243664694
National Institute of Genetics, ROIS	Biological Resource Center, Department of Biotechnology, National Institute of Technology and Evaluation		Conexibacter woesei	Monciardini et al. 2003	Conexibacter woesei						Conexibacter	http://data.gbif.org/occurrences/325247904
CABIDiGIR Provider	CABI Bioscience Genetic Resource Collection		Streptomyces henetus		Streptomyces henetus	Bacteria					Streptomyces	http://data.gbif.org/occurrences/42633425
Leibniz Institute DSMZ - German Collection of Microorganisms and Cell Cultures	DSMZ Prokarya Collection Catalogue	The copyright for any material created by the DSMZ is reserved. The duplication or use of information and data such as texts or images is only permitted with the indication of the source or with prior approval by the DSMZ.	Myxococcus fulvus (Cohn 1875) Jahn 1911		Myxococcus fulvus (Cohn, 1875) Jahn, 1911	Bacteria				Myxococcaceae	Myxococcus	http://data.gbif.org/occurrences/87814804
Leibniz Institute DSMZ - German Collection of Microorganisms and Cell Cultures	DSMZ Prokarya Collection Catalogue	The copyright for any material created by the DSMZ is reserved. The duplication or use of information and data such as texts or images is only permitted with the indication of the source or with prior approval by the DSMZ.	Myxococcus stipitatus Thaxter 1897		Myxococcus stipitatus Thaxter, 1897	Bacteria				Myxococcaceae	Myxococcus	http://data.gbif.org/occurrences/87815073
Marine Science Institute, UCSB	Paleobiology Database		Cladogirvanella cipitensis		Cladogirvanella cipitensis						Cladogirvanella	http://data.gbif.org/occurrences/91571677
MNHN - Museum national d'Histoire naturelle	Cryptogams herbarium specimens		symphyosiphon guyanensis		Symphyosiphon guyanensis						symphyosiphon	http://data.gbif.org/occurrences/436751557
CABIDiGIR Provider	CABI Bioscience Genetic Resource Collection		Amycolatopsis rugosa		Amycolatopsis rugosa	Bacteria					Amycolatopsis	http://data.gbif.org/occurrences/42386657
GBIF New Zealand	International Collection of Microorganisms from Plants - New Zealand National Microbial Collection		Pseudomonas fluorescens	Migula 1895	Pseudomonas fluorescens	Bacteria	Proteobacteria	Gammaproteobacteria	Pseudomonadales	Pseudomonadaceae	Pseudomonas	http://data.gbif.org/occurrences/90591689
Netherlands Centre for Biodiversity Naturalis, section National Herbarium of the Netherlands	Nationaal Herbarium Nederland		Hydrocoleum homoeotrichum Kütz.		Hydrocoleum homoeotrichum Kütz.					Algae	Hydrocoleum	http://data.gbif.org/occurrences/685966583
National Museum of Natural History, Smithsonian Institution	NMNH Botany Collections	See: http://www.mnh.si.edu/rc/db/2data_access_policy.html	Microcoleus vaginatus	(Vaucher) Gomont ex Gomont	Microcoleus vaginatus	Monera	Cyanophyta		Oscillatoriales	Oscillatoriaceae	Microcoleus	http://data.gbif.org/occurrences/243460823
National Museum of Natural History, Smithsonian Institution	NMNH Botany Collections	See: http://www.mnh.si.edu/rc/db/2data_access_policy.html	Oscillatoria princeps		Oscillatoria princeps	Monera	Cyanophyta		Oscillatoriales	Oscillatoriaceae	Oscillatoria	http://data.gbif.org/occurrences/243513900
National Museum of Natural History, Smithsonian Institution	NMNH Botany Collections	See: http://www.mnh.si.edu/rc/db/2data_access_policy.html	Oscillatoria major	Vaucher	Oscillatoria major	Monera	Cyanophyta		Oscillatoriales	Oscillatoriaceae	Oscillatoria	http://data.gbif.org/occurrences/243514169
Leibniz Institute DSMZ - German Collection of Microorganisms and Cell Cultures	DSMZ Prokarya Collection Catalogue	The copyright for any material created by the DSMZ is reserved. The duplication or use of information and data such as texts or images is only permitted with the indication of the source or with prior approval by the DSMZ.	Nannocystis exedens subsp. exedens Reichenbach		Nannocystis exedens subsp. exedens Reichenbach	Bacteria				Nannocystaceae	Nannocystis	http://data.gbif.org/occurrences/87815475
GBIF-Spain	CeDoc de Biodiversitat Vegetal: BCN- Algues de J. Rodríguez Femenías	The data base or part of it may only be used or copied by the written permission from the director of the CeDocBiV	Lyngbya majuscula Harvey	Harvey	Lyngbya majuscula Harvey	Plantae	Cyanobacteria	Cyanophyceae	Oscillatoriales	OSCILLATORIACEAE	Lyngbya	http://data.gbif.org/occurrences/328141159
Leibniz Institute DSMZ - German Collection of Microorganisms and Cell Cultures	DSMZ Prokarya Collection Catalogue	The copyright for any material created by the DSMZ is reserved. The duplication or use of information and data such as texts or images is only permitted with the indication of the source or with prior approval by the DSMZ.	Anoxybacillus thermarum Poli et al. 2011		Anoxybacillus thermarum Poli et al., 2011	Bacteria				Bacillaceae	Anoxybacillus	http://data.gbif.org/occurrences/345679120
National Museum of Natural History, Smithsonian Institution	NMNH Botany Collections	See: http://www.mnh.si.edu/rc/db/2data_access_policy.html	Leptothrix zonata		Leptothrix zonata	Monera	Cyanophyta		Oscillatoriales	Oscillatoriaceae	Leptothrix	http://data.gbif.org/occurrences/243421783
National Museum of Natural History, Smithsonian Institution	NMNH Botany Collections	See: http://www.mnh.si.edu/rc/db/2data_access_policy.html	Microcoleus lyngbyaceus		Microcoleus lyngbyaceus	Monera	Cyanophyta		Oscillatoriales	Oscillatoriaceae	Microcoleus	http://data.gbif.org/occurrences/243457885
Marine Science Institute, UCSB	Paleobiology Database		Lithocodium aggregatum	Elliott 1956	Lithocodium aggregatum	Eubacteria	Cyanobacteria				Lithocodium	http://data.gbif.org/occurrences/37909524
GBIF New Zealand	International Collection of Microorganisms from Plants - New Zealand National Microbial Collection		Pseudomonas syringae pv. syringae	van Hall 1902	Pseudomonas syringae pv	Bacteria	Proteobacteria	Gammaproteobacteria	Pseudomonadales	Pseudomonadaceae	Pseudomonas	http://data.gbif.org/occurrences/90593940
GBIF New Zealand	International Collection of Microorganisms from Plants - New Zealand National Microbial Collection		Pseudomonas savastanoi pv. nerii	(Janse 1982) Young et al. 1996	Pseudomonas savastanoi pv	Bacteria	Proteobacteria	Gammaproteobacteria	Pseudomonadales	Pseudomonadaceae	Pseudomonas	http://data.gbif.org/occurrences/90591548
Finnish Museum of Natural History	William Nylander lichen collection		Sirosiphon alpinus		Sirosiphon alpinus						Sirosiphon	http://data.gbif.org/occurrences/440661459
National Museum of Natural History, Smithsonian Institution	NMNH Botany Collections	See: http://www.mnh.si.edu/rc/db/2data_access_policy.html	Coccochloris stagnina		Coccochloris stagnina	Monera	Cyanophyta		Chroococcales	Chroococcaceae	Coccochloris	http://data.gbif.org/occurrences/243228332
National Museum of Natural History, Smithsonian Institution	NMNH Botany Collections	See: http://www.mnh.si.edu/rc/db/2data_access_policy.html	Oscillatoria submembranacea		Oscillatoria submembranacea	Monera	Cyanophyta		Oscillatoriales	Oscillatoriaceae	Oscillatoria	http://data.gbif.org/occurrences/243516341
National Museum of Natural History, Smithsonian Institution	NMNH Botany Collections	See: http://www.mnh.si.edu/rc/db/2data_access_policy.html	Porphyrosiphon notarisii		Porphyrosiphon notarisii	Monera	Cyanophyta		Oscillatoriales	Oscillatoriaceae	Porphyrosiphon	http://data.gbif.org/occurrences/243570289
National Museum of Natural History, Smithsonian Institution	NMNH Botany Collections	See: http://www.mnh.si.edu/rc/db/2data_access_policy.html	Porphyrosiphon notarisii		Porphyrosiphon notarisii	Monera	Cyanophyta		Oscillatoriales	Oscillatoriaceae	Porphyrosiphon	http://data.gbif.org/occurrences/243570763
National Museum of Natural History, Smithsonian Institution	NMNH Botany Collections	See: http://www.mnh.si.edu/rc/db/2data_access_policy.html	Rivularia mesenterica		Rivularia mesenterica	Monera	Cyanophyta		Oscillatoriales	Rivulariaceae	Rivularia	http://data.gbif.org/occurrences/243595100
National Museum of Natural History, Smithsonian Institution	NMNH Botany Collections	See: http://www.mnh.si.edu/rc/db/2data_access_policy.html	Leptothrix zonata	de Cesati in Rabenh.	Leptothrix zonata	Monera	Cyanophyta		Oscillatoriales	Oscillatoriaceae	Leptothrix	http://data.gbif.org/occurrences/243421857
National Museum of Natural History, Smithsonian Institution	NMNH Botany Collections	See: http://www.mnh.si.edu/rc/db/2data_access_policy.html	Lyngbya major var. brignolii	Rabenh.	Lyngbya major var. brignolii	Monera	Cyanophyta		Oscillatoriales	Oscillatoriaceae	Lyngbya	http://data.gbif.org/occurrences/243436819
CABIDiGIR Provider	CABI Bioscience Genetic Resource Collection		Streptomyces chrestomyceticus		Streptomyces chrestomyceticus	Bacteria					Streptomyces	http://data.gbif.org/occurrences/42639377
Leibniz Institute DSMZ - German Collection of Microorganisms and Cell Cultures	DSMZ Prokarya Collection Catalogue	The copyright for any material created by the DSMZ is reserved. The duplication or use of information and data such as texts or images is only permitted with the indication of the source or with prior approval by the DSMZ.	Thermoanaerobacter italicus Kozianowski et al. 1998		Thermoanaerobacter italicus Kozianowski et al., 1998	Bacteria				Thermoanaerobacteraceae	Thermoanaerobacter	http://data.gbif.org/occurrences/87821197
CABIDiGIR Provider	CABI Bioscience Fungus Collection		Streptomyces libani		Streptomyces libani							http://data.gbif.org/occurrences/126940862
Marine Science Institute, UCSB	Paleobiology Database		Hedstroemia sp.		Hedstroemia	Eubacteria	Cyanobacteria			Garwoodiaceae	Hedstroemia	http://data.gbif.org/occurrences/37522022
GBIF New Zealand	International Collection of Microorganisms from Plants - New Zealand National Microbial Collection		Pseudomonas syringae pv. aptata	(Brown & Jamieson 1913) Young, Dye & Wilkie 1978	Pseudomonas syringae pv	Bacteria	Proteobacteria	Gammaproteobacteria	Pseudomonadales	Pseudomonadaceae	Pseudomonas	http://data.gbif.org/occurrences/90591963
Leibniz Institute DSMZ - German Collection of Microorganisms and Cell Cultures	DSMZ Prokarya Collection Catalogue	The copyright for any material created by the DSMZ is reserved. The duplication or use of information and data such as texts or images is only permitted with the indication of the source or with prior approval by the DSMZ.	Corallococcus coralloides (Thaxter 1892) Reichenbach 2007		Corallococcus coralloides (Thaxter, 1892) Reichenbach, 2007	Bacteria				Myxococcaceae	Corallococcus	http://data.gbif.org/occurrences/87810129
Leibniz Institute DSMZ - German Collection of Microorganisms and Cell Cultures	DSMZ Prokarya Collection Catalogue	The copyright for any material created by the DSMZ is reserved. The duplication or use of information and data such as texts or images is only permitted with the indication of the source or with prior approval by the DSMZ.	Corallococcus coralloides (Thaxter 1892) Reichenbach 2007		Corallococcus coralloides (Thaxter, 1892) Reichenbach, 2007	Bacteria				Myxococcaceae	Corallococcus	http://data.gbif.org/occurrences/87810065
Leibniz Institute DSMZ - German Collection of Microorganisms and Cell Cultures	DSMZ Prokarya Collection Catalogue	The copyright for any material created by the DSMZ is reserved. The duplication or use of information and data such as texts or images is only permitted with the indication of the source or with prior approval by the DSMZ.	Desulfococcus sp.		Desulfococcus	Bacteria				Desulfobacteraceae	Desulfococcus	http://data.gbif.org/occurrences/87811529
GBIF New Zealand	International Collection of Microorganisms from Plants - New Zealand National Microbial Collection		Pseudomonas agarici	Young 1970	Pseudomonas agarici	Bacteria	Proteobacteria	Gammaproteobacteria	Pseudomonadales	Pseudomonadaceae	Pseudomonas	http://data.gbif.org/occurrences/90591612
Leibniz Institute DSMZ - German Collection of Microorganisms and Cell Cultures	DSMZ Prokarya Collection Catalogue	The copyright for any material created by the DSMZ is reserved. The duplication or use of information and data such as texts or images is only permitted with the indication of the source or with prior approval by the DSMZ.	Corallococcus coralloides (Thaxter 1892) Reichenbach 2007		Corallococcus coralloides (Thaxter, 1892) Reichenbach, 2007	Bacteria				Myxococcaceae	Corallococcus	http://data.gbif.org/occurrences/87810060
Leibniz Institute DSMZ - German Collection of Microorganisms and Cell Cultures	DSMZ Prokarya Collection Catalogue	The copyright for any material created by the DSMZ is reserved. The duplication or use of information and data such as texts or images is only permitted with the indication of the source or with prior approval by the DSMZ.	Geobacillus galactosidasius Poli et al. 2012		Geobacillus galactosidasius Poli et al., 2012	Bacteria				Bacillaceae	Geobacillus	http://data.gbif.org/occurrences/460128247
National Museum of Natural History, Smithsonian Institution	NMNH Botany Collections	See: http://www.mnh.si.edu/rc/db/2data_access_policy.html	Anabaena fragilis	Meneghini	Anabaena fragilis	Monera	Cyanophyta		Oscillatoriales	Nostocaceae	Anabaena	http://data.gbif.org/occurrences/243096012
National Museum of Natural History, Smithsonian Institution	NMNH Botany Collections	See: http://www.mnh.si.edu/rc/db/2data_access_policy.html	Gomphosphaeria wichurae		Gomphosphaeria wichurae	Monera	Cyanophyta		Chroococcales	Chroococcaceae	Gomphosphaeria	http://data.gbif.org/occurrences/243347445
National Museum of Natural History, Smithsonian Institution	NMNH Botany Collections	See: http://www.mnh.si.edu/rc/db/2data_access_policy.html	Microcoleus vaginatus	(Vaucher) Gomont ex Gomont	Microcoleus vaginatus	Monera	Cyanophyta		Oscillatoriales	Oscillatoriaceae	Microcoleus	http://data.gbif.org/occurrences/243460961
National Museum of Natural History, Smithsonian Institution	NMNH Botany Collections	See: http://www.mnh.si.edu/rc/db/2data_access_policy.html	Stigonema ocellatum		Stigonema ocellatum	Monera	Cyanophyta		Oscillatoriales	Stigonemataceae	Stigonema	http://data.gbif.org/occurrences/243657747
Marine Science Institute, UCSB	Paleobiology Database		Ortonella sp.		Ortonella	Eubacteria	Cyanobacteria	Porostromata			Ortonella	http://data.gbif.org/occurrences/38664306
GBIF New Zealand	International Collection of Microorganisms from Plants - New Zealand National Microbial Collection		Pseudomonas fluorescens	Migula 1895	Pseudomonas fluorescens	Bacteria	Proteobacteria	Gammaproteobacteria	Pseudomonadales	Pseudomonadaceae	Pseudomonas	http://data.gbif.org/occurrences/90591687
National Institute of Genetics, ROIS	Biological Resource Center, Department of Biotechnology, National Institute of Technology and Evaluation		Streptomyces hiroshimensis	(Shinobu 1955) Witt and Stackebrandt 1991	Streptomyces hiroshimensis						Streptomyces	http://data.gbif.org/occurrences/325256566
Marine Science Institute, UCSB	Paleobiology Database		Ortonella lemoineae		Ortonella lemoineae	Eubacteria	Cyanobacteria	Porostromata			Ortonella	http://data.gbif.org/occurrences/38666142
National Museum of Natural History, Smithsonian Institution	NMNH Botany Collections	See: http://www.mnh.si.edu/rc/db/2data_access_policy.html	Calothrix parietina		Calothrix parietina	Monera	Cyanophyta		Oscillatoriales	Rivulariaceae	Calothrix	http://data.gbif.org/occurrences/243173079
Leibniz Institute DSMZ - German Collection of Microorganisms and Cell Cultures	DSMZ Prokarya Collection Catalogue	The copyright for any material created by the DSMZ is reserved. The duplication or use of information and data such as texts or images is only permitted with the indication of the source or with prior approval by the DSMZ.	Desulfovibrio inopinatus Reichenbecher and Schink 1999		Desulfovibrio inopinatus Reichenbecher & Schink, 1999	Bacteria				Desulfovibrionaceae	Desulfovibrio	http://data.gbif.org/occurrences/87811644
Leibniz Institute DSMZ - German Collection of Microorganisms and Cell Cultures	DSMZ Prokarya Collection Catalogue	The copyright for any material created by the DSMZ is reserved. The duplication or use of information and data such as texts or images is only permitted with the indication of the source or with prior approval by the DSMZ.	Nannocystis exedens subsp. exedens Reichenbach		Nannocystis exedens subsp. exedens Reichenbach	Bacteria				Nannocystaceae	Nannocystis	http://data.gbif.org/occurrences/87815476
MNHN - Museum national d'Histoire naturelle	Cryptogams herbarium specimens		lyngbya majuscula		Lyngbya majuscula						lyngbya	http://data.gbif.org/occurrences/436837384
Leibniz Institute DSMZ - German Collection of Microorganisms and Cell Cultures	DSMZ Prokarya Collection Catalogue	The copyright for any material created by the DSMZ is reserved. The duplication or use of information and data such as texts or images is only permitted with the indication of the source or with prior approval by the DSMZ.	Bacillus saliphilus Romano et al. 2005		Bacillus saliphilus Romano et al., 2005	Bacteria				Bacillaceae	Bacillus	http://data.gbif.org/occurrences/87808660
GBIF New Zealand	International Collection of Microorganisms from Plants - New Zealand National Microbial Collection		Pseudomonas savastanoi	(Janse 1982) Gardan et al. 1992	Pseudomonas savastanoi	Bacteria	Proteobacteria	Gammaproteobacteria	Pseudomonadales	Pseudomonadaceae	Pseudomonas	http://data.gbif.org/occurrences/90591610
National Museum of Natural History, Smithsonian Institution	NMNH Botany Collections	See: http://www.mnh.si.edu/rc/db/2data_access_policy.html	Microcoleus vaginatus	(Vaucher) Gomont ex Gomont	Microcoleus vaginatus	Monera	Cyanophyta		Oscillatoriales	Oscillatoriaceae	Microcoleus	http://data.gbif.org/occurrences/243460963
National Museum of Natural History, Smithsonian Institution	NMNH Botany Collections	See: http://www.mnh.si.edu/rc/db/2data_access_policy.html	Rivularia lens	Meneghini in Kï¿½tz.	Rivularia lens	Monera	Cyanophyta		Oscillatoriales	Rivulariaceae	Rivularia	http://data.gbif.org/occurrences/243595253
National Museum of Natural History, Smithsonian Institution	NMNH Botany Collections	See: http://www.mnh.si.edu/rc/db/2data_access_policy.html	Scytonema chrysochlorum	Kï¿½tz.	Scytonema chrysochlorum	Monera	Cyanophyta		Oscillatoriales	Scytonemataceae	Scytonema	http://data.gbif.org/occurrences/243618988
Netherlands Centre for Biodiversity Naturalis, section National Herbarium of the Netherlands	Nationaal Herbarium Nederland		Symploca dubia (Nägeli) Gomont		Symploca dubia (Nägeli) Gomont					Cyanophyceae	Symploca	http://data.gbif.org/occurrences/250559708
Leibniz Institute DSMZ - German Collection of Microorganisms and Cell Cultures	DSMZ Prokarya Collection Catalogue	The copyright for any material created by the DSMZ is reserved. The duplication or use of information and data such as texts or images is only permitted with the indication of the source or with prior approval by the DSMZ.	Agromyces bauzanensis Zhang et al. 2010		Agromyces bauzanensis Zhang et al., 2010	Bacteria				Microbacteriaceae	Agromyces	http://data.gbif.org/occurrences/345679075
Leibniz Institute DSMZ - German Collection of Microorganisms and Cell Cultures	DSMZ Prokarya Collection Catalogue	The copyright for any material created by the DSMZ is reserved. The duplication or use of information and data such as texts or images is only permitted with the indication of the source or with prior approval by the DSMZ.	Pelobacter acetylenicus Schink 1986		Pelobacter acetylenicus Schink, 1986	Bacteria				Desulfuromonadaceae	Pelobacter	http://data.gbif.org/occurrences/87816238
CABIDiGIR Provider	CABI Bioscience Fungus Collection		Streptomyces libani		Streptomyces libani							http://data.gbif.org/occurrences/126940866
Leibniz Institute DSMZ - German Collection of Microorganisms and Cell Cultures	DSMZ Prokarya Collection Catalogue	The copyright for any material created by the DSMZ is reserved. The duplication or use of information and data such as texts or images is only permitted with the indication of the source or with prior approval by the DSMZ.	Leisingera aquimarina Vandecandelaere et al. 2008		Leisingera aquimarina Vandecandelaere et al., 2008	Bacteria				Rhodobacteraceae	Leisingera	http://data.gbif.org/occurrences/460128349
Leibniz Institute DSMZ - German Collection of Microorganisms and Cell Cultures	GSPB Prokarya Catalogue	The copyright for any material created by the DSMZ is reserved. The duplication or use of information and data such as texts or images is only permitted with the indication of the source or with prior approval by the DSMZ.	Pseudomonas syringae pvar. glycinea (Coerper 1919) Young et al. 1978		Pseudomonas syringae pvar						Pseudomonas	http://data.gbif.org/occurrences/460133795
National Museum of Natural History, Smithsonian Institution	NMNH Botany Collections	See: http://www.mnh.si.edu/rc/db/2data_access_policy.html	Calothrix parietina		Calothrix parietina	Monera	Cyanophyta		Oscillatoriales	Rivulariaceae	Calothrix	http://data.gbif.org/occurrences/243173748
National Museum of Natural History, Smithsonian Institution	NMNH Botany Collections	See: http://www.mnh.si.edu/rc/db/2data_access_policy.html	Scytonema intextum var. fasciculatum	Trevis.	Scytonema intextum var. fasciculatum	Monera	Cyanophyta		Oscillatoriales	Scytonemataceae	Scytonema	http://data.gbif.org/occurrences/243624088
Leibniz Institute DSMZ - German Collection of Microorganisms and Cell Cultures	DSMZ Prokarya Collection Catalogue	The copyright for any material created by the DSMZ is reserved. The duplication or use of information and data such as texts or images is only permitted with the indication of the source or with prior approval by the DSMZ.	Corallococcus coralloides (Thaxter 1892) Reichenbach 2007		Corallococcus coralloides (Thaxter, 1892) Reichenbach, 2007	Bacteria				Myxococcaceae	Corallococcus	http://data.gbif.org/occurrences/87810131
Netherlands Centre for Biodiversity Naturalis, section National Herbarium of the Netherlands	Nationaal Herbarium Nederland		Lyngbya majuscula (Dillwyn) Harv.		Lyngbya majuscula (Dillwyn) Harv.					Cyanophyceae	Lyngbya	http://data.gbif.org/occurrences/686061338
National Institute of Genetics, ROIS	Japan Collection of Microorganisms, RIKEN BioResource Center		Streptomyces padanus	Baldacci et al.	Streptomyces padanus						Streptomyces	http://data.gbif.org/occurrences/323694425
CABIDiGIR Provider	CABI Bioscience Genetic Resource Collection		Pseudomonas syringae pv. morsprunorum		Pseudomonas syringae pv	Bacteria					Pseudomonas	http://data.gbif.org/occurrences/42601990
National Museum of Natural History, Smithsonian Institution	NMNH Botany Collections	See: http://www.mnh.si.edu/rc/db/2data_access_policy.html	Microcoleus lyngbyaceus		Microcoleus lyngbyaceus	Monera	Cyanophyta		Oscillatoriales	Oscillatoriaceae	Microcoleus	http://data.gbif.org/occurrences/243456303
National Museum of Natural History, Smithsonian Institution	NMNH Botany Collections	See: http://www.mnh.si.edu/rc/db/2data_access_policy.html	Symploca elegans var. incrustata	Kï¿½tz.	Symploca elegans var. incrustata	Monera	Cyanophyta		Oscillatoriales	Oscillatoriaceae	Symploca	http://data.gbif.org/occurrences/243664713
Leibniz Institute DSMZ - German Collection of Microorganisms and Cell Cultures	DSMZ Prokarya Collection Catalogue	The copyright for any material created by the DSMZ is reserved. The duplication or use of information and data such as texts or images is only permitted with the indication of the source or with prior approval by the DSMZ.	Corallococcus coralloides (Thaxter 1892) Reichenbach 2007		Corallococcus coralloides (Thaxter, 1892) Reichenbach, 2007	Bacteria				Myxococcaceae	Corallococcus	http://data.gbif.org/occurrences/87810220
National Museum of Natural History, Smithsonian Institution	NMNH Botany Collections	See: http://www.mnh.si.edu/rc/db/2data_access_policy.html	Arthrospira neapolitana		Arthrospira neapolitana	Monera	Cyanophyta		Oscillatoriales	Oscillatoriaceae	Arthrospira	http://data.gbif.org/occurrences/243113749
National Museum of Natural History, Smithsonian Institution	NMNH Botany Collections	See: http://www.mnh.si.edu/rc/db/2data_access_policy.html	Lyngbya schowiana	Kï¿½tz.	Lyngbya schowiana	Monera	Cyanophyta		Oscillatoriales	Oscillatoriaceae	Lyngbya	http://data.gbif.org/occurrences/243437655
National Museum of Natural History, Smithsonian Institution	NMNH Botany Collections	See: http://www.mnh.si.edu/rc/db/2data_access_policy.html	Nostoc commune		Nostoc commune	Monera	Cyanophyta		Oscillatoriales	Nostocaceae	Nostoc	http://data.gbif.org/occurrences/243492981
National Museum of Natural History, Smithsonian Institution	NMNH Botany Collections	See: http://www.mnh.si.edu/rc/db/2data_access_policy.html	Stigonema muscicola		Stigonema muscicola	Monera	Cyanophyta		Oscillatoriales	Stigonemataceae	Stigonema	http://data.gbif.org/occurrences/243656818
National Museum of Natural History, Smithsonian Institution	NMNH Botany Collections	See: http://www.mnh.si.edu/rc/db/2data_access_policy.html	Calothrix crustacea	Schousboe & Thur. in Bornet & Thur.	Calothrix crustacea	Monera	Cyanophyta		Oscillatoriales	Rivulariaceae	Calothrix	http://data.gbif.org/occurrences/243171561
National Museum of Natural History, Smithsonian Institution	NMNH Botany Collections	See: http://www.mnh.si.edu/rc/db/2data_access_policy.html	Microcoleus lyngbyaceus		Microcoleus lyngbyaceus	Monera	Cyanophyta		Oscillatoriales	Oscillatoriaceae	Microcoleus	http://data.gbif.org/occurrences/243458064
National Museum of Natural History, Smithsonian Institution	NMNH Botany Collections	See: http://www.mnh.si.edu/rc/db/2data_access_policy.html	Microcoleus lyngbyaceus		Microcoleus lyngbyaceus	Monera	Cyanophyta		Oscillatoriales	Oscillatoriaceae	Microcoleus	http://data.gbif.org/occurrences/243458128
National Museum of Natural History, Smithsonian Institution	NMNH Botany Collections	See: http://www.mnh.si.edu/rc/db/2data_access_policy.html	Oscillatoria circinata	Kï¿½tz.	Oscillatoria circinata	Monera	Cyanophyta		Oscillatoriales	Oscillatoriaceae	Oscillatoria	http://data.gbif.org/occurrences/243514197
National Museum of Natural History, Smithsonian Institution	NMNH Botany Collections	See: http://www.mnh.si.edu/rc/db/2data_access_policy.html	Calothrix parietina		Calothrix parietina	Monera	Cyanophyta		Oscillatoriales	Rivulariaceae	Calothrix	http://data.gbif.org/occurrences/243173117
National Museum of Natural History, Smithsonian Institution	NMNH Botany Collections	See: http://www.mnh.si.edu/rc/db/2data_access_policy.html	Rivularia biasolettiana	Meneghini in Zanardini	Rivularia biasolettiana	Monera	Cyanophyta		Oscillatoriales	Rivulariaceae	Rivularia	http://data.gbif.org/occurrences/243595288
National Institute of Genetics, ROIS	Japan Collection of Microorganisms, RIKEN BioResource Center		Agromyces neolithicus	Jurado et al. 2005	Agromyces neolithicus						Agromyces	http://data.gbif.org/occurrences/323690136
Leibniz Institute DSMZ - German Collection of Microorganisms and Cell Cultures	DSMZ Prokarya Collection Catalogue	The copyright for any material created by the DSMZ is reserved. The duplication or use of information and data such as texts or images is only permitted with the indication of the source or with prior approval by the DSMZ.	Corallococcus exiguus (ex Kofler 1913) Reichenbach 2007		Corallococcus exiguus (ex Kofler, 1913) Reichenbach, 2007	Bacteria				Myxococcaceae	Corallococcus	http://data.gbif.org/occurrences/87810705
Leibniz Institute DSMZ - German Collection of Microorganisms and Cell Cultures	DSMZ Prokarya Collection Catalogue	The copyright for any material created by the DSMZ is reserved. The duplication or use of information and data such as texts or images is only permitted with the indication of the source or with prior approval by the DSMZ.	Pseudomonas sp.		Pseudomonas	Bacteria				Pseudomonadaceae	Pseudomonas	http://data.gbif.org/occurrences/87817023
Leibniz Institute DSMZ - German Collection of Microorganisms and Cell Cultures	DSMZ Prokarya Collection Catalogue	The copyright for any material created by the DSMZ is reserved. The duplication or use of information and data such as texts or images is only permitted with the indication of the source or with prior approval by the DSMZ.	Streptomyces hiroshimensis (Shinobu 1955) Witt and Stackebrandt 1991		Streptomyces hiroshimensis (Shinobu, 1955) Witt & Stackebrandt, 1991	Bacteria				Streptomycetaceae	Streptomyces	http://data.gbif.org/occurrences/87820102
Marine Science Institute, UCSB	Paleobiology Database		Cladogirvanella cipitensis		Cladogirvanella cipitensis						Cladogirvanella	http://data.gbif.org/occurrences/91571679
National Museum of Natural History, Smithsonian Institution	NMNH Botany Collections	See: http://www.mnh.si.edu/rc/db/2data_access_policy.html	Lyngbya juliana	Meneghini	Lyngbya juliana	Monera	Cyanophyta		Oscillatoriales	Oscillatoriaceae	Lyngbya	http://data.gbif.org/occurrences/243169711
National Museum of Natural History, Smithsonian Institution	NMNH Botany Collections	See: http://www.mnh.si.edu/rc/db/2data_access_policy.html	Microcoleus lyngbyaceus		Microcoleus lyngbyaceus	Monera	Cyanophyta		Oscillatoriales	Oscillatoriaceae	Microcoleus	http://data.gbif.org/occurrences/243456278
National Museum of Natural History, Smithsonian Institution	NMNH Botany Collections	See: http://www.mnh.si.edu/rc/db/2data_access_policy.html	Nostoc commune		Nostoc commune	Monera	Cyanophyta		Oscillatoriales	Nostocaceae	Nostoc	http://data.gbif.org/occurrences/243494091
Leibniz Institute DSMZ - German Collection of Microorganisms and Cell Cultures	DSMZ Prokarya Collection Catalogue	The copyright for any material created by the DSMZ is reserved. The duplication or use of information and data such as texts or images is only permitted with the indication of the source or with prior approval by the DSMZ.	Corallococcus exiguus (ex Kofler 1913) Reichenbach 2007		Corallococcus exiguus (ex Kofler, 1913) Reichenbach, 2007	Bacteria				Myxococcaceae	Corallococcus	http://data.gbif.org/occurrences/87810704
National Museum of Natural History, Smithsonian Institution	NMNH Botany Collections	See: http://www.mnh.si.edu/rc/db/2data_access_policy.html	Nostoc cesatii		Nostoc cesatii	Monera	Cyanophyta		Oscillatoriales	Nostocaceae	Nostoc	http://data.gbif.org/occurrences/243492640
National Museum of Natural History, Smithsonian Institution	NMNH Botany Collections	See: http://www.mnh.si.edu/rc/db/2data_access_policy.html	Scytonema hofmannii		Scytonema hofmannii	Monera	Cyanophyta		Oscillatoriales	Scytonemataceae	Scytonema	http://data.gbif.org/occurrences/243618728
National Museum of Natural History, Smithsonian Institution	NMNH Botany Collections	See: http://www.mnh.si.edu/rc/db/2data_access_policy.html	Scytonema cinereum	Meneghini	Scytonema cinereum	Monera	Cyanophyta		Oscillatoriales	Scytonemataceae	Scytonema	http://data.gbif.org/occurrences/243412574
National Museum of Natural History, Smithsonian Institution	NMNH Botany Collections	See: http://www.mnh.si.edu/rc/db/2data_access_policy.html	Microcoleus lyngbyaceus		Microcoleus lyngbyaceus	Monera	Cyanophyta		Oscillatoriales	Oscillatoriaceae	Microcoleus	http://data.gbif.org/occurrences/243455866
National Museum of Natural History, Smithsonian Institution	NMNH Botany Collections	See: http://www.mnh.si.edu/rc/db/2data_access_policy.html	Oscillatoria floccosa	Hauck	Oscillatoria floccosa	Monera	Cyanophyta		Oscillatoriales	Oscillatoriaceae	Oscillatoria	http://data.gbif.org/occurrences/243514056
National Institute of Genetics, ROIS	Biological Resource Center, Department of Biotechnology, National Institute of Technology and Evaluation		Enterococcus casseliflavus	(ex Vaughn et al. 1979) Collins et al. 1984	Enterococcus casseliflavus						Enterococcus	http://data.gbif.org/occurrences/325247396
GBIF-Spain	Real Jardin Botanico, Madrid: MA-Algae	http://www.rjb.csic.es/herbario/crypto/crypcond.htm	Rivularia atra Roth ex Bornet & Thur.	Roth ex Bornet & Thur.	Rivularia atra Roth ex Bornet & Thur.	Plantae					Rivularia	http://data.gbif.org/occurrences/29395322
GBIF-Spain	Real Jardin Botanico, Madrid: MA-Algae	http://www.rjb.csic.es/herbario/crypto/crypcond.htm	Scytonema myochrous J.Agardh	J.Agardh	Scytonema myochrous J.Agardh	Plantae					Scytonema	http://data.gbif.org/occurrences/29397246
Marine Science Institute, UCSB	Paleobiology Database		Cladogirvanella cipitensis		Cladogirvanella cipitensis						Cladogirvanella	http://data.gbif.org/occurrences/36561630
GBIF-Sweden	Botany (UPS)		Melittangium lichenicola		Melittangium lichenicola					Bacteria		http://data.gbif.org/occurrences/328163420
Leibniz Institute DSMZ - German Collection of Microorganisms and Cell Cultures	DSMZ Prokarya Collection Catalogue	The copyright for any material created by the DSMZ is reserved. The duplication or use of information and data such as texts or images is only permitted with the indication of the source or with prior approval by the DSMZ.	Amycolatopsis nigrescens Groth et al. 2007		Amycolatopsis nigrescens Groth et al., 2007	Bacteria				Pseudonocardiaceae	Amycolatopsis	http://data.gbif.org/occurrences/216069001
Netherlands Centre for Biodiversity Naturalis, section National Herbarium of the Netherlands	Nationaal Herbarium Nederland		Oscillatoria amoena (Kütz.) Gomont		Oscillatoria amoena (Kütz.) Gomont					Cyanophyceae	Oscillatoria	http://data.gbif.org/occurrences/297542724
Leibniz Institute DSMZ - German Collection of Microorganisms and Cell Cultures	DSMZ Prokarya Collection Catalogue	The copyright for any material created by the DSMZ is reserved. The duplication or use of information and data such as texts or images is only permitted with the indication of the source or with prior approval by the DSMZ.	Pelobacter carbinolicus Schink 1984		Pelobacter carbinolicus Schink, 1984	Bacteria				Desulfuromonadaceae	Pelobacter	http://data.gbif.org/occurrences/87816236
CABIDiGIR Provider	CABI Bioscience Fungus Collection		Streptomyces libani var. rufus		Streptomyces libani var. rufus							http://data.gbif.org/occurrences/126940864
Leibniz Institute DSMZ - German Collection of Microorganisms and Cell Cultures	DSMZ Prokarya Collection Catalogue	The copyright for any material created by the DSMZ is reserved. The duplication or use of information and data such as texts or images is only permitted with the indication of the source or with prior approval by the DSMZ.	Mycobacterium europaeum Tortoli et al. 2011		Mycobacterium europaeum Tortoli et al., 2011	Bacteria				Mycobacteriaceae	Mycobacterium	http://data.gbif.org/occurrences/460128413
National Museum of Natural History, Smithsonian Institution	NMNH Botany Collections	See: http://www.mnh.si.edu/rc/db/2data_access_policy.html	Nostoc lichenoides		Nostoc lichenoides	Monera	Cyanophyta		Oscillatoriales	Nostocaceae	Nostoc	http://data.gbif.org/occurrences/243496144
National Museum of Natural History, Smithsonian Institution	NMNH Botany Collections	See: http://www.mnh.si.edu/rc/db/2data_access_policy.html	Oscillatoria dulcis	Kï¿½tz.	Oscillatoria dulcis	Monera	Cyanophyta		Oscillatoriales	Oscillatoriaceae	Oscillatoria	http://data.gbif.org/occurrences/243514195
National Museum of Natural History, Smithsonian Institution	NMNH Botany Collections	See: http://www.mnh.si.edu/rc/db/2data_access_policy.html	Spirulina subsalsa		Spirulina subsalsa	Monera	Cyanophyta		Oscillatoriales	Oscillatoriaceae	Spirulina	http://data.gbif.org/occurrences/243649120
MNHN - Museum national d'Histoire naturelle	Cryptogams herbarium specimens		scytonema arenarium		Scytonema arenarium					algues	scytonema	http://data.gbif.org/occurrences/436950279
Leibniz Institute DSMZ - German Collection of Microorganisms and Cell Cultures	GSPB Prokarya Catalogue	The copyright for any material created by the DSMZ is reserved. The duplication or use of information and data such as texts or images is only permitted with the indication of the source or with prior approval by the DSMZ.	Pseudomonas amygdali Psallidas and Panagopoulos 1975		Pseudomonas amygdali Psallidas & Panagopoulos, 1975						Pseudomonas	http://data.gbif.org/occurrences/460132915
Leibniz Institute DSMZ - German Collection of Microorganisms and Cell Cultures	DSMZ Prokarya Collection Catalogue	The copyright for any material created by the DSMZ is reserved. The duplication or use of information and data such as texts or images is only permitted with the indication of the source or with prior approval by the DSMZ.	Hydrogenothermus marinus Stöhr et al. 2001		Hydrogenothermus marinus Stöhr et al., 2001	Bacteria				Aquificaceae	Hydrogenothermus	http://data.gbif.org/occurrences/87813113
Marine Science Institute, UCSB	Paleobiology Database		Ortonella sp.		Ortonella	Eubacteria	Cyanobacteria	Porostromata			Ortonella	http://data.gbif.org/occurrences/92126662
Leibniz Institute DSMZ - German Collection of Microorganisms and Cell Cultures	DSMZ Prokarya Collection Catalogue	The copyright for any material created by the DSMZ is reserved. The duplication or use of information and data such as texts or images is only permitted with the indication of the source or with prior approval by the DSMZ.	Corynebacterium tuscaniense Riegel et al. 2006		Corynebacterium tuscaniense Riegel et al., 2006	Bacteria				Corynebacteriaceae	Corynebacterium	http://data.gbif.org/occurrences/216070966
National Museum of Natural History, Smithsonian Institution	NMNH Botany Collections	See: http://www.mnh.si.edu/rc/db/2data_access_policy.html	Microcoleus lyngbyaceus		Microcoleus lyngbyaceus	Monera	Cyanophyta		Oscillatoriales	Oscillatoriaceae	Microcoleus	http://data.gbif.org/occurrences/243456250
National Museum of Natural History, Smithsonian Institution	NMNH Botany Collections	See: http://www.mnh.si.edu/rc/db/2data_access_policy.html	Oscillatoria princeps		Oscillatoria princeps	Monera	Cyanophyta		Oscillatoriales	Oscillatoriaceae	Oscillatoria	http://data.gbif.org/occurrences/243513966
National Museum of Natural History, Smithsonian Institution	NMNH Botany Collections	See: http://www.mnh.si.edu/rc/db/2data_access_policy.html	Porphyrosiphon notarisii		Porphyrosiphon notarisii	Monera	Cyanophyta		Oscillatoriales	Oscillatoriaceae	Porphyrosiphon	http://data.gbif.org/occurrences/243570176
Leibniz Institute DSMZ - German Collection of Microorganisms and Cell Cultures	GSPB Prokarya Catalogue	The copyright for any material created by the DSMZ is reserved. The duplication or use of information and data such as texts or images is only permitted with the indication of the source or with prior approval by the DSMZ.	Pseudomonas savastanoi pvar. fraxini (Janse 1982) comb. nov.		Pseudomonas savastanoi pvar, comb. nov.						Pseudomonas	http://data.gbif.org/occurrences/460133028
National Museum of Natural History, Smithsonian Institution	NMNH Botany Collections	See: http://www.mnh.si.edu/rc/db/2data_access_policy.html	Microcoleus lyngbyaceus		Microcoleus lyngbyaceus	Monera	Cyanophyta		Oscillatoriales	Oscillatoriaceae	Microcoleus	http://data.gbif.org/occurrences/243455787
National Museum of Natural History, Smithsonian Institution	NMNH Botany Collections	See: http://www.mnh.si.edu/rc/db/2data_access_policy.html	Oscillatoria luticola	Meneghini	Oscillatoria luticola	Monera	Cyanophyta		Oscillatoriales	Oscillatoriaceae	Oscillatoria	http://data.gbif.org/occurrences/243514041
National Museum of Natural History, Smithsonian Institution	NMNH Botany Collections	See: http://www.mnh.si.edu/rc/db/2data_access_policy.html	Schizosiphon consociatus	Kï¿½tz.	Schizosiphon consociatus	Monera	Cyanophyta		Indet.	Indet.	Schizosiphon	http://data.gbif.org/occurrences/243609506
Netherlands Centre for Biodiversity Naturalis, section National Herbarium of the Netherlands	Nationaal Herbarium Nederland		Oscillatoria princeps Vaucher var. marina Hauck		Oscillatoria princeps var. marina Hauck					Cyanophyceae	Oscillatoria	http://data.gbif.org/occurrences/297543236
National Museum of Natural History, Smithsonian Institution	NMNH Botany Collections	See: http://www.mnh.si.edu/rc/db/2data_access_policy.html	Cylindrospermum felisii	Meneghini in Kï¿½tz.	Cylindrospermum felisii	Monera	Cyanophyta		Oscillatoriales	Nostocaceae	Cylindrospermum	http://data.gbif.org/occurrences/243262240
National Museum of Natural History, Smithsonian Institution	NMNH Botany Collections	See: http://www.mnh.si.edu/rc/db/2data_access_policy.html	Nostoc commune		Nostoc commune	Monera	Cyanophyta		Oscillatoriales	Nostocaceae	Nostoc	http://data.gbif.org/occurrences/243493007
National Museum of Natural History, Smithsonian Institution	NMNH Botany Collections	See: http://www.mnh.si.edu/rc/db/2data_access_policy.html	Schizothrix rubella		Schizothrix rubella	Monera	Cyanophyta		Oscillatoriales	Oscillatoriaceae	Schizothrix	http://data.gbif.org/occurrences/243614994
Leibniz Institute DSMZ - German Collection of Microorganisms and Cell Cultures	DSMZ Prokarya Collection Catalogue	The copyright for any material created by the DSMZ is reserved. The duplication or use of information and data such as texts or images is only permitted with the indication of the source or with prior approval by the DSMZ.	Nocardia acidivorans Kämpfer et al. 2007		Nocardia acidivorans Kämpfer et al., 2007	Bacteria				Nocardiaceae	Nocardia	http://data.gbif.org/occurrences/216074263
Netherlands Centre for Biodiversity Naturalis, section National Herbarium of the Netherlands	Nationaal Herbarium Nederland		Phormidium vulgare Kütz. var. purpurascens Kütz.		Phormidium vulgare var. purpurascens Kütz.					Cyanophyceae	Phormidium	http://data.gbif.org/occurrences/298141078
National Museum of Natural History, Smithsonian Institution	NMNH Botany Collections	See: http://www.mnh.si.edu/rc/db/2data_access_policy.html	Calothrix denotaris	Fiorini-Mazzanti	Calothrix denotaris	Monera	Cyanophyta		Oscillatoriales	Rivulariaceae	Calothrix	http://data.gbif.org/occurrences/243172916
National Museum of Natural History, Smithsonian Institution	NMNH Botany Collections	See: http://www.mnh.si.edu/rc/db/2data_access_policy.html	Calothrix parietina		Calothrix parietina	Monera	Cyanophyta		Oscillatoriales	Rivulariaceae	Calothrix	http://data.gbif.org/occurrences/243172980
National Museum of Natural History, Smithsonian Institution	NMNH Botany Collections	See: http://www.mnh.si.edu/rc/db/2data_access_policy.html	Lyngbya bugellensis	Rabenh.	Lyngbya bugellensis	Monera	Cyanophyta		Oscillatoriales	Oscillatoriaceae	Lyngbya	http://data.gbif.org/occurrences/243436857
National Museum of Natural History, Smithsonian Institution	NMNH Botany Collections	See: http://www.mnh.si.edu/rc/db/2data_access_policy.html	Nostoc commune		Nostoc commune	Monera	Cyanophyta		Oscillatoriales	Nostocaceae	Nostoc	http://data.gbif.org/occurrences/243492657
National Museum of Natural History, Smithsonian Institution	NMNH Botany Collections	See: http://www.mnh.si.edu/rc/db/2data_access_policy.html	Scytonema hofmannii		Scytonema hofmannii	Monera	Cyanophyta		Oscillatoriales	Scytonemataceae	Scytonema	http://data.gbif.org/occurrences/243618950
National Museum of Natural History, Smithsonian Institution	NMNH Botany Collections	See: http://www.mnh.si.edu/rc/db/2data_access_policy.html	Scytonema arcangelii	Bornet & Flahault	Scytonema arcangelii	Monera	Cyanophyta		Oscillatoriales	Scytonemataceae	Scytonema	http://data.gbif.org/occurrences/243619014
National Museum of Natural History, Smithsonian Institution	NMNH Botany Collections	See: http://www.mnh.si.edu/rc/db/2data_access_policy.html	Scytonema hofmannii		Scytonema hofmannii	Monera	Cyanophyta		Oscillatoriales	Scytonemataceae	Scytonema	http://data.gbif.org/occurrences/243621135
National Museum of Natural History, Smithsonian Institution	NMNH Botany Collections	See: http://www.mnh.si.edu/rc/db/2data_access_policy.html	Symploca cesatiana	Rabenh.	Symploca cesatiana	Monera	Cyanophyta		Oscillatoriales	Oscillatoriaceae	Symploca	http://data.gbif.org/occurrences/243664696
National Institute of Genetics, ROIS	Japan Collection of Microorganisms, RIKEN BioResource Center		Actinoplanes globisporus	(Thiemann 1967) Stackebrandt and Kroppenstedt 1988	Actinoplanes globisporus						Actinoplanes	http://data.gbif.org/occurrences/323693468
Netherlands Centre for Biodiversity Naturalis, section National Herbarium of the Netherlands	Nationaal Herbarium Nederland		Calothrix confervicola (Dillwyn) J.Agardh		Calothrix confervicola (Dillwyn) J.Agardh					Algae	Calothrix	http://data.gbif.org/occurrences/250805086
Leibniz Institute DSMZ - German Collection of Microorganisms and Cell Cultures	GSPB Prokarya Catalogue	The copyright for any material created by the DSMZ is reserved. The duplication or use of information and data such as texts or images is only permitted with the indication of the source or with prior approval by the DSMZ.	Pseudomonas savastanoi pvar. savastanoi (Smith 1908) Gardan et al. 1992		Pseudomonas savastanoi pvar						Pseudomonas	http://data.gbif.org/occurrences/460133352
National Museum of Natural History, Smithsonian Institution	NMNH Botany Collections	See: http://www.mnh.si.edu/rc/db/2data_access_policy.html	Microcoleus lyngbyaceus		Microcoleus lyngbyaceus	Monera	Cyanophyta		Oscillatoriales	Oscillatoriaceae	Microcoleus	http://data.gbif.org/occurrences/243456032
National Museum of Natural History, Smithsonian Institution	NMNH Botany Collections	See: http://www.mnh.si.edu/rc/db/2data_access_policy.html	Microcoleus lyngbyaceus		Microcoleus lyngbyaceus	Monera	Cyanophyta		Oscillatoriales	Oscillatoriaceae	Microcoleus	http://data.gbif.org/occurrences/243456301
National Museum of Natural History, Smithsonian Institution	NMNH Botany Collections	See: http://www.mnh.si.edu/rc/db/2data_access_policy.html	Microcoleus vaginatus	(Vaucher) Gomont ex Gomont	Microcoleus vaginatus	Monera	Cyanophyta		Oscillatoriales	Oscillatoriaceae	Microcoleus	http://data.gbif.org/occurrences/243460940
National Museum of Natural History, Smithsonian Institution	NMNH Botany Collections	See: http://www.mnh.si.edu/rc/db/2data_access_policy.html	Rivularia hospita		Rivularia hospita	Monera	Cyanophyta		Oscillatoriales	Rivulariaceae	Rivularia	http://data.gbif.org/occurrences/243595166
National Museum of Natural History, Smithsonian Institution	NMNH Botany Collections	See: http://www.mnh.si.edu/rc/db/2data_access_policy.html	Stigonema muscicola		Stigonema muscicola	Monera	Cyanophyta		Oscillatoriales	Stigonemataceae	Stigonema	http://data.gbif.org/occurrences/243656573
Marine Science Institute, UCSB	Paleobiology Database		Ortonella sp.		Ortonella	Eubacteria	Cyanobacteria	Porostromata			Ortonella	http://data.gbif.org/occurrences/38666165
GBIF New Zealand	International Collection of Microorganisms from Plants - New Zealand National Microbial Collection		Clavibacter michiganensis subsp. michiganensis	(Smith 1910) Davis et al. 1984	Clavibacter michiganensis subsp. michiganensis	Bacteria	Actinobacteria	Actinobacteria	Actinomycetales	Microbacteriaceae	Clavibacter	http://data.gbif.org/occurrences/90585003
Marine Science Institute, UCSB	Paleobiology Database		Ortonella sp.		Ortonella	Eubacteria	Cyanobacteria	Porostromata			Ortonella	http://data.gbif.org/occurrences/38666190
National Museum of Natural History, Smithsonian Institution	NMNH Botany Collections	See: http://www.mnh.si.edu/rc/db/2data_access_policy.html	Nostoc commune		Nostoc commune	Monera	Cyanophyta		Oscillatoriales	Nostocaceae	Nostoc	http://data.gbif.org/occurrences/243493005
National Museum of Natural History, Smithsonian Institution	NMNH Botany Collections	See: http://www.mnh.si.edu/rc/db/2data_access_policy.html	Phormidium subfuscum	Kï¿½tz.	Phormidium subfuscum	Monera	Cyanophyta		Oscillatoriales	Oscillatoriaceae	Phormidium	http://data.gbif.org/occurrences/243540936
Leibniz Institute DSMZ - German Collection of Microorganisms and Cell Cultures	DSMZ Prokarya Collection Catalogue	The copyright for any material created by the DSMZ is reserved. The duplication or use of information and data such as texts or images is only permitted with the indication of the source or with prior approval by the DSMZ.	unclassified bacterium		Unclassified bacterium	Bacteria				Not assigned to family	unclassified	http://data.gbif.org/occurrences/216079744
Leibniz Institute DSMZ - German Collection of Microorganisms and Cell Cultures	DSMZ Prokarya Collection Catalogue	The copyright for any material created by the DSMZ is reserved. The duplication or use of information and data such as texts or images is only permitted with the indication of the source or with prior approval by the DSMZ.	Corallococcus exiguus (ex Kofler 1913) Reichenbach 2007		Corallococcus exiguus (ex Kofler, 1913) Reichenbach, 2007	Bacteria				Myxococcaceae	Corallococcus	http://data.gbif.org/occurrences/87810829
GBIF New Zealand	International Collection of Microorganisms from Plants - New Zealand National Microbial Collection		Xanthomonas campestris pv. vesicatoria	(Doidge 1920) Dye 1978	Xanthomonas campestris pv	Bacteria	Proteobacteria	Gammaproteobacteria	Xanthomonadales	Xanthomonadaceae	Xanthomonas	http://data.gbif.org/occurrences/90597855
National Museum of Natural History, Smithsonian Institution	NMNH Botany Collections	See: http://www.mnh.si.edu/rc/db/2data_access_policy.html	Phormidium conspersum	Meneghini in Kï¿½tz.	Phormidium conspersum	Monera	Cyanophyta		Oscillatoriales	Oscillatoriaceae	Phormidium	http://data.gbif.org/occurrences/243540795
National Museum of Natural History, Smithsonian Institution	NMNH Botany Collections	See: http://www.mnh.si.edu/rc/db/2data_access_policy.html	Scytonema hofmannii		Scytonema hofmannii	Monera	Cyanophyta		Oscillatoriales	Scytonemataceae	Scytonema	http://data.gbif.org/occurrences/243618747
National Museum of Natural History, Smithsonian Institution	NMNH Botany Collections	See: http://www.mnh.si.edu/rc/db/2data_access_policy.html	Scytonema hofmannii		Scytonema hofmannii	Monera	Cyanophyta		Oscillatoriales	Scytonemataceae	Scytonema	http://data.gbif.org/occurrences/243618952
National Museum of Natural History, Smithsonian Institution	NMNH Botany Collections	See: http://www.mnh.si.edu/rc/db/2data_access_policy.html	Lyngbya martensiana	Meneghini	Lyngbya martensiana	Monera	Cyanophyta		Oscillatoriales	Oscillatoriaceae	Lyngbya	http://data.gbif.org/occurrences/243437527
National Museum of Natural History, Smithsonian Institution	NMNH Botany Collections	See: http://www.mnh.si.edu/rc/db/2data_access_policy.html	Schizothrix arenaria		Schizothrix arenaria	Monera	Cyanophyta		Oscillatoriales	Oscillatoriaceae	Schizothrix	http://data.gbif.org/occurrences/243609297
National Museum of Natural History, Smithsonian Institution	NMNH Botany Collections	See: http://www.mnh.si.edu/rc/db/2data_access_policy.html	Schizothrix arenaria		Schizothrix arenaria	Monera	Cyanophyta		Oscillatoriales	Oscillatoriaceae	Schizothrix	http://data.gbif.org/occurrences/243609502
Netherlands Centre for Biodiversity Naturalis, section National Herbarium of the Netherlands	Nationaal Herbarium Nederland		Agmenellum thermale (Kütz.) F.E.Drouet & W.A.Daily		Agmenellum thermale (Kütz.) F.E.Drouet & W.A.Daily					Cyanophyceae	Agmenellum	http://data.gbif.org/occurrences/250976386
National Institute of Genetics, ROIS	Japan Collection of Microorganisms, RIKEN BioResource Center		Amycolatopsis nigrescens	Groth et al. 2007	Amycolatopsis nigrescens						Amycolatopsis	http://data.gbif.org/occurrences/323690269
National Institute of Genetics, ROIS	Japan Collection of Microorganisms, RIKEN BioResource Center		Laceyella sacchari	(Lacey 1971) Yoon et al. 2005	Laceyella sacchari						Laceyella	http://data.gbif.org/occurrences/323693420
National Museum of Natural History, Smithsonian Institution	NMNH Botany Collections	See: http://www.mnh.si.edu/rc/db/2data_access_policy.html	Euactis prorumpena	Kï¿½tz.	Euactis prorumpena	Monera	Cyanophyta		Oscillatoriales	Rivulariaceae	Euactis	http://data.gbif.org/occurrences/243319854
National Museum of Natural History, Smithsonian Institution	NMNH Botany Collections	See: http://www.mnh.si.edu/rc/db/2data_access_policy.html	Leptothrix rufescens	Kï¿½tz.	Leptothrix rufescens	Monera	Cyanophyta		Oscillatoriales	Oscillatoriaceae	Leptothrix	http://data.gbif.org/occurrences/243421874
National Museum of Natural History, Smithsonian Institution	NMNH Botany Collections	See: http://www.mnh.si.edu/rc/db/2data_access_policy.html	Microcoleus lyngbyaceus		Microcoleus lyngbyaceus	Monera	Cyanophyta		Oscillatoriales	Oscillatoriaceae	Microcoleus	http://data.gbif.org/occurrences/243456265
National Museum of Natural History, Smithsonian Institution	NMNH Botany Collections	See: http://www.mnh.si.edu/rc/db/2data_access_policy.html	Oscillatoria caldariorum	Hauck	Oscillatoria caldariorum	Monera	Cyanophyta		Oscillatoriales	Oscillatoriaceae	Oscillatoria	http://data.gbif.org/occurrences/243514045
National Museum of Natural History, Smithsonian Institution	NMNH Botany Collections	See: http://www.mnh.si.edu/rc/db/2data_access_policy.html	Schizosiphon meneghinianus	Kï¿½tz.	Schizosiphon meneghinianus	Monera	Cyanophyta		Indet.	Indet.	Schizosiphon	http://data.gbif.org/occurrences/243609510
MNHN - Museum national d'Histoire naturelle	Cryptogams herbarium specimens		anacystis marginata		Anacystis marginata					algues	anacystis	http://data.gbif.org/occurrences/436921144
Leibniz Institute DSMZ - German Collection of Microorganisms and Cell Cultures	DSMZ Prokarya Collection Catalogue	The copyright for any material created by the DSMZ is reserved. The duplication or use of information and data such as texts or images is only permitted with the indication of the source or with prior approval by the DSMZ.	Nannocystis exedens subsp. exedens Reichenbach		Nannocystis exedens subsp. exedens Reichenbach	Bacteria				Nannocystaceae	Nannocystis	http://data.gbif.org/occurrences/87815477
CABIDiGIR Provider	CABI Bioscience Genetic Resource Collection		Nocardia		Nocardia	Proteobacteria	Incertae sedis	Actinobacteria	Actinomycetales	Nocardiaceae	Nocardia	http://data.gbif.org/occurrences/42538014
Leibniz Institute DSMZ - German Collection of Microorganisms and Cell Cultures	DSMZ Prokarya Collection Catalogue	The copyright for any material created by the DSMZ is reserved. The duplication or use of information and data such as texts or images is only permitted with the indication of the source or with prior approval by the DSMZ.	Corallococcus coralloides (Thaxter 1892) Reichenbach 2007		Corallococcus coralloides (Thaxter, 1892) Reichenbach, 2007	Bacteria				Myxococcaceae	Corallococcus	http://data.gbif.org/occurrences/87810176
Leibniz Institute DSMZ - German Collection of Microorganisms and Cell Cultures	DSMZ Prokarya Collection Catalogue	The copyright for any material created by the DSMZ is reserved. The duplication or use of information and data such as texts or images is only permitted with the indication of the source or with prior approval by the DSMZ.	Hymenobacter aerophilus Buczolits et al. 2002		Hymenobacter aerophilus Buczolits et al., 2002	Bacteria				Cytophagaceae	Hymenobacter	http://data.gbif.org/occurrences/87813114
Leibniz Institute DSMZ - German Collection of Microorganisms and Cell Cultures	DSMZ Prokarya Collection Catalogue	The copyright for any material created by the DSMZ is reserved. The duplication or use of information and data such as texts or images is only permitted with the indication of the source or with prior approval by the DSMZ.	Opitutus terrae Chin et al. 2001		Opitutus terrae Chin et al., 2001	Bacteria				Opitutaceae	Opitutus	http://data.gbif.org/occurrences/87815988
National Museum of Natural History, Smithsonian Institution	NMNH Botany Collections	See: http://www.mnh.si.edu/rc/db/2data_access_policy.html	Scytonema parlatorei	Fiorini-Mazzanti	Scytonema parlatorei	Monera	Cyanophyta		Oscillatoriales	Scytonemataceae	Scytonema	http://data.gbif.org/occurrences/243623834
National Museum of Natural History, Smithsonian Institution	NMNH Botany Collections	See: http://www.mnh.si.edu/rc/db/2data_access_policy.html	Symphyosiphon velutinus	Kï¿½tz.	Symphyosiphon velutinus	Monera	Cyanophyta		Oscillatoriales	Nostocaceae	Symphyosiphon	http://data.gbif.org/occurrences/243664736
Netherlands Centre for Biodiversity Naturalis, section National Herbarium of the Netherlands	Nationaal Herbarium Nederland		Phormidium lucidum (C.Agardh) Kütz.		Phormidium lucidum (C.Agardh) Kütz.					Cyanophyceae	Phormidium	http://data.gbif.org/occurrences/298140865
National Museum of Natural History, Smithsonian Institution	NMNH Botany Collections	See: http://www.mnh.si.edu/rc/db/2data_access_policy.html	Microcoleus lyngbyaceus		Microcoleus lyngbyaceus	Monera	Cyanophyta		Oscillatoriales	Oscillatoriaceae	Microcoleus	http://data.gbif.org/occurrences/243456252
National Museum of Natural History, Smithsonian Institution	NMNH Botany Collections	See: http://www.mnh.si.edu/rc/db/2data_access_policy.html	Scytonema hofmannii		Scytonema hofmannii	Monera	Cyanophyta		Oscillatoriales	Scytonemataceae	Scytonema	http://data.gbif.org/occurrences/243618647
Leibniz Institute DSMZ - German Collection of Microorganisms and Cell Cultures	DSMZ Prokarya Collection Catalogue	The copyright for any material created by the DSMZ is reserved. The duplication or use of information and data such as texts or images is only permitted with the indication of the source or with prior approval by the DSMZ.	Acidithiobacillus ferrooxidans (Temple and Colmer 1951) Kelly and Wood 2000		Acidithiobacillus ferrooxidans (Temple & Colmer, 1951) Kelly & Wood, 2000	Bacteria				Acidithiobacillaceae	Acidithiobacillus	http://data.gbif.org/occurrences/665464895
Leibniz Institute DSMZ - German Collection of Microorganisms and Cell Cultures	DSMZ Prokarya Collection Catalogue	The copyright for any material created by the DSMZ is reserved. The duplication or use of information and data such as texts or images is only permitted with the indication of the source or with prior approval by the DSMZ.	Propionigenium modestum Schink and Pfennig 1983		Propionigenium modestum Schink & Pfennig, 1983	Bacteria				Fusobacteriaceae	Propionigenium	http://data.gbif.org/occurrences/87816558
GBIF New Zealand	International Collection of Microorganisms from Plants - New Zealand National Microbial Collection		Pseudomonas savastanoi pv. nerii	(Janse 1982) Young et al. 1996	Pseudomonas savastanoi pv	Bacteria	Proteobacteria	Gammaproteobacteria	Pseudomonadales	Pseudomonadaceae	Pseudomonas	http://data.gbif.org/occurrences/90591550
National Museum of Natural History, Smithsonian Institution	NMNH Botany Collections	See: http://www.mnh.si.edu/rc/db/2data_access_policy.html	Gomphosphaeria aponina		Gomphosphaeria aponina	Monera	Cyanophyta		Chroococcales	Chroococcaceae	Gomphosphaeria	http://data.gbif.org/occurrences/243346632
GBIF New Zealand	International Collection of Microorganisms from Plants - New Zealand National Microbial Collection		Xanthomonas campestris pv. juglandis	(Pierce 1901) Dye 1978	Xanthomonas campestris pv	Bacteria	Proteobacteria	Gammaproteobacteria	Xanthomonadales	Xanthomonadaceae	Xanthomonas	http://data.gbif.org/occurrences/90597773
Netherlands Centre for Biodiversity Naturalis, section National Herbarium of the Netherlands	Nationaal Herbarium Nederland		Chthonoblastus aerugineus Kütz. var. vacuus Kütz.		Chthonoblastus aerugineus var. vacuus Kütz.					Algae	Chthonoblastus	http://data.gbif.org/occurrences/250853349
National Museum of Natural History, Smithsonian Institution	NMNH Botany Collections	See: http://www.mnh.si.edu/rc/db/2data_access_policy.html	Anacystis montana		Anacystis montana	Monera	Cyanophyta		Chroococcales	Chroococcaceae	Anacystis	http://data.gbif.org/occurrences/243098764
National Museum of Natural History, Smithsonian Institution	NMNH Botany Collections	See: http://www.mnh.si.edu/rc/db/2data_access_policy.html	Microcoleus vaginatus	(Vaucher) Gomont ex Gomont	Microcoleus vaginatus	Monera	Cyanophyta		Oscillatoriales	Oscillatoriaceae	Microcoleus	http://data.gbif.org/occurrences/243460957
Marine Science Institute, UCSB	Paleobiology Database		Lithocodium aggregatum	Elliott 1956	Lithocodium aggregatum	Eubacteria	Cyanobacteria				Lithocodium	http://data.gbif.org/occurrences/37909541
Leibniz Institute DSMZ - German Collection of Microorganisms and Cell Cultures	GSPB Prokarya Catalogue	The copyright for any material created by the DSMZ is reserved. The duplication or use of information and data such as texts or images is only permitted with the indication of the source or with prior approval by the DSMZ.	Pseudomonas sp.		Pseudomonas						Pseudomonas	http://data.gbif.org/occurrences/460133288
GBIF-Spain	Real Jardin Botanico, Madrid: MA-Algae	http://www.rjb.csic.es/herbario/crypto/crypcond.htm	Rivularia mesenterica Thur.	Thur.	Rivularia mesenterica Thur.	Plantae					Rivularia	http://data.gbif.org/occurrences/29395319
Leibniz Institute DSMZ - German Collection of Microorganisms and Cell Cultures	GSPB Prokarya Catalogue	The copyright for any material created by the DSMZ is reserved. The duplication or use of information and data such as texts or images is only permitted with the indication of the source or with prior approval by the DSMZ.	Pseudomonas syringae pvar. glycinea (Coerper 1919) Young et al. 1978		Pseudomonas syringae pvar						Pseudomonas	http://data.gbif.org/occurrences/460133796
National Museum of Natural History, Smithsonian Institution	NMNH Botany Collections	See: http://www.mnh.si.edu/rc/db/2data_access_policy.html	Inactis italica	Kï¿½tz.	Inactis italica	Monera	Cyanophyta		Oscillatoriales	Oscillatoriaceae	Inactis	http://data.gbif.org/occurrences/243397019
National Museum of Natural History, Smithsonian Institution	NMNH Botany Collections	See: http://www.mnh.si.edu/rc/db/2data_access_policy.html	Scytonema hofmannii		Scytonema hofmannii	Monera	Cyanophyta		Oscillatoriales	Scytonemataceae	Scytonema	http://data.gbif.org/occurrences/243618841
Leibniz Institute DSMZ - German Collection of Microorganisms and Cell Cultures	GSPB Prokarya Catalogue	The copyright for any material created by the DSMZ is reserved. The duplication or use of information and data such as texts or images is only permitted with the indication of the source or with prior approval by the DSMZ.	Pseudomonas syringae pvar. atrofaciens (McCulloch 1920) Young et al. 1978		Pseudomonas syringae pvar						Pseudomonas	http://data.gbif.org/occurrences/460133277
National Museum of Natural History, Smithsonian Institution	NMNH Botany Collections	See: http://www.mnh.si.edu/rc/db/2data_access_policy.html	Pleurococcus communis	Meneghini	Pleurococcus communis	Monera	Cyanophyta		Chroococcales	Chroococcaceae	Pleurococcus	http://data.gbif.org/occurrences/243554811
Leibniz Institute DSMZ - German Collection of Microorganisms and Cell Cultures	DSMZ Prokarya Collection Catalogue	The copyright for any material created by the DSMZ is reserved. The duplication or use of information and data such as texts or images is only permitted with the indication of the source or with prior approval by the DSMZ.	Sorangium cellulosum (Brockmann 1989) Reichenbach 2007		Sorangium cellulosum (Brockmann, 1989) Reichenbach, 2007	Bacteria				Polyangiaceae	Sorangium	http://data.gbif.org/occurrences/87818334
Marine Science Institute, UCSB	Paleobiology Database		Lithocodium sp.	Elliott 1956	Lithocodium	Eubacteria	Cyanobacteria				Lithocodium	http://data.gbif.org/occurrences/37908791
Leibniz Institute DSMZ - German Collection of Microorganisms and Cell Cultures	DSMZ Prokarya Collection Catalogue	The copyright for any material created by the DSMZ is reserved. The duplication or use of information and data such as texts or images is only permitted with the indication of the source or with prior approval by the DSMZ.	Sorangium cellulosum (Brockmann 1989) Reichenbach 2007		Sorangium cellulosum (Brockmann, 1989) Reichenbach, 2007	Bacteria				Polyangiaceae	Sorangium	http://data.gbif.org/occurrences/87818416
National Museum of Natural History, Smithsonian Institution	NMNH Botany Collections	See: http://www.mnh.si.edu/rc/db/2data_access_policy.html	Anacystis montana		Anacystis montana	Monera	Cyanophyta		Chroococcales	Chroococcaceae	Anacystis	http://data.gbif.org/occurrences/243098815
National Museum of Natural History, Smithsonian Institution	NMNH Botany Collections	See: http://www.mnh.si.edu/rc/db/2data_access_policy.html	Microcoleus lyngbyaceus		Microcoleus lyngbyaceus	Monera	Cyanophyta		Oscillatoriales	Oscillatoriaceae	Microcoleus	http://data.gbif.org/occurrences/243456305
National Museum of Natural History, Smithsonian Institution	NMNH Botany Collections	See: http://www.mnh.si.edu/rc/db/2data_access_policy.html	Nostoc verrucosum var. pseudo-zetterstedtii		Nostoc verrucosum var. pseudo-zetterstedtii	Monera	Cyanophyta		Oscillatoriales	Nostocaceae	Nostoc	http://data.gbif.org/occurrences/243496239
National Museum of Natural History, Smithsonian Institution	NMNH Botany Collections	See: http://www.mnh.si.edu/rc/db/2data_access_policy.html	Coccochloris stagnina		Coccochloris stagnina	Monera	Cyanophyta		Chroococcales	Chroococcaceae	Coccochloris	http://data.gbif.org/occurrences/243228325
National Museum of Natural History, Smithsonian Institution	NMNH Botany Collections	See: http://www.mnh.si.edu/rc/db/2data_access_policy.html	Oscillatoria princeps		Oscillatoria princeps	Monera	Cyanophyta		Oscillatoriales	Oscillatoriaceae	Oscillatoria	http://data.gbif.org/occurrences/243514213
National Museum of Natural History, Smithsonian Institution	NMNH Botany Collections	See: http://www.mnh.si.edu/rc/db/2data_access_policy.html	Symploca melanocephala		Symploca melanocephala	Monera	Cyanophyta		Oscillatoriales	Oscillatoriaceae	Symploca	http://data.gbif.org/occurrences/243664574
National Museum of Natural History, Smithsonian Institution	NMNH Botany Collections	See: http://www.mnh.si.edu/rc/db/2data_access_policy.html	Microcoleus lyngbyaceus		Microcoleus lyngbyaceus	Monera	Cyanophyta		Oscillatoriales	Oscillatoriaceae	Microcoleus	http://data.gbif.org/occurrences/243457686
National Museum of Natural History, Smithsonian Institution	NMNH Botany Collections	See: http://www.mnh.si.edu/rc/db/2data_access_policy.html	Scytonema hofmannii		Scytonema hofmannii	Monera	Cyanophyta		Oscillatoriales	Scytonemataceae	Scytonema	http://data.gbif.org/occurrences/243621254
Marine Science Institute, UCSB	Paleobiology Database		Ortonella myrae		Ortonella myrae	Eubacteria	Cyanobacteria	Porostromata			Ortonella	http://data.gbif.org/occurrences/38666182
Leibniz Institute DSMZ - German Collection of Microorganisms and Cell Cultures	DSMZ Prokarya Collection Catalogue	The copyright for any material created by the DSMZ is reserved. The duplication or use of information and data such as texts or images is only permitted with the indication of the source or with prior approval by the DSMZ.	Micromonospora sp.		Micromonospora	Bacteria				Micromonosporaceae	Micromonospora	http://data.gbif.org/occurrences/87814361
Leibniz Institute DSMZ - German Collection of Microorganisms and Cell Cultures	DSMZ Prokarya Collection Catalogue	The copyright for any material created by the DSMZ is reserved. The duplication or use of information and data such as texts or images is only permitted with the indication of the source or with prior approval by the DSMZ.	Streptomyces avellaneus Baldacci and Grein 1966		Streptomyces avellaneus Baldacci & Grein, 1966	Bacteria				Streptomycetaceae	Streptomyces	http://data.gbif.org/occurrences/87819689
