# Supplementary material for: The World Bacterial Biogeography and Biodiversity through Databases: A Case Study of NCBI Nucleotide Database and GBIF Database
Source: Biomed Res Int. 2013 Oct 21;2013:240175. doi: 10.1155/2013/240175 (PMC3818805; doi:10.1155/2013/240175)
Supplement: Supplementary file 1 — The zipped file may be extracted in any directory in the computer but all files and the two folders should be extracted in the same directory so the scripts would function correctly. The scripts had been tested on Windows environment. Python 2.7 and Biopython 1.6 should be installed before running the scripts. To extract data from NCBI Nucleotide you should run “NCBI_Nucleotide_Tracker.py” for countries exception handling, run “NCBI_Nucleotide_Exception.py”. For the GBIF Database, only three countries are provided as an example in the folder “GBIF_Plus” for additional countries you may download them from GBIF website, the only data that should be extracted are these of taxonomy, no need for other metadata (Dataset, Geospatial) as described in the paper. Once all countries of interest are downloaded you may run “GBIF_Filter.py” to filter data. The results of this study are presented in: “country_all.txt” for NCBI Nucleotide Database, “gbif_Classification_2000_Plus.txt”, “absent_taxa_Classification_2000_Plus.txt”, and absent_taxa_Classification_2000_Plus_ex_All.txt” for GBIF Database. The final results are presented in “NCBI_GBIF_overall_data.xlsx”. Some errors that may occur during the script execution are presented in “error.txt” file. [file 240175.f1.zip › GBIF_Plus/Italy/rights.txt]

Please respect the rights declared for each dataset in the download:

Dataset: NMNH Botany Collections, http://data.gbif.org/datasets/resource/1874
Rights as supplied: See: http://www.mnh.si.edu/rc/db/2data_access_policy.html

Dataset: Nationaal Herbarium Nederland, http://data.gbif.org/datasets/resource/11520
Rights as supplied: Not supplied

Dataset: GSPB Prokarya Catalogue, http://data.gbif.org/datasets/resource/11301
Rights as supplied: The copyright for any material created by the DSMZ is reserved. The duplication or use of information and data such as texts or images is only permitted with the indication of the source or with prior approval by the DSMZ.

Dataset: DSMZ Prokarya Collection Catalogue, http://data.gbif.org/datasets/resource/1862
Rights as supplied: The copyright for any material created by the DSMZ is reserved. The duplication or use of information and data such as texts or images is only permitted with the indication of the source or with prior approval by the DSMZ.

Dataset: International Collection of Microorganisms from Plants - New Zealand National Microbial Collection, http://data.gbif.org/datasets/resource/472
Rights as supplied: Not supplied

Dataset: Paleobiology Database, http://data.gbif.org/datasets/resource/563
Rights as supplied: Not supplied

Dataset: Japan Collection of Microorganisms, RIKEN BioResource Center, http://data.gbif.org/datasets/resource/12463
Rights as supplied: Not supplied

Dataset: CABI Bioscience Fungus Collection, http://data.gbif.org/datasets/resource/167
Rights as supplied: Not supplied

Dataset: Biological Resource Center, Department of Biotechnology, National Institute of Technology and Evaluation, http://data.gbif.org/datasets/resource/12471
Rights as supplied: Not supplied

Dataset: Cryptogams herbarium specimens, http://data.gbif.org/datasets/resource/13678
Rights as supplied: Not supplied

Dataset: CABI Bioscience Genetic Resource Collection, http://data.gbif.org/datasets/resource/166
Rights as supplied: Not supplied

Dataset: Real Jardin Botanico, Madrid: MA-Algae, http://data.gbif.org/datasets/resource/234
Rights as supplied: http://www.rjb.csic.es/herbario/crypto/crypcond.htm

Dataset: Natural Geography In Shore Areas (NaGISA) Dataset, http://data.gbif.org/datasets/resource/327
Rights as supplied: No restrictions

Dataset: William Nylander lichen collection, http://data.gbif.org/datasets/resource/13713
Rights as supplied: Not supplied

Dataset: The Exsiccatal Series "Triebel, Microfungi exsiccati", http://data.gbif.org/datasets/resource/12004
Rights as supplied: © Botanische Staatssammlung München

Dataset: Algaterra Types, http://data.gbif.org/datasets/resource/1084
Rights as supplied: Pictures and multi-media-objects are under copyright.

Dataset: Bishop Museum Natural Sciences Data, http://data.gbif.org/datasets/resource/54
Rights as supplied: BPBM data records may be used by individual researchers or research groups, but they may not be repackaged, resold, or redistributed in any form without the express written consent of a curatorial staff member of the BPBM. If any of these records are used in an analysis or report, the provenance of the original data must be acknowledged and the BPBM notified. The Bernice P. Bishop Museum and its staff are not responsible for damages, injury or loss due to the use of these data.

Dataset: Botanical Museum, Copenhagen, the Phycology Herbarium, http://data.gbif.org/datasets/resource/12993
Rights as supplied: GBIF Data Sharing Agreement is applied.  GBIF Data Use Agreement is applied.

Dataset: Algae (S), http://data.gbif.org/datasets/resource/1039
Rights as supplied: Not supplied

Dataset: University of British Columbia Herbarium (UBC) - Algae Collection, http://data.gbif.org/datasets/resource/14174
Rights as supplied: http://creativecommons.org/publicdomain/zero/1.0/ & http://www.canadensys.net/norms

Dataset: Real Jardin Botanico, Madrid: MA-Fungi, http://data.gbif.org/datasets/resource/1518
Rights as supplied: http://www.rjb.csic.es/herbario/crypto/crypcond.htm

Dataset: TSB Lichen Herbarium, http://data.gbif.org/datasets/resource/1475
Rights as supplied: Not supplied

Dataset: Computarización de la Colección de Microorganismos de importancia acuícola del CIAD, AC, http://data.gbif.org/datasets/resource/13248
Rights as supplied: Not supplied

Dataset: CeDoc de Biodiversitat Vegetal: BCN- Algues de J. Rodríguez Femenías, http://data.gbif.org/datasets/resource/12706
Rights as supplied: The data base or part of it may only be used or copied by the written permission from the director of the CeDocBiV

Dataset: Botany (UPS), http://data.gbif.org/datasets/resource/1045
Rights as supplied: Not supplied
