# Supplementary material for: The World Bacterial Biogeography and Biodiversity through Databases: A Case Study of NCBI Nucleotide Database and GBIF Database
Source: Biomed Res Int. 2013 Oct 21;2013:240175. doi: 10.1155/2013/240175 (PMC3818805; doi:10.1155/2013/240175)
Supplement: Supplementary file 1 — The zipped file may be extracted in any directory in the computer but all files and the two folders should be extracted in the same directory so the scripts would function correctly. The scripts had been tested on Windows environment. Python 2.7 and Biopython 1.6 should be installed before running the scripts. To extract data from NCBI Nucleotide you should run “NCBI_Nucleotide_Tracker.py” for countries exception handling, run “NCBI_Nucleotide_Exception.py”. For the GBIF Database, only three countries are provided as an example in the folder “GBIF_Plus” for additional countries you may download them from GBIF website, the only data that should be extracted are these of taxonomy, no need for other metadata (Dataset, Geospatial) as described in the paper. Once all countries of interest are downloaded you may run “GBIF_Filter.py” to filter data. The results of this study are presented in: “country_all.txt” for NCBI Nucleotide Database, “gbif_Classification_2000_Plus.txt”, “absent_taxa_Classification_2000_Plus.txt”, and absent_taxa_Classification_2000_Plus_ex_All.txt” for GBIF Database. The final results are presented in “NCBI_GBIF_overall_data.xlsx”. Some errors that may occur during the script execution are presented in “error.txt” file. [file 240175.f1.zip › NCBI_GBIF_overall_data.xlsx]

## Sheet: code
	word_Str	Country AND geographical area’s name AND Bacteria[Organism] AND date of publication
	qualifier_P	The qualifier country is present in the record (sequence ); is not obligatory from your country
	false_Coun	Ambiguous country name , parameter of exception
	Real_N	Records assigned to the right geographical area
	SA	SOUTH ASIA
	ESA	EAST & SOUTHEAST ASIA
	ME	MIDDLE EAST
	CA	CENTRAL ASIA
	AO	AUSTRALIA - OCEANIA
	E	EUROPE
	SAM	SOUTH AMERICA
	CAC	CENTRAL AMERICA AND CARIBBEAN

## Sheet: NCBI
Continent	ISO	Country	word_Str (gi_list)	qualifier_P (listWC)	false_Coun	Real_N (lisV)	assigned (30 phyla)	assigned (24 phyla)	Day_S	Time_S	Day_F	Time_F	Acidobacteria	Actinobacteria	Aquificae	Armatimonadetes	Bacteria	Bacteroidetes	Caldiserica	Chlamydiae	Chlorobi	Chloroflexi	Chrysiogenetes	Cyanobacteria	Deferribacteres	Deinococcus-Thermus	Dictyoglomi	Elusimicrobia	Fibrobacteres	Firmicutes	Fusobacteria	Gemmatimonadetes	Ignavibacteria	Lentisphaerae	Nitrospirae	Planctomycetes	Proteobacteria	Spirochaetes	Synergistetes	Tenericutes	Thermodesulfobacteria	Thermotogae	Verrucomicrobia	environmental samples
SA	AFG	Afghanistan	5	5		5	5	5	2013-01-07	20:55:14	2013-01-07	20:55:23	0	0	0	0	5	0	0	0	0	0	0	0	0	0	0	0	0	0	0	0	0	0	0	0	5	0	0	0	0	0	0	0
E	ALB	Albania	10	10		10	10	10	2013-01-07	20:55:24	2013-01-07	20:55:27	0	1	0	0	10	0	0	0	0	0	0	0	0	0	0	0	0	0	0	0	0	0	0	0	9	0	0	0	0	0	0	0
A	DZA	Algeria	324	324		285	285	285	2013-01-07	20:55:27	2013-01-07	20:55:51	0	113	0	0	285	2	0	0	0	0	0	3	0	0	0	0	0	39	0	0	0	0	0	0	128	0	0	0	0	0	0	12
AO	ASM	American Samoa	1690	1690		1690	431	431	2013-01-07	20:55:51	2013-01-07	20:59:07	0	18	0	0	1686	21	0	0	0	0	0	0	0	0	0	0	0	28	0	0	0	0	0	0	364	0	0	0	0	0	0	1470
A	AGO	Angola	547	547		8	8	8	2013-01-07	20:59:07	2013-01-07	20:59:24	0	1	0	0	8	0	0	0	0	0	0	0	0	0	0	0	0	2	0	0	0	0	0	0	5	0	0	0	0	0	0	0
CAC	AIA	Anguilla	213	213		0	0	0	2013-01-07	20:59:24	2013-01-07	20:59:32	0	0	0	0	0	0	0	0	0	0	0	0	0	0	0	0	0	0	0	0	0	0	0	0	0	0	0	0	0	0	0	0
	ATA	Antarctica	93737	93737		93366	8302	8296	2012-12-29	11:50:28	2012-12-29	14:15:04	59	1031	0	5	93183	1236	1	2	4	22	0	1567	0	31	0	0	0	1202	1	48	0	0	0	55	2995	0	0	0	0	0	43	89666
CAC	ATG	Antigua and Barbuda	6	6		6	6	6	2012-12-29	14:15:04	2012-12-29	14:15:06	0	0	0	0	6	0	0	0	0	0	0	0	0	0	0	0	0	0	0	0	0	0	0	0	6	0	0	0	0	0	0	0
SAM	ARG	Argentina	10878	10877		10428	8480	8457	2012-12-29	14:15:06	2012-12-29	14:36:17	1	158	0	0	10406	111	0	54	0	0	0	95	1	0	0	0	0	458	0	0	0	0	4	1	7573	1	0	23	0	0	0	2681
ME	ARM	Armenia	47	47		45	41	41	2012-12-29	14:36:17	2012-12-29	14:36:21	0	0	0	0	45	1	0	0	0	0	0	2	0	0	0	0	0	15	0	0	0	0	1	0	22	0	0	0	0	0	0	13
CAC	ABW	Aruba	0	0		0	0	0	2012-12-29	14:36:21	2012-12-29	14:36:23	0	0	0	0	0	0	0	0	0	0	0	0	0	0	0	0	0	0	0	0	0	0	0	0	0	0	0	0	0	0	0	0
AO	AUS	Australia	54449	54445		48788	32563	32395	2012-12-29	14:36:23	2012-12-29	15:57:42	150	9706	0	1	48302	502	2	266	5	95	0	658	16	24	0	4	8	2567	11	61	3	1	20	192	16092	1972	2	156	0	3	46	19926
AO	AUT	Austria	8137	8137		3835	2879	2860	2012-12-29	15:57:42	2012-12-29	16:07:00	17	334	0	0	3760	202	0	6	0	6	0	96	0	2	0	0	0	412	0	0	0	0	0	66	1688	1	0	19	0	0	30	1630
ME	AZE	Azerbaijan	90	90		89	15	11	2012-12-29	16:07:00	2012-12-29	16:07:08	0	0	0	0	89	0	0	0	0	0	0	0	0	0	0	0	0	0	0	0	0	0	0	0	11	0	0	4	0	0	0	76
CAC	BHS	Bahamas	9683	9683		9668	7752	7750	2012-12-29	16:07:08	2012-12-29	16:28:28	10	4070	0	0	9646	228	0	9	3	234	0	1149	0	1	0	0	0	176	0	11	0	2	8	147	1546	109	0	2	0	0	47	5199
SA	BGD	Bangladesh	14416	14416		14353	5519	5515	2012-12-29	16:28:28	2012-12-29	16:38:49	0	41	0	0	14325	4	0	0	0	0	0	0	0	0	0	0	0	12	0	0	0	0	0	0	5458	0	0	4	0	0	0	8907
CAC	BRB	Barbados	6	6		6	6	6	2012-12-29	16:38:49	2012-12-29	16:38:51	0	0	0	0	6	0	0	0	0	0	0	0	0	0	0	0	0	0	0	0	0	0	0	0	6	0	0	0	0	0	0	0
E	BLR	Belarus	202	202		172	172	172	2012-12-29	16:38:51	2012-12-29	16:39:05	0	85	0	0	172	0	0	0	0	0	0	8	0	0	0	0	0	21	0	0	0	0	0	0	55	3	0	0	0	0	0	8
E	BEL	Belgium	12877	12877		8194	7467	7419	2012-12-29	16:39:05	2012-12-29	16:50:25	222	215	0	0	8187	46	0	0	1	0	0	196	0	0	0	0	0	397	0	0	0	0	0	5	6335	2	0	48	0	0	0	974
SAM	BLZ	Belize	185	185		172	98	97	2012-12-29	16:50:25	2012-12-29	16:50:36	0	1	0	0	172	7	0	0	0	0	0	0	0	0	0	0	0	1	0	0	0	0	3	0	85	0	0	1	0	0	0	117
A	BEN	Benin	202	202		115	115	108	2012-12-29	16:50:36	2012-12-29	16:50:53	0	1	0	0	115	0	0	0	0	0	0	0	0	0	0	0	0	98	0	0	0	0	0	0	9	0	0	7	0	0	0	0
NAM	BMU	Bermuda	234	232		208	27	27	2012-12-29	16:50:53	2012-12-29	16:51:10	0	0	0	0	208	1	0	0	0	0	0	5	0	0	0	0	0	0	0	0	0	0	0	0	21	0	0	0	0	0	0	188
SA	BTN	Bhutan	1	1		1	1	1	2012-12-29	16:51:10	2012-12-29	16:51:12	0	0	0	0	1	0	0	0	0	0	0	0	0	0	0	0	0	0	0	0	0	0	0	0	1	0	0	0	0	0	0	0
SAM	BOL	Bolivia	1765	1765		1738	500	484	2012-12-29	16:51:12	2012-12-29	17:02:06	0	1	0	0	1721	0	0	0	0	0	0	272	0	0	0	0	0	11	0	0	0	0	0	0	199	1	0	16	0	0	0	1416
E	BIH	Bosnia and Herzegovina	595	595		595	595	593	2012-12-29	17:02:06	2012-12-29	17:02:30	0	0	0	0	595	0	0	0	0	0	0	0	0	0	0	0	0	0	0	0	0	0	0	0	593	0	0	2	0	0	0	0
A	BWA	Botswana	15	15		15	15	8	2012-12-29	17:02:30	2012-12-29	17:02:33	0	1	0	0	15	0	0	0	0	0	0	1	0	0	0	0	0	4	0	0	0	0	0	0	2	0	0	7	0	0	0	6
SAM	BRA	Brazil	178784	178344		173997	100726	100569	2012-12-29	17:02:33	2012-12-29	22:28:01	242	949	0	2	173367	593	0	18	2	48	0	573	6	0	0	0	0	30790	0	15	0	0	19	30	26630	39836	2	153	1	5	812	79558
CAC	VGB	British Virgin Islands	8	8		8	8	8	2012-12-29	22:28:01	2012-12-29	22:28:04	0	0	0	0	8	0	0	0	0	0	0	0	0	0	0	0	0	0	0	0	0	0	0	8	0	0	0	0	0	0	0	0
ESA	BRN	Brunei	1	1		1	1	1	2012-12-29	22:28:04	2012-12-29	22:28:07	0	0	0	0	1	0	0	0	0	0	0	0	0	0	0	0	0	0	0	0	0	0	0	0	1	0	0	0	0	0	0	0
E	BGR	Bulgaria	477	477		472	300	293	2012-12-29	22:28:07	2012-12-29	22:28:24	27	10	9	0	472	20	0	0	17	5	0	1	0	9	0	0	0	52	0	3	0	0	2	2	130	0	0	7	0	3	3	359
A	BFA	Burkina Faso	1220	1220		1196	340	330	2012-12-29	22:28:24	2012-12-29	22:29:16	0	0	0	0	1196	1	0	0	0	0	0	0	0	0	0	0	0	67	0	0	0	0	0	0	262	0	0	10	0	0	0	858
A	BDI	Burundi	4	4		4	4	4	2012-12-29	22:29:16	2012-12-29	22:29:19	0	2	0	0	4	0	0	0	0	0	0	0	0	0	0	0	0	0	0	0	0	0	0	0	2	0	0	0	0	0	0	0
ESA	KHM	Cambodia	1294	1294		1277	640	640	2012-12-29	22:29:19	2012-12-29	22:30:51	0	5	0	0	1277	0	0	0	0	0	0	17	0	0	0	0	0	23	0	0	0	0	0	0	595	0	0	0	0	0	0	660
A	CMR	Cameroon	605	605		580	539	526	2012-12-29	22:30:51	2012-12-29	22:31:28	0	4	0	0	580	2	0	0	0	0	0	1	0	0	0	0	0	90	0	0	0	0	0	0	429	0	0	13	0	0	0	43
NAM	CAN	Canada	273184	271582		162208	15706	15620	2012-12-29	22:31:28	2012-12-30	18:07:04	63	1753	1	6	162092	529	0	18	18	50	0	442	3	1	0	0	2	1570	4	639	0	4	10	85	10043	228	2	78	0	100	57	152046
A	CPV	Cape Verde	12	12		12	12	12	2012-12-30	18:07:04	2012-12-30	18:07:07	0	0	0	0	12	1	0	0	0	0	0	0	0	0	0	0	0	4	0	0	0	0	0	0	7	0	0	0	0	0	0	1
CAC	CYM	Cayman Islands	16	16		16	16	16	2012-12-30	18:07:07	2012-12-30	18:07:10	0	0	0	0	16	0	0	0	0	0	0	0	0	0	0	0	0	0	0	0	0	0	0	0	16	0	0	0	0	0	0	16
A	CAF	Central African Republic	28	28		28	28	21	2012-12-30	18:07:10	2012-12-30	18:07:13	0	1	0	0	28	0	0	16	0	0	0	0	0	0	0	0	0	0	0	0	0	0	0	0	4	0	0	7	0	0	0	0
A	TCD	Chad	1086	936		214	214	186	2012-12-30	18:07:13	2012-12-30	18:17:23	0	24	0	0	214	0	0	0	0	0	0	29	0	0	0	0	0	28	0	0	0	0	0	0	105	0	0	28	0	0	0	0
SAM	CHL	Chile	7191	7191		6770	2816	2789	2012-12-30	18:17:23	2012-12-30	18:22:16	7	275	5	0	6735	286	0	0	0	12	0	224	0	9	0	0	0	346	2	13	0	0	9	23	1558	15	2	25	0	0	5	5256
ESA	CHN	China	204804	204690		185045	123340	122730	2012-12-31	11:29:35	2012-12-31	20:23:50	1530	19416	65	16	183828	3532	10	87	26	1228	0	6207	3	121	4	3	5	14697	27	182	0	1	246	1674	72808	292	46	535	14	110	455	99957
AO	CCK	Cocos Islands	0	0		0	0	0	2012-12-31	20:23:50	2012-12-31	20:23:52	0	0	0	0	0	0	0	0	0	0	0	0	0	0	0	0	0	0	0	0	0	0	0	0	0	0	0	0	0	0	0	0
SAM	COL	Colombia	5302	5300		5270	4769	4737	2012-12-31	20:23:52	2012-12-31	20:27:03	3	218	0	0	5269	3	0	1	1	1	0	3	0	0	0	0	0	144	0	0	0	0	0	1	3440	886	8	24	0	4	32	716
A	COM	Comoros	22	22		18	18	18	2012-12-31	20:27:03	2012-12-31	20:27:07	0	0	0	0	18	0	0	0	0	0	0	8	0	0	0	0	0	0	0	0	0	0	0	0	7	3	0	0	0	0	0	3
AO	COK	Cook Islands	0	0		0	0	0	2012-12-31	20:27:07	2012-12-31	20:27:09	0	0	0	0	0	0	0	0	0	0	0	0	0	0	0	0	0	0	0	0	0	0	0	0	0	0	0	0	0	0	0	0
CAC	CRI	Costa Rica	7838	7838		7813	3348	3244	2012-12-31	20:27:09	2012-12-31	20:33:15	31	170	3	0	7769	59	0	0	1	0	0	106	1	0	0	1	640	70	1	0	0	0	0	1	1695	466	1	102	0	0	0	6442
A	CIV	Cote d'Ivoire	617	617		608	165	165	2012-12-31	20:33:15	2012-12-31	20:33:48	0	4	0	0	608	0	0	0	0	0	0	0	0	0	0	0	0	48	0	0	0	0	0	0	113	0	0	0	0	0	0	447
E	HRV	Croatia	4212	4212		4146	842	742	2012-12-31	20:33:48	2012-12-31	20:35:47	1	36	0	0	4135	67	0	2	5	2	0	44	0	0	0	0	0	33	0	2	0	0	0	6	419	124	0	100	0	0	1	404
CAC	CUB	Cuba	6221	5402		339	319	266	2012-12-31	20:35:47	2012-12-31	20:52:21	0	49	0	0	339	0	0	0	0	0	0	11	0	0	0	0	0	21	0	0	0	0	0	0	183	2	0	53	0	0	0	46
E	CYP	Cyprus	509	509		509	102	99	2012-12-31	20:52:21	2012-12-31	20:52:56	0	1	0	0	509	5	0	0	0	1	0	0	0	0	0	0	0	0	0	0	0	0	0	0	92	0	0	3	0	0	0	417
E	CZE	Czech Republic	3117	3117		2479	1811	1748	2012-12-31	20:52:56	2012-12-31	20:54:42	0	391	0	0	2479	0	0	0	0	0	0	143	0	0	0	0	0	37	0	0	0	0	6	0	1008	129	0	63	0	0	34	831
A	COD	Democratic Republic of the Congo	1637	1637		1637	447	439	2012-12-31	20:54:42	2012-12-31	20:58:25	0	38	0	0	1637	1	0	0	0	0	0	0	0	0	0	0	0	15	0	0	0	0	0	0	380	3	8	0	0	2	0	1267
E	DNK	Denmark	12292	12292		7822	5107	5105	2012-12-31	20:58:25	2012-12-31	21:06:17	0	80	0	0	7775	241	0	168	32	3	0	15	0	0	0	0	0	606	2	0	0	0	2	7	3916	27	0	2	0	0	6	3416
A	DJI	Djibouti	76	76		76	76	76	2012-12-31	21:06:17	2012-12-31	21:06:23	0	2	0	0	76	0	0	0	0	0	0	0	0	0	0	0	0	0	0	0	0	0	0	0	72	0	0	0	0	2	0	0
CAC	DMA	Dominica	115	115		108	107	107	2012-12-31	21:06:23	2012-12-31	21:06:28	0	1	0	0	107	0	0	0	0	0	0	0	0	0	0	0	0	90	0	0	0	0	0	0	16	0	0	0	0	0	0	0
CAC	DOM	Dominican Republic	293	293		293	118	113	2012-12-31	21:06:28	2012-12-31	21:06:37	0	0	0	0	211	0	0	0	0	0	0	0	0	0	0	0	0	0	0	0	0	0	0	0	113	0	0	5	0	0	0	94
SAM	ECU	Ecuador	379	379		364	362	337	2012-12-31	21:06:37	2012-12-31	21:06:48	0	8	0	0	364	0	0	0	0	0	0	0	0	0	0	0	0	218	0	0	0	0	0	0	107	4	0	25	0	0	0	3
A	EGY	Egypt	4426	4426		4158	2917	2843	2012-12-31	21:06:48	2012-12-31	21:10:20	0	116	0	0	4138	70	0	0	0	1	0	103	0	0	0	0	1	434	0	0	0	0	0	0	994	1120	0	74	0	0	4	1769
CAC	SLV	El Salvador	10	10		10	10	7	2012-12-31	21:10:20	2012-12-31	21:10:42	0	0	0	0	10	0	0	0	0	0	0	0	0	0	0	0	0	0	0	0	0	0	0	0	7	0	0	3	0	0	0	0
E	EST	Estonia	777	777		729	483	482	2012-12-31	21:10:42	2012-12-31	21:11:17	0	49	0	0	729	5	0	0	1	2	0	1	0	0	0	0	0	6	0	0	0	0	0	0	417	1	0	1	0	0	0	322
A	ETH	Ethiopia	2335	2335		2084	1989	1952	2012-12-31	21:11:17	2012-12-31	21:12:25	0	28	0	0	2084	2	0	0	0	0	0	29	0	1	0	0	0	74	0	0	0	0	0	0	1790	28	0	37	0	0	0	121
SAM	FLK	Falkland Islands (Islas Malvinas)	33046	33046		33046	290	290	2012-12-31	21:12:25	2012-12-31	21:27:49	0	129	0	0	33046	4	0	0	0	1	0	1	0	0	0	0	0	0	0	12	0	0	0	7	114	0	0	0	0	0	22	33046
E	FRO	Faroe Islands	3	3		3	3	3	2012-12-31	21:27:49	2012-12-31	21:27:52	0	0	0	0	3	0	0	1	0	0	0	0	0	0	0	0	0	0	0	0	0	0	0	0	2	0	0	0	0	0	0	0
AO	FJI	Fiji	15020	15020		15020	14534	14534	2012-12-31	21:27:52	2012-12-31	21:36:11	0	7777	0	0	15020	27	0	0	0	0	0	6552	0	0	0	0	0	7	0	0	0	0	0	4	161	0	0	0	0	0	6	689
E	FIN	Finland	23763	23761		22330	3815	3804	2012-12-31	21:36:11	2012-12-31	21:48:00	32	266	0	0	22329	203	0	6	3	10	0	449	0	11	2	0	0	530	0	4	0	4	7	5	2223	17	0	11	0	0	32	19227
E	FRA	France	76929	76914		52411	29990	29645	2012-12-31	21:48:00	2012-12-31	22:45:15	1201	4458	0	1	52317	1162	1	184	8	132	0	1412	1	11	0	7	0	4995	2	131	0	0	4	165	15503	214	0	336	0	3	59	32283
SAM	GUF	French Guiana	344	344		344	205	205	2012-12-31	22:45:15	2012-12-31	22:45:26	1	28	0	0	344	5	0	0	0	1	0	0	0	0	0	0	0	11	0	0	0	0	0	0	159	0	0	0	0	0	0	170
AO	PYF	French Polynesia	179	179		179	85	85	2012-12-31	22:45:26	2012-12-31	22:45:32	0	1	0	0	179	1	0	0	0	0	0	10	0	0	0	0	0	0	0	0	0	0	0	0	73	0	0	0	0	0	0	104
A	GAB	Gabon	266	266		266	202	202	2012-12-31	08:38:22	2012-12-31	08:38:31	0	86	0	0	253	5	0	0	0	3	0	0	0	0	0	0	0	38	0	0	0	0	0	0	67	0	0	0	0	0	3	228
A	GMB	Gambia	277	277		275	110	110	2012-12-31	08:38:31	2012-12-31	08:38:42	0	0	0	0	275	0	0	0	0	0	0	0	0	0	0	0	0	2	0	0	0	0	0	0	108	0	0	0	0	0	0	166
ME	GEO	Georgia	27501	27500	10888	1506	130	130	2013-01-01	13:59:18	2013-01-01	15:32:12	0	3	0	0	1506	0	0	0	0	0	0	0	0	0	0	0	0	7	0	0	0	0	0	0	120	0	0	0	0	0	0	1429
E	DEU	Germany	126727	125841		74444	50961	50276	2012-12-31	11:23:31	2012-12-31	13:16:47	2715	2047	2	22	74109	1514	1	37	64	179	4	1073	1	29	10	30	2	3331	13	36	0	17	106	1582	37056	333	6	626	2	2	121	34722
A	GHA	Ghana	150	150		149	148	146	2012-12-31	13:16:47	2012-12-31	13:16:56	0	22	0	0	149	0	0	0	0	0	0	0	0	0	0	0	0	44	0	0	0	0	0	0	78	2	0	2	0	0	0	15
E	GIB	Gibraltar	0	0		0	0	0	2012-12-31	13:16:56	2012-12-31	13:16:58	0	0	0	0	0	0	0	0	0	0	0	0	0	0	0	0	0	0	0	0	0	0	0	0	0	0	0	0	0	0	0	0
E	GRC	Greece	6238	6230		5670	4357	4340	2012-12-31	13:16:58	2012-12-31	13:20:52	55	170	0	0	5660	169	0	42	0	17	0	96	0	0	0	0	0	261	0	6	0	3	5	48	3430	7	0	17	0	0	31	1992
NAM	GRL	Greenland	2243	2243		1207	652	650	2012-12-31	13:20:52	2012-12-31	13:22:28	1	111	0	0	1205	38	0	0	6	8	0	53	0	2	0	0	0	102	0	0	0	0	0	2	326	1	0	2	0	0	0	800
CAC	GRD	Grenada	24	24		22	9	9	2012-12-31	13:22:28	2012-12-31	13:22:32	0	1	0	0	9	0	0	0	0	0	0	0	0	0	0	0	0	0	0	0	0	0	0	0	8	0	0	0	0	0	0	0
CAC	GLP	Guadeloupe	170	170		160	158	150	2012-12-31	13:22:32	2012-12-31	13:22:42	0	0	0	0	158	0	0	0	0	0	0	0	0	0	0	0	0	0	0	0	0	0	0	0	68	82	0	8	0	0	0	0
AO	GUM	Guam	76	76		75	66	66	2012-12-31	13:22:42	2012-12-31	13:22:47	0	9	0	0	75	0	0	0	0	0	0	22	0	0	0	0	0	0	0	0	0	0	0	0	35	0	0	0	0	0	0	9
CAC	GTM	Guatemala	242	242		239	232	232	2012-12-31	13:22:47	2012-12-31	13:22:58	0	0	0	0	239	0	0	0	0	0	0	0	0	0	0	0	0	0	0	0	0	0	0	0	232	0	0	0	0	0	0	7
A	GIN	Guinea	2733	2733	1938	85	59	59	2013-01-01	15:32:45	2013-01-01	15:34:12	0	33	0	0	64	0	0	0	0	0	0	1	0	0	0	0	0	11	0	0	0	0	0	0	12	2	0	0	0	0	0	36
SAM	GUY	Guyana	505	505		505	505	505	2012-12-31	13:22:58	2012-12-31	13:23:20	0	0	0	0	505	0	0	0	0	0	0	0	0	0	0	0	0	0	0	0	0	0	0	0	201	304	0	0	0	0	0	3
CAC	HTI	Haiti	24590	24590		23312	23312	23312	2012-12-31	13:23:20	2012-12-31	13:38:25	0	0	0	0	23312	0	0	0	0	0	0	0	0	0	0	0	0	0	0	0	0	0	0	0	23312	0	0	0	0	0	0	0
CAC	HND	Honduras	280	280		275	275	265	2012-12-31	13:38:25	2012-12-31	13:38:35	0	0	0	0	275	0	0	0	0	0	0	0	0	0	0	0	0	202	0	0	0	0	0	0	63	0	0	10	0	0	0	4
ESA	HKG	Hong Kong	9117	9117		4370	2519	2519	2012-12-31	13:38:35	2012-12-31	13:44:53	0	12	0	0	4197	4	0	0	0	1	0	129	0	0	0	0	0	49	0	1	0	0	0	863	1453	0	0	0	0	0	7	3203
E	HUN	Hungary	5913	5913		5596	3720	3688	2012-12-31	13:44:53	2012-12-31	13:48:03	3	308	0	0	5590	61	0	0	0	1	0	116	0	1	0	0	0	313	0	4	0	0	0	0	2846	34	0	32	0	0	1	2128
E	ISL	Iceland	4367	4357		4353	629	629	2012-12-31	13:48:03	2012-12-31	13:51:11	0	53	15	0	4200	14	0	18	0	1	0	4	0	12	0	0	0	90	0	0	0	0	1	9	81	331	0	0	0	0	0	3622
SA	IND	India	86993	86592		82663	74595	74232	2012-12-31	13:51:11	2012-12-31	16:57:52	487	8772	2	5	82373	6689	0	6	205	146	1	1681	3	66	0	0	1	13573	7	83	0	1	39	62	42041	203	6	352	3	5	156	23249
ESA	IDN	Indonesia	11161	11161		10997	9868	9864	2012-12-31	16:57:52	2012-12-31	17:02:59	83	226	0	0	10982	38	0	0	0	120	0	22	18	1	0	0	0	552	0	1	1	0	11	14	8764	13	0	3	0	0	1	1932
ME	IRN	Iran	4495	4495		4429	4288	4097	2012-12-31	17:02:59	2012-12-31	17:05:38	0	505	0	0	4406	36	0	15	0	0	0	34	0	4	0	0	0	799	0	0	0	0	0	0	2653	51	0	191	0	0	0	309
ME	IRQ	Iraq	2047	2047		1925	1925	1925	2012-12-31	17:05:38	2012-12-31	17:06:59	0	0	0	0	1925	0	0	0	0	0	0	0	0	0	0	0	0	3	0	0	0	0	0	0	1920	2	0	0	0	0	0	0
E	IRL	Ireland	4907	4907	3295	3072	2381	2381	2013-01-01	15:34:12	2013-01-01	15:37:23	8	1150	0	0	2981	204	0	5	0	0	0	42	0	6	0	0	0	148	0	1	0	0	3	6	784	13	0	0	0	0	11	1112
ME	ISR	Israel	14733	14733		13004	6481	6370	2012-12-31	17:09:34	2012-12-31	17:30:49	5	512	0	0	12545	214	0	0	0	16	0	394	19	0	0	0	0	1103	2	0	0	0	0	10	4015	80	0	111	0	0	0	9132
E	ITA	Italy	22565	22551		17064	12604	11382	2012-12-31	17:30:49	2012-12-31	17:46:17	40	433	7	2	17050	213	0	53	0	48	0	424	4	6	0	5	0	1774	3	1	0	0	2	325	7950	84	0	1215	0	2	13	7198
CAC	JAM	Jamaica	555	555		549	456	452	2012-12-29	11:51:17	2012-12-29	11:51:55	38	32	0	0	549	15	0	0	0	4	0	1	0	0	0	0	0	40	0	6	0	0	1	2	309	0	0	4	0	0	4	388
ESA	JPN	Japan	98893	98883		87861	34684	34458	2012-12-29	11:51:55	2012-12-29	13:01:03	79	2204	174	2	87186	1515	9	139	23	139	0	987	23	48	0	51	18	4963	26	17	1	3	43	277	22688	977	9	154	9	29	77	59376
ME	JOR	Jordan	1414	1413		289	267	263	2012-12-29	13:01:03	2012-12-29	13:03:09	0	1	0	0	289	0	0	0	0	0	0	225	0	0	0	0	0	1	0	0	0	0	0	0	36	0	0	4	0	0	0	247
CA	KAZ	Kazakhstan	1178	1178		1177	1174	1174	2012-12-29	13:03:09	2012-12-29	13:03:54	0	6	0	0	1177	0	0	0	0	0	0	0	0	0	0	0	0	7	0	0	0	0	0	0	1156	5	0	0	0	0	0	4
A	KEN	Kenya	10022	10021		9015	6149	6116	2012-12-29	13:03:54	2012-12-29	13:34:22	2	66	0	0	9015	113	0	0	0	2	0	215	0	1	0	0	0	406	0	1	0	0	0	69	5227	4	0	33	0	0	10	3460
AO	KIR	Kiribati	94	94		94	81	81	2012-12-29	13:34:22	2012-12-29	13:34:27	1	2	0	0	94	2	0	0	0	4	0	0	0	0	0	0	0	19	0	0	0	0	0	4	48	1	0	0	0	0	0	94
ME	KWT	Kuwait	747	747		726	718	718	2012-12-29	13:34:27	2012-12-29	13:35:04	0	190	0	0	718	6	0	0	0	2	0	128	0	0	0	0	0	62	0	0	0	0	0	0	330	0	0	0	0	0	0	70
CA	KGZ	Kyrgyzstan	37	37		37	37	37	2012-12-29	13:35:04	2012-12-29	13:35:09	0	0	0	0	37	0	0	0	0	0	0	0	0	0	0	0	0	0	0	0	0	0	0	0	37	0	0	0	0	0	0	20
E	LVA	Latvia	25	25		25	25	25	2012-12-29	13:35:09	2012-12-29	13:35:13	0	1	0	0	25	1	0	0	4	0	0	0	0	0	0	0	0	0	0	0	0	0	0	0	14	5	0	0	0	0	0	14
ME	LBN	Lebanon	210	208		207	207	160	2012-12-29	13:35:13	2012-12-29	13:35:29	0	0	0	0	207	0	0	0	0	0	0	0	0	0	0	0	0	1	0	0	0	0	0	0	159	0	0	47	0	0	0	0
A	LSO	Lesotho	2	2		2	2	2	2012-12-29	13:35:29	2012-12-29	13:35:32	0	0	0	0	2	0	0	0	0	0	0	0	0	0	0	0	0	0	0	0	0	0	0	0	2	0	0	0	0	0	0	0
A	LBR	Liberia	6	6		4	4	4	2012-12-29	13:35:32	2012-12-29	13:35:35	0	0	0	0	4	0	0	0	0	0	0	0	0	0	0	0	0	0	0	0	0	0	0	0	4	0	0	0	0	0	0	0
A	LBY	Libya	22	22		22	10	10	2012-12-29	13:35:35	2012-12-29	13:35:38	0	0	0	0	10	0	0	0	0	0	0	2	0	0	0	0	0	0	0	0	0	0	0	0	8	0	0	0	0	0	0	0
E	LIE	Liechtenstein	0	0		0	0	0	2012-12-29	13:35:38	2012-12-29	13:35:40	0	0	0	0	0	0	0	0	0	0	0	0	0	0	0	0	0	0	0	0	0	0	0	0	0	0	0	0	0	0	0	0
E	LTU	Lithuania	466	466		384	384	324	2012-12-29	13:35:40	2012-12-29	13:36:00	0	96	0	0	384	0	0	0	4	0	0	0	0	0	0	0	0	44	0	0	0	0	0	0	173	7	0	60	0	0	0	6
E	LUX	Luxembourg	623	623		429	429	429	2012-12-29	13:36:00	2012-12-29	13:37:08	0	0	0	0	429	0	0	0	0	0	0	37	0	0	0	0	0	0	0	0	0	0	0	0	101	291	0	0	0	0	0	36
A	MDG	Madagascar	1288	1288		1261	1230	1229	2012-12-29	13:37:08	2012-12-29	13:38:19	0	26	0	0	1261	11	0	0	0	0	0	7	0	1	0	0	0	40	0	0	0	0	0	0	1130	14	0	1	0	0	0	229
A	MWI	Malawi	48	48		47	47	46	2012-12-29	13:38:19	2012-12-29	13:38:41	0	40	0	0	47	0	0	0	0	0	0	0	0	0	0	0	0	0	0	0	0	0	0	0	6	0	0	1	0	0	0	29
ESA	MYS	Malaysia	21264	21264		14633	13794	13771	2012-12-29	13:38:41	2012-12-29	13:54:06	24	1604	0	0	14628	42	0	1	0	1	0	4	0	2	0	0	0	2240	0	0	0	0	3	0	9838	12	0	23	0	0	0	1956
SA	MDV	Maldives	3	3		3	3	3	2012-12-29	13:54:06	2012-12-29	13:54:12	0	0	0	0	3	0	0	0	0	0	0	0	0	0	0	0	0	0	0	0	0	0	0	0	3	0	0	0	0	0	0	0
A	MLI	Mali	1030	1018		213	212	211	2012-12-29	13:54:12	2012-12-29	13:59:24	0	38	0	0	212	0	0	0	0	0	0	0	0	0	0	0	0	66	0	0	0	0	0	0	107	0	0	1	0	0	0	0
E	MLT	Malta	35	35		35	35	35	2012-12-29	13:59:24	2012-12-29	13:59:28	0	0	0	0	35	0	0	0	0	0	0	7	0	0	0	0	0	1	0	0	0	0	0	0	27	0	0	0	0	0	0	1
AO	MHL	Marshall Islands	3	3		3	3	3	2012-12-29	13:59:28	2012-12-29	13:59:31	0	0	0	0	3	0	0	0	0	0	0	0	0	0	0	0	0	0	0	0	0	0	0	0	3	0	0	0	0	0	0	0
CAC	MTQ	Martinique	21	21		21	21	21	2012-12-29	13:59:31	2012-12-29	13:59:34	0	1	0	0	21	0	0	0	0	0	0	0	0	0	0	0	0	0	0	0	0	0	0	0	20	0	0	0	0	0	0	0
A	MRT	Mauritania	16	16		16	12	12	2012-12-29	13:59:34	2012-12-29	13:59:37	0	0	0	0	16	0	0	0	0	0	0	1	0	0	0	0	0	0	0	0	0	0	0	0	5	6	0	0	0	0	0	4
A	MUS	Mauritius	58	58		58	58	53	2012-12-29	13:59:37	2012-12-29	13:59:44	0	0	0	0	58	2	0	0	0	0	0	3	0	0	0	0	0	0	0	0	0	0	0	0	48	0	0	5	0	0	0	2
NAM	MEX	Mexico	51769	51769		40678	34769	34565	2012-12-29	13:59:44	2012-12-29	16:29:01	808	912	2	33	40643	887	26	0	96	733	0	768	0	9	0	7	0	7531	3	93	0	23	122	309	22030	106	0	138	0	2	131	14577
AO	FSM	Micronesia	56	56		55	55	55	2012-12-29	16:29:01	2012-12-29	16:29:06	0	1	0	0	55	4	0	0	0	0	0	30	0	0	0	0	0	1	0	0	0	0	0	1	14	0	0	0	0	0	4	13
E	MCO	Monaco	55	55		0	0	0	2012-12-29	16:29:06	2012-12-29	16:29:12	0	0	0	0	0	0	0	0	0	0	0	0	0	0	0	0	0	0	0	0	0	0	0	0	0	0	0	0	0	0	0	0
ESA	MNG	Mongolia	5097	5063		3996	2052	2052	2012-12-29	16:29:12	2012-12-29	16:37:22	1	192	0	0	3914	24	0	0	0	1	0	26	0	3	0	0	0	1377	0	2	0	0	0	0	407	19	0	0	0	0	0	2161
E	MNE	Montenegro	160	160	67	9	9	7	2013-01-01	15:32:12	2013-01-01	15:32:24	0	0	0	0	9	1	0	0	0	0	0	0	0	0	0	0	0	3	0	0	0	0	0	0	3	0	0	2	0	0	0	7
A	MAR	Morocco	2452	2452		2408	2146	2089	2012-12-29	16:37:22	2012-12-29	16:39:04	0	35	0	0	2248	2	0	0	0	0	0	7	0	0	0	0	0	162	0	0	0	0	0	0	1839	44	0	57	0	0	0	103
A	MOZ	Mozambique	49	49		38	36	34	2012-12-29	16:39:04	2012-12-29	16:39:10	0	1	0	0	38	0	0	0	0	0	0	0	0	0	0	0	0	5	0	0	0	0	0	0	28	0	0	2	0	0	0	2
SA	MMR	Myanmar	570	570		557	556	511	2012-12-29	16:39:10	2012-12-29	16:39:44	0	1	0	0	557	0	0	0	0	0	0	3	0	0	0	0	0	23	0	0	0	0	0	0	484	0	0	45	0	0	0	1
A	NAM	Namibia	2676	2676		2676	159	146	2012-12-29	16:39:44	2012-12-29	16:41:24	4	5	0	0	2676	1	0	0	0	1	0	1	0	0	0	0	0	5	0	0	0	0	0	1	128	0	0	13	0	0	0	2535
AO	NRU	Nauru	2	2		0	0	0	2012-12-29	16:41:24	2012-12-29	16:41:27	0	0	0	0	0	0	0	0	0	0	0	0	0	0	0	0	0	0	0	0	0	0	0	0	0	0	0	0	0	0	0	0
SA	NPL	Nepal	1706	1706		1616	1303	1303	2012-12-29	16:41:27	2012-12-29	16:42:38	0	67	0	0	1616	25	0	0	0	2	0	142	0	0	0	0	0	43	0	0	0	1	2	0	1014	5	0	0	0	0	2	810
E	NLD	Netherlands	131765	131757	20067	19391	10234	10219	2013-01-01	12:03:56	2013-01-01	13:52:46	66	877	0	3	19379	95	0	4	0	4	1	266	1	0	0	0	0	3725	0	4	0	0	0	76	4940	90	0	12	0	0	70	12061
CAC	ANT	Netherlands Antilles	676	676		676	203	203	2012-12-29	16:42:38	2012-12-29	16:43:19	0	13	0	0	676	39	0	0	0	0	0	10	0	0	0	0	0	20	0	0	0	0	0	15	103	1	0	0	0	0	2	626
AO	NCL	New Caledonia	1328	1328		1321	583	582	2012-12-29	16:43:19	2012-12-29	16:44:12	0	24	0	0	1320	2	0	0	0	0	0	39	0	0	0	0	0	82	0	0	0	0	0	0	231	204	0	1	0	0	0	814
AO	NZL	New Zealand	11335	11333		9575	5923	5916	2012-12-29	16:44:12	2012-12-29	16:54:11	8	43	6	4	9485	13	1	1	2	11	0	489	0	3	0	0	0	108	1	0	0	0	2	2	5216	2	0	2	2	2	5	3851
CAC	NIC	Nicaragua	272	272		271	271	267	2012-12-29	16:54:11	2012-12-29	16:54:31	0	1	0	0	271	7	0	0	0	0	0	0	0	0	0	0	0	0	0	0	0	0	0	0	259	0	0	4	0	0	0	7
A	NER	Niger	559	559		550	548	539	2012-12-29	16:54:31	2012-12-29	16:55:02	0	11	0	0	550	107	0	0	0	0	0	0	5	0	0	0	0	132	31	0	0	0	0	0	242	11	0	9	0	0	0	340
A	NGA	Nigeria	1942	1942		1885	1828	1821	2012-12-29	16:55:02	2012-12-29	16:56:20	0	9	0	0	1885	1	0	0	0	0	0	0	0	0	0	0	0	336	0	0	0	0	0	0	1472	3	0	7	0	0	0	140
AO	NIU	Niue	0	0		0	0	0	2012-12-29	16:56:20	2012-12-29	16:56:23	0	0	0	0	0	0	0	0	0	0	0	0	0	0	0	0	0	0	0	0	0	0	0	0	0	0	0	0	0	0	0	0
ESA	PRK	North Korea	7	7		7	7	7	2012-12-29	16:56:23	2012-12-29	16:56:25	0	0	0	0	7	3	0	0	0	0	0	0	0	0	0	0	0	0	0	0	0	0	0	0	4	0	0	0	0	0	0	0
AO	MNP	Northern Mariana Islands	0	0		0	0	0	2012-12-29	16:56:25	2012-12-29	16:56:27	0	0	0	0	0	0	0	0	0	0	0	0	0	0	0	0	0	0	0	0	0	0	0	0	0	0	0	0	0	0	0	0
E	NOR	Norway	17350	17348		13837	4798	4792	2012-12-29	16:56:27	2012-12-29	17:25:02	83	258	0	0	13789	747	0	13	5	10	0	312	0	1	0	0	0	227	3	4	0	0	22	121	2897	73	4	2	0	0	16	10469
ME	OMN	Oman	985	985		428	75	48	2012-12-29	17:25:02	2012-12-29	17:26:31	0	0	0	0	428	3	0	0	0	0	0	1	0	0	0	0	0	0	0	0	0	0	0	0	44	0	0	27	0	0	0	353
SA	PAK	Pakistan	8789	8789		8420	8045	8029	2012-12-29	17:26:31	2012-12-29	17:34:53	0	583	0	0	8416	7	0	0	0	0	0	23	0	1	0	0	0	356	0	0	0	0	0	0	7058	1	0	16	0	0	0	375
AO	PLW	Palau	5644	5644		5638	5631	5631	2012-12-29	17:34:53	2012-12-29	17:38:03	0	5372	0	0	5638	3	0	0	0	0	0	160	0	0	0	0	0	46	0	0	0	0	0	0	50	0	0	0	0	0	0	52
CAC	PAN	Panama	16017	15917		15438	872	870	2012-12-29	17:38:03	2012-12-29	17:49:52	0	161	0	0	15438	3	0	0	0	0	0	49	0	0	0	0	0	5	0	0	0	0	0	0	567	85	0	2	0	0	0	14628
ESA	PNG	Papua New Guinea	2579	2579		1819	1714	1710	2012-12-29	17:49:52	2012-12-29	17:51:21	0	64	10	0	1809	8	0	0	0	8	0	1466	0	1	0	0	0	15	0	0	0	0	0	13	122	0	0	4	0	3	0	253
SAM	PRY	Paraguay	21	21		11	11	11	2012-12-29	17:51:21	2012-12-29	17:51:24	0	0	0	0	11	0	0	0	0	0	0	0	0	0	0	0	0	1	0	0	0	0	0	0	10	0	0	0	0	0	0	0
SAM	PER	Peru	7109	7109		6987	6280	6267	2012-12-29	17:51:24	2012-12-29	17:59:40	37	61	0	2	6986	45	0	0	0	2	0	116	0	6	0	0	0	27	0	11	0	0	9	33	3342	2568	0	11	0	0	10	1187
ESA	PHL	Philippines	5159	5159		4927	1441	1437	2012-12-29	17:59:40	2012-12-29	18:19:54	0	18	0	0	4917	12	0	0	0	9	0	135	0	0	0	0	0	152	0	0	0	0	0	39	1027	45	0	4	0	0	0	3847
E	POL	Poland	6017	5917		4908	3256	3204	2012-12-29	18:19:54	2012-12-29	18:32:21	2	215	0	0	4864	24	0	0	0	21	0	89	0	0	0	0	0	711	0	0	0	0	0	32	1984	102	0	52	0	0	24	2218
E	PRT	Portugal	15890	15890		15132	4659	4525	2012-12-29	18:32:21	2012-12-29	18:45:32	0	185	4	0	15124	70	0	0	0	0	0	265	0	19	0	0	0	385	0	0	0	0	0	7	3566	21	0	134	0	0	3	10859
CAC	PRI	Puerto Rico	2436	2436		1201	349	341	2012-12-29	18:45:32	2012-12-29	18:52:12	0	17	0	0	1120	2	0	0	0	0	0	133	0	0	0	0	0	26	0	0	0	0	0	0	163	0	0	8	0	0	0	908
ME	QAT	Qatar	83	83		81	65	58	2012-12-29	18:52:12	2012-12-29	18:52:16	0	4	0	0	81	0	0	0	0	0	0	0	0	0	0	0	0	6	0	0	0	0	0	0	48	0	0	7	0	0	0	16
A	COG	Republic of the Congo	2035	2035	2032	395	395	395	2013-01-01	15:37:23	2013-01-01	15:42:19	0	2	0	0	395	0	0	0	0	0	0	0	0	0	0	0	0	59	0	0	0	0	0	0	331	3	0	0	0	0	0	9
A	REU	Reunion	561	561		205	204	204	2012-12-29	18:52:16	2012-12-29	18:53:35	0	0	0	0	205	1	0	0	0	0	0	17	0	0	0	0	0	0	0	0	0	0	0	0	186	0	0	0	0	0	0	13
E	ROU	Romania	931	931		916	307	302	2012-12-29	18:53:35	2012-12-29	18:54:39	0	30	0	0	916	0	0	0	0	0	0	47	0	0	0	0	0	50	0	4	0	0	1	0	170	0	0	5	0	0	0	658
CA	RUS	Russia	13188	13152		12119	8844	8608	2012-12-29	18:54:39	2012-12-29	19:13:48	28	515	84	0	12087	292	1	13	5	170	2	294	0	2	2	0	1	2219	0	4	4	0	8	1539	2707	647	11	220	5	30	41	4999
A	RWA	Rwanda	135	135		134	134	134	2012-12-29	19:13:48	2012-12-29	19:14:06	0	43	0	0	134	0	0	0	0	0	0	0	0	0	0	0	0	0	0	0	0	0	0	0	91	0	0	0	0	0	0	43
CAC	KNA	Saint Kitts and Nevis	11	11		11	11	2	2012-12-29	19:14:06	2012-12-29	19:14:09	0	0	0	0	11	0	0	0	0	0	0	0	0	0	0	0	0	0	0	0	0	0	0	0	2	0	0	9	0	0	0	0
CAC	LCA	Saint Lucia	40	40		40	16	16	2012-12-29	19:14:09	2012-12-29	19:14:13	0	0	5	0	40	0	0	0	0	0	0	0	0	2	0	0	0	3	0	0	0	0	0	0	6	0	0	0	0	0	0	36
AO	WSM	Samoa	6647	6647	6647	4957	4957	4957	2013-01-01	13:52:46	2013-01-01	13:59:18	0	0	0	0	4957	0	0	0	0	0	0	12	0	0	0	0	0	0	0	0	0	0	0	0	4943	2	0	0	0	0	0	0
A	STP	Sao Tome and Principe	3	3		3	3	3	2012-12-29	19:14:13	2012-12-29	19:14:16	0	0	0	0	3	0	0	0	0	0	0	0	0	0	0	0	0	0	0	0	0	0	0	0	3	0	0	0	0	0	0	0
ME	SAU	Saudi Arabia	862	862		403	243	217	2012-12-29	19:14:16	2012-12-29	19:15:13	0	31	0	0	403	2	0	0	0	0	0	2	0	0	0	0	0	71	0	0	0	0	0	0	111	0	0	26	0	0	0	162
A	SEN	Senegal	9871	9871		9133	8859	8831	2012-12-29	19:15:13	2012-12-29	19:23:48	0	1397	0	0	9133	49	0	105	0	0	0	11	0	0	0	0	0	1163	0	0	0	0	0	64	5948	94	0	28	0	0	0	338
E	SRB	Serbia	649	649	627	569	569	479	2013-01-01	11:47:11	2013-01-01	11:47:36	0	212	0	0	569	1	0	0	0	0	0	0	0	0	0	0	0	41	0	0	0	0	0	0	207	18	0	90	0	0	0	12
A	SYC	Seychelles	21	21		21	21	21	2012-12-29	19:23:48	2012-12-29	19:23:53	0	0	0	0	21	0	0	0	0	0	0	15	0	0	0	0	0	0	0	0	0	0	0	0	6	0	0	0	0	0	0	14
A	SLE	Sierra Leone	32	32		32	32	32	2012-12-29	19:23:53	2012-12-29	19:23:57	0	32	0	0	32	0	0	0	0	0	0	0	0	0	0	0	0	0	0	0	0	0	0	0	0	0	0	0	0	0	0	32
ESA	SGP	Singapore	3826	3824		2722	1918	1918	2012-12-29	19:23:57	2012-12-29	19:43:28	0	267	0	0	2721	14	0	0	0	1	0	145	0	1	0	0	0	256	0	0	0	0	0	0	1234	0	0	0	0	0	0	1126
E	SVK	Slovakia	790	790		750	368	368	2012-12-29	19:43:28	2012-12-29	19:44:18	2	70	0	0	736	7	0	0	0	0	0	7	0	0	0	0	0	75	0	1	0	0	0	0	152	53	0	0	0	0	1	389
E	SVN	Slovenia	3741	3741		2481	1463	1444	2012-12-29	19:44:18	2012-12-29	19:49:24	8	99	0	0	2481	1	0	2	0	2	0	0	0	0	0	0	0	66	0	1	0	0	5	1	1224	34	0	19	0	0	1	1259
AO	SLB	Solomon Islands	3982	3982		3982	3982	3982	2012-12-29	19:49:24	2012-12-29	19:51:36	0	50	0	0	3982	0	0	0	0	0	0	3932	0	0	0	0	0	0	0	0	0	0	0	0	0	0	0	0	0	0	0	2
A	SOM	Somalia	255	255		255	255	255	2012-12-29	19:51:36	2012-12-29	19:51:46	0	246	0	0	255	0	0	0	0	0	0	0	0	0	0	0	0	5	0	0	0	0	0	0	4	0	0	0	0	0	0	0
A	ZAF	South Africa	7540	7536		6842	3110	3080	2012-12-29	19:51:46	2012-12-29	20:05:31	9	733	0	0	6812	84	0	0	3	11	0	83	0	4	0	0	1	515	1	1	0	0	8	16	1589	5	0	30	0	0	17	4657
ESA	KOR	South Korea	19325	19323		15441	13027	12951	2012-12-29	20:05:31	2012-12-29	20:24:00	74	1367	0	0	15414	1305	0	2	1	26	0	62	0	14	0	0	1	2941	62	0	0	0	0	4	7069	10	1	75	0	0	13	3127
E	ESP	Spain	59100	59030		48057	30360	30209	2012-12-29	20:24:00	2012-12-29	21:30:04	724	1512	0	2	47770	909	0	22	143	147	0	1102	16	3	0	1	2	3517	40	5	1	12	188	196	21578	50	2	145	0	0	43	25854
SA	LKA	Sri Lanka	537	537		537	536	517	2012-12-29	21:30:04	2012-12-29	21:30:57	0	113	0	0	537	1	0	0	0	0	0	104	0	0	0	0	0	2	0	0	0	0	0	0	123	174	0	19	0	0	0	47
A	SDN	Sudan	410	410		410	410	388	2012-12-29	21:30:57	2012-12-29	21:31:21	0	3	0	0	410	1	0	0	0	0	0	0	0	0	0	0	0	98	0	0	0	0	0	0	286	0	0	22	0	0	0	0
SAM	SUR	Suriname	8	8		8	8	6	2012-12-29	21:31:21	2012-12-29	21:31:24	0	4	0	0	8	0	0	0	0	0	0	0	0	0	0	0	0	0	0	0	0	0	0	0	2	0	0	2	0	0	0	0
E	SWE	Sweden	14463	14461		8010	5195	5189	2012-12-29	21:31:24	2012-12-29	21:46:34	62	1259	0	2	7812	221	0	35	0	0	0	418	0	1	0	0	0	1161	3	2	0	0	0	56	1645	274	0	4	0	0	52	4459
E	CHE	Switzerland	16577	16577		11684	8051	7995	2012-12-29	21:46:34	2012-12-29	22:10:33	239	926	0	0	11581	370	0	58	12	47	0	215	0	3	0	0	0	294	2	37	0	0	36	46	5586	42	0	56	0	0	82	6854
ME	SYR	Syria	78	78		78	78	76	2012-12-29	22:10:33	2012-12-29	22:10:38	0	0	0	0	78	0	0	0	0	0	0	0	0	0	0	0	0	8	0	0	0	0	0	0	68	0	0	2	0	0	0	0
CA	TJK	Tajikistan	32	32		31	31	31	2012-12-29	22:10:38	2012-12-29	22:10:42	0	0	0	0	31	0	0	0	0	0	0	4	0	0	0	0	0	19	0	0	0	0	0	0	8	0	0	0	0	0	0	0
A	TZA	Tanzania	1308	1308		1269	1219	1152	2012-12-29	22:10:42	2012-12-29	22:11:59	0	49	0	0	1269	29	0	0	0	9	0	86	0	0	0	0	0	44	0	0	0	0	0	3	788	143	0	67	0	0	1	242
ESA	THA	Thailand	15171	15171		14531	13246	13143	2012-12-29	22:11:59	2012-12-29	22:23:08	5	499	6	13	14473	164	0	0	16	51	1	170	1	6	8	5	44	1330	0	0	0	2	6	14	7420	3385	0	85	2	10	3	2338
A	TGO	Togo	145	145		143	143	143	2012-12-29	22:23:08	2012-12-29	22:23:18	0	0	0	0	143	0	0	0	0	0	0	0	0	0	0	0	0	0	0	0	0	0	0	0	143	0	0	0	0	0	0	0
AO	TON	Tonga	479	479		476	468	466	2012-12-29	22:23:18	2012-12-29	22:23:46	0	0	460	0	476	0	0	0	0	0	0	0	2	3	0	0	0	1	0	0	0	0	0	0	0	0	0	2	0	0	0	91
CAC	TTO	Trinidad and Tobago	337	337		337	327	326	2012-12-29	22:23:46	2012-12-29	22:24:03	0	6	0	0	337	0	0	0	0	0	0	6	0	0	0	0	0	41	0	0	0	0	1	0	272	0	0	1	0	0	0	78
A	TUN	Tunisia	4000	4000		3757	2212	2195	2012-12-29	22:24:03	2012-12-29	22:27:59	9	190	1	0	3730	78	0	1	0	1	0	47	0	5	0	0	0	232	0	0	0	0	0	0	1597	27	3	14	0	6	1	1917
ME	TUR	Turkey	8105	8105		2738	1463	1430	2012-12-29	22:27:59	2012-12-29	22:38:12	4	241	0	0	2723	25	0	0	0	11	0	23	1	1	0	0	0	610	1	2	0	0	0	6	455	49	0	33	0	0	1	1455
CA	TKM	Turkmenistan	0	0		0	0	0	2012-12-29	22:38:12	2012-12-29	22:38:14	0	0	0	0	0	0	0	0	0	0	0	0	0	0	0	0	0	0	0	0	0	0	0	0	0	0	0	0	0	0	0	0
CAC	TCA	Turks and Caicos Islands	0	0		0	0	0	2012-12-29	22:38:14	2012-12-29	22:38:16	0	0	0	0	0	0	0	0	0	0	0	0	0	0	0	0	0	0	0	0	0	0	0	0	0	0	0	0	0	0	0	0
AO	TUV	Tuvalu	0	0		0	0	0	2012-12-29	22:38:16	2012-12-29	22:38:19	0	0	0	0	0	0	0	0	0	0	0	0	0	0	0	0	0	0	0	0	0	0	0	0	0	0	0	0	0	0	0	0
A	UGA	Uganda	2571	2571		2535	2448	2428	2012-12-29	22:38:19	2012-12-29	22:40:09	0	14	0	0	2535	2	0	0	0	0	0	78	0	0	0	0	0	76	0	0	0	0	0	0	2258	0	0	20	0	0	0	122
E	UKR	Ukraine	213	213		177	174	167	2012-12-29	22:40:09	2012-12-29	22:40:19	2	14	0	0	177	7	0	0	0	0	0	1	0	3	0	0	0	18	0	0	0	0	0	1	115	5	0	7	0	0	1	43
ME	ARE	United Arab Emirates	77	77		74	74	52	2012-12-29	22:40:19	2012-12-29	22:40:27	0	2	0	0	74	0	0	0	0	17	0	2	0	0	0	0	0	0	0	0	0	0	0	0	31	0	0	22	0	0	0	19
E	GBR	United Kingdom	50588	50588		34696	22278	22201	2012-12-29	22:40:27	2012-12-29	23:17:58	71	2106	0	0	34627	416	0	12	0	34	0	357	1	14	0	0	44	1538	12	0	0	0	15	31	17501	24	0	77	0	3	22	15678
SAM	URY	Uruguay	3123	3123		1451	508	504	2012-12-29	23:17:58	2012-12-29	23:25:10	0	5	0	0	1448	1	0	0	0	0	0	10	0	0	0	0	0	106	0	0	0	0	0	0	371	11	4	0	0	0	0	951
NAM	USA	USA	1089412	1088390		689988	420510	419187	2013-01-03	14:38:38	2013-01-05	02:31:28	5643	13988	556	34	687684	9523	0	67	141	879	0	5840	26	205	11	18	27	44518	111	367	7	5	2136	1291	317736	3162	132	1132	42	55	12858	337593
CA	UZB	Uzbekistan	6	6		5	5	5	2012-12-29	23:25:10	2012-12-29	23:25:13	0	1	0	0	5	0	0	0	0	0	0	0	0	0	0	0	0	0	0	0	0	0	0	0	4	0	0	0	0	0	0	1
AO	VUT	Vanuatu	389	389		385	214	213	2012-12-29	23:25:13	2012-12-29	23:25:31	0	1	0	0	385	7	0	0	0	0	0	0	0	0	0	0	0	19	0	0	0	0	0	16	169	1	0	1	0	0	0	382
SAM	VEN	Venezuela	4319	4319		4246	710	710	2012-12-29	23:25:31	2012-12-29	23:31:59	14	32	0	0	4246	17	0	0	0	8	0	4	0	0	0	0	24	76	4	3	0	0	0	3	524	1	0	0	0	0	0	3833
ESA	VNM	Viet Nam	9705	9702		9701	9096	9055	2012-12-29	23:31:59	2012-12-29	23:39:52	2	76	0	0	9698	39	0	0	1	0	0	101	0	0	0	0	0	168	0	0	0	0	0	40	8627	1	0	41	0	0	0	767
CAC	VIR	Virgin Islands	232	232	232	224	219	219	2013-01-01	11:47:50	2013-01-01	11:47:59	0	3	0	0	224	7	0	0	0	0	0	30	0	0	0	0	0	7	0	0	0	0	0	1	170	0	0	0	0	0	1	212
A	ESH	Western Sahara	0	0		0	0	0	2012-12-29	23:39:52	2012-12-29	23:39:58	0	0	0	0	0	0	0	0	0	0	0	0	0	0	0	0	0	0	0	0	0	0	0	0	0	0	0	0	0	0	0	0
ME	YEM	Yemen	16	16		0	0	0	2012-12-29	23:39:58	2012-12-29	23:40:01	0	0	0	0	0	0	0	0	0	0	0	0	0	0	0	0	0	0	0	0	0	0	0	0	0	0	0	0	0	0	0	0
A	ZMB	Zambia	549	549		549	549	549	2012-12-29	23:40:01	2012-12-29	23:40:30	0	25	0	0	549	1	0	0	0	0	0	0	0	0	0	0	0	6	0	0	0	0	0	0	517	0	0	0	0	0	0	0
A	ZWE	Zimbabwe	327	327		105	105	103	2012-12-29	23:40:30	2012-12-29	23:40:50	0	8	0	0	105	0	0	0	0	0	0	0	0	0	0	0	0	12	0	0	0	0	2	0	81	0	0	2	0	0	0	1
						2322339		1311049					Acidobacteria	Actinobacteria	Aquificae	Armatimonadetes	Bacteria	Bacteroidetes	Caldiserica	Chlamydiae	Chlorobi	Chloroflexi	Chrysiogenetes	Cyanobacteria	Deferribacteres	Deinococcus-Thermus	Dictyoglomi	Elusimicrobia	Fibrobacteres	Firmicutes	Fusobacteria	Gemmatimonadetes	Ignavibacteria	Lentisphaerae	Nitrospirae	Planctomycetes	Proteobacteria	Spirochaetes	Synergistetes	Tenericutes	Thermodesulfobacteria	Thermotogae	Verrucomicrobia	environmental samples
												Distribution	55	144	20	18	193	112	9	37	32	62	5	114	21	47	6	11	16	139	26	39	6	14	40	64	189	92	18	112	9	21	56	152
			3232147	3226263	45793	2322339	1319355	1311049				Distribution (%)	26.4423	69.2308	9.61538	8.65385	92.7885	53.8462	4.32692	17.7885	15.3846	29.8077	2.40385	54.8077	10.0962	22.5962	2.88462	5.28846	7.69231	66.8269	12.5	18.75	2.88462	6.73077	19.2308	30.7692	90.8654	44.2308	8.65385	53.8462	4.32692	10.0962	26.9231	73.0769
							assigned	non assigned				Records	15043	106127	1417	155	2313118	35795	52	1489	858	4762	9	43896	152	710	37	132	821	167616	375	1819	17	79	3118	9734	841254	59943	249	7701	80	381	15534	1233118
					% 30 assigned	100	56.8115	43.1885				assgined (30 phyla)	1.14018	8.04385	0.107401	0.0117482	175.322	2.71307	0.00394132	0.112858	0.0650318	0.360934	0.000682152	3.32708	0.0115208	0.0538142	0.0028044	0.0100049	0.0622274	12.7044	0.028423	0.13787	0.00128851	0.00598777	0.236328	0.737785	63.7625	4.54336	0.0188729	0.583694	0.00606357	0.0288777	1.17739	93.4637
					% 24 assigned		56.4538	43.5462				assgined(24 phyla)	1.1474	8.09482	0.108081	*	*	2.73026	*	0.113573	0.0654438	0.363221	0.000686473	3.34816	0.0115938	0.0541551	0.00282217	*	0.0626216	12.7849	0.028603	0.138744	*	0.00602571	0.237825	0.742459	64.1665	4.57214	*	***	0.00610198	0.0290607	1.18485	*
					Assigned to 30 phyla								Acidobacteria	Actinobacteria	Aquificae	Armatimonadetes	Bacteroidetes	Caldiserica	Chlamydiae	Chlorobi	Chloroflexi	Chrysiogenetes	Cyanobacteria	Deferribacteres	Deinococcus-Thermus	Dictyoglomi	Elusimicrobia	Fibrobacteres	Firmicutes	Fusobacteria	Gemmatimonadetes	Ignavibacteria	Lentisphaerae	Nitrospirae	Planctomycetes	Proteobacteria	Spirochaetes	Synergistetes	Tenericutes	Thermodesulfobacteria	Thermotogae	Verrucomicrobia		environmental samples
												Assigned_NCBI (30 phyla)	1.14018	8.04385	0.107401	0.0117482	2.71307	0.00394132	0.112858	0.0650318	0.360934	0.000682152	3.32708	0.0115208	0.0538142	0.0028044	0.0100049	0.0622274	12.7044	0.028423	0.13787	0.00128851	0.00598777	0.236328	0.737785	63.7625	4.54336	0.0188729	0.583694	0.00606357	0.0288777	1.17739		93.4637
													Acidobacteria	Actinobacteria	Aquificae	Bacteroidetes	Chlamydiae	Chlorobi	Chloroflexi	Chrysiogenetes	Cyanobacteria	Deferribacteres	Deinococcus-Thermus	Dictyoglomi	Fibrobacteres	Firmicutes	Fusobacteria	Gemmatimonadetes	Lentisphaerae	Nitrospirae	Planctomycetes	Proteobacteria	Spirochaetes	Thermodesulfobacteria	Thermotogae	Verrucomicrobia
												Assigned_NCBI (24 phyla)	1.1474	8.09482	0.108081	2.73026	0.113573	0.0654438	0.363221	0.000686473	3.34816	0.0115938	0.0541551	0.00282217	0.0626216	12.7849	0.028603	0.138744	0.00602571	0.237825	0.742459	64.1665	4.57214	0.00610198	0.0290607	1.18485

## Sheet: GBIF
REGION	ISO	Country	Total_R	Bacteria_N	Acidobacteria	Actinobacteria	Aquificae	Bacteroidetes	Chlamydiae	Chlorobi	Chloroflexi	Chrysiogenetes	Cyanobacteria	Deferribacteres	Deinococcus-thermus	Dictyoglomi	Fibrobacteres	Firmicutes	Fusobacteria	Gemmatimonadetes	Lentisphaerae	Nitrospira	Planctomycetes	Proteobacteria	Spirochaetes	Thermodesulfobacteria	Thermomicrobia	Thermotogae	Verrucomicrobia
SA	AFG	Afghanistan	23	23	0	3	0	0	0	0	0	0	15	0	0	0	0	0	0	0	0	0	0	5	0	0	0	0	0
E	ALB	Albania	59	59	0	0	0	0	0	0	0	0	59	0	0	0	0	0	0	0	0	0	0	0	0	0	0	0	0
A	DZA	Algeria	1899	1620	118	98	0	131	14	0	24	0	22	14	0	0	0	48	0	34	20	14	230	801	2	0	26	0	24
AO	ASM	American Samoa	19	19	0	0	0	0	0	0	0	0	19	0	0	0	0	0	0	0	0	0	0	0	0	0	0	0	0
A	AGO	Angola	66	66	0	10	0	0	0	0	0	0	55	0	0	0	0	0	0	0	0	0	0	1	0	0	0	0	0
CAC	AIA	Anguilla	5	5	0	0	0	0	0	0	0	0	5	0	0	0	0	0	0	0	0	0	0	0	0	0	0	0	0
	ATA	Antarctica	13979	13363	48	363	0	2652	32	2	38	0	507	284	22	0	0	391	12	42	82	12	444	8098	18	0	18	2	296
CAC	ATG	Antigua and Barbuda	17	17	0	0	0	0	0	0	0	0	13	0	0	0	0	0	0	0	0	0	0	4	0	0	0	0	0
SAM	ARG	Argentina	20895	19200	700	740	0	3938	48	22	412	0	1205	200	14	0	28	463	36	118	204	50	1432	8614	120	0	100	0	756
ME	ARM	Armenia	3	3	0	0	0	0	0	0	0	0	0	0	0	0	0	1	0	0	0	0	0	2	0	0	0	0	0
CAC	ABW	Aruba	8	8	0	0	0	0	0	0	0	0	8	0	0	0	0	0	0	0	0	0	0	0	0	0	0	0	0
AO	AUS	Australia	21906	20071	536	861	0	2828	48	6	438	1	2024	72	36	0	4	720	46	88	270	53	673	10506	64	0	128	1	668
AO	AUT	Austria	861	837	0	42	0	1	0	0	0	0	708	0	0	0	0	18	0	0	0	0	0	68	0	0	0	0	0
ME	AZE	Azerbaijan	2	2	0	0	0	0	0	0	0	0	0	0	0	0	0	0	0	0	0	0	0	2	0	0	0	0	0
CAC	BHS	Bahamas	356	355	0	4	0	5	0	0	0	0	345	0	0	0	0	0	0	0	0	0	0	1	0	0	0	0	0
SA	BGD	Bangladesh	55	41	0	25	0	0	0	0	0	0	7	0	0	0	0	0	0	0	0	0	0	9	0	0	0	0	0
CAC	BRB	Barbados	38	38	0	0	0	0	0	0	0	0	24	0	0	0	0	0	0	0	0	0	0	14	0	0	0	0	0
E	BLR	Belarus	1	1	0	0	0	0	0	0	0	0	0	0	0	0	0	1	0	0	0	0	0	0	0	0	0	0	0
E	BEL	Belgium	349	347	0	27	0	1	0	0	0	0	87	0	0	0	0	34	0	0	0	0	0	198	0	0	0	0	0
SAM	BLZ	Belize	54	54	0	0	0	0	0	0	0	0	50	0	0	0	0	0	0	0	0	0	0	3	1	0	0	0	0
A	BEN	Benin	27	27	0	0	0	0	0	0	0	0	7	0	0	0	0	3	0	0	0	0	0	17	0	0	0	0	0
NAM	BMU	Bermuda	778	772	0	0	0	7	0	0	0	0	559	0	0	0	0	0	0	0	0	0	0	182	0	0	0	0	24
SA	BTN	Bhutan	1	1	0	0	0	0	0	0	0	0	0	0	0	0	0	0	0	0	0	0	0	1	0	0	0	0	0
SAM	BOL	Bolivia	17	16	0	1	0	1	0	0	0	0	7	0	0	0	0	1	0	0	0	0	0	6	0	0	0	0	0
E	BIH	Bosnia and Herzegovina	24	24	0	0	0	0	0	0	0	0	20	0	0	0	0	0	0	0	0	0	0	4	0	0	0	0	0
A	BWA	Botswana	4	4	0	0	0	0	0	0	0	0	1	0	0	0	0	0	0	0	0	0	0	3	0	0	0	0	0
SAM	BRA	Brazil	2149	2083	46	220	0	92	14	2	4	0	533	0	0	0	0	45	0	8	0	4	23	1049	3	0	2	0	38
CAC	VGB	British Virgin Islands	1	1	0	0	0	0	0	0	0	0	1	0	0	0	0	0	0	0	0	0	0	0	0	0	0	0	0
ESA	BRN	Brunei	7	7	0	0	0	0	0	0	0	0	0	0	0	0	0	2	0	0	0	0	0	5	0	0	0	0	0
E	BGR	Bulgaria	50	50	0	1	0	0	0	0	0	0	3	0	0	0	0	3	0	0	0	1	0	42	0	0	0	0	0
A	BFA	Burkina Faso	27	27	0	0	0	0	0	0	0	0	0	0	0	0	0	2	0	0	0	0	0	25	0	0	0	0	0
A	BDI	Burundi	6	6	0	0	0	0	0	0	0	0	1	0	0	0	0	0	0	0	0	0	0	5	0	0	0	0	0
ESA	KHM	Cambodia	7	7	0	3	0	0	0	0	0	0	2	0	0	0	0	0	0	0	0	0	0	2	0	0	0	0	0
A	CMR	Cameroon	96	95	0	1	0	1	0	0	0	0	17	0	0	0	0	1	0	0	0	0	0	75	0	0	0	0	0
NAM	CAN	Canada	7826	7026	126	290	0	728	76	0	82	0	1507	182	4	0	2	119	6	48	60	18	218	3254	16	0	72	0	218
A	CPV	Cape Verde	10724	9838	98	242	0	632	76	0	50	0	328	456	12	0	0	140	0	66	66	18	174	6882	18	0	42	0	538
CAC	CYM	Cayman Islands	9	9	0	0	0	0	0	0	0	0	9	0	0	0	0	0	0	0	0	0	0	0	0	0	0	0	0
A	CAF	Central African Republic	2	2	0	0	0	0	0	0	0	0	0	0	0	0	0	0	0	0	0	0	0	2	0	0	0	0	0
A	TCD	Chad	11	11	0	2	0	0	0	0	0	0	6	0	0	0	0	2	0	0	0	0	0	1	0	0	0	0	0
SAM	CHL	Chile	84339	69601	2844	4117	2	10573	408	376	2966	0	505	1196	61	0	250	3841	152	302	2644	364	5354	29470	1296	2	954	10	1914
ESA	CHN	China	1626	1535	0	509	0	21	0	0	0	0	560	0	2	0	0	138	0	0	0	0	0	301	2	0	0	2	0
AO	CCK	Cocos Islands	1	1	0	0	0	0	0	0	0	0	0	0	0	0	0	0	0	0	0	0	0	1	0	0	0	0	0
SAM	COL	Colombia	128	125	0	5	0	0	0	0	0	0	15	0	0	0	0	6	0	0	0	0	0	99	0	0	0	0	0
A	COM	Comoros	2	2	0	0	0	0	0	0	0	0	0	0	0	0	0	0	0	0	0	0	0	2	0	0	0	0	0
AO	COK	Cook Islands	23	23	0	0	0	0	0	0	0	0	6	0	0	0	0	0	0	0	0	0	0	17	0	0	0	0	0
CAC	CRI	Costa Rica	318	318	0	4	0	11	0	0	0	0	112	0	0	0	0	2	0	0	0	0	0	189	0	0	0	0	0
A	CIV	Cote d'Ivoire	36	36	0	1	0	0	0	0	0	0	29	0	0	0	0	1	0	0	0	0	0	5	0	0	0	0	0
E	HRV	Croatia	261	257	0	0	0	1	0	0	0	0	255	0	0	0	0	0	0	0	0	0	0	1	0	0	0	0	0
CAC	CUB	Cuba	226	222	0	3	0	0	0	0	0	0	174	0	0	0	0	0	0	0	0	0	0	44	1	0	0	0	0
E	CYP	Cyprus	42	42	0	1	0	0	0	0	0	0	1	0	0	0	0	1	0	0	0	0	0	39	0	0	0	0	0
E	CZE	Czech Republic	1357	1353	0	11	0	0	0	0	0	0	1311	0	0	0	0	24	0	0	0	0	0	7	0	0	0	0	0
A	COD	Democratic Republic of the Congo	25	25	0	0	0	0	0	0	0	0	7	0	0	0	0	1	0	0	0	0	0	17	0	0	0	0	0
E	DNK	Denmark	5420	5363	0	13	0	12	0	0	0	0	5156	0	0	0	0	17	0	0	0	0	0	164	1	0	0	0	0
A	DJI	Djibouti	5	5	0	0	0	0	0	0	0	0	2	0	0	0	0	0	0	0	0	0	0	0	0	0	0	3	0
CAC	DMA	Dominica	23	23	0	0	0	1	0	0	0	0	19	0	0	0	0	0	0	0	0	0	0	3	0	0	0	0	0
CAC	DOM	Dominican Republic	20	19	0	0	0	0	0	0	0	0	13	0	0	0	0	1	0	0	0	0	0	5	0	0	0	0	0
SAM	ECU	Ecuador	139	139	0	0	0	0	0	0	0	0	127	0	0	0	0	0	0	0	0	0	0	12	0	0	0	0	0
A	EGY	Egypt	21018	18892	1576	1279	0	1866	320	48	464	0	104	82	22	0	2	1038	26	276	136	168	1468	9344	119	0	164	4	386
CAC	SLV	El Salvador	40	40	0	0	0	0	0	0	0	0	40	0	0	0	0	0	0	0	0	0	0	0	0	0	0	0	0
E	EST	Estonia	5	1	0	0	0	0	0	0	0	0	0	0	0	0	0	1	0	0	0	0	0	0	0	0	0	0	0
A	ETH	Ethiopia	56	56	0	10	0	0	0	0	0	0	2	0	0	0	0	1	0	0	0	0	0	43	0	0	0	0	0
SAM	FLK	Falkland Islands (Islas Malvinas)	2	2	0	0	0	0	0	0	0	0	2	0	0	0	0	0	0	0	0	0	0	0	0	0	0	0	0
E	FRO	Faroe Islands	1070	1070	0	0	0	0	0	0	0	0	1070	0	0	0	0	0	0	0	0	0	0	0	0	0	0	0	0
AO	FJI	Fiji	229	226	0	1	0	10	0	0	0	0	32	0	0	0	0	0	0	0	0	0	4	177	0	0	0	0	2
E	FIN	Finland	189	185	0	58	0	3	0	0	0	0	31	0	0	0	0	21	0	0	0	0	0	72	0	0	0	0	0
E	FRA	France	4196	3955	0	148	0	18	0	0	1	0	1597	0	2	0	0	108	3	0	0	0	0	2074	2	0	0	1	1
SAM	GUF	French Guiana	28065	22718	2082	773	0	1455	334	114	1480	0	86	600	79	0	30	423	34	396	310	510	2738	9816	188	0	602	4	664
AO	PYF	French Polynesia	613	612	0	0	0	0	0	0	0	0	605	0	0	0	0	0	0	0	0	0	0	7	0	0	0	0	0
A	GAB	Gabon	14	13	0	1	0	0	0	0	0	0	11	0	0	0	0	0	0	0	0	0	0	1	0	0	0	0	0
A	GMB	Gambia	9	9	0	0	0	0	0	0	0	0	5	0	0	0	0	0	1	0	0	0	0	3	0	0	0	0	0
ME	GEO	Georgia	1	1	0	0	0	0	0	0	0	0	1	0	0	0	0	0	0	0	0	0	0	0	0	0	0	0	0
E	DEU	Germany	90153	75340	2989	2533	0	10532	510	237	4477	0	1994	1001	47	0	138	2856	162	280	1724	503	7888	32046	1001	12	1738	5	2667
A	GHA	Ghana	212	212	0	4	0	3	0	0	0	0	185	0	0	0	0	6	0	0	0	0	0	14	0	0	0	0	0
E	GIB	Gibraltar	1	1	0	0	0	0	0	0	0	0	1	0	0	0	0	0	0	0	0	0	0	0	0	0	0	0	0
E	GRC	Greece	8270	7584	764	664	0	703	174	28	148	0	49	39	8	0	4	356	8	110	50	88	516	3667	34	0	88	0	86
NAM	GRL	Greenland	3675	3123	86	143	0	449	2	0	56	0	70	192	4	0	0	58	0	42	22	8	50	1781	0	0	54	0	106
CAC	GRD	Grenada	1	1	0	0	0	0	0	0	0	0	0	0	0	0	0	0	0	0	0	0	0	1	0	0	0	0	0
CAC	GLP	Guadeloupe	165	156	0	0	0	0	0	0	0	0	36	0	0	0	0	0	0	0	0	0	0	120	0	0	0	0	0
AO	GUM	Guam	6	6	0	0	0	0	0	0	0	0	5	0	0	0	0	0	0	0	0	0	0	1	0	0	0	0	0
CAC	GTM	Guatemala	866	866	0	6	0	0	0	0	0	0	854	0	0	0	0	0	0	0	0	0	0	6	0	0	0	0	0
A	GIN	Guinea	3	3	0	2	0	0	0	0	0	0	1	0	0	0	0	0	0	0	0	0	0	0	0	0	0	0	0
SAM	GUY	Guyana	16	8	0	1	0	0	0	0	0	0	2	0	0	0	0	0	0	0	0	0	0	5	0	0	0	0	0
CAC	HTI	Haiti	58	58	0	0	0	0	0	0	0	0	57	0	0	0	0	0	0	0	0	0	0	1	0	0	0	0	0
CAC	HND	Honduras	245	245	0	0	0	0	0	0	0	0	227	0	0	0	0	0	0	0	0	0	0	18	0	0	0	0	0
ESA	HKG	Hong Kong	15	14	0	3	0	3	0	0	0	0	2	0	0	0	0	2	0	0	0	0	0	4	0	0	0	0	0
E	HUN	Hungary	9504	8098	754	408	0	535	88	10	172	0	106	46	4	0	2	208	4	186	94	86	1180	3899	20	0	154	2	140
E	ISL	Iceland	119	115	0	7	4	8	0	0	0	0	70	0	11	0	0	8	0	0	0	1	0	4	0	1	0	1	0
SA	IND	India	31981	28412	1946	2629	2	2058	324	82	1030	0	638	316	62	0	18	2401	28	428	268	448	1938	12486	202	0	392	0	716
ESA	IDN	Indonesia	499	489	0	31	0	0	0	0	0	0	189	0	0	0	0	8	0	0	0	0	0	258	3	0	0	0	0
ME	IRN	Iran	142	140	0	45	0	0	0	0	0	0	16	0	0	0	0	9	0	0	0	0	0	70	0	0	0	0	0
ME	IRQ	Iraq	15	15	0	5	0	0	0	0	0	0	2	0	0	0	0	1	0	0	0	0	0	7	0	0	0	0	0
E	IRL	Ireland	1248	1247	0	23	0	4	0	0	0	0	1125	0	0	0	0	72	0	0	0	0	0	23	0	0	0	0	0
ME	ISR	Israel	24871	22449	248	840	0	2670	70	9	176	0	1251	972	36	0	6	1138	38	84	110	42	698	13211	58	0	86	2	704
E	ITA	Italy	1158	1117	0	133	2	10	0	0	0	0	675	0	2	0	0	29	3	0	0	0	0	255	0	0	0	5	3
CAC	JAM	Jamaica	533	533	0	1	0	0	0	0	0	0	510	0	0	0	0	6	0	0	0	0	0	16	0	0	0	0	0
ESA	JPN	Japan	19750	18494	286	1648	27	1101	156	33	179	0	1160	273	23	1	20	1034	21	106	128	20	672	11188	46	4	50	9	309
ME	JOR	Jordan	610	598	8	78	0	28	16	0	2	0	10	0	0	0	0	117	4	2	0	0	44	277	0	0	2	0	10
CA	KAZ	Kazakhstan	9	8	0	0	0	0	0	0	0	0	0	0	0	0	0	1	0	0	0	0	0	7	0	0	0	0	0
A	KEN	Kenya	195	189	0	15	0	0	0	0	0	0	17	0	0	0	0	13	0	0	0	0	0	142	2	0	0	0	0
AO	KIR	Kiribati	2428	2308	4	74	0	310	22	0	4	0	348	24	0	0	0	40	0	0	2	0	76	1338	2	0	0	0	64
ME	KWT	Kuwait	10	10	0	9	0	0	0	0	0	0	0	0	0	0	0	1	0	0	0	0	0	0	0	0	0	0	0
CA	KGZ	Kyrgyzstan	2	2	0	0	0	0	0	0	0	0	2	0	0	0	0	0	0	0	0	0	0	0	0	0	0	0	0
E	LVA	Latvia	1	1	0	0	0	0	0	0	0	0	1	0	0	0	0	0	0	0	0	0	0	0	0	0	0	0	0
ME	LBN	Lebanon	16	16	0	12	0	0	0	0	0	0	1	0	0	0	0	0	0	0	0	0	0	3	0	0	0	0	0
A	LSO	Lesotho	4	4	0	0	0	0	0	0	0	0	0	0	0	0	0	0	0	0	0	0	0	4	0	0	0	0	0
A	LBR	Liberia	13	13	0	0	0	0	0	0	0	0	11	0	0	0	0	0	0	0	0	0	0	2	0	0	0	0	0
A	LBY	Libya	7	7	0	0	0	0	0	0	0	0	1	0	0	0	0	0	0	0	0	0	0	6	0	0	0	0	0
E	LIE	Liechtenstein	5	5	0	0	0	0	0	0	0	0	5	0	0	0	0	0	0	0	0	0	0	0	0	0	0	0	0
E	LTU	Lithuania	4	4	0	0	0	0	0	0	0	0	0	0	0	0	0	3	0	0	0	0	0	1	0	0	0	0	0
E	LUX	Luxembourg	2	2	0	0	0	0	0	0	0	0	2	0	0	0	0	0	0	0	0	0	0	0	0	0	0	0	0
A	MDG	Madagascar	49	49	0	4	0	0	0	0	0	0	7	0	0	0	0	0	0	0	0	0	0	38	0	0	0	0	0
A	MWI	Malawi	46	44	0	0	0	0	0	0	0	0	0	0	0	0	0	0	0	0	0	0	0	44	0	0	0	0	0
ESA	MYS	Malaysia	245	242	0	42	0	6	0	0	0	0	26	0	0	0	0	24	0	0	0	0	0	144	0	0	0	0	0
SA	MDV	Maldives	14	14	0	0	0	0	0	0	0	0	12	0	0	0	0	1	0	0	0	0	0	1	0	0	0	0	0
A	MLI	Mali	7	7	0	0	0	0	0	0	0	0	1	0	0	0	0	0	0	0	0	0	0	6	0	0	0	0	0
E	MLT	Malta	21	18	0	4	0	0	0	0	0	0	0	0	0	0	0	0	0	0	0	0	0	14	0	0	0	0	0
AO	MHL	Marshall Islands	805	804	0	1	0	0	0	0	0	0	803	0	0	0	0	0	0	0	0	0	0	0	0	0	0	0	0
CAC	MTQ	Martinique	80	79	0	0	0	0	0	0	0	0	5	0	0	0	0	0	0	0	0	0	0	74	0	0	0	0	0
A	MRT	Mauritania	9	9	0	0	0	0	0	0	0	0	9	0	0	0	0	0	0	0	0	0	0	0	0	0	0	0	0
A	MUS	Mauritius	116	116	0	0	0	0	0	0	0	0	48	0	0	0	0	1	0	0	0	0	0	67	0	0	0	0	0
NAM	MEX	Mexico	8533	7544	40	100	19	318	14	14	205	0	2380	88	4	0	2	1238	16	8	86	20	262	2500	55	18	102	7	48
AO	FSM	Micronesia	449	449	0	36	6	1	0	0	0	0	372	0	0	0	0	2	0	0	0	0	2	30	0	0	0	0	0
E	MCO	Monaco	1	1	0	0	0	0	0	0	0	0	0	0	0	0	0	0	0	0	0	0	0	1	0	0	0	0	0
ESA	MNG	Mongolia	47	39	0	3	0	0	0	0	0	0	33	0	0	0	0	1	0	0	0	0	0	2	0	0	0	0	0
E	MNE	Montenegro	18	18	0	0	0	0	0	0	0	0	18	0	0	0	0	0	0	0	0	0	0	0	0	0	0	0	0
A	MAR	Morocco	1860	1380	36	101	0	52	26	0	152	0	13	32	0	0	2	80	10	12	14	16	200	490	24	0	112	0	8
A	MOZ	Mozambique	14	13	0	0	0	0	0	0	0	0	11	0	0	0	0	0	0	0	0	0	0	2	0	0	0	0	0
SA	MMR	Myanmar	3942	3282	392	76	0	204	24	4	84	0	216	22	2	0	0	42	2	84	20	54	540	1414	8	0	46	0	48
A	NAM	Namibia	34	32	0	3	0	0	0	0	0	0	23	0	0	0	0	0	0	0	0	0	0	6	0	0	0	0	0
AO	NRU	Nauru	1	1	0	0	0	0	0	0	0	0	0	0	0	0	0	1	0	0	0	0	0	0	0	0	0	0	0
SA	NPL	Nepal	51	51	0	5	0	0	0	0	1	0	4	0	0	0	0	18	0	0	0	0	0	23	0	0	0	0	0
E	NLD	Netherlands	53903	50835	736	2160	0	5634	252	132	1044	0	20786	74	43	0	30	1778	16	302	371	40	2638	12991	180	0	136	1	1491
CAC	ANT	Netherlands Antilles	374	374	0	2	0	0	0	0	0	0	365	0	0	0	0	0	0	0	0	0	0	7	0	0	0	0	0
AO	NCL	New Caledonia	146	146	0	5	0	0	0	0	0	0	134	0	0	0	0	0	0	0	0	0	0	7	0	0	0	0	0
AO	NZL	New Zealand	132127	116036	10420	3936	0	9635	2782	137	2430	0	1247	622	122	0	42	3193	94	1668	1664	986	15916	56229	509	0	974	8	3422
CAC	NIC	Nicaragua	69	69	0	0	0	0	0	0	0	0	54	0	0	0	0	0	0	0	0	0	0	15	0	0	0	0	0
A	NER	Niger	7	7	0	0	0	0	0	0	0	0	0	0	0	0	0	0	0	0	0	0	0	7	0	0	0	0	0
A	NGA	Nigeria	241	237	0	10	0	2	0	0	0	0	72	0	0	0	0	3	0	0	0	0	0	150	0	0	0	0	0
AO	NIU	Niue	1822	1762	0	44	0	274	2	0	0	0	72	30	0	0	0	16	0	0	4	0	26	1236	0	0	0	0	58
ESA	PRK	North Korea	31	31	0	18	0	2	0	0	0	0	0	0	0	0	0	2	0	0	0	0	0	9	0	0	0	0	0
AO	MNP	Northern Mariana Islands	33624	30436	830	594	54	2584	88	136	486	0	340	1010	38	0	100	818	50	264	424	58	706	20746	100	20	132	12	846
E	NOR	Norway	7560	6359	374	194	0	779	88	31	196	0	274	89	10	0	2	192	13	68	134	26	772	2778	82	0	60	1	196
ME	OMN	Oman	1597	1429	0	2	0	0	0	0	0	0	1418	0	0	0	0	4	0	0	0	0	0	5	0	0	0	0	0
SA	PAK	Pakistan	58	58	0	14	0	0	0	0	0	0	13	0	0	0	0	4	0	0	0	0	0	27	0	0	0	0	0
AO	PLW	Palau	68	65	0	14	0	4	0	0	0	0	28	0	0	0	0	17	0	0	0	0	0	2	0	0	0	0	0
CAC	PAN	Panama	22466	21466	746	783	0	2980	110	34	332	0	1185	100	28	0	4	714	26	128	104	56	914	12540	104	0	62	0	516
ESA	PNG	Papua New Guinea	146	146	0	2	2	2	0	0	0	0	96	0	0	0	0	0	0	0	0	0	0	44	0	0	0	0	0
SAM	PRY	Paraguay	11	11	0	0	0	0	0	0	0	0	9	0	0	0	0	0	0	0	0	0	0	2	0	0	0	0	0
SAM	PER	Peru	10978	8446	70	630	0	384	0	8	1840	0	252	172	14	0	2	960	26	22	44	79	714	2487	42	0	638	10	52
ESA	PHL	Philippines	2486	2482	0	19	0	0	0	0	0	0	2391	0	0	0	0	2	0	0	0	0	0	70	0	0	0	0	0
E	POL	Poland	2593	2591	0	4	0	0	0	0	0	0	86	0	0	0	0	2004	0	0	0	0	0	497	0	0	0	0	0
E	PRT	Portugal	30651	28525	238	1200	19	4893	196	66	382	0	1353	202	79	0	34	1776	48	78	228	74	1288	15190	148	0	134	3	896
CAC	PRI	Puerto Rico	14483	13338	622	245	0	1430	32	16	324	0	2982	80	15	0	4	180	12	148	158	104	1268	5245	55	0	72	0	346
ME	QAT	Qatar	1	1	0	0	0	0	0	0	0	0	1	0	0	0	0	0	0	0	0	0	0	0	0	0	0	0	0
A	COG	Republic of the Congo	21	20	0	0	0	0	0	0	0	0	0	0	0	0	0	8	0	0	0	0	0	11	0	0	0	1	0
A	REU	Reunion	14	14	0	1	0	0	0	0	0	0	1	0	0	0	0	0	0	0	0	0	0	12	0	0	0	0	0
E	ROU	Romania	94	91	0	3	0	0	0	0	0	0	73	0	0	0	0	0	0	0	0	0	0	15	0	0	0	0	0
CA	RUS	Russia	49308	41203	3510	1613	2	3905	804	74	1468	0	557	458	34	1	56	908	32	656	668	282	4638	19332	272	0	588	5	1340
A	RWA	Rwanda	30	30	0	0	0	0	0	0	0	0	0	0	0	0	0	1	0	0	0	0	0	29	0	0	0	0	0
CAC	KNA	Saint Kitts and Nevis	2	2	0	0	0	0	0	0	0	0	2	0	0	0	0	0	0	0	0	0	0	0	0	0	0	0	0
CAC	LCA	Saint Lucia	5	5	0	0	0	0	0	0	0	0	0	0	0	0	0	0	0	0	0	0	0	5	0	0	0	0	0
AO	WSM	Samoa	28	27	0	0	0	3	0	0	0	0	10	0	0	0	0	0	0	0	0	0	0	14	0	0	0	0	0
A	STP	Sao Tome and Principe	2636	2318	272	120	0	144	30	2	54	0	94	16	0	0	2	82	4	42	14	16	282	1104	2	0	22	0	16
ME	SAU	Saudi Arabia	21	20	0	2	0	0	0	0	0	0	11	0	0	0	0	4	0	0	0	0	0	3	0	0	0	0	0
A	SEN	Senegal	40	40	0	8	0	0	0	0	0	0	1	0	0	0	0	5	0	0	0	0	0	26	0	0	0	0	0
E	SRB	Serbia	13	13	0	0	0	0	0	0	0	0	2	0	0	0	0	0	0	0	0	0	0	11	0	0	0	0	0
A	SYC	Seychelles	31	31	0	1	0	0	0	0	0	0	25	0	0	0	0	0	0	0	0	0	0	5	0	0	0	0	0
A	SLE	Sierra Leone	19	19	0	0	0	0	0	0	0	0	16	0	0	0	0	0	0	0	0	0	0	3	0	0	0	0	0
ESA	SGP	Singapore	34	33	0	11	0	0	0	0	0	0	5	0	0	0	0	5	0	0	0	0	0	12	0	0	0	0	0
E	SVK	Slovakia	16	15	0	3	0	0	0	0	0	0	12	0	0	0	0	0	0	0	0	0	0	0	0	0	0	0	0
E	SVN	Slovenia	142	138	0	2	0	0	0	0	0	0	129	0	0	0	0	1	0	0	0	0	0	6	0	0	0	0	0
AO	SLB	Solomon Islands	28	28	0	0	0	0	0	0	0	0	15	0	0	0	0	0	0	0	0	0	0	13	0	0	0	0	0
A	SOM	Somalia	3	3	0	2	0	0	0	0	0	0	1	0	0	0	0	0	0	0	0	0	0	0	0	0	0	0	0
A	ZAF	South Africa	465	462	0	54	0	38	0	0	0	0	108	0	0	0	0	13	0	0	0	0	22	227	0	0	0	0	0
ESA	KOR	South Korea	1254	1155	0	212	0	109	0	0	0	0	181	0	5	0	0	173	1	0	0	0	0	474	0	0	0	0	0
E	ESP	Spain	19246	17920	130	454	0	1723	72	6	100	0	1771	494	8	0	0	354	4	56	58	16	326	11706	16	0	50	0	576
SA	LKA	Sri Lanka	257	257	0	9	0	2	0	0	0	0	21	0	0	0	0	3	0	0	0	0	0	222	0	0	0	0	0
A	SDN	Sudan	96	96	0	16	0	0	0	0	0	0	0	0	0	0	0	0	0	0	0	0	0	80	0	0	0	0	0
SAM	SUR	Suriname	2	2	0	0	0	0	0	0	0	0	2	0	0	0	0	0	0	0	0	0	0	0	0	0	0	0	0
E	SWE	Sweden	7252	7090	20	1066	1	1098	16	2	8	0	1017	0	5	0	0	152	4	8	4	0	148	3168	24	0	0	1	348
E	CHE	Switzerland	488	477	0	48	0	3	0	0	0	0	293	0	0	0	0	16	0	0	0	0	0	112	5	0	0	0	0
ME	SYR	Syria	62	62	0	0	0	0	0	0	0	0	1	0	0	0	0	2	0	0	0	0	0	59	0	0	0	0	0
CA	TJK	Tajikistan	9	4	0	0	0	0	0	0	0	0	3	0	0	0	0	1	0	0	0	0	0	0	0	0	0	0	0
A	TZA	Tanzania	134	128	0	0	0	0	0	0	0	0	17	0	0	0	0	1	0	0	0	0	0	110	0	0	0	0	0
ESA	THA	Thailand	583	564	0	68	0	1	0	0	0	0	12	0	0	0	0	59	0	0	0	0	0	424	0	0	0	0	0
A	TGO	Togo	1615	1423	156	157	0	118	24	4	38	0	15	20	0	0	0	64	6	28	4	12	130	609	0	0	28	2	8
AO	TON	Tonga	9425	8802	18	189	198	1128	22	106	156	0	55	82	74	0	2	128	0	2	40	16	208	6164	44	46	52	6	66
CAC	TTO	Trinidad and Tobago	65	65	0	0	0	0	0	0	0	0	37	0	0	0	0	0	0	0	0	0	0	28	0	0	0	0	0
A	TUN	Tunisia	66	58	0	1	0	0	0	0	0	0	11	0	1	0	0	13	0	0	0	1	0	31	0	0	0	0	0
ME	TUR	Turkey	4063	3499	56	123	0	282	58	8	72	0	40	80	30	0	0	84	2	18	50	8	288	2115	20	0	40	1	124
CA	TKM	Turkmenistan	3	3	0	3	0	0	0	0	0	0	0	0	0	0	0	0	0	0	0	0	0	0	0	0	0	0	0
CAC	TCA	Turks and Caicos Islands	21	21	0	0	0	0	0	0	0	0	21	0	0	0	0	0	0	0	0	0	0	0	0	0	0	0	0
AO	TUV	Tuvalu	2	2	0	0	0	0	0	0	0	0	2	0	0	0	0	0	0	0	0	0	0	0	0	0	0	0	0
A	UGA	Uganda	80	80	0	2	0	0	0	0	0	0	21	0	0	0	0	0	0	0	0	0	0	57	0	0	0	0	0
E	UKR	Ukraine	1064	753	18	26	0	36	0	4	60	0	13	36	0	0	0	29	2	4	24	6	164	277	28	0	16	0	10
ME	ARE	United Arab Emirates	1	0	0	0	0	0	0	0	0	0	0	0	0	0	0	0	0	0	0	0	0	0	0	0	0	0	0
E	GBR	United Kingdom	88823	84949	728	3875	0	13327	472	62	552	0	4940	1503	70	0	20	3630	102	174	522	72	2168	49647	119	0	216	0	2750
SAM	URY	Uruguay	5133	4795	30	298	0	980	28	6	40	0	160	28	4	0	0	299	24	6	24	0	104	2622	20	0	2	0	120
NAM	USA	USA	250000	223060	7213	6465	12	23826	1712	352	3464	0	20053	5518	287	0	259	7285	275	1790	2935	607	12259	119341	871	5	1405	10	7116
CA	UZB	Uzbekistan	4	4	0	3	0	0	0	0	0	0	0	0	0	0	0	1	0	0	0	0	0	0	0	0	0	0	0
AO	VUT	Vanuatu	4	4	0	0	0	0	0	0	0	0	0	0	0	0	0	0	0	0	0	0	0	4	0	0	0	0	0
SAM	VEN	Venezuela	18707	14433	122	428	0	806	108	2	696	0	405	558	16	0	40	415	70	82	276	44	2064	7305	346	0	312	26	312
ESA	VNM	Viet Nam	114	113	0	11	0	6	0	0	0	0	83	0	0	0	0	1	0	0	0	0	0	12	0	0	0	0	0
CAC	VIR	Virgin Islands	35	35	0	1	0	0	0	0	0	0	27	0	0	0	0	0	0	0	0	0	0	7	0	0	0	0	0
A	ESH	Western Sahara	2	2	0	0	0	0	0	0	0	0	0	0	0	0	0	0	0	0	0	0	0	2	0	0	0	0	0
ME	YEM	Yemen	8	8	0	2	0	0	0	0	0	0	2	0	0	0	0	0	0	0	0	0	0	4	0	0	0	0	0
A	ZMB	Zambia	63	63	0	5	0	0	0	0	0	0	0	0	0	0	0	0	0	0	0	0	0	58	0	0	0	0	0
A	ZWE	Zimbabwe	130	129	0	2	0	0	0	0	0	0	11	0	0	0	0	1	0	0	0	0	0	115	0	0	0	0	0
					Acidobacteria	Actinobacteria	Aquificae	Bacteroidetes	Chlamydiae	Chlorobi	Chloroflexi	Chrysiogenetes	Cyanobacteria	Deferribacteres	Deinococcus-thermus	Dictyoglomi	Fibrobacteres	Firmicutes	Fusobacteria	Gemmatimonadetes	Lentisphaerae	Nitrospira	Planctomycetes	Proteobacteria	Spirochaetes	Thermodesulfobacteria	Thermomicrobia	Thermotogae	Verrucomicrobia
					42	124	14	75	41	35	44	1	177	40	40	2	28	112	40	41	41	41	46	173	47	8	40	29	47
					20.1923	59.6154	6.73077	36.0577	19.7115	16.8269	21.1538	0.480769	85.0962	19.2308	19.2308	0.961538	13.4615	53.8462	19.2308	19.7115	19.7115	19.7115	22.1154	83.1731	22.5962	3.84615	19.2308	13.9423	22.5962
			1222216	1088507
					Acidobacteria	Actinobacteria	Aquificae	Bacteroidetes	Chlamydiae	Chlorobi	Chloroflexi	Chrysiogenetes	Cyanobacteria	Deferribacteres	Deinococcus-thermus	Dictyoglomi	Fibrobacteres	Firmicutes	Fusobacteria	Gemmatimonadetes	Lentisphaerae	Nitrospira	Planctomycetes	Proteobacteria	Spirochaetes	Thermodesulfobacteria	Thermomicrobia	Thermotogae	Verrucomicrobia
			1222216	1088507	42036	44716	350	120121	9692	2175	26387	1	97070	17263	1340	2	1105	42794	1423	8264	14060	5001	73867	533376	6293	108	9871	145	31047
				89.0601	3.8618	4.10801	0.0321541	11.0354	0.890394	0.199815	2.42415	9.1869e-05	8.91772	1.58593	0.123104	0.000183738	0.101515	3.93144	0.13073	0.759205	1.29168	0.459437	6.78608	49.0007	0.578131	0.00992185	0.906838	0.013321	2.85226
					42036	44716	350	120121	9692	2175	26387	1	97070	17263	1340	2	1105	42794	1423	8264	14060	5001	73867	533376	6293	108		145	31047
		GBIF	1222216	1078636	3.89714	4.14561	0.0324484	11.1364	0.898542	0.201644	2.44633	9.27097e-05	8.99933	1.60045	0.124231	0.000185419	0.102444	3.96742	0.131926	0.766153	1.3035	0.463641	6.84819	49.4491	0.583422	0.0100126		0.0134429	2.87836	100
				88.2525

## Sheet: global analysis
		records	assigned	Acidobacteria	Actinobacteria	Aquificae	Bacteroidetes	Chlamydiae	Chlorobi	Chloroflexi	Chrysiogenetes	Cyanobacteria	Deferribacteres	Deinococcus-Thermus	Dictyoglomi	Fibrobacteres	Firmicutes	Fusobacteria	Gemmatimonadetes	Lentisphaerae	Nitrospirae	Planctomycetes	Proteobacteria	Spirochaetes	Thermodesulfobacteria	Thermotogae	Verrucomicrobia									environmental samples	unclassified Bacteria
	NCBI			15043	106127	1417	35795	1489	858	4762	9	43896	152	710	37	821	167616	375	1819	79	3118	9734	841254	59943	80	381	15534									1233118	0
		2322339	1311049	1.1474	8.09482	0.108081	2.73026	0.113573	0.0654438	0.363221	0.000686473	3.34816	0.0115938	0.0541551	0.00282217	0.0626216	12.7849	0.028603	0.138744	0.00602571	0.237825	0.742459	64.1665	4.57214	0.00610198	0.0290607	1.18485									94.0558	0
	GBIF			65711	75156	688	193454	14418	3799	46328	2	167900	26883	2201	4	1889	71480	2375	12896	22999	8337	117391	841535	11087	211	272	48806
		1222216	1078636	3.89714	4.14561	0.0324484	11.1364	0.898542	0.201644	2.44633	9.27097e-05	8.99933	1.60045	0.124231	0.000185419	0.102444	3.96742	0.131926	0.766153	1.3035	0.463641	6.84819	49.4491	0.583422	0.0100126	0.0134429	2.87836	100
		Acidobacteria	Actinobacteria	Aquificae	Bacteroidetes	Chlamydiae	Chlorobi	Chloroflexi	Chrysiogenetes	Cyanobacteria	Deferribacteres	Deinococcus-Thermus	Dictyoglomi	Fibrobacteres	Firmicutes	Fusobacteria	Gemmatimonadetes	Lentisphaerae	Nitrospirae	Planctomycetes	Spirochaetes	Thermodesulfobacteria	Thermotogae	Verrucomicrobia	Proteobacteria
Occurrence	NCBI	55	144	20	112	37	32	62	5	114	21	47	6	16	139	26	39	14	40	64	92	9	21	56	189
		26.4423	69.2308	9.61538	53.8462	17.7885	15.3846	29.8077	2.40385	54.8077	10.0962	22.5962	2.88462	7.69231	66.8269	12.5	18.75	6.73077	19.2308	30.7692	44.2308	4.32692	10.0962	26.9231	90.8654
	GBIF	42	124	14	75	41	35	44	1	177	40	40	2	28	112	40	41	41	41	46	47	8	29	47	173
		20.1923	59.6154	6.73077	36.0577	19.7115	16.8269	21.1538	0.480769	85.0962	19.2308	19.2308	0.961538	13.4615	53.8462	19.2308	19.7115	19.7115	19.7115	22.1154	22.5962	3.84615	13.9423	22.5962	83.1731
Abundance	NCBI	15043	106127	1417	35795	1489	858	4762	9	43896	152	710	37	821	167616	375	1819	79	3118	9734	59943	80	381	15534	841254
		1.1474	8.09482	0.108081	2.73026	0.113573	0.0654438	0.363221	0.000686473	3.34816	0.0115938	0.0541551	0.00282217	0.0626216	12.7849	0.028603	0.138744	0.00602571	0.237825	0.742459	4.57214	0.00610198	0.0290607	1.18485	64.1665
	GBIF	65711	75156	688	193454	14418	3799	46328	2	167900	26883	2201	4	1889	71480	2375	12896	22999	8337	117391	11087	211	272	48806	841535
		3.89714	4.14561	0.0324484	11.1364	0.898542	0.201644	2.44633	9.27097e-05	8.99933	1.60045	0.124231	0.000185419	0.102444	3.96742	0.131926	0.766153	1.3035	0.463641	6.84819	0.583422	0.0100126	0.0134429	2.87836	49.4491
			CONTINANTS	GBIF	%	ASSIGNED		NCBI	%	ASSIGNED
			AFRICA	42289	3.46003	37972	89.7917	55796	2.40258	39723	71.1933
			EUROPE	335373	27.4397	306014	91.2459	371561	15.9994	214725	57.79
			ASIA	143984	11.7806	126967	88.1813	504874	21.7399	341823	67.7046
			AMERICA	481976	39.4346	421526	87.4579	1200669	51.7008	634225	52.8226
			AUSTRALIA – OCEANIA	204615	16.7413	182665	89.2725	96073	4.13691	72257	75.2105
			ANTARCTICA	13979	1.14374	13363	95.5934	93366	4.02034	8296	8.88546
			TOTAL	1222216		1088507		2322339		1311049
