# Supplementary material for: The World Bacterial Biogeography and Biodiversity through Databases: A Case Study of NCBI Nucleotide Database and GBIF Database
Source: Biomed Res Int. 2013 Oct 21;2013:240175. doi: 10.1155/2013/240175 (PMC3818805; doi:10.1155/2013/240175)
Supplement: Supplementary file 1 — The zipped file may be extracted in any directory in the computer but all files and the two folders should be extracted in the same directory so the scripts would function correctly. The scripts had been tested on Windows environment. Python 2.7 and Biopython 1.6 should be installed before running the scripts. To extract data from NCBI Nucleotide you should run “NCBI_Nucleotide_Tracker.py” for countries exception handling, run “NCBI_Nucleotide_Exception.py”. For the GBIF Database, only three countries are provided as an example in the folder “GBIF_Plus” for additional countries you may download them from GBIF website, the only data that should be extracted are these of taxonomy, no need for other metadata (Dataset, Geospatial) as described in the paper. Once all countries of interest are downloaded you may run “GBIF_Filter.py” to filter data. The results of this study are presented in: “country_all.txt” for NCBI Nucleotide Database, “gbif_Classification_2000_Plus.txt”, “absent_taxa_Classification_2000_Plus.txt”, and absent_taxa_Classification_2000_Plus_ex_All.txt” for GBIF Database. The final results are presented in “NCBI_GBIF_overall_data.xlsx”. Some errors that may occur during the script execution are presented in “error.txt” file. [file 240175.f1.zip › NCBI_Nucleotide_Exception.py]

#-------------------------------------------------------------------------------
# Name:        NCBI_Nucleotide_Exception
# Purpose: The World Bacterial Biogeography and Biodiversity Through Databases: NCBI Nucleotide Database and GBIF Database case
#
# Author:      Okba SELAMA,   Phillip JAMES,   Farida NATECHE,   Elizabeth M. H. Wellington,   Hocine HACENE
#
# Created:     10-10-2012
# Copyright:   BioMed Research International- Hindawi 2013
# Licence:     BioMed Research International- Hindawi 2013
# NB:           Please do check the algorithm before for further explanation
#-------------------------------------------------------------------------------

def main():
    pass

if __name__ == '__main__':
    main()

## Classes needed to run the script, Biopython is required

from Bio import Entrez
from Bio import SeqIO
import time


## define constants and variables
error=0


bacteria_main_groups=['Actinobacteria','Aquificae','Armatimonadetes','Bacteria','Bacteroidetes','Chlorobi','Ignavibacteria','Caldiserica','Chlamydiae','Lentisphaerae','Verrucomicrobia',
'Chloroflexi','Chrysiogenetes','Cyanobacteria','Deferribacteres','Deinococcus-Thermus','Dictyoglomi','Elusimicrobia',
'Fibrobacteres','Acidobacteria','Firmicutes','Fusobacteria','Gemmatimonadetes','Nitrospirae',
'Planctomycetes','Proteobacteria','Spirochaetes','Synergistetes','Tenericutes','Thermodesulfobacteria','Thermotogae',
'unclassified Bacteria','environmental samples']
bacteria_main_groups.sort()
first_line=[]
first_l='ISO','\t','Country','\t','word_Str','\t','qualifier_P','\t','False','\t','Real_N','\t','Day_S','\t','Time_S','\t','Day_F','\t','Time_F'
first_line.extend(first_l)
for rr in range(len(bacteria_main_groups)):
    bmg='\t',bacteria_main_groups[rr]
    first_line.extend(bmg)

first_line.extend('\n')
f=open('exception_res.txt','a')
f.writelines(first_line)
f.close()
Entrez.email = "A.N.Other@example.com"

ABL=0
prog=0
## Define treatments and operations:

## List of geographical areas (list from file: "exception.txt") see supplementary materials.

while prog==0:
    try:
        d1={}
        with open("exception.txt") as f:
                    for line in f:

                        (key, val,expt) = line.strip().split('\t')

                        rr=expt.split('|')
                        d1[(val,key)] = rr

        f.close()

        country_search=''


        for a in  (d1):
            b=0
            Time_S=time.strftime('%d/%m/%y',time.localtime())+'\t'+time.strftime('%H:%M:%S',time.localtime())
            print '*************welcome******************* ',Time_S
            Biodiv={}
            Bac_Div=[]
            listWC=0
            listABS=0
            Absence_Bact_list=[]
            lisV=0
            lisF=0
            gi_list=[]
            start=0
            country_search=a[0]
## send The query to NCBI Nucleotide Database
            term="country AND "+country_search+" AND Bacteria[Organism] AND (\"1986/1/1\"""[PDAT] : \"2012/12/25\"""[PDAT])"
            handleS = Entrez.esearch(db="nuccore", term=term, seq_start=1, seq_stop=2)
            recordS = Entrez.read(handleS)
            handleS.close()

            countS = int(recordS["Count"])


            handleR = Entrez.esearch(db="nuccore", term=term, seq_start=1, seq_stop=2 ,
                                        retmax=countS)
            recordR = Entrez.read(handleR)
            handleR.close()
            gi_list = recordR["IdList"]
        ## Retrieve the count of gi_list
            count = len(gi_list)

            print '************************',count,'**********************************count'


            def split_seq(seq, num_pieces):
                start = 0
                for i in xrange(num_pieces):
                    stop = start + len(seq[i::num_pieces])
                    yield seq[start:stop]
                    start = stop

            div=divmod(len(gi_list),100)
            print'************************************************'
            print'************************************************'
            print'******************',len(gi_list),'**************'
            print'************************************************'

            if len(gi_list)<100 and len(gi_list)!=0:
                print '*************************'
                print country_search, '// left :', ' country for the search'
    ##                print se
                print '****************************'

            ##   Retrieve all the records (Genbank format) one by one


                handle = Entrez.efetch(db="nuccore", id=gi_list,seq_start=1,seq_stop=2, rettype="gb")
                records = SeqIO.parse(handle, "gb")
                for record in records:
            ##      Access each record for data analysis
                    print record.annotations['gi']
                    country=[]

                    for qualifiers in record.features[0].qualifiers:
                            if qualifiers == 'country':
                                country = record.features[0].qualifiers['country']
                                listWC=listWC+1
                                if country_search in str(country):
                                    b=1
                                    lisF=lisF+1
                                    print 'good step1 done :'
                                    for y in (d1[a]):
                                        print y
                                        if y in str(country):
                                            print 'bad step 2',country
                                            b=2
                                    if b==1:
                                        print 'record is added'
                                        lisV=lisV+1
                                        if 'Bacteria' not in record.annotations['taxonomy']:

                                                            Absence_Bact=''
                                                            Absence_Bact=str(record.annotations['gi']),'\t',str(country_search),'\n'
                                                            Absence_Bact_list.extend(Absence_Bact)
                                                            ABL=1
                                        for h in range(len(bacteria_main_groups)):


                                            if bacteria_main_groups[h] in record.annotations['taxonomy']:
                                                list_T=(bacteria_main_groups[h],'1')
                                                Bac_Div.append(list_T)
                handle.close()
                if ABL==1 :
                    er= open (country_search+'_Absence_Bact.txt','a')
                    er.writelines(Absence_Bact_list)
                    er.close()
                ABL=0

            if  len(gi_list)==0:
                print '*******************'
                print 'hi', 'no record was found for this country: ',country_search
                print '********************'
            if len(gi_list)>=100:
                x=0
                for se in split_seq(gi_list, div[0]):
                    x=x+1
                    print '*************************'
                    print 'left  ',div[0]-x, ' step from : ',country_search, '// left :', ' country for the search'

                    print '****************************'

                    c=0
                    while c==0:
                        listWC_B=0
                        lisV_B=0
                        lisF_B=0
                        Absence_Bact_list=[]
                        Bac_Div_B=[]
                        print ('connection is being verified please wait')
                        try:
 ##   Retrieve all the records (Genbank format) one by one
                            handle = Entrez.efetch(db="nuccore", id=se, seq_start=1, seq_stop=2 , rettype="gb")
                            records = SeqIO.parse(handle, "gb")


                            for record in records:
 ##      Access each record for data analysis
                                country=[]

                                for qualifiers in record.features[0].qualifiers:
                                        if qualifiers == 'country':

                                                country = record.features[0].qualifiers['country']
                                                listWC_B=listWC_B+1

                                                if country_search in str(country):
                                                    b=1
                                                    lisF_B=lisF_B+1
                                                    for y in (d1[a]):
                                                        print y
                                                        if y in str(country):
                                                            print 'bad step 2',country
                                                            b=2
                                                    if b==1:
                                                        print 'record is added'
                                                        lisV_B=lisV_B+1
                                                        if 'Bacteria' not in record.annotations['taxonomy']:

                                                                    Absence_Bact=''
                                                                    Absence_Bact=str(record.annotations['gi']),'\t',str(country_search),'\n'
                                                                    Absence_Bact_list.extend(Absence_Bact)
                                                                    ABL=1

                                                        for h in range(len(bacteria_main_groups)):

                                                            if bacteria_main_groups[h] in record.annotations['taxonomy']:
                                                                list_T=(bacteria_main_groups[h],'1')
                                                                Bac_Div_B.append(list_T)

                            handle.close()
                            print '**************************************'
                            print '*************************************'
                            print '**********Data From pakge************'
                            print 'listWC_B:',str(listWC_B),'lisV_B',str(lisV_B)
                            print  'Bac_Div_B',len(Bac_Div_B),'Absence_Bact_list',len(Absence_Bact_list)
                            lisF=lisF+lisF_B
                            listWC=listWC+listWC_B
                            lisV=lisV+lisV_B
                            if ABL==1 :
                                er= open (country_search+'_Absence_Bact.txt','a')
                                er.writelines(Absence_Bact_list)
                                er.close()
                            ABL=0
                            Bac_Div.extend(Bac_Div_B)
                            c=2

                        except Exception, e:
                            error=error+1
                            print "Couldn't do it: %s" % e
                            err=''
                            err=str(error),'\t',Time_S,'\t',str(e),'\n'
                            er= open ('error.txt','a')
                            er.writelines(err)
                            er.close()

                            print 'error: ',error

##
##
            listABS=listWC-lisV

            for key, val in Bac_Div:
                Biodiv.setdefault(key, []).append(val)
            Biodiv_sort=[]
            Biodiv_sort=Biodiv.keys()
            Biodiv_sort.sort()

            bab=[]
            bac=[]
            for keys in range(len(bacteria_main_groups)):
                try:
                    bac='\t',str(len(Biodiv[bacteria_main_groups[keys]]))

                except:
                    bac='\t','0'

                bab.extend(bac)


            print '*****************************************'

            Time_F=''
            Time_F=time.strftime('%d/%m/%y',time.localtime())+'\t'+time.strftime('%H:%M:%S',time.localtime())
            print 'from all the records (',len(gi_list),') of your geographical area having country and ',country_search,'\n','the : ',str(listABS),' were not found to be from your country ','\n',
            'so these belong to ',country_search,'are :',str(lisV)
            print 'the real number where your country was found is:', str(lisV)
            print 'the search Started at :', Time_S, 'and Finshed at : ', Time_F

            save=''
            save=str(a[1]),'\t',country_search,'\t',str(len(gi_list)),'\t',str(listWC),'\t',str(lisF),'\t',str(lisV),'\t',Time_S,'\t',Time_F
            save2=[]
            save2.extend(save)
            save2.extend(bab)
            save2.extend('\n')
            f=open('exception_res.txt','a')
            f.writelines(save2)
            f.close()
            print 'data for this country were saved',country_search
            print '-'*60
### deleting the finished country
            fin = open( 'exception.txt', "r" )
            data_list = fin.readlines()
            fin.close()
            del data_list[0]
            print 'country was removed from the list'
            fout = open("exception.txt", "w")
            fout.writelines(data_list)
            fout.close()
## If any errors occurred, save the error type in "error.txt", see supplementary materials.
    except Exception, e:
        error=error+1
        print "Couldn't do it: %s" % e
        err=''
        err=str(error),'\t',Time_S,'\t',str(e),'\n'
        er= open ('error.txt','a')
        er.writelines(err)
        er.close()
        print 'error: ',error
